# Supplementary material for: Single-cell landscape of long and short glandular trichomes in Nicotiana tabacum leaves
Source: iScience. 2024 Aug 3;27(9):110650. doi: 10.1016/j.isci.2024.110650 (PMC11382123; doi:10.1016/j.isci.2024.110650)
Supplement: Table S1. Gene annotation information, related to STAR method [file mmc2.xlsx]

## Sheet: TableS1
TableS1	The tobacco genome used in this article aligns with the homologous gene list of the K326 tobacco genome version 2024 from NCBI, as well as the genome of Arabidopsis and tomato.
k326_v2014_gene	K326_v2023_gene	ara	sly	TF Family
gene_59220	Ntab21g007250-1.1	id=AT4G10840.2:evalue=1.1:annot='Tetratricopeptide repeat (TPR)-like superfamily protein'	id=Solyc08g048270.1.1:evalue=2e-17:annot='Unknown Protein'
gene_59221	Ntab07g001870-1.1	id=AT1G04920.1:evalue=0.0:annot='sucrose phosphate synthase 3F'	id=Solyc09g092130.2.1:evalue=0.0:annot='Sucrose phosphate synthase'
gene_59221	Ntab14g001730-1.1	id=AT1G04920.1:evalue=0.0:annot='sucrose phosphate synthase 3F'	id=Solyc09g092130.2.1:evalue=0.0:annot='Sucrose phosphate synthase'
gene_59222	Ntab14g001740-1.1	id=AT4G22330.1:evalue=8e-148:annot='Alkaline phytoceramidase (aPHC)'	id=Solyc05g053740.2.1:evalue=8e-160:annot='Alkaline ceramidase'
gene_59222	Ntab07g001880-1.1	id=AT4G22330.1:evalue=8e-148:annot='Alkaline phytoceramidase (aPHC)'	id=Solyc05g053740.2.1:evalue=8e-160:annot='Alkaline ceramidase'
gene_59223	Ntab14g001760-1.1	id=AT4G13750.1:evalue=0.69:annot='Histidine kinase-, DNA gyrase B-, and HSP90-like ATPase family protein'	id=Solyc09g092100.2.1:evalue=0.0:annot='Predicted CDS Pa_5_8110 (Fragment)'
gene_59223	Ntab14g001750-1.1	id=AT4G13750.1:evalue=0.69:annot='Histidine kinase-, DNA gyrase B-, and HSP90-like ATPase family protein'	id=Solyc09g092100.2.1:evalue=0.0:annot='Predicted CDS Pa_5_8110 (Fragment)'
gene_59223	Ntab07g001900-1.1	id=AT4G13750.1:evalue=0.69:annot='Histidine kinase-, DNA gyrase B-, and HSP90-like ATPase family protein'	id=Solyc09g092100.2.1:evalue=0.0:annot='Predicted CDS Pa_5_8110 (Fragment)'
gene_59223	Ntab07g001900-1.1	id=AT4G13750.1:evalue=0.69:annot='Histidine kinase-, DNA gyrase B-, and HSP90-like ATPase family protein'	id=Solyc09g092100.2.1:evalue=0.0:annot='Predicted CDS Pa_5_8110 (Fragment)'
gene_59223	Ntab14g001760-1.1	id=AT4G13750.1:evalue=0.69:annot='Histidine kinase-, DNA gyrase B-, and HSP90-like ATPase family protein'	id=Solyc09g092100.2.1:evalue=0.0:annot='Predicted CDS Pa_5_8110 (Fragment)'
gene_59228	Ntab11g013480-1.1	id=AT2G40610.1:evalue=1e-140:annot='expansin A8'	id=Solyc06g049050.2.1:evalue=5e-146:annot='Expansin'
gene_59228	Ntab13g011720-1.1	id=AT2G40610.1:evalue=1e-140:annot='expansin A8'	id=Solyc06g049050.2.1:evalue=5e-146:annot='Expansin'
gene_59229	Ntab11g013500-1.1	id=AT2G40490.1:evalue=0.0:annot='Uroporphyrinogen decarboxylase'	id=Solyc06g048730.2.1:evalue=0.0:annot='Uroporphyrinogen decarboxylase'
gene_59231	Ntab11g013490-1.1	id=AT1G75900.1:evalue=1e-121:annot='GDSL-like Lipase/Acylhydrolase superfamily protein'	id=Solyc04g081770.2.1:evalue=2e-177:annot='GDSL esterase_lipase At5g42170'
gene_59240	Ntab04g023320-1.1	id=AT5G64460.8:evalue=3e-104:annot='Phosphoglycerate mutase family protein'	id=Solyc04g076830.2.1:evalue=5e-93:annot='Phosphoglycerate mutase-like protein'
gene_5661	Ntab02g008340-1.1	id=AT5G08020.1:evalue=0.092:annot='RPA70-kDa subunit B'	id=Solyc09g015140.2.1:evalue=1e-24:annot='Unknown Protein'
gene_5661	Ntab24g003870-1.1	id=AT5G08020.1:evalue=0.092:annot='RPA70-kDa subunit B'	id=Solyc09g015140.2.1:evalue=1e-24:annot='Unknown Protein'
gene_59242	Ntab04g023350-1.1	id=AT2G20825.1:evalue=0.78:annot='Developmental regulator, ULTRAPETALA'	id=Solyc12g017560.1.1:evalue=1e-140:annot='Helitron helicase-like protein'
gene_59243	Ntab04g023370-1.1	id=AT1G10910.1:evalue=0.042:annot='Pentatricopeptide repeat (PPR) superfamily protein'	id=Solyc11g040260.1.1:evalue=1e-75:annot='Pentatricopeptide repeat-containing protein At1g10910, chloroplastic'
gene_59243	Ntab04g023370-1.1	id=AT1G10910.1:evalue=0.042:annot='Pentatricopeptide repeat (PPR) superfamily protein'	id=Solyc11g040260.1.1:evalue=1e-75:annot='Pentatricopeptide repeat-containing protein At1g10910, chloroplastic'
gene_59245	Ntab04g023310-1.1	id=AT3G03940.1:evalue=0.0:annot='Protein kinase family protein'	id=Solyc10g080700.1.1:evalue=0.0:annot='Casein kinase-like protein'
gene_59245	Ntab05g013210-1.1	id=AT3G03940.1:evalue=0.0:annot='Protein kinase family protein'	id=Solyc10g080700.1.1:evalue=0.0:annot='Casein kinase-like protein'
gene_59245	Ntab06g004050-1.1	id=AT3G03940.1:evalue=0.0:annot='Protein kinase family protein'	id=Solyc10g080700.1.1:evalue=0.0:annot='Casein kinase-like protein'
gene_5662	Ntab24g003810-1.1	id=AT1G13820.1:evalue=1e-157:annot='alpha/beta-Hydrolases superfamily protein'	id=Solyc05g012370.2.1:evalue=0.0:annot='Hydrolase alpha_beta fold family protein'
gene_59245	Ntab24g019690-1.1	id=AT3G03940.1:evalue=0.0:annot='Protein kinase family protein'	id=Solyc10g080700.1.1:evalue=0.0:annot='Casein kinase-like protein'
gene_59246	Ntab11g002570-1.1	id=AT5G14290.1:evalue=7e-54:annot='Mitochondrial ribosomal protein L37'	id=Solyc11g010180.1.1:evalue=9e-70:annot='Mitochondrial_chloroplast ribosomal protein L54_L37 (ISS)'
gene_59247	Ntab11g002590-1.1	id=AT5G65280.1:evalue=0.0:annot='GCR2-like 1'	id=Solyc11g010170.1.1:evalue=0.0:annot='LanC-like protein 2'
gene_59248	Ntab11g002560-1.1	id=AT5G40770.1:evalue=1e-174:annot='prohibitin 3'	id=Solyc11g010190.1.1:evalue=0.0:annot='Prohibitin'
gene_59253	Ntab07g015020-1.1	id=AT1G10790.1:evalue=2e-61:annot='unknown protein'	id=Solyc01g104240.2.1:evalue=0.0:annot='Hydroxyproline-rich glycoprotein-like'
gene_59254	Ntab19g028620-1.1	id=AT1G33270.1:evalue=7e-170:annot='Acyl transferase/acyl hydrolase/lysophospholipase superfamily protein'	id=Solyc01g104310.2.1:evalue=0.0:annot='Patatin-like phospholipase domain-containing protein'
gene_59254	Ntab07g014960-1.1	id=AT1G33270.1:evalue=7e-170:annot='Acyl transferase/acyl hydrolase/lysophospholipase superfamily protein'	id=Solyc01g104310.2.1:evalue=0.0:annot='Patatin-like phospholipase domain-containing protein'
gene_59255	Ntab19g028610-1.1	id=AT1G71240.2:evalue=0.0:annot='Plant protein of unknown function (DUF639)'	id=Solyc01g104300.2.1:evalue=0.0:annot='Unknown Protein'
gene_59255	Ntab07g014970-1.1	id=AT1G71240.2:evalue=0.0:annot='Plant protein of unknown function (DUF639)'	id=Solyc01g104300.2.1:evalue=0.0:annot='Unknown Protein'
gene_59256	Ntab07g014940-1.1	id=AT2G26070.1:evalue=1e-111:annot='Protein of unknown function (DUF778)'	id=Solyc01g104340.1.1:evalue=2e-116:annot='Transmembrane protein 222 (Fragment)'
gene_59257	Ntab07g014930-1.1	id=AT4G37440.2:evalue=1e-33:annot='unknown protein'	id=Solyc01g104350.2.1:evalue=0.0:annot='Unknown Protein'
gene_59257	Ntab19g028650-1.1	id=AT4G37440.2:evalue=1e-33:annot='unknown protein'	id=Solyc01g104350.2.1:evalue=0.0:annot='Unknown Protein'
gene_59258	Ntab19g028580-1.1	id=AT1G60360.1:evalue=5e-44:annot='RING/U-box superfamily protein'	id=Solyc01g104260.2.1:evalue=8e-163:annot='RING finger protein 13'
gene_59258	Ntab07g015000-1.1	id=AT1G60360.1:evalue=5e-44:annot='RING/U-box superfamily protein'	id=Solyc01g104260.2.1:evalue=8e-163:annot='RING finger protein 13'
gene_59259	Ntab19g028570-1.1	id=AT1G25290.2:evalue=6e-104:annot='RHOMBOID-like protein 10'	id=Solyc01g104250.2.1:evalue=0.0:annot='Rhomboid-like protein'
gene_59259	Ntab07g015010-1.1	id=AT1G25290.2:evalue=6e-104:annot='RHOMBOID-like protein 10'	id=Solyc01g104250.2.1:evalue=0.0:annot='Rhomboid-like protein'
gene_59260	Ntab07g014980-1.1	id=AT1G77700.1:evalue=2e-112:annot='Pathogenesis-related thaumatin superfamily protein'	id=Solyc01g104290.1.1:evalue=0.0:annot='Thaumatin-like protein 12104-13574'
gene_593	Ntab17g007910-1.1	id=AT4G36790.1:evalue=0.0:annot='Major facilitator superfamily protein'	id=Solyc02g063020.1.1:evalue=0.0:annot='Major facilitator superfamily MFS_1'
gene_59271	Ntab01g009910-1.1	id=AT1G26665.1:evalue=2e-90:annot='Mediator complex, subunit Med10'	id=Solyc08g065160.2.1:evalue=3e-123:annot='Mediator of RNA polymerase II transcription subunit 10'
gene_59272	Ntab01g009980-1.1	id=AT1G10970.1:evalue=8e-158:annot='zinc transporter 4 precursor'	id=Solyc08g065190.2.1:evalue=0.0:annot='Zinc transporter protein'
gene_5662	Ntab24g003800-1.1	id=AT1G13820.1:evalue=4e-154:annot='alpha/beta-Hydrolases superfamily protein'	id=Solyc05g012370.2.1:evalue=0.0:annot='Hydrolase alpha_beta fold family protein'
gene_5662	Ntab20g003490-1.1	id=AT1G13820.1:evalue=4e-154:annot='alpha/beta-Hydrolases superfamily protein'	id=Solyc05g012370.2.1:evalue=0.0:annot='Hydrolase alpha_beta fold family protein'
gene_59274	Ntab01g010010-1.1	id=AT2G26080.1:evalue=0.0:annot='glycine decarboxylase P-protein 2'	id=Solyc08g065220.2.1:evalue=0.0:annot='Glycine dehydrogenase P protein'
gene_59287	Ntab08g000810-1.1	id=AT2G29110.1:evalue=0.0:annot='glutamate receptor 2.8'	id=Solyc06g063200.1.1:evalue=0.0:annot='Glutamate-gated kainate-type ion channel receptor subunit GluR5'
gene_59288	Ntab22g008240-1.1	id=AT1G53730.1:evalue=0.0:annot='STRUBBELIG-receptor family 6'	id=Solyc06g063150.2.1:evalue=0.0:annot='Receptor like kinase, RLK'
gene_59288	Ntab08g000820-1.1	id=AT1G53730.1:evalue=0.0:annot='STRUBBELIG-receptor family 6'	id=Solyc06g063150.2.1:evalue=0.0:annot='Receptor like kinase, RLK'
gene_59291	Ntab08g000840-1.1	id=AT5G50420.1:evalue=0.0:annot='O-fucosyltransferase family protein'	id=Solyc06g063120.2.1:evalue=0.0:annot='Protein-O-fucosyltransferase-like protein'
gene_59294	Ntab01g016540-1.1	id=AT2G44270.1:evalue=8e-143:annot='repressor of lrx1'	id=Solyc08g074590.2.1:evalue=9e-165:annot='tRNA 2-thiocytidine biosynthesis protein TtcA'
gene_59296	Ntab01g016530-1.1	id=AT1G33520.1:evalue=1e-131:annot='D111/G-patch domain-containing protein'	id=Solyc08g074570.1.1:evalue=0.0:annot='G patch domain and KOW motifs-containing protein'
gene_59299	Ntab07g015330-1.1	id=AT1G22030.1:evalue=2e-102:annot='unknown protein'	id=Solyc01g104010.2.1:evalue=0.0:annot='F2E2.8'
gene_59301	Ntab07g015340-1.1	id=AT1G22020.1:evalue=0.0:annot='serine hydroxymethyltransferase 6'	id=Solyc01g104000.2.1:evalue=0.0:annot='Serine hydroxymethyltransferase'
gene_59302	Ntab19g028350-1.1	id=AT4G22200.1:evalue=0.0:annot='potassium transport 2/3'	id=Solyc01g104030.2.1:evalue=0.0:annot='Inward rectifier potassium channel-like protein (Fragment)'
gene_59302	Ntab07g015310-1.1	id=AT4G22200.1:evalue=0.0:annot='potassium transport 2/3'	id=Solyc01g104030.2.1:evalue=0.0:annot='Inward rectifier potassium channel-like protein (Fragment)'
gene_59303	Ntab07g015300-1.1	id=AT1G71220.1:evalue=0.0:annot='UDP-glucose:glycoprotein glucosyltransferases'	id=Solyc01g104040.2.1:evalue=0.0:annot='UDP-glucose glycoprotein glucosyltransferase'
gene_59305	Ntab02g001210-1.1	id=AT3G42170.1:evalue=2e-23:annot='BED zinc finger'	id=Solyc10g007810.2.1:evalue=2e-30:annot='HAT family dimerisation domain containing protein expressed'
gene_59306	Ntab10g001950-1.1	id=AT5G03555.1:evalue=0.0:annot='permease, cytosine/purines, uracil, thiamine, allantoin family protein'	id=Solyc09g008550.2.1:evalue=0.0:annot='NCS1 family transporter cytosine_purines_uracil_thiamine_allantoin'
gene_59306	Ntab02g001220-1.1	id=AT5G03555.1:evalue=0.0:annot='permease, cytosine/purines, uracil, thiamine, allantoin family protein'	id=Solyc09g008550.2.1:evalue=0.0:annot='NCS1 family transporter cytosine_purines_uracil_thiamine_allantoin'
gene_59309	Ntab02g001240-1.1	id=AT2G36720.1:evalue=0.0:annot='Acyl-CoA N-acyltransferase with RING/FYVE/PHD-type zinc finger domain'	id=Solyc09g008520.2.1:evalue=0.0:annot='Chromodomain helicase DNA binding protein 3 (Fragment)'
gene_59309	Ntab10g001970-1.1	id=AT2G36720.1:evalue=0.0:annot='Acyl-CoA N-acyltransferase with RING/FYVE/PHD-type zinc finger domain'	id=Solyc09g008520.2.1:evalue=0.0:annot='Chromodomain helicase DNA binding protein 3 (Fragment)'
gene_59317	Ntab22g030220-1.1	id=AT4G12830.1:evalue=0.0:annot='alpha/beta-Hydrolases superfamily protein'	id=Solyc09g047900.1.1:evalue=0.0:annot='Hydrolase alpha_beta fold family protein'
gene_59317	Ntab19g005230-1.1	id=AT4G12830.1:evalue=0.0:annot='alpha/beta-Hydrolases superfamily protein'	id=Solyc09g047900.1.1:evalue=0.0:annot='Hydrolase alpha_beta fold family protein'
gene_59320	Ntab13g002660-1.1	id=AT2G40320.1:evalue=0.0:annot='TRICHOME BIREFRINGENCE-LIKE 33'	id=Solyc05g052450.2.1:evalue=0.0:annot='Os03g0291800 protein (Fragment)'
gene_59323	Ntab13g002640-1.1	id=AT3G11050.1:evalue=4e-127:annot='ferritin 2'	id=Solyc05g052470.2.1:evalue=3e-161:annot='Ferritin'
gene_59325	Ntab12g002010-1.1	id=AT5G42520.1:evalue=8e-124:annot='basic pentacysteine 6'	id=Solyc04g081170.2.1:evalue=5e-164:annot='GAGA-binding transcriptional activator'	BBR-BPC
gene_59325	Ntab01g006710-1.1	id=AT5G42520.1:evalue=8e-124:annot='basic pentacysteine 6'	id=Solyc04g081170.2.1:evalue=5e-164:annot='GAGA-binding transcriptional activator'	BBR-BPC
gene_59326	Ntab23g018170-1.1	id=AT1G19870.1:evalue=4e-05:annot='IQ-domain 32'	id=Solyc04g081210.2.1:evalue=5e-27:annot='Calmodulin binding protein IQ'
gene_59326	Ntab01g006730-1.1	id=AT1G19870.1:evalue=4e-05:annot='IQ-domain 32'	id=Solyc04g081210.2.1:evalue=5e-27:annot='Calmodulin binding protein IQ'
gene_59328	Ntab01g006660-1.1	id=AT5G56580.1:evalue=0.0:annot='MAP kinase kinase 6'	id=Solyc03g119490.2.1:evalue=0.0:annot='Protein kinase'
gene_59328	Ntab23g018220-1.1	id=AT5G56580.1:evalue=0.0:annot='MAP kinase kinase 6'	id=Solyc03g119490.2.1:evalue=0.0:annot='Protein kinase'
gene_59329	Ntab01g006670-1.1	id=AT4G26300.1:evalue=0.0:annot='Arginyl-tRNA synthetase, class Ic'	id=Solyc12g008570.1.1:evalue=0.0:annot='Arginyl-tRNA synthetase'
gene_59329	Ntab23g018210-1.1	id=AT4G26300.1:evalue=0.0:annot='Arginyl-tRNA synthetase, class Ic'	id=Solyc12g008570.1.1:evalue=0.0:annot='Arginyl-tRNA synthetase'
gene_59330	Ntab01g006650-1.1	id=AT1G31870.2:evalue=2e-163:annot='unknown protein'	id=Solyc03g033950.2.1:evalue=0.0:annot='Pre-mRNA-splicing factor CWC26'
gene_5671	Ntab18g015840-1.1	id=AT2G27500.2:evalue=8e-169:annot='Glycosyl hydrolase superfamily protein'	id=Solyc11g068440.1.1:evalue=0.0:annot='Glucan endo-1 3-beta-glucosidase 7'
gene_59331	Ntab01g006640-1.1	id=AT4G29330.1:evalue=2e-105:annot='DERLIN-1'	id=Solyc05g026310.2.1:evalue=7e-117:annot='Derlin-3'
gene_59332	Ntab01g006600-1.1	id=AT4G29260.1:evalue=5e-94:annot='HAD superfamily, subfamily IIIB acid phosphatase'	id=Solyc08g066530.2.1:evalue=3e-163:annot='Acid phosphatase-like protein'
gene_59334	Ntab01g006720-1.1	id=AT4G38900.3:evalue=3e-92:annot='Basic-leucine zipper (bZIP) transcription factor family protein'	id=Solyc04g081190.2.1:evalue=8e-176:annot='BZIP transcription factor family protein expressed'	bZIP
gene_5672	Ntab18g015860-1.1	id=AT2G30330.1:evalue=4e-47:annot='GCN5L1 family protein'	id=Solyc11g068450.1.1:evalue=8e-81:annot='Biogenesis of lysosome-related organelles complex-1 subunit 1'
gene_59335	Ntab01g006740-1.1	id=AT3G27230.1:evalue=0.0:annot='S-adenosyl-L-methionine-dependent methyltransferases superfamily protein'	id=Solyc11g010580.2.1:evalue=0.0:annot='Unknown Protein'
gene_59335	Ntab23g018160-1.1	id=AT3G27230.1:evalue=0.0:annot='S-adenosyl-L-methionine-dependent methyltransferases superfamily protein'	id=Solyc11g010580.2.1:evalue=0.0:annot='Unknown Protein'
gene_59336	Ntab11g015460-1.1	id=AT5G56550.1:evalue=5e-18:annot='oxidative stress 3'	id=Solyc06g066420.2.1:evalue=1e-21:annot='Cold induced protein-like'
gene_59337	Ntab01g006630-1.1	id=AT3G15730.1:evalue=0.0:annot='phospholipase D alpha 1'	id=Solyc08g066800.2.1:evalue=0.0:annot='Phospholipase D'
gene_59338	Ntab01g006590-1.1	id=AT4G29240.1:evalue=0.003:annot='Leucine-rich repeat (LRR) family protein'	id=Solyc05g026240.1.1:evalue=0.23:annot='LRR receptor-like serine_threonine-protein kinase, RLP'
gene_59353	Ntab13g011040-1.1	id=AT2G39795.1:evalue=3e-72:annot='Mitochondrial glycoprotein family protein'	id=Solyc03g079930.2.1:evalue=5e-166:annot='Mitochondrial glycoprotein family protein'
gene_59356	Ntab13g011000-1.1	id=AT5G06060.1:evalue=1e-140:annot='NAD(P)-binding Rossmann-fold superfamily protein'	id=Solyc03g096640.2.1:evalue=0.0:annot='Dehydrogenase_reductase SDR family member 4'
gene_59357	Ntab13g011050-1.1	id=AT5G05970.1:evalue=3e-131:annot='Transducin/WD40 repeat-like superfamily protein'	id=Solyc03g079920.2.1:evalue=0.0:annot='WD-repeat protein'
gene_59357	Ntab11g014140-1.1	id=AT5G05970.1:evalue=3e-131:annot='Transducin/WD40 repeat-like superfamily protein'	id=Solyc03g079920.2.1:evalue=0.0:annot='WD-repeat protein'
gene_5673	Ntab18g015880-1.1	id=AT4G01400.3:evalue=0.0:annot='unknown protein'	id=Solyc11g068470.1.1:evalue=0.0:annot='Pentatricopeptide repeat-containing protein'
gene_59358	Ntab13g011030-1.1	id=AT2G39770.2:evalue=0.0:annot='Glucose-1-phosphate adenylyltransferase family protein'	id=Solyc03g096730.2.1:evalue=0.0:annot='GDP-D-mannose pyrophosphorylase 1'
gene_59359	Ntab13g010990-1.1	id=AT1G15780.1:evalue=1e-34:annot='unknown protein'	id=Solyc04g009500.2.1:evalue=3e-79:annot='CTV.22'
gene_59361	Ntab22g023440-1.1	id=AT1G40087.1:evalue=0.002:annot='Plant transposase (Ptta/En/Spm family)'	id=Solyc10g049330.1.1:evalue=0.51:annot='Unknown Protein'
gene_5675	Ntab18g015950-1.1	id=AT2G27450.1:evalue=0.0:annot='nitrilase-like protein 1'	id=Solyc11g068540.1.1:evalue=0.0:annot='N-carbamoylputrescine amidase'
gene_5675	Ntab18g015950-1.1	id=AT2G27450.1:evalue=0.0:annot='nitrilase-like protein 1'	id=Solyc11g068540.1.1:evalue=0.0:annot='N-carbamoylputrescine amidase'
gene_59370	Ntab09g018030-1.1	id=AT5G02440.1:evalue=1e-23:annot='unknown protein'	id=Solyc11g066010.1.1:evalue=3e-115:annot='CM0545.320.nc protein'
gene_59371	Ntab08g015150-1.1	id=AT2G28840.1:evalue=0.0:annot='XB3 ortholog 1 in Arabidopsis thaliana'	id=Solyc11g066020.1.1:evalue=0.0:annot='Ankyrin repeat domain-containing protein 28'
gene_59371	Ntab22g014530-1.1	id=AT2G28840.1:evalue=0.0:annot='XB3 ortholog 1 in Arabidopsis thaliana'	id=Solyc11g066020.1.1:evalue=0.0:annot='Ankyrin repeat domain-containing protein 28'
gene_59371	Ntab09g018020-1.1	id=AT2G28840.1:evalue=0.0:annot='XB3 ortholog 1 in Arabidopsis thaliana'	id=Solyc11g066020.1.1:evalue=0.0:annot='Ankyrin repeat domain-containing protein 28'
gene_59373	Ntab10g008620-1.1	id=AT2G30080.1:evalue=5e-77:annot='ZIP metal ion transporter family'	id=Solyc05g053370.2.1:evalue=3e-103:annot='Zinc transporter protein'
gene_59374	Ntab21g008930-1.1	id=AT1G50730.1:evalue=4e-114:annot='unknown protein'	id=Solyc12g005100.1.1:evalue=0.0:annot='UPF0505 protein C16orf62 homolog'
gene_59375	Ntab21g008910-1.1	id=AT5G55070.1:evalue=0.0:annot='Dihydrolipoamide succinyltransferase'	id=Solyc07g064800.2.1:evalue=0.0:annot='Dihydrolipoyllysine-residue succinyltransferase component of 2-oxoglutarate dehydrogenase complex'
gene_59376	Ntab21g008920-1.1	id=AT5G42570.1:evalue=5e-50:annot='B-cell receptor-associated 31-like'	id=Solyc10g053910.1.1:evalue=4e-86:annot='B-cell receptor-associated protein 31-like containing protein'
gene_59377	Ntab24g019620-1.1	id=AT1G05170.1:evalue=3e-156:annot='Galactosyltransferase family protein'	id=Solyc07g064670.2.1:evalue=2e-175:annot='Beta-1 3-galactosyltransferase 6'
gene_59377	Ntab24g019620-1.1	id=AT1G05170.1:evalue=3e-156:annot='Galactosyltransferase family protein'	id=Solyc07g064670.2.1:evalue=2e-175:annot='Beta-1 3-galactosyltransferase 6'
gene_59377	Ntab21g008880-1.1	id=AT1G05170.1:evalue=0.0:annot='Galactosyltransferase family protein'	id=Solyc07g064670.2.1:evalue=0.0:annot='Beta-1 3-galactosyltransferase 6'
gene_59378	Ntab21g008890-1.1	id=AT5G54980.1:evalue=8e-53:annot='Uncharacterised protein family (UPF0497)'	id=Solyc12g005070.1.1:evalue=7e-102:annot='UPF0497 membrane protein 16'
gene_59381	Ntab02g020910-1.1	id=AT1G01670.1:evalue=0.21:annot='RING/U-box superfamily protein'	id=Solyc03g120810.2.1:evalue=3.9:annot='BY-inesin-like protein 10'
gene_59381	Ntab02g021040-1.1	id=AT1G01670.1:evalue=0.21:annot='RING/U-box superfamily protein'	id=Solyc03g120810.2.1:evalue=3.9:annot='BY-inesin-like protein 10'
gene_59381	Ntab21g008900-1.1	id=AT5G52440.1:evalue=2.8:annot='Bacterial sec-independent translocation protein mttA/Hcf106'	id=-:evalue=-:annot='-'
gene_59385	Ntab01g020170-1.1	id=AT1G01820.1:evalue=2e-147:annot='peroxin 11c'	id=Solyc10g017850.2.1:evalue=2e-157:annot='Peroxisomal membrane protein 11-1'
gene_59386	Ntab01g020180-1.1	id=AT4G00755.2:evalue=2e-77:annot='F-box family protein'	id=Solyc10g017880.1.1:evalue=0.0:annot='F-box family protein'
gene_59387	Ntab01g020190-1.1	id=AT3G61060.1:evalue=2e-132:annot='phloem protein 2-A13'	id=Solyc10g017960.1.1:evalue=1e-175:annot='F-box protein PP2-B1'
gene_59391	Ntab23g008260-1.1	id=AT3G52150.2:evalue=2e-98:annot='RNA-binding (RRM/RBD/RNP motifs) family protein'	id=Solyc09g090960.2.1:evalue=3e-12:annot='RNA-binding protein'
gene_59394	Ntab11g023350-1.1	id=AT2G40730.1:evalue=0.0:annot='Protein kinase family protein with ARM repeat domain'	id=Solyc05g052200.2.1:evalue=0.0:annot='Protein kinase'
gene_59394	Ntab13g002940-1.1	id=AT2G40730.1:evalue=0.0:annot='Protein kinase family protein with ARM repeat domain'	id=Solyc05g052200.2.1:evalue=0.0:annot='Protein kinase'
gene_59395	Ntab23g008220-1.1	id=AT3G03560.1:evalue=4e-113:annot='unknown protein'	id=Solyc10g039430.1.1:evalue=3e-168:annot='Unknown Protein'
gene_59395	Ntab01g020620-1.1	id=AT3G03560.1:evalue=4e-113:annot='unknown protein'	id=Solyc10g039430.1.1:evalue=3e-168:annot='Unknown Protein'
gene_5679	Ntab18g015960-1.1	id=AT1G53350.1:evalue=2e-87:annot='Disease resistance protein (CC-NBS-LRR class) family'	id=Solyc12g009450.1.1:evalue=1e-180:annot='Cc-nbs-lrr, resistance protein'
gene_5679	Ntab09g014150-1.1	id=AT1G53350.1:evalue=2e-87:annot='Disease resistance protein (CC-NBS-LRR class) family'	id=Solyc12g009450.1.1:evalue=1e-180:annot='Cc-nbs-lrr, resistance protein'
gene_5679	Ntab09g014180-1.1	id=AT1G53350.1:evalue=2e-87:annot='Disease resistance protein (CC-NBS-LRR class) family'	id=Solyc12g009450.1.1:evalue=1e-180:annot='Cc-nbs-lrr, resistance protein'
gene_59402	Ntab07g016010-1.1	id=AT3G11730.1:evalue=2e-126:annot='Ras-related small GTP-binding family protein'	id=Solyc01g103370.2.1:evalue=1e-145:annot='Ras-related protein Rab-1A'
gene_5679	Ntab09g014170-1.1	id=AT1G53350.1:evalue=2e-87:annot='Disease resistance protein (CC-NBS-LRR class) family'	id=Solyc12g009450.1.1:evalue=1e-180:annot='Cc-nbs-lrr, resistance protein'
gene_5679	Ntab09g014140-1.1	id=AT1G53350.1:evalue=2e-87:annot='Disease resistance protein (CC-NBS-LRR class) family'	id=Solyc12g009450.1.1:evalue=1e-180:annot='Cc-nbs-lrr, resistance protein'
gene_59403	Ntab07g016000-1.1	id=AT1G09600.1:evalue=0.0:annot='Protein kinase superfamily protein'	id=Solyc01g103350.2.1:evalue=0.0:annot='Cell division protein kinase 13'
gene_59403	Ntab19g027680-1.1	id=AT1G09600.1:evalue=0.0:annot='Protein kinase superfamily protein'	id=Solyc01g103350.2.1:evalue=0.0:annot='Cell division protein kinase 13'
gene_59405	Ntab03g032870-1.1	id=AT5G48600.2:evalue=0.0:annot='structural maintenance of chromosome 3'	id=Solyc02g087980.2.1:evalue=0.0:annot='Structural maintenance of chromosomes protein 4'
gene_59405	Ntab17g010050-1.1	id=AT5G48600.2:evalue=0.0:annot='structural maintenance of chromosome 3'	id=Solyc02g087980.2.1:evalue=0.0:annot='Structural maintenance of chromosomes protein 4'
gene_59415	Ntab00g004510-1.1	id=AT2G26140.1:evalue=0.0:annot='FTSH protease 4'	id=Solyc08g063050.2.1:evalue=0.0:annot='Cell division protease ftsH homolog'
gene_59415	Ntab19g000410-1.1	id=AT2G26140.1:evalue=0.0:annot='FTSH protease 4'	id=Solyc08g063050.2.1:evalue=0.0:annot='Cell division protease ftsH homolog'
gene_59415	Ntab01g009830-1.1	id=AT2G26140.1:evalue=0.0:annot='FTSH protease 4'	id=Solyc08g063050.2.1:evalue=0.0:annot='Cell division protease ftsH homolog'
gene_59417	Ntab11g024450-1.1	id=AT1G48210.2:evalue=0.0:annot='Protein kinase superfamily protein'	id=Solyc05g053230.2.1:evalue=0.0:annot='Serine_threonine protein kinase'
gene_59423	Ntab19g027740-1.1	id=AT1G76690.1:evalue=5e-133:annot='12-oxophytodienoate reductase 2'	id=Solyc01g103390.2.1:evalue=0.0:annot='Flavin oxidoreductase_NADH oxidase'
gene_59423	Ntab07g016040-1.1	id=AT1G76690.1:evalue=5e-133:annot='12-oxophytodienoate reductase 2'	id=Solyc01g103390.2.1:evalue=0.0:annot='Flavin oxidoreductase_NADH oxidase'
gene_59424	Ntab07g016060-1.1	id=AT1G09645.1:evalue=2e-25:annot='unknown protein'	id=Solyc01g103400.2.1:evalue=8e-30:annot='Unknown Protein'
gene_59425	Ntab07g016080-1.1	id=AT1G33980.1:evalue=2e-90:annot='Smg-4/UPF3 family protein'	id=Solyc01g103420.2.1:evalue=2e-159:annot='Upf3 regulator of nonsense transcripts-like protein B'
gene_59426	Ntab07g016110-1.1	id=AT5G49920.1:evalue=2e-55:annot='Octicosapeptide/Phox/Bem1p family protein'	id=Solyc04g076820.1.1:evalue=1e-31:annot='Octicosapeptide_Phox_Bem1p domain-containing protein'
gene_59426	Ntab19g027800-1.1	id=AT5G49920.1:evalue=2e-55:annot='Octicosapeptide/Phox/Bem1p family protein'	id=Solyc04g076820.1.1:evalue=1e-31:annot='Octicosapeptide_Phox_Bem1p domain-containing protein'
gene_59427	Ntab07g016190-1.1	id=AT1G61580.1:evalue=0.0:annot='R-protein L3 B'	id=Solyc01g103510.2.1:evalue=0.0:annot='Ribosomal protein L3-like'
gene_59428	Ntab07g016180-1.1	id=AT1G09812.1:evalue=3e-26:annot='unknown protein'	id=Solyc01g103500.2.1:evalue=4e-61:annot='Unknown Protein'
gene_59429	Ntab07g016150-1.1	id=AT5G05010.2:evalue=0.0:annot='clathrin adaptor complexes medium subunit family protein'	id=Solyc01g103480.2.1:evalue=0.0:annot='Coatomer subunit delta'
gene_59429	Ntab02g009850-1.1	id=AT5G05010.2:evalue=0.0:annot='clathrin adaptor complexes medium subunit family protein'	id=Solyc01g103480.2.1:evalue=0.0:annot='Coatomer subunit delta'
gene_59429	Ntab10g011250-1.1	id=AT5G05010.2:evalue=0.0:annot='clathrin adaptor complexes medium subunit family protein'	id=Solyc01g103480.2.1:evalue=0.0:annot='Coatomer subunit delta'
gene_59431	Ntab07g016210-1.1	id=AT5G65700.2:evalue=0.0:annot='Leucine-rich receptor-like protein kinase family protein'	id=Solyc01g103530.2.1:evalue=0.0:annot='Receptor like kinase, RLK'
gene_59431	Ntab07g016210-1.1	id=AT5G65700.2:evalue=0.0:annot='Leucine-rich receptor-like protein kinase family protein'	id=Solyc01g103530.2.1:evalue=0.0:annot='Receptor like kinase, RLK'
gene_59431	Ntab07g016210-1.1	id=AT5G65700.2:evalue=0.0:annot='Leucine-rich receptor-like protein kinase family protein'	id=Solyc01g103530.2.1:evalue=0.0:annot='Receptor like kinase, RLK'
gene_59433	Ntab22g029480-1.1	id=AT2G36110.1:evalue=6e-26:annot='Polynucleotidyl transferase, ribonuclease H-like superfamily protein'	id=Solyc01g103460.2.1:evalue=5e-96:annot='3_apos-5_apos exonuclease'
gene_59433	Ntab07g016130-1.1	id=AT2G36110.1:evalue=6e-26:annot='Polynucleotidyl transferase, ribonuclease H-like superfamily protein'	id=Solyc01g103460.2.1:evalue=5e-96:annot='3_apos-5_apos exonuclease'
gene_59433	Ntab19g026030-1.1	id=AT2G36110.1:evalue=6e-26:annot='Polynucleotidyl transferase, ribonuclease H-like superfamily protein'	id=Solyc01g103460.2.1:evalue=5e-96:annot='3_apos-5_apos exonuclease'
gene_59433	Ntab07g016120-1.1	id=AT2G36110.1:evalue=6e-26:annot='Polynucleotidyl transferase, ribonuclease H-like superfamily protein'	id=Solyc01g103460.2.1:evalue=5e-96:annot='3_apos-5_apos exonuclease'
gene_59434	Ntab07g016100-1.1	id=AT5G49910.1:evalue=0.0:annot='chloroplast heat shock protein 70-2'	id=Solyc01g103450.2.1:evalue=0.0:annot='Chaperone DnaK'
gene_5682	Ntab18g015820-1.1	id=AT2G27510.1:evalue=2e-61:annot='ferredoxin 3'	id=Solyc11g068430.1.1:evalue=3e-80:annot='Ferredoxin'
gene_59435	Ntab07g016170-1.1	id=AT4G24290.2:evalue=0.0:annot='MAC/Perforin domain-containing protein'	id=Solyc01g103490.2.1:evalue=0.0:annot='Necrotic spotted lesions 1 (Fragment)'
gene_59436	Ntab07g016220-1.1	id=AT1G09810.1:evalue=2e-96:annot='evolutionarily conserved C-terminal region 11'	id=Solyc01g103540.2.1:evalue=0.0:annot='YTH domain family 2 (Predicted)'
gene_59446	Ntab13g013620-1.1	id=AT3G54890.1:evalue=2e-147:annot='photosystem I light harvesting complex gene 1'	id=Solyc05g056070.2.1:evalue=6e-169:annot='Chlorophyll a-b binding protein 6A, chloroplastic'
gene_59449	Ntab08g003770-1.1	id=AT2G03800.1:evalue=2e-162:annot='D-aminoacyl-tRNA deacylases'	id=Solyc06g069390.2.1:evalue=0.0:annot='D-tyrosyl-tRNA(Tyr) deacylase'
gene_59452	Ntab07g022150-1.1	id=AT3G27890.1:evalue=1e-91:annot='NADPH:quinone oxidoreductase'	id=Solyc01g096420.2.1:evalue=2e-116:annot='Predicted NADPH-dependent FMN reductase'
gene_59452	Ntab19g022210-1.1	id=AT3G27890.1:evalue=6e-101:annot='NADPH:quinone oxidoreductase'	id=Solyc01g096430.2.1:evalue=7e-126:annot='Predicted NADPH-dependent FMN reductase'
gene_59452	Ntab07g022170-1.1	id=AT3G27890.1:evalue=6e-101:annot='NADPH:quinone oxidoreductase'	id=Solyc01g096430.2.1:evalue=7e-126:annot='Predicted NADPH-dependent FMN reductase'
gene_5684	Ntab18g015940-1.1	id=AT5G22400.1:evalue=3e-172:annot='Rho GTPase activating protein with PAK-box/P21-Rho-binding domain'	id=Solyc11g068520.1.1:evalue=0.0:annot='Rho GTPase activating protein 2'
gene_59456	Ntab22g019020-1.1	id=AT2G39510.1:evalue=1e-144:annot='nodulin MtN21 /EamA-like transporter family protein'	id=Solyc06g031710.2.1:evalue=0.0:annot='Nodulin-like protein'
gene_5685	Ntab18g015920-1.1	id=AT2G27730.1:evalue=9e-30:annot='copper ion binding'	id=Solyc11g068510.1.1:evalue=1e-48:annot='F1F0-ATPase inhibitor protein'
gene_59461	Ntab10g008520-1.1	id=AT2G28330.1:evalue=5e-07:annot='unknown protein'	id=Solyc09g031900.2.1:evalue=4e-85:annot='Unknown Protein'
gene_59462	Ntab10g024580-1.1	id=AT4G15140.1:evalue=7e-15:annot='unknown protein'	id=Solyc07g043070.2.1:evalue=7e-69:annot='Unknown Protein'
gene_59463	Ntab10g024690-1.1	id=AT5G58130.1:evalue=2e-13:annot='RNA-binding (RRM/RBD/RNP motifs) family protein'	id=Solyc07g042700.2.1:evalue=0.0:annot='RNA-binding region RNP-1 (RNA recognition motif) Pyridoxal-dependent decarboxylase'
gene_59464	Ntab10g024670-1.1	id=AT3G13050.1:evalue=5e-166:annot='Major facilitator superfamily protein'	id=Solyc07g042900.2.1:evalue=0.0:annot='Major facilitator family transporter'
gene_59464	Ntab02g021820-1.1	id=AT3G13050.1:evalue=5e-166:annot='Major facilitator superfamily protein'	id=Solyc07g042900.2.1:evalue=0.0:annot='Major facilitator family transporter'
gene_59465	Ntab10g024640-1.1	id=AT1G16250.1:evalue=2e-180:annot='Galactose oxidase/kelch repeat superfamily protein'	id=Solyc07g042950.1.1:evalue=7e-111:annot='Kelch repeat-containing F-box family protein'
gene_59465	Ntab17g021550-1.1	id=AT1G16250.1:evalue=2e-180:annot='Galactose oxidase/kelch repeat superfamily protein'	id=Solyc07g042950.1.1:evalue=7e-111:annot='Kelch repeat-containing F-box family protein'
gene_59466	Ntab02g021810-1.1	id=AT5G58100.1:evalue=0.0:annot='unknown protein'	id=Solyc07g042910.2.1:evalue=2e-23:annot='Genomic DNA chromosome 5 TAC clone K21L19'
gene_59466	Ntab10g024660-1.1	id=AT5G58100.1:evalue=0.0:annot='unknown protein'	id=Solyc07g042910.2.1:evalue=2e-23:annot='Genomic DNA chromosome 5 TAC clone K21L19'
gene_59468	Ntab10g008500-1.1	id=AT2G38640.1:evalue=2e-65:annot='Protein of unknown function (DUF567)'	id=Solyc08g081680.1.1:evalue=3e-42:annot='GTP binding protein'
gene_59470	Ntab10g024680-1.1	id=AT3G13050.1:evalue=1e-153:annot='Major facilitator superfamily protein'	id=Solyc07g042900.2.1:evalue=0.0:annot='Major facilitator family transporter'
gene_59472	Ntab10g024630-1.1	id=AT5G60870.1:evalue=0.0:annot='Regulator of chromosome condensation (RCC1) family protein'	id=Solyc07g042980.2.1:evalue=3e-17:annot='Regulator of chromosome condensation (RCC1)-like protein'
gene_59473	Ntab10g024650-1.1	id=AT1G01090.1:evalue=0.0:annot='pyruvate dehydrogenase E1 alpha'	id=Solyc12g009410.1.1:evalue=0.0:annot='Pyruvate dehydrogenase E1 component alpha subunit E1 component, alpha subunit, subgroup y'
gene_59488	Ntab14g014880-1.1	id=AT2G17420.1:evalue=0.0:annot='NADPH-dependent thioredoxin reductase A'	id=Solyc03g032000.2.1:evalue=0.0:annot='Thioredoxin reductase'
gene_59488	Ntab21g002120-1.1	id=AT2G17420.1:evalue=0.0:annot='NADPH-dependent thioredoxin reductase A'	id=Solyc03g032000.2.1:evalue=0.0:annot='Thioredoxin reductase'
gene_59490	Ntab14g014840-1.1	id=AT4G35300.4:evalue=0.0:annot='tonoplast monosaccharide transporter2'	id=Solyc03g032040.2.1:evalue=0.0:annot='MFS family major facilitator transporter D-xylose cation symporter'
gene_59491	Ntab14g014830-1.1	id=AT5G65960.1:evalue=2e-143:annot='GTP binding'	id=Solyc03g032050.2.1:evalue=0.0:annot='Genomic DNA chromosome 5 TAC clone K2A18'
gene_59492	Ntab14g014910-1.1	id=AT1G76520.2:evalue=1e-127:annot='Auxin efflux carrier family protein'	id=Solyc03g031990.2.1:evalue=0.0:annot='Auxin efflux carrier family protein'
gene_59493	Ntab14g014860-1.1	id=AT2G17270.1:evalue=1e-152:annot='phosphate transporter 3'	id=Solyc03g032030.2.1:evalue=0.0:annot='Mitochondrial phosphate carrier protein'
gene_59499	Ntab04g022480-1.1	id=AT5G61990.1:evalue=2.1:annot='Pentatricopeptide repeat (PPR) superfamily protein'	id=Solyc07g042330.1.1:evalue=2e-48:annot='Unknown Protein'
gene_59500	Ntab06g006610-1.1	id=AT1G17020.1:evalue=3e-112:annot='senescence-related gene 1'	id=Solyc02g071430.2.1:evalue=2e-138:annot='1-aminocyclopropane-1-carboxylate oxidase'
gene_59500	Ntab04g022490-1.1	id=AT1G17020.1:evalue=3e-112:annot='senescence-related gene 1'	id=Solyc02g071430.2.1:evalue=2e-138:annot='1-aminocyclopropane-1-carboxylate oxidase'
gene_59500	Ntab04g022490-1.1	id=AT1G17020.1:evalue=3e-112:annot='senescence-related gene 1'	id=Solyc02g071430.2.1:evalue=2e-138:annot='1-aminocyclopropane-1-carboxylate oxidase'
gene_59501	Ntab01g022200-1.1	id=AT5G54160.1:evalue=1e-141:annot='O-methyltransferase 1'	id=Solyc10g005060.2.1:evalue=0.0:annot='O-methyltransferase-like protein'
gene_59503	Ntab20g004000-1.1	id=AT1G26670.1:evalue=6e-103:annot='Vesicle transport v-SNARE family protein'	id=Solyc05g013050.2.1:evalue=7e-135:annot='Vesicle transport v-SNARE 11-like'
gene_59506	Ntab16g010060-1.1	id=AT4G23160.1:evalue=1e-22:annot='cysteine-rich RLK (RECEPTOR-like protein kinase) 8'	id=Solyc09g056140.1.1:evalue=1e-115:annot='Pol polyprotein'
gene_59506	Ntab18g022540-1.1	id=AT4G23160.1:evalue=1e-22:annot='cysteine-rich RLK (RECEPTOR-like protein kinase) 8'	id=Solyc09g056140.1.1:evalue=1e-115:annot='Pol polyprotein'
gene_59506	Ntab18g011950-1.1	id=AT4G23160.1:evalue=1e-22:annot='cysteine-rich RLK (RECEPTOR-like protein kinase) 8'	id=Solyc09g056140.1.1:evalue=1e-115:annot='Pol polyprotein'
gene_59506	Ntab10g014750-1.1	id=AT4G23160.1:evalue=1e-22:annot='cysteine-rich RLK (RECEPTOR-like protein kinase) 8'	id=Solyc09g056140.1.1:evalue=1e-115:annot='Pol polyprotein'
gene_59506	Ntab07g022730-1.1	id=AT4G23160.1:evalue=1e-22:annot='cysteine-rich RLK (RECEPTOR-like protein kinase) 8'	id=Solyc09g056140.1.1:evalue=1e-115:annot='Pol polyprotein'
gene_59506	Ntab07g019170-1.1	id=AT4G23160.1:evalue=1e-22:annot='cysteine-rich RLK (RECEPTOR-like protein kinase) 8'	id=Solyc09g056140.1.1:evalue=1e-115:annot='Pol polyprotein'
gene_59510	Ntab08g011060-1.1	id=AT1G76980.1:evalue=5e-28:annot='unknown protein'	id=Solyc06g059860.2.1:evalue=1e-76:annot='Unknown Protein'
gene_59511	Ntab19g026710-1.1	id=AT3G05910.1:evalue=0.0:annot='Pectinacetylesterase family protein'	id=Solyc01g102350.2.1:evalue=0.0:annot='Pectinacetylesterase like protein (Fragment)'
gene_59512	Ntab19g026680-1.1	id=AT1G09540.1:evalue=8e-100:annot='myb domain protein 61'	id=Solyc01g102340.2.1:evalue=0.0:annot='Myb-like transcription factor'
gene_5693	Ntab09g003940-1.1	id=AT2G26580.2:evalue=6e-85:annot='plant-specific transcription factor YABBY family protein'	id=Solyc07g008180.2.1:evalue=7e-114:annot='YABBY-like transcription factor CRABS CLAW-like protein'	YABBY
gene_5693	Ntab18g003980-1.1	id=AT2G26580.2:evalue=6e-85:annot='plant-specific transcription factor YABBY family protein'	id=Solyc07g008180.2.1:evalue=7e-114:annot='YABBY-like transcription factor CRABS CLAW-like protein'	YABBY
gene_59517	Ntab04g027070-1.1	id=AT5G55150.1:evalue=9e-13:annot='Protein of unknown function (DUF295)'	id=Solyc03g115420.1.1:evalue=3e-28:annot='F-box domain containing protein'
gene_59517	Ntab06g002170-1.1	id=AT5G55150.1:evalue=9e-13:annot='Protein of unknown function (DUF295)'	id=Solyc03g115420.1.1:evalue=3e-28:annot='F-box domain containing protein'
gene_59520	Ntab16g006660-1.1	id=AT2G14095.1:evalue=5e-10:annot='unknown protein'	id=Solyc04g074780.2.1:evalue=4e-52:annot='Plastid-targeted protein 3'
gene_59525	Ntab22g033230-1.1	id=AT5G06770.1:evalue=1e-75:annot='KH domain-containing protein / zinc finger (CCCH type) family protein'	id=Solyc01g014850.2.1:evalue=8.5:annot='Zinc finger CCCH domain-containing protein 14'	C3H
gene_59525	Ntab19g002530-1.1	id=AT5G06770.1:evalue=1e-75:annot='KH domain-containing protein / zinc finger (CCCH type) family protein'	id=Solyc01g014850.2.1:evalue=8.5:annot='Zinc finger CCCH domain-containing protein 14'	C3H
gene_59525	Ntab19g002540-1.1	id=AT5G06770.1:evalue=1e-75:annot='KH domain-containing protein / zinc finger (CCCH type) family protein'	id=Solyc01g014850.2.1:evalue=8.5:annot='Zinc finger CCCH domain-containing protein 14'	C3H
gene_59527	Ntab19g026730-1.1	id=AT5G26680.2:evalue=0.0:annot='5'-3' exonuclease family protein'	id=Solyc01g102370.2.1:evalue=0.0:annot='Flap structure specific endonuclease 1_yeast Rad'
gene_59527	Ntab07g017030-1.1	id=AT5G26680.2:evalue=0.0:annot='5'-3' exonuclease family protein'	id=Solyc01g102370.2.1:evalue=0.0:annot='Flap structure specific endonuclease 1_yeast Rad'
gene_59537	Ntab16g003120-1.1	id=AT3G16150.1:evalue=0.0:annot='N-terminal nucleophile aminohydrolases (Ntn hydrolases) superfamily protein'	id=Solyc04g078460.2.1:evalue=0.0:annot='N(4)-(Beta-N-acetylglucosaminyl)-L-asparaginase'
gene_59538	Ntab22g023320-1.1	id=AT3G62600.1:evalue=0.0:annot='DNAJ heat shock family protein'	id=Solyc01g079610.2.1:evalue=0.0:annot='DNAJ chaperone'
gene_59541	Ntab22g023600-1.1	id=AT1G66340.1:evalue=0.0:annot='Signal transduction histidine kinase, hybrid-type, ethylene sensor'	id=Solyc09g075440.2.1:evalue=0.0:annot='Ethylene receptor'
gene_59542	Ntab22g023650-1.1	id=AT2G47500.1:evalue=0.0:annot='P-loop nucleoside triphosphate hydrolases superfamily protein with CH (Calponin Homology) domain'	id=Solyc09g075480.2.1:evalue=0.0:annot='Kinesin'
gene_59542	Ntab05g001440-1.1	id=AT2G47500.1:evalue=0.0:annot='P-loop nucleoside triphosphate hydrolases superfamily protein with CH (Calponin Homology) domain'	id=Solyc09g075480.2.1:evalue=0.0:annot='Kinesin'
gene_59543	Ntab22g023660-1.1	id=AT2G47490.1:evalue=7e-07:annot='NAD+ transporter 1'	id=Solyc09g075490.2.1:evalue=0.0:annot='Mitochondrial carrier like protein'
gene_59544	Ntab02g010270-1.1	id=AT3G16780.1:evalue=1e-121:annot='Ribosomal protein L19e family protein'	id=Solyc09g075430.2.1:evalue=2e-127:annot='Ribosomal protein L19'
gene_59544	Ntab22g023590-1.1	id=AT3G16780.1:evalue=1e-121:annot='Ribosomal protein L19e family protein'	id=Solyc09g075430.2.1:evalue=2e-127:annot='Ribosomal protein L19'
gene_59545	Ntab22g023580-1.1	id=AT2G47520.1:evalue=8e-38:annot='Integrase-type DNA-binding superfamily protein'	id=Solyc09g075420.2.1:evalue=9e-92:annot='Ethylene responsive transcription factor 2b'	ERF
gene_59546	Ntab22g023680-1.1	id=AT1G04520.1:evalue=2e-87:annot='plasmodesmata-located protein 2'	id=Solyc06g083750.2.1:evalue=3e-150:annot='Cysteine-rich repeat secretory protein 3'
gene_59551	Ntab02g023230-1.1	id=AT4G29560.1:evalue=1e-149:annot='unknown protein'	id=Solyc07g026640.1.1:evalue=0.0:annot='Fanconi anemia E'
gene_5696	Ntab04g011890-1.1	id=AT1G25440.1:evalue=6.1:annot='B-box type zinc finger protein with CCT domain'	id=Solyc03g095650.2.1:evalue=2.1:annot='MLO-like protein 17'
gene_5696	Ntab01g012580-1.1	id=AT1G25440.1:evalue=6.1:annot='B-box type zinc finger protein with CCT domain'	id=Solyc03g095650.2.1:evalue=2.1:annot='MLO-like protein 17'
gene_5696	Ntab19g003840-1.1	id=AT1G25440.1:evalue=6.1:annot='B-box type zinc finger protein with CCT domain'	id=Solyc03g095650.2.1:evalue=2.1:annot='MLO-like protein 17'
gene_59552	Ntab02g023240-1.1	id=AT2G19590.1:evalue=7e-149:annot='ACC oxidase 1'	id=Solyc07g026650.2.1:evalue=0.0:annot='1-aminocyclopropane-1-carboxylate oxidase'
gene_59564	Ntab07g017620-1.1	id=AT1G09380.1:evalue=5e-119:annot='nodulin MtN21 /EamA-like transporter family protein'	id=Solyc01g100880.2.1:evalue=5e-147:annot='MtN21 nodulin protein-like'
gene_59564	Ntab19g026290-1.1	id=AT1G09380.1:evalue=6e-129:annot='nodulin MtN21 /EamA-like transporter family protein'	id=Solyc01g100880.2.1:evalue=5e-158:annot='MtN21 nodulin protein-like'
gene_59564	Ntab07g017550-1.1	id=AT1G09380.1:evalue=6e-129:annot='nodulin MtN21 /EamA-like transporter family protein'	id=Solyc01g100880.2.1:evalue=5e-158:annot='MtN21 nodulin protein-like'
gene_59567	Ntab08g023850-1.1	id=AT3G20395.1:evalue=2e-51:annot='RING/U-box superfamily protein'	id=Solyc12g005020.1.1:evalue=5e-137:annot='Ring H2 finger protein'
gene_59567	Ntab03g011820-1.1	id=AT3G20395.1:evalue=2e-51:annot='RING/U-box superfamily protein'	id=Solyc12g005020.1.1:evalue=5e-137:annot='Ring H2 finger protein'
gene_59569	Ntab07g020050-1.1	id=AT3G05170.1:evalue=3e-142:annot='Phosphoglycerate mutase family protein'	id=Solyc01g098580.2.1:evalue=0.0:annot='Phosphoglycerate mutase family protein'
gene_59571	Ntab07g020040-1.1	id=AT1G08940.1:evalue=6e-95:annot='Phosphoglycerate mutase family protein'	id=Solyc01g098590.2.1:evalue=3e-166:annot='Phosphoglycerate mutase family protein'
gene_59571	Ntab07g020030-1.1	id=AT1G08940.1:evalue=5e-32:annot='Phosphoglycerate mutase family protein'	id=Solyc01g098590.2.1:evalue=2e-60:annot='Phosphoglycerate mutase family protein'
gene_59572	Ntab07g020090-1.1	id=AT1G54730.2:evalue=0.0:annot='Major facilitator superfamily protein'	id=Solyc01g098560.2.1:evalue=0.0:annot='Glucose transporter 8'
gene_59575	Ntab07g020200-1.1	id=AT2G21070.3:evalue=0.0:annot='methyltransferases'	id=Solyc01g098460.2.1:evalue=0.0:annot='Ribosomal RNA large subunit methyltransferase F'
gene_59575	Ntab09g001750-1.1	id=AT2G21070.3:evalue=0.0:annot='methyltransferases'	id=Solyc01g098460.2.1:evalue=0.0:annot='Ribosomal RNA large subunit methyltransferase F'
gene_59576	Ntab08g023810-1.1	id=AT3G20410.1:evalue=0.0:annot='calmodulin-domain protein kinase 9'	id=Solyc07g064610.2.1:evalue=0.0:annot='Calcium-dependent protein kinase 2'
gene_59580	Ntab07g020170-1.1	id=AT1G54730.2:evalue=2e-154:annot='Major facilitator superfamily protein'	id=Solyc01g098500.2.1:evalue=0.0:annot='Glucose transporter 8'
gene_59591	Ntab11g007810-1.1	id=AT5G64860.1:evalue=0.0:annot='disproportionating enzyme'	id=Solyc04g053120.2.1:evalue=0.0:annot='4-alpha-glucanotransferase'
gene_59592	Ntab11g007820-1.1	id=AT2G21970.1:evalue=6e-68:annot='stress enhanced protein 2'	id=Solyc04g053130.2.1:evalue=3e-117:annot='LHC-related protein'
gene_59603	Ntab19g002330-1.1	id=AT3G20840.1:evalue=3e-11:annot='Integrase-type DNA-binding superfamily protein'	id=Solyc11g061750.1.1:evalue=6e-10:annot='AP2-like ethylene-responsive transcription factor At1g16060'	AP2
gene_59603	Ntab19g002330-1.1	id=AT3G20840.1:evalue=3e-11:annot='Integrase-type DNA-binding superfamily protein'	id=Solyc11g061750.1.1:evalue=6e-10:annot='AP2-like ethylene-responsive transcription factor At1g16060'	AP2
gene_59604	Ntab22g033480-1.1	id=AT3G12630.1:evalue=9e-37:annot='A20/AN1-like zinc finger family protein'	id=Solyc12g100060.1.1:evalue=1e-46:annot='Zinc finger A20 and AN1 domain-containing stress-associated protein 6'
gene_59604	Ntab18g021120-1.1	id=AT3G12630.1:evalue=9e-37:annot='A20/AN1-like zinc finger family protein'	id=Solyc12g100060.1.1:evalue=1e-46:annot='Zinc finger A20 and AN1 domain-containing stress-associated protein 6'
gene_59604	Ntab19g002310-1.1	id=AT3G12630.1:evalue=9e-37:annot='A20/AN1-like zinc finger family protein'	id=Solyc12g100060.1.1:evalue=1e-46:annot='Zinc finger A20 and AN1 domain-containing stress-associated protein 6'
gene_59604	Ntab15g021870-1.1	id=AT3G12630.1:evalue=9e-37:annot='A20/AN1-like zinc finger family protein'	id=Solyc12g100060.1.1:evalue=1e-46:annot='Zinc finger A20 and AN1 domain-containing stress-associated protein 6'
gene_59604	Ntab05g007550-1.1	id=AT3G12630.1:evalue=9e-37:annot='A20/AN1-like zinc finger family protein'	id=Solyc12g100060.1.1:evalue=1e-46:annot='Zinc finger A20 and AN1 domain-containing stress-associated protein 6'
gene_59604	Ntab19g032920-1.1	id=AT3G12630.1:evalue=9e-37:annot='A20/AN1-like zinc finger family protein'	id=Solyc12g100060.1.1:evalue=1e-46:annot='Zinc finger A20 and AN1 domain-containing stress-associated protein 6'
gene_59608	Ntab04g018120-1.1	id=AT5G51540.1:evalue=0.0:annot='Zincin-like metalloproteases family protein'	id=Solyc03g083580.2.1:evalue=0.0:annot='Mitochondrial intermediate peptidase'
gene_59608	Ntab06g013160-1.1	id=AT5G51540.1:evalue=0.0:annot='Zincin-like metalloproteases family protein'	id=Solyc03g083580.2.1:evalue=0.0:annot='Mitochondrial intermediate peptidase'
gene_59613	Ntab06g012970-1.1	id=AT5G51490.1:evalue=0.0:annot='Plant invertase/pectin methylesterase inhibitor superfamily'	id=Solyc03g083840.2.1:evalue=0.0:annot='Pectinesterase'
gene_59614	Ntab06g012960-1.1	id=AT2G45220.1:evalue=0.0:annot='Plant invertase/pectin methylesterase inhibitor superfamily'	id=Solyc03g083870.2.1:evalue=0.0:annot='Pectinesterase'
gene_59615	Ntab20g007610-1.1	id=AT5G51460.2:evalue=0.0:annot='Haloacid dehalogenase-like hydrolase (HAD) superfamily protein'	id=Solyc03g083960.2.1:evalue=0.0:annot='Trehalose 6-phosphate phosphatase'
gene_59615	Ntab06g012890-1.1	id=AT5G51460.2:evalue=0.0:annot='Haloacid dehalogenase-like hydrolase (HAD) superfamily protein'	id=Solyc03g083960.2.1:evalue=0.0:annot='Trehalose 6-phosphate phosphatase'
gene_59617	Ntab06g012930-1.1	id=AT4G25240.1:evalue=0.0:annot='SKU5 similar 1'	id=Solyc03g083900.2.1:evalue=0.0:annot='Laccase-22'
gene_59618	Ntab06g013000-1.1	id=AT5G51510.1:evalue=7e-30:annot='unknown protein'	id=Solyc11g006880.1.1:evalue=8e-67:annot='Genomic DNA chromosome 5 TAC clone K17N15'
gene_59619	Ntab03g014790-1.1	id=AT5G61370.1:evalue=2.0:annot='Pentatricopeptide repeat (PPR) superfamily protein'	id=Solyc12g042510.1.1:evalue=1e-18:annot='Unknown Protein, related'
gene_59619	Ntab06g007410-1.1	id=AT5G61370.1:evalue=2.0:annot='Pentatricopeptide repeat (PPR) superfamily protein'	id=Solyc12g042510.1.1:evalue=1e-18:annot='Unknown Protein, related'
gene_59619	Ntab11g013260-1.1	id=AT5G61370.1:evalue=2.0:annot='Pentatricopeptide repeat (PPR) superfamily protein'	id=Solyc12g042510.1.1:evalue=1e-18:annot='Unknown Protein, related'
gene_59619	Ntab08g011760-1.1	id=AT5G61370.1:evalue=2.0:annot='Pentatricopeptide repeat (PPR) superfamily protein'	id=Solyc12g042510.1.1:evalue=1e-18:annot='Unknown Protein, related'
gene_59619	Ntab20g007300-1.1	id=AT5G61370.1:evalue=2.0:annot='Pentatricopeptide repeat (PPR) superfamily protein'	id=Solyc12g042510.1.1:evalue=1e-18:annot='Unknown Protein, related'
gene_59619	Ntab16g016270-1.1	id=AT5G61370.1:evalue=2.0:annot='Pentatricopeptide repeat (PPR) superfamily protein'	id=Solyc12g042510.1.1:evalue=1e-18:annot='Unknown Protein, related'
gene_59620	Ntab00g003160-1.1	id=AT1G01790.1:evalue=1.9:annot='K+ efflux antiporter 1'	id=Solyc08g005080.1.1:evalue=4.6:annot='Ubiquitin carboxyl-terminal hydrolase'
gene_59620	Ntab15g009030-1.1	id=AT1G01790.1:evalue=1.9:annot='K+ efflux antiporter 1'	id=Solyc08g005080.1.1:evalue=4.6:annot='Ubiquitin carboxyl-terminal hydrolase'
gene_59621	Ntab06g012900-1.1	id=AT1G62660.1:evalue=0.0:annot='Glycosyl hydrolases family 32 protein'	id=Solyc03g083910.2.1:evalue=0.0:annot='Acid beta-fructofuranosidase'
gene_59631	Ntab01g014840-1.1	id=AT1G32060.1:evalue=0.0:annot='phosphoribulokinase'	id=Solyc08g076220.2.1:evalue=0.0:annot='Phosphoribulokinase_uridine kinase'
gene_59631	Ntab15g002490-1.1	id=AT1G32060.1:evalue=0.0:annot='phosphoribulokinase'	id=Solyc08g076220.2.1:evalue=0.0:annot='Phosphoribulokinase_uridine kinase'
gene_59647	Ntab03g002140-1.1	id=AT5G58600.1:evalue=1e-162:annot='Plant protein of unknown function (DUF828)'	id=Solyc06g007170.2.1:evalue=0.0:annot='Os06g0207500 protein (Fragment)'
gene_59649	Ntab07g018150-1.1	id=AT2G47420.1:evalue=2e-177:annot='Ribosomal RNA adenine dimethylase family protein'	id=Solyc01g100430.2.1:evalue=0.0:annot='Ribosomal RNA small subunit methyltransferase A'
gene_59650	Ntab07g018190-1.1	id=AT1G56345.1:evalue=2e-121:annot='Pseudouridine synthase family protein'	id=Solyc01g100400.2.1:evalue=0.0:annot='Pseudouridine synthase family protein'
gene_5704	Ntab18g016070-1.1	id=AT3G44680.1:evalue=0.0:annot='histone deacetylase 9'	id=Solyc11g067020.1.1:evalue=0.0:annot='Histone deacetylase'
gene_5704	Ntab09g014740-1.1	id=AT3G44680.1:evalue=0.0:annot='histone deacetylase 9'	id=Solyc11g067020.1.1:evalue=0.0:annot='Histone deacetylase'
gene_59655	Ntab20g007950-1.1	id=AT1G12950.1:evalue=0.0:annot='root hair specific 2'	id=Solyc05g013450.2.1:evalue=0.0:annot='Mate efflux family protein'
gene_59657	Ntab22g010810-1.1	id=AT4G14570.1:evalue=2e-18:annot='acylaminoacyl-peptidase-related'	id=Solyc03g005340.2.1:evalue=7e-45:annot='Prolyl endopeptidase'
gene_59658	Ntab08g011640-1.1	id=AT5G43710.1:evalue=2e-149:annot='Glycosyl hydrolase family 47 protein'	id=Solyc06g053860.2.1:evalue=4e-172:annot='Alpha mannosidase-like protein'
gene_59659	Ntab22g010800-1.1	id=AT5G43710.1:evalue=4e-151:annot='Glycosyl hydrolase family 47 protein'	id=Solyc06g053860.2.1:evalue=0.0:annot='Alpha mannosidase-like protein'
gene_59663	Ntab05g016320-1.1	id=AT2G36250.2:evalue=0.0:annot='Tubulin/FtsZ family protein'	id=Solyc10g083490.1.1:evalue=0.0:annot='Cell division protein ftsZ'
gene_59664	Ntab24g016270-1.1	id=AT1G67190.2:evalue=0.0:annot='F-box/RNI-like superfamily protein'	id=Solyc09g009470.1.1:evalue=0.0:annot='F-box family protein'
gene_59664	Ntab05g016310-1.1	id=AT1G67190.2:evalue=0.0:annot='F-box/RNI-like superfamily protein'	id=Solyc09g009470.1.1:evalue=0.0:annot='F-box family protein'
gene_59665	Ntab07g020880-1.1	id=AT5G28150.1:evalue=2e-136:annot='Plant protein of unknown function (DUF868)'	id=Solyc01g097790.2.1:evalue=0.0:annot='AT5G28150-like protein (Fragment)'
gene_59665	Ntab01g007680-1.1	id=AT5G28150.1:evalue=2e-136:annot='Plant protein of unknown function (DUF868)'	id=Solyc01g097790.2.1:evalue=0.0:annot='AT5G28150-like protein (Fragment)'
gene_59667	Ntab07g020860-1.1	id=AT5G58140.3:evalue=0.0:annot='phototropin 2'	id=Solyc01g097770.2.1:evalue=0.0:annot='Serine_threonine protein kinase'
gene_59667	Ntab19g023340-1.1	id=AT5G58140.3:evalue=0.0:annot='phototropin 2'	id=Solyc01g097770.2.1:evalue=0.0:annot='Serine_threonine protein kinase'
gene_59669	Ntab07g020800-1.1	id=AT1G40087.1:evalue=0.009:annot='Plant transposase (Ptta/En/Spm family)'	id=Solyc01g034040.1.1:evalue=2e-20:annot='HGWP repeat containing protein-like'
gene_59669	Ntab15g008700-1.1	id=AT1G40087.1:evalue=0.009:annot='Plant transposase (Ptta/En/Spm family)'	id=Solyc01g034040.1.1:evalue=2e-20:annot='HGWP repeat containing protein-like'
gene_59669	Ntab07g020800-1.1	id=AT1G40087.1:evalue=0.009:annot='Plant transposase (Ptta/En/Spm family)'	id=Solyc01g034040.1.1:evalue=2e-20:annot='HGWP repeat containing protein-like'
gene_59669	Ntab19g026670-1.1	id=AT1G40087.1:evalue=0.009:annot='Plant transposase (Ptta/En/Spm family)'	id=Solyc01g034040.1.1:evalue=2e-20:annot='HGWP repeat containing protein-like'
gene_59670	Ntab06g006940-1.1	id=AT1G20960.2:evalue=3.7:annot='U5 small nuclear ribonucleoprotein helicase, putative'	id=Solyc11g042780.1.1:evalue=2e-13:annot='Transposase'
gene_59670	Ntab12g015270-1.1	id=AT5G20370.1:evalue=0.74:annot='serine-rich protein-related'	id=Solyc02g005360.1.1:evalue=2e-06:annot='Unknown Protein'
gene_59676	Ntab05g001510-1.1	id=AT4G16780.1:evalue=6e-102:annot='homeobox protein 2'	id=Solyc08g007270.2.1:evalue=2e-135:annot='Homeobox-leucine zipper protein'	HD-ZIP
gene_59677	Ntab05g001530-1.1	id=AT4G27190.1:evalue=5e-179:annot='NB-ARC domain-containing disease resistance protein'	id=Solyc06g048910.1.1:evalue=0.0:annot='Cc-nbs-lrr, resistance protein'
gene_59677	Ntab05g002420-1.1	id=AT4G27190.1:evalue=5e-179:annot='NB-ARC domain-containing disease resistance protein'	id=Solyc06g048910.1.1:evalue=0.0:annot='Cc-nbs-lrr, resistance protein'
gene_59677	Ntab15g001540-1.1	id=AT4G27190.1:evalue=5e-179:annot='NB-ARC domain-containing disease resistance protein'	id=Solyc06g048910.1.1:evalue=0.0:annot='Cc-nbs-lrr, resistance protein'
gene_59677	Ntab05g001550-1.1	id=AT4G27190.1:evalue=5e-179:annot='NB-ARC domain-containing disease resistance protein'	id=Solyc06g048910.1.1:evalue=0.0:annot='Cc-nbs-lrr, resistance protein'
gene_59677	Ntab15g001530-1.1	id=AT4G27190.1:evalue=5e-179:annot='NB-ARC domain-containing disease resistance protein'	id=Solyc06g048910.1.1:evalue=0.0:annot='Cc-nbs-lrr, resistance protein'
gene_59679	Ntab05g001490-1.1	id=AT5G41020.1:evalue=2e-110:annot='myb family transcription factor'	id=Solyc08g007300.1.1:evalue=0.0:annot='Cyclin-D-binding Myb-like transcription factor 1'
gene_59680	Ntab05g001470-1.1	id=AT5G41020.1:evalue=1e-116:annot='myb family transcription factor'	id=Solyc08g007300.1.1:evalue=0.0:annot='Cyclin-D-binding Myb-like transcription factor 1'
gene_59680	Ntab15g001490-1.1	id=AT5G41020.1:evalue=1e-116:annot='myb family transcription factor'	id=Solyc08g007300.1.1:evalue=0.0:annot='Cyclin-D-binding Myb-like transcription factor 1'
gene_59680	Ntab05g001500-1.1	id=AT5G41020.1:evalue=1e-116:annot='myb family transcription factor'	id=Solyc08g007300.1.1:evalue=0.0:annot='Cyclin-D-binding Myb-like transcription factor 1'
gene_59685	Ntab21g006240-1.1	id=AT5G52660.2:evalue=1e-109:annot='Homeodomain-like superfamily protein'	id=Solyc06g036300.2.1:evalue=0.0:annot='MYB transcription factor (Fragment)'	MYB_related
gene_59687	Ntab07g018930-1.1	id=AT3G05560.3:evalue=1e-59:annot='Ribosomal L22e protein family'	id=Solyc09g075150.2.1:evalue=1e-63:annot='60S ribosomal protein L22-2'
gene_59688	Ntab13g004460-1.1	id=AT3G05545.1:evalue=1e-103:annot='RING/U-box superfamily protein'	id=Solyc01g099790.2.1:evalue=0.0:annot='AT3G05545 protein (Fragment)'
gene_59688	Ntab07g018950-1.1	id=AT3G05545.1:evalue=2e-98:annot='RING/U-box superfamily protein'	id=Solyc01g099790.2.1:evalue=0.0:annot='AT3G05545 protein (Fragment)'
gene_59690	Ntab07g019010-1.1	id=AT5G27710.1:evalue=9e-145:annot='unknown protein'	id=Solyc01g099700.2.1:evalue=0.0:annot='Os07g0673000 protein (Fragment)'
gene_59691	Ntab07g019000-1.1	id=AT3G05510.1:evalue=3e-176:annot='Phospholipid/glycerol acyltransferase family protein'	id=Solyc01g099710.2.1:evalue=0.0:annot='Tafazzin'
gene_5706	Ntab18g016120-1.1	id=AT2G27740.1:evalue=3e-65:annot='Family of unknown function (DUF662)'	id=Solyc11g066970.1.1:evalue=5e-90:annot='cDNA clone J033118E13 full insert sequence'
gene_59693	Ntab07g018990-1.1	id=AT5G27720.1:evalue=9e-35:annot='Small nuclear ribonucleoprotein family protein'	id=Solyc01g099740.2.1:evalue=4e-44:annot='Small nuclear ribonucleoprotein sm'
gene_59694	Ntab07g018980-1.1	id=AT5G27730.1:evalue=0.0:annot='Protein of unknown function (DUF1624)'	id=Solyc01g099750.2.1:evalue=0.0:annot='Heparan-alpha-glucosaminide N-acetyltransferase'
gene_59696	Ntab07g018960-1.1	id=AT3G16640.1:evalue=2e-89:annot='translationally controlled tumor protein'	id=Solyc01g099780.2.1:evalue=2e-111:annot='Translationally-controlled tumor protein homolog'
gene_5707	Ntab18g016200-1.1	id=AT2G27810.1:evalue=0.0:annot='nucleobase-ascorbate transporter 12'	id=Solyc11g066900.1.1:evalue=0.0:annot='Nucleobase ascorbate transporter'
gene_59697	Ntab07g019040-1.1	id=AT4G25740.1:evalue=6e-83:annot='RNA binding Plectin/S10 domain-containing protein'	id=Solyc01g099670.2.1:evalue=2e-98:annot='40S ribosomal protein S10-like'
gene_59698	Ntab07g018940-1.1	id=AT1G09140.2:evalue=2e-90:annot='SERINE-ARGININE PROTEIN 30'	id=Solyc01g099810.2.1:evalue=7e-123:annot='Arginine_serine-rich splicing factor'
gene_59700	Ntab07g019030-1.1	id=AT3G05500.1:evalue=3e-86:annot='Rubber elongation factor protein (REF)'	id=Solyc01g099680.2.1:evalue=2e-135:annot='REF-like stress related protein 1'
gene_59703	Ntab07g019060-1.1	id=AT3G05470.1:evalue=1e-125:annot='Actin-binding FH2 (formin homology 2) family protein'	id=Solyc01g099650.2.1:evalue=0.0:annot='Formin 3'
gene_59713	Ntab07g018750-1.1	id=AT1G09155.1:evalue=2e-84:annot='phloem protein 2-B15'	id=Solyc01g099990.2.1:evalue=3e-165:annot='F-box protein PP2-B1'
gene_59716	Ntab17g004330-1.1	id=AT2G26660.1:evalue=2e-81:annot='SPX domain gene 2'	id=Solyc08g060920.2.1:evalue=4e-98:annot='Xenotropic and polytropic retrovirus receptor'
gene_59716	Ntab03g004150-1.1	id=AT2G26660.1:evalue=2e-81:annot='SPX domain gene 2'	id=Solyc08g060920.2.1:evalue=4e-98:annot='Xenotropic and polytropic retrovirus receptor'
gene_59717	Ntab08g018640-1.1	id=AT4G38170.1:evalue=0.0:annot='FAR1-related sequence 9'	id=Solyc07g008700.2.1:evalue=0.0:annot='Protein FAR1-RELATED SEQUENCE 9'
gene_59717	Ntab22g016150-1.1	id=AT4G38170.1:evalue=0.0:annot='FAR1-related sequence 9'	id=Solyc07g008700.2.1:evalue=0.0:annot='Protein FAR1-RELATED SEQUENCE 9'
gene_59724	Ntab21g008660-1.1	id=AT5G55280.1:evalue=0.0:annot='homolog of bacterial cytokinesis Z-ring protein FTSZ 1-1'	id=Solyc12g014560.1.1:evalue=0.0:annot='Cell division protein ftsZ'
gene_59725	Ntab21g008610-1.1	id=AT1G50590.1:evalue=2e-144:annot='RmlC-like cupins superfamily protein'	id=Solyc12g014590.1.1:evalue=0.0:annot='Pirin'
gene_59726	Ntab24g002900-1.1	id=AT5G47350.1:evalue=1.3:annot='alpha/beta-Hydrolases superfamily protein'	id=Solyc10g007100.2.1:evalue=0.24:annot='Multidrug resistance protein mdtK'	M-type_MADS
gene_59726	Ntab14g013970-1.1	id=AT5G47350.1:evalue=1.3:annot='alpha/beta-Hydrolases superfamily protein'	id=Solyc10g007100.2.1:evalue=0.24:annot='Multidrug resistance protein mdtK'	M-type_MADS
gene_59726	Ntab09g016900-1.1	id=AT5G47350.1:evalue=1.3:annot='alpha/beta-Hydrolases superfamily protein'	id=Solyc10g007100.2.1:evalue=0.24:annot='Multidrug resistance protein mdtK'	M-type_MADS
gene_59726	Ntab08g011000-1.1	id=AT5G47350.1:evalue=1.3:annot='alpha/beta-Hydrolases superfamily protein'	id=Solyc10g007100.2.1:evalue=0.24:annot='Multidrug resistance protein mdtK'	M-type_MADS
gene_5709	Ntab18g016170-1.1	id=AT2G27770.1:evalue=7e-108:annot='Plant protein of unknown function (DUF868)'	id=Solyc06g074500.1.1:evalue=9e-173:annot='AT5G28150-like protein (Fragment)'
gene_5709	Ntab08g014730-1.1	id=AT2G27770.1:evalue=7e-108:annot='Plant protein of unknown function (DUF868)'	id=Solyc06g074500.1.1:evalue=9e-173:annot='AT5G28150-like protein (Fragment)'
gene_5709	Ntab10g001020-1.1	id=AT2G27770.1:evalue=7e-108:annot='Plant protein of unknown function (DUF868)'	id=Solyc06g074500.1.1:evalue=9e-173:annot='AT5G28150-like protein (Fragment)'
gene_59726	Ntab23g014000-1.1	id=AT5G14760.1:evalue=2e-127:annot='L-aspartate oxidase'	id=Solyc12g014530.1.1:evalue=9e-168:annot='L-aspartate oxidase'	M-type_MADS
gene_59726	Ntab04g019880-1.1	id=AT5G14760.1:evalue=2e-127:annot='L-aspartate oxidase'	id=Solyc12g014530.1.1:evalue=9e-168:annot='L-aspartate oxidase'	M-type_MADS
gene_59726	Ntab22g032300-1.1	id=AT5G14760.1:evalue=2e-127:annot='L-aspartate oxidase'	id=Solyc12g014530.1.1:evalue=9e-168:annot='L-aspartate oxidase'	M-type_MADS
gene_59726	Ntab17g004900-1.1	id=AT5G14760.1:evalue=2e-127:annot='L-aspartate oxidase'	id=Solyc12g014530.1.1:evalue=9e-168:annot='L-aspartate oxidase'	M-type_MADS
gene_59726	Ntab02g007820-1.1	id=AT5G14760.1:evalue=2e-127:annot='L-aspartate oxidase'	id=Solyc12g014530.1.1:evalue=9e-168:annot='L-aspartate oxidase'	M-type_MADS
gene_59726	Ntab18g008700-1.1	id=AT5G14760.1:evalue=2e-127:annot='L-aspartate oxidase'	id=Solyc12g014530.1.1:evalue=9e-168:annot='L-aspartate oxidase'	M-type_MADS
gene_59726	Ntab03g018000-1.1	id=AT5G14760.1:evalue=2e-127:annot='L-aspartate oxidase'	id=Solyc12g014530.1.1:evalue=9e-168:annot='L-aspartate oxidase'	M-type_MADS
gene_59726	Ntab09g007630-1.1	id=AT5G14760.1:evalue=2e-127:annot='L-aspartate oxidase'	id=Solyc12g014530.1.1:evalue=9e-168:annot='L-aspartate oxidase'	M-type_MADS
gene_59726	Ntab24g004970-1.1	id=AT5G14760.1:evalue=2e-127:annot='L-aspartate oxidase'	id=Solyc12g014530.1.1:evalue=9e-168:annot='L-aspartate oxidase'	M-type_MADS
gene_59726	Ntab06g012570-1.1	id=AT5G14760.1:evalue=2e-127:annot='L-aspartate oxidase'	id=Solyc12g014530.1.1:evalue=9e-168:annot='L-aspartate oxidase'	M-type_MADS
gene_59726	Ntab08g016130-1.1	id=AT5G14760.1:evalue=2e-127:annot='L-aspartate oxidase'	id=Solyc12g014530.1.1:evalue=9e-168:annot='L-aspartate oxidase'	M-type_MADS
gene_59726	Ntab21g009570-1.1	id=AT5G14760.1:evalue=2e-127:annot='L-aspartate oxidase'	id=Solyc12g014530.1.1:evalue=9e-168:annot='L-aspartate oxidase'	M-type_MADS
gene_59726	Ntab08g010530-1.1	id=AT5G14760.1:evalue=2e-127:annot='L-aspartate oxidase'	id=Solyc12g014530.1.1:evalue=9e-168:annot='L-aspartate oxidase'	M-type_MADS
gene_59726	Ntab10g023830-1.1	id=AT5G14760.1:evalue=2e-127:annot='L-aspartate oxidase'	id=Solyc12g014530.1.1:evalue=9e-168:annot='L-aspartate oxidase'	M-type_MADS
gene_59726	Ntab17g031750-1.1	id=AT5G14760.1:evalue=2e-127:annot='L-aspartate oxidase'	id=Solyc12g014530.1.1:evalue=9e-168:annot='L-aspartate oxidase'	M-type_MADS
gene_59726	Ntab24g008880-1.1	id=AT5G14760.1:evalue=2e-127:annot='L-aspartate oxidase'	id=Solyc12g014530.1.1:evalue=9e-168:annot='L-aspartate oxidase'	M-type_MADS
gene_59726	Ntab08g008790-1.1	id=AT5G14760.1:evalue=2e-127:annot='L-aspartate oxidase'	id=Solyc12g014530.1.1:evalue=9e-168:annot='L-aspartate oxidase'	M-type_MADS
gene_59726	Ntab19g029100-1.1	id=AT5G14760.1:evalue=2e-127:annot='L-aspartate oxidase'	id=Solyc12g014530.1.1:evalue=9e-168:annot='L-aspartate oxidase'	M-type_MADS
gene_59726	Ntab01g018340-1.1	id=AT5G14760.1:evalue=2e-127:annot='L-aspartate oxidase'	id=Solyc12g014530.1.1:evalue=9e-168:annot='L-aspartate oxidase'	M-type_MADS
gene_59726	Ntab03g011020-1.1	id=AT5G14760.1:evalue=2e-127:annot='L-aspartate oxidase'	id=Solyc12g014530.1.1:evalue=9e-168:annot='L-aspartate oxidase'	M-type_MADS
gene_59726	Ntab03g015950-1.1	id=AT5G14760.1:evalue=2e-127:annot='L-aspartate oxidase'	id=Solyc12g014530.1.1:evalue=9e-168:annot='L-aspartate oxidase'	M-type_MADS
gene_59726	Ntab07g008170-1.1	id=AT5G14760.1:evalue=2e-127:annot='L-aspartate oxidase'	id=Solyc12g014530.1.1:evalue=9e-168:annot='L-aspartate oxidase'	M-type_MADS
gene_59726	Ntab22g014570-1.1	id=AT5G14760.1:evalue=2e-127:annot='L-aspartate oxidase'	id=Solyc12g014530.1.1:evalue=9e-168:annot='L-aspartate oxidase'	M-type_MADS
gene_59726	Ntab10g011460-1.1	id=AT5G14760.1:evalue=2e-127:annot='L-aspartate oxidase'	id=Solyc12g014530.1.1:evalue=9e-168:annot='L-aspartate oxidase'	M-type_MADS
gene_59726	Ntab04g027870-1.1	id=AT5G14760.1:evalue=2e-127:annot='L-aspartate oxidase'	id=Solyc12g014530.1.1:evalue=9e-168:annot='L-aspartate oxidase'	M-type_MADS
gene_59726	Ntab20g008220-1.1	id=AT5G14760.1:evalue=2e-127:annot='L-aspartate oxidase'	id=Solyc12g014530.1.1:evalue=9e-168:annot='L-aspartate oxidase'	M-type_MADS
gene_59726	Ntab03g004880-1.1	id=AT5G14760.1:evalue=2e-127:annot='L-aspartate oxidase'	id=Solyc12g014530.1.1:evalue=9e-168:annot='L-aspartate oxidase'	M-type_MADS
gene_59726	Ntab08g026270-1.1	id=AT5G14760.1:evalue=2e-127:annot='L-aspartate oxidase'	id=Solyc12g014530.1.1:evalue=9e-168:annot='L-aspartate oxidase'	M-type_MADS
gene_59726	Ntab10g024220-1.1	id=AT5G14760.1:evalue=2e-127:annot='L-aspartate oxidase'	id=Solyc12g014530.1.1:evalue=9e-168:annot='L-aspartate oxidase'	M-type_MADS
gene_59726	Ntab14g008030-1.1	id=AT5G14760.1:evalue=2e-127:annot='L-aspartate oxidase'	id=Solyc12g014530.1.1:evalue=9e-168:annot='L-aspartate oxidase'	M-type_MADS
gene_59726	Ntab16g016880-1.1	id=AT5G14760.1:evalue=2e-127:annot='L-aspartate oxidase'	id=Solyc12g014530.1.1:evalue=9e-168:annot='L-aspartate oxidase'	M-type_MADS
gene_59726	Ntab08g022040-1.1	id=AT5G14760.1:evalue=2e-127:annot='L-aspartate oxidase'	id=Solyc12g014530.1.1:evalue=9e-168:annot='L-aspartate oxidase'	M-type_MADS
gene_59726	Ntab16g010310-1.1	id=AT5G14760.1:evalue=2e-127:annot='L-aspartate oxidase'	id=Solyc12g014530.1.1:evalue=9e-168:annot='L-aspartate oxidase'	M-type_MADS
gene_59726	Ntab07g028190-1.1	id=AT5G14760.1:evalue=2e-127:annot='L-aspartate oxidase'	id=Solyc12g014530.1.1:evalue=9e-168:annot='L-aspartate oxidase'	M-type_MADS
gene_59726	Ntab05g010110-1.1	id=AT5G14760.1:evalue=2e-127:annot='L-aspartate oxidase'	id=Solyc12g014530.1.1:evalue=9e-168:annot='L-aspartate oxidase'	M-type_MADS
gene_59726	Ntab08g010580-1.1	id=AT5G14760.1:evalue=2e-127:annot='L-aspartate oxidase'	id=Solyc12g014530.1.1:evalue=9e-168:annot='L-aspartate oxidase'	M-type_MADS
gene_59726	Ntab23g006930-1.1	id=AT5G14760.1:evalue=2e-127:annot='L-aspartate oxidase'	id=Solyc12g014530.1.1:evalue=9e-168:annot='L-aspartate oxidase'	M-type_MADS
gene_59726	Ntab18g005400-1.1	id=AT5G14760.1:evalue=2e-127:annot='L-aspartate oxidase'	id=Solyc12g014530.1.1:evalue=9e-168:annot='L-aspartate oxidase'	M-type_MADS
gene_59726	Ntab05g013670-1.1	id=AT5G14760.1:evalue=2e-127:annot='L-aspartate oxidase'	id=Solyc12g014530.1.1:evalue=9e-168:annot='L-aspartate oxidase'	M-type_MADS
gene_59726	Ntab06g013620-1.1	id=AT5G14760.1:evalue=2e-127:annot='L-aspartate oxidase'	id=Solyc12g014530.1.1:evalue=9e-168:annot='L-aspartate oxidase'	M-type_MADS
gene_59726	Ntab02g007990-1.1	id=AT5G14760.1:evalue=2e-127:annot='L-aspartate oxidase'	id=Solyc12g014530.1.1:evalue=9e-168:annot='L-aspartate oxidase'	M-type_MADS
gene_59726	Ntab05g008630-1.1	id=AT5G14760.1:evalue=2e-127:annot='L-aspartate oxidase'	id=Solyc12g014530.1.1:evalue=9e-168:annot='L-aspartate oxidase'	M-type_MADS
gene_59726	Ntab10g018910-1.1	id=AT5G14760.1:evalue=2e-127:annot='L-aspartate oxidase'	id=Solyc12g014530.1.1:evalue=9e-168:annot='L-aspartate oxidase'	M-type_MADS
gene_59726	Ntab03g026400-1.1	id=AT5G14760.1:evalue=2e-127:annot='L-aspartate oxidase'	id=Solyc12g014530.1.1:evalue=9e-168:annot='L-aspartate oxidase'	M-type_MADS
gene_59726	Ntab20g002550-1.1	id=AT5G14760.1:evalue=2e-127:annot='L-aspartate oxidase'	id=Solyc12g014530.1.1:evalue=9e-168:annot='L-aspartate oxidase'	M-type_MADS
gene_59726	Ntab07g000730-1.1	id=AT5G14760.1:evalue=2e-127:annot='L-aspartate oxidase'	id=Solyc12g014530.1.1:evalue=9e-168:annot='L-aspartate oxidase'	M-type_MADS
gene_59726	Ntab04g017330-1.1	id=AT5G14760.1:evalue=2e-127:annot='L-aspartate oxidase'	id=Solyc12g014530.1.1:evalue=9e-168:annot='L-aspartate oxidase'	M-type_MADS
gene_59726	Ntab22g021210-1.1	id=AT5G14760.1:evalue=2e-127:annot='L-aspartate oxidase'	id=Solyc12g014530.1.1:evalue=9e-168:annot='L-aspartate oxidase'	M-type_MADS
gene_59726	Ntab06g007150-1.1	id=AT5G14760.1:evalue=2e-127:annot='L-aspartate oxidase'	id=Solyc12g014530.1.1:evalue=9e-168:annot='L-aspartate oxidase'	M-type_MADS
gene_59726	Ntab07g006160-1.1	id=AT5G14760.1:evalue=2e-127:annot='L-aspartate oxidase'	id=Solyc12g014530.1.1:evalue=9e-168:annot='L-aspartate oxidase'	M-type_MADS
gene_59726	Ntab20g010210-1.1	id=AT5G14760.1:evalue=2e-127:annot='L-aspartate oxidase'	id=Solyc12g014530.1.1:evalue=9e-168:annot='L-aspartate oxidase'	M-type_MADS
gene_59726	Ntab08g013160-1.1	id=AT5G14760.1:evalue=2e-127:annot='L-aspartate oxidase'	id=Solyc12g014530.1.1:evalue=9e-168:annot='L-aspartate oxidase'	M-type_MADS
gene_59726	Ntab24g009470-1.1	id=AT5G14760.1:evalue=2e-127:annot='L-aspartate oxidase'	id=Solyc12g014530.1.1:evalue=9e-168:annot='L-aspartate oxidase'	M-type_MADS
gene_59726	Ntab09g008890-1.1	id=AT5G14760.1:evalue=2e-127:annot='L-aspartate oxidase'	id=Solyc12g014530.1.1:evalue=9e-168:annot='L-aspartate oxidase'	M-type_MADS
gene_59726	Ntab17g014470-1.1	id=AT5G14760.1:evalue=2e-127:annot='L-aspartate oxidase'	id=Solyc12g014530.1.1:evalue=9e-168:annot='L-aspartate oxidase'	M-type_MADS
gene_59726	Ntab17g015900-1.1	id=AT5G14760.1:evalue=2e-127:annot='L-aspartate oxidase'	id=Solyc12g014530.1.1:evalue=9e-168:annot='L-aspartate oxidase'	M-type_MADS
gene_59726	Ntab06g014070-1.1	id=AT5G14760.1:evalue=2e-127:annot='L-aspartate oxidase'	id=Solyc12g014530.1.1:evalue=9e-168:annot='L-aspartate oxidase'	M-type_MADS
gene_59726	Ntab04g018810-1.1	id=AT5G14760.1:evalue=2e-127:annot='L-aspartate oxidase'	id=Solyc12g014530.1.1:evalue=9e-168:annot='L-aspartate oxidase'	M-type_MADS
gene_59726	Ntab01g014420-1.1	id=AT5G14760.1:evalue=2e-127:annot='L-aspartate oxidase'	id=Solyc12g014530.1.1:evalue=9e-168:annot='L-aspartate oxidase'	M-type_MADS
gene_59726	Ntab10g018070-1.1	id=AT5G14760.1:evalue=2e-127:annot='L-aspartate oxidase'	id=Solyc12g014530.1.1:evalue=9e-168:annot='L-aspartate oxidase'	M-type_MADS
gene_59726	Ntab19g010820-1.1	id=AT5G14760.1:evalue=2e-127:annot='L-aspartate oxidase'	id=Solyc12g014530.1.1:evalue=9e-168:annot='L-aspartate oxidase'	M-type_MADS
gene_59726	Ntab13g005380-1.1	id=AT5G14760.1:evalue=2e-127:annot='L-aspartate oxidase'	id=Solyc12g014530.1.1:evalue=9e-168:annot='L-aspartate oxidase'	M-type_MADS
gene_59726	Ntab02g001790-1.1	id=AT5G14760.1:evalue=2e-127:annot='L-aspartate oxidase'	id=Solyc12g014530.1.1:evalue=9e-168:annot='L-aspartate oxidase'	M-type_MADS
gene_59726	Ntab14g005480-1.1	id=AT5G14760.1:evalue=2e-127:annot='L-aspartate oxidase'	id=Solyc12g014530.1.1:evalue=9e-168:annot='L-aspartate oxidase'	M-type_MADS
gene_59726	Ntab15g021000-1.1	id=AT5G14760.1:evalue=2e-127:annot='L-aspartate oxidase'	id=Solyc12g014530.1.1:evalue=9e-168:annot='L-aspartate oxidase'	M-type_MADS
gene_59726	Ntab05g013330-1.1	id=AT5G14760.1:evalue=2e-127:annot='L-aspartate oxidase'	id=Solyc12g014530.1.1:evalue=9e-168:annot='L-aspartate oxidase'	M-type_MADS
gene_59726	Ntab03g003230-1.1	id=AT5G14760.1:evalue=2e-127:annot='L-aspartate oxidase'	id=Solyc12g014530.1.1:evalue=9e-168:annot='L-aspartate oxidase'	M-type_MADS
gene_59729	Ntab21g008670-1.1	id=AT1G16240.2:evalue=1e-114:annot='syntaxin of plants 51'	id=Solyc07g065030.2.1:evalue=2e-131:annot='Syntaxin-8'
gene_59730	Ntab21g008620-1.1	id=AT4G26690.1:evalue=0.0:annot='PLC-like phosphodiesterase family protein'	id=Solyc12g014570.1.1:evalue=0.0:annot='Glycerophosphoryl diester phosphodiesterase family protein'
gene_59730	Ntab08g023420-1.1	id=AT4G26690.1:evalue=0.0:annot='PLC-like phosphodiesterase family protein'	id=Solyc12g014570.1.1:evalue=0.0:annot='Glycerophosphoryl diester phosphodiesterase family protein'
gene_5710	Ntab00g002500-1.1	id=AT5G46060.1:evalue=2e-67:annot='Protein of unknown function, DUF599'	id=Solyc03g006290.2.1:evalue=8e-142:annot='DUF599 family protein'
gene_59741	Ntab17g006120-1.1	id=AT4G04640.1:evalue=0.0:annot='ATPase, F1 complex, gamma subunit protein'	id=Solyc02g080540.1.1:evalue=0.0:annot='ATP synthase gamma chain'
gene_59741	Ntab03g030220-1.1	id=AT4G04640.1:evalue=0.0:annot='ATPase, F1 complex, gamma subunit protein'	id=Solyc02g080540.1.1:evalue=0.0:annot='ATP synthase gamma chain'
gene_59741	Ntab17g020070-1.1	id=AT4G04640.1:evalue=0.0:annot='ATPase, F1 complex, gamma subunit protein'	id=Solyc02g080540.1.1:evalue=0.0:annot='ATP synthase gamma chain'
gene_59747	Ntab19g025020-1.1	id=AT5G27710.1:evalue=4e-146:annot='unknown protein'	id=Solyc01g099700.2.1:evalue=0.0:annot='Os07g0673000 protein (Fragment)'
gene_59749	Ntab19g025030-1.1	id=AT3G05520.1:evalue=4e-165:annot='Subunits of heterodimeric actin filament capping protein Capz superfamily'	id=Solyc01g099720.2.1:evalue=0.0:annot='Alpha subunit of F-actin capping protein'
gene_59751	Ntab19g025080-1.1	id=AT3G05545.1:evalue=3e-101:annot='RING/U-box superfamily protein'	id=Solyc01g099790.2.1:evalue=0.0:annot='AT3G05545 protein (Fragment)'
gene_59753	Ntab15g007670-1.1	id=AT3G05530.1:evalue=0.0:annot='regulatory particle triple-A ATPase 5A'	id=Solyc01g099760.2.1:evalue=0.0:annot='26S protease regulatory subunit 6A homolog'
gene_59753	Ntab07g018970-1.1	id=AT3G05530.1:evalue=0.0:annot='regulatory particle triple-A ATPase 5A'	id=Solyc01g099760.2.1:evalue=0.0:annot='26S protease regulatory subunit 6A homolog'
gene_59753	Ntab19g025060-1.1	id=AT3G05530.1:evalue=0.0:annot='regulatory particle triple-A ATPase 5A'	id=Solyc01g099760.2.1:evalue=0.0:annot='26S protease regulatory subunit 6A homolog'
gene_5711	Ntab00g002490-1.1	id=AT1G28530.2:evalue=0.0:annot='unknown protein'	id=Solyc03g006280.2.1:evalue=2e-94:annot='Unknown Protein'
gene_59754	Ntab19g025050-1.1	id=AT5G27730.1:evalue=0.0:annot='Protein of unknown function (DUF1624)'	id=Solyc01g099750.2.1:evalue=0.0:annot='Heparan-alpha-glucosaminide N-acetyltransferase'
gene_59754	Ntab10g002380-1.1	id=AT5G27730.1:evalue=0.0:annot='Protein of unknown function (DUF1624)'	id=Solyc01g099750.2.1:evalue=0.0:annot='Heparan-alpha-glucosaminide N-acetyltransferase'
gene_59754	Ntab02g001570-1.1	id=AT5G27730.1:evalue=0.0:annot='Protein of unknown function (DUF1624)'	id=Solyc01g099750.2.1:evalue=0.0:annot='Heparan-alpha-glucosaminide N-acetyltransferase'
gene_59755	Ntab05g014950-1.1	id=AT5G27720.1:evalue=2e-62:annot='Small nuclear ribonucleoprotein family protein'	id=Solyc01g099740.2.1:evalue=7e-72:annot='Small nuclear ribonucleoprotein sm'
gene_59755	Ntab19g025040-1.1	id=AT5G27720.1:evalue=2e-62:annot='Small nuclear ribonucleoprotein family protein'	id=Solyc01g099740.2.1:evalue=7e-72:annot='Small nuclear ribonucleoprotein sm'
gene_59755	Ntab19g009490-1.1	id=AT5G27720.1:evalue=2e-62:annot='Small nuclear ribonucleoprotein family protein'	id=Solyc01g099740.2.1:evalue=7e-72:annot='Small nuclear ribonucleoprotein sm'
gene_59762	Ntab11g020800-1.1	id=AT2G39435.1:evalue=2e-31:annot='Phosphatidylinositol N-acetyglucosaminlytransferase subunit P-related'	id=Solyc05g054770.2.1:evalue=0.0:annot='Os03g0819700 protein (Fragment)'
gene_59763	Ntab11g020700-1.1	id=AT5G61330.1:evalue=1e-47:annot='rRNA processing protein-related'	id=Solyc01g090470.2.1:evalue=5e-89:annot='Bfr2'
gene_59764	Ntab11g020860-1.1	id=AT1G13570.1:evalue=5e-22:annot='F-box/RNI-like superfamily protein'	id=Solyc05g008470.1.1:evalue=2e-61:annot='F-box family protein'
gene_59765	Ntab11g020870-1.1	id=AT2G39450.1:evalue=0.0:annot='Cation efflux family protein'	id=Solyc05g054730.2.1:evalue=0.0:annot='Cation diffusion facilitator 10'
gene_59766	Ntab11g020760-1.1	id=AT1G13570.1:evalue=3e-44:annot='F-box/RNI-like superfamily protein'	id=Solyc05g008470.1.1:evalue=2e-59:annot='F-box family protein'
gene_59766	Ntab11g020760-1.1	id=AT1G13570.1:evalue=3e-44:annot='F-box/RNI-like superfamily protein'	id=Solyc05g008470.1.1:evalue=2e-59:annot='F-box family protein'
gene_59767	Ntab13g004910-1.1	id=AT1G75270.1:evalue=3e-116:annot='dehydroascorbate reductase 2'	id=Solyc05g054760.2.1:evalue=5e-137:annot='Dehydroascorbate reductase (Fragment)'
gene_59767	Ntab11g020810-1.1	id=AT1G75270.1:evalue=3e-116:annot='dehydroascorbate reductase 2'	id=Solyc05g054760.2.1:evalue=5e-137:annot='Dehydroascorbate reductase (Fragment)'
gene_59768	Ntab13g004890-1.1	id=AT5G13550.1:evalue=0.0:annot='sulfate transporter 4.1'	id=Solyc05g054740.2.1:evalue=0.0:annot='High affinity sulfate transporter 2'
gene_59768	Ntab11g020840-1.1	id=AT5G13550.1:evalue=0.0:annot='sulfate transporter 4.1'	id=Solyc05g054740.2.1:evalue=0.0:annot='High affinity sulfate transporter 2'
gene_59769	Ntab11g020730-1.1	id=AT1G01520.1:evalue=3.2:annot='Homeodomain-like superfamily protein'	id=Solyc05g054840.2.1:evalue=5e-102:annot='Chromosome 21 open reading frame 59 (Predicted)'
gene_59770	Ntab24g017440-1.1	id=AT3G12360.1:evalue=0.0:annot='Ankyrin repeat family protein'	id=Solyc05g054830.2.1:evalue=0.0:annot='Ankyrin-repeat protein'
gene_59770	Ntab11g020740-1.1	id=AT3G12360.1:evalue=0.0:annot='Ankyrin repeat family protein'	id=Solyc05g054830.2.1:evalue=0.0:annot='Ankyrin-repeat protein'
gene_5712	Ntab18g016110-1.1	id=AT3G22430.1:evalue=3e-16:annot='unknown protein'	id=Solyc11g007310.1.1:evalue=8e-21:annot='Genomic DNA chromosome 3 P1 clone MCB17'
gene_59792	Ntab14g010000-1.1	id=AT1G05960.1:evalue=0.0:annot='ARM repeat superfamily protein'	id=Solyc11g044480.1.1:evalue=0.0:annot='Protein EFR3 homolog'
gene_59792	Ntab22g019570-1.1	id=AT1G05960.1:evalue=0.0:annot='ARM repeat superfamily protein'	id=Solyc11g044480.1.1:evalue=0.0:annot='Protein EFR3 homolog'
gene_59796	Ntab22g009680-1.1	id=AT1G21640.1:evalue=0.0:annot='NAD kinase 2'	id=Solyc06g060060.2.1:evalue=1e-52:annot='NAD kinase'
gene_59798	Ntab08g010760-1.1	id=AT1G77330.1:evalue=5e-164:annot='2-oxoglutarate (2OG) and Fe(II)-dependent oxygenase superfamily protein'	id=Solyc06g060070.2.1:evalue=0.0:annot='1-aminocyclopropane-1-carboxylate oxidase'
gene_59798	Ntab22g009670-1.1	id=AT1G77330.1:evalue=5e-164:annot='2-oxoglutarate (2OG) and Fe(II)-dependent oxygenase superfamily protein'	id=Solyc06g060070.2.1:evalue=0.0:annot='1-aminocyclopropane-1-carboxylate oxidase'
gene_59800	Ntab05g015920-1.1	id=AT3G12250.2:evalue=5e-165:annot='TGACG motif-binding factor 6'	id=Solyc10g080770.1.1:evalue=0.0:annot='BZIP transcription factor'	bZIP
gene_59801	Ntab18g013940-1.1	id=AT4G12560.2:evalue=3e-18:annot='F-box and associated interaction domains-containing protein'	id=Solyc09g091710.1.1:evalue=4e-49:annot='F-box family protein'
gene_59803	Ntab22g029110-1.1	id=AT5G48655.3:evalue=6e-47:annot='RING/U-box superfamily protein'	id=Solyc09g059450.2.1:evalue=2e-66:annot='Unknown Protein'
gene_59804	Ntab24g000600-1.1	id=AT1G71110.1:evalue=0.0:annot='unknown protein'	id=Solyc05g008380.2.1:evalue=0.0:annot='Unknown Protein'
gene_59805	Ntab17g013450-1.1	id=AT5G67420.1:evalue=8e-82:annot='LOB domain-containing protein 37'	id=Solyc02g092550.2.1:evalue=1e-130:annot='LOB domain protein 38'	LBD
gene_59806	Ntab17g013460-1.1	id=AT4G37560.1:evalue=0.0:annot='Acetamidase/Formamidase family protein'	id=Solyc02g092530.2.1:evalue=0.0:annot='Formamidase'
gene_59808	Ntab17g013470-1.1	id=AT4G13300.1:evalue=1.5:annot='terpenoid synthase 13'	id=Solyc02g092510.2.1:evalue=0.0:annot='UPF0553 protein C9orf64'
gene_59808	Ntab03g015130-1.1	id=AT4G13300.1:evalue=1.5:annot='terpenoid synthase 13'	id=Solyc02g092510.2.1:evalue=0.0:annot='UPF0553 protein C9orf64'
gene_59810	Ntab07g019240-1.1	id=AT3G50700.1:evalue=2e-108:annot='indeterminate(ID)-domain 2'	id=Solyc01g099340.2.1:evalue=1e-175:annot='Zinc finger protein'	C2H2
gene_59811	Ntab07g019310-1.1	id=AT3G05345.1:evalue=2e-101:annot='Chaperone DnaJ-domain superfamily protein'	id=Solyc01g099260.2.1:evalue=8e-171:annot='Chaperone protein dnaJ'
gene_5714	Ntab18g016060-1.1	id=AT3G24560.2:evalue=0.0:annot='Adenine nucleotide alpha hydrolases-like superfamily protein'	id=Solyc11g067030.1.1:evalue=0.0:annot='RASPBERRY3'
gene_5714	Ntab09g014730-1.1	id=AT3G24560.2:evalue=0.0:annot='Adenine nucleotide alpha hydrolases-like superfamily protein'	id=Solyc11g067030.1.1:evalue=0.0:annot='RASPBERRY3'
gene_59813	Ntab20g005590-1.1	id=AT3G05350.1:evalue=7e-143:annot='Metallopeptidase M24 family protein'	id=Solyc01g099110.2.1:evalue=7e-160:annot='Xaa-pro aminopeptidase'
gene_59814	Ntab07g019410-1.1	id=AT1G54990.1:evalue=1e-159:annot='alpha/beta-Hydrolases superfamily protein'	id=Solyc01g099120.2.1:evalue=3e-28:annot='Protein AUXIN RESPONSE 4'
gene_59815	Ntab07g019220-1.1	id=AT3G05420.2:evalue=0.0:annot='acyl-CoA binding protein 4'	id=Solyc01g099350.2.1:evalue=0.0:annot='Acyl-CoA binding protein 4 acyl-CoA-binding domain 4'
gene_59816	Ntab07g019300-1.1	id=AT3G05330.1:evalue=1e-98:annot='cyclin family'	id=Solyc01g099270.2.1:evalue=0.0:annot='Microtubule binding protein'
gene_59817	Ntab07g019290-1.1	id=AT1G09020.1:evalue=0.0:annot='homolog of yeast sucrose nonfermenting 4'	id=Solyc01g099280.2.1:evalue=0.0:annot='5_apos-AMP-activated protein kinase gamma-1 subunit'
gene_59817	Ntab19g024720-1.1	id=AT1G09020.1:evalue=0.0:annot='homolog of yeast sucrose nonfermenting 4'	id=Solyc01g099280.2.1:evalue=0.0:annot='5_apos-AMP-activated protein kinase gamma-1 subunit'
gene_59818	Ntab07g019280-1.1	id=AT4G02570.4:evalue=6e-54:annot='cullin 1'	id=Solyc01g099290.2.1:evalue=5e-165:annot='Cullin-like protein1'
gene_59839	Ntab05g015270-1.1	id=AT5G63960.2:evalue=0.0:annot='DNA binding'	id=Solyc10g081250.1.1:evalue=0.0:annot='DNA polymerase'
gene_59843	Ntab05g015190-1.1	id=AT5G49930.1:evalue=0.0:annot='zinc knuckle (CCHC-type) family protein'	id=Solyc01g057850.2.1:evalue=0.0:annot='Serologically defined colon cancer antigen 1 (Fragment)'
gene_59843	Ntab24g018980-1.1	id=AT5G49930.1:evalue=0.0:annot='zinc knuckle (CCHC-type) family protein'	id=Solyc01g057850.2.1:evalue=0.0:annot='Serologically defined colon cancer antigen 1 (Fragment)'
gene_59847	Ntab06g013500-1.1	id=AT5G62230.1:evalue=0.0:annot='ERECTA-like 1'	id=Solyc03g007050.2.1:evalue=0.0:annot='Receptor like kinase, RLK'
gene_59848	Ntab06g013540-1.1	id=AT5G51710.2:evalue=0.0:annot='K+ efflux antiporter 5'	id=Solyc03g007040.2.1:evalue=0.0:annot='Glutathione-regulated potassium-efflux system protein'
gene_59849	Ntab04g017790-1.1	id=AT5G51720.1:evalue=7e-39:annot='2 iron, 2 sulfur cluster binding'	id=Solyc03g007030.2.1:evalue=2e-62:annot='CDGSH iron sulfur domain-containing protein 1'
gene_59849	Ntab06g013550-1.1	id=AT5G51720.1:evalue=7e-39:annot='2 iron, 2 sulfur cluster binding'	id=Solyc03g007030.2.1:evalue=2e-62:annot='CDGSH iron sulfur domain-containing protein 1'
gene_59860	Ntab03g026370-1.1	id=AT4G18550.1:evalue=7e-146:annot='alpha/beta-Hydrolases superfamily protein'	id=Solyc02g077000.2.1:evalue=0.0:annot='Lipase-like'
gene_59862	Ntab10g012960-1.1	id=AT3G06130.2:evalue=1e-37:annot='Heavy metal transport/detoxification superfamily protein'	id=Solyc01g098760.2.1:evalue=1e-96:annot='Heavy metal-associated domain containing protein expressed'
gene_59862	Ntab07g019530-1.1	id=AT3G06130.2:evalue=1e-37:annot='Heavy metal transport/detoxification superfamily protein'	id=Solyc01g098760.2.1:evalue=1e-96:annot='Heavy metal-associated domain containing protein expressed'
gene_59864	Ntab07g019550-1.1	id=AT5G27430.1:evalue=4e-101:annot='Signal peptidase subunit'	id=Solyc01g098780.2.1:evalue=6e-119:annot='Signal peptidase complex subunit 3'
gene_59865	Ntab07g019570-1.1	id=AT1G08960.1:evalue=0.0:annot='cation exchanger 11'	id=Solyc01g098800.2.1:evalue=0.0:annot='Sodium_calcium exchanger family protein'
gene_59866	Ntab07g019600-1.1	id=AT5G27450.3:evalue=0.0:annot='mevalonate kinase'	id=Solyc01g098840.2.1:evalue=0.0:annot='Mevalonate kinase'
gene_59868	Ntab07g019590-1.1	id=AT5G10250.1:evalue=2e-102:annot='Phototropic-responsive NPH3 family protein'	id=Solyc01g098820.2.1:evalue=0.0:annot='Phototropic-responsive NPH3 family protein'
gene_59873	Ntab03g021910-1.1	id=AT2G35010.2:evalue=2e-50:annot='thioredoxin O1'	id=Solyc02g068500.2.1:evalue=6e-113:annot='Thioredoxin o'
gene_59873	Ntab17g027190-1.1	id=AT2G35010.2:evalue=2e-50:annot='thioredoxin O1'	id=Solyc02g068500.2.1:evalue=6e-113:annot='Thioredoxin o'
gene_59874	Ntab17g027210-1.1	id=AT4G38600.1:evalue=0.13:annot='HEAT repeat'	id=Solyc09g015140.2.1:evalue=1e-19:annot='Unknown Protein'
gene_59874	Ntab11g012650-1.1	id=AT4G38600.1:evalue=0.13:annot='HEAT repeat'	id=Solyc09g015140.2.1:evalue=1e-19:annot='Unknown Protein'
gene_59884	Ntab20g021440-1.1	id=AT1G04900.1:evalue=0.0:annot='Protein of unknown function (DUF185)'	id=Solyc12g098360.1.1:evalue=0.0:annot='Uncharacterized ACR COG1565 family protein'
gene_59886	Ntab15g020200-1.1	id=AT3G18670.1:evalue=1e-43:annot='Ankyrin repeat family protein'	id=Solyc12g098390.1.1:evalue=7e-168:annot='Serine_threonine-protein phosphatase 6 regulatory ankyrin repeat subunit A'
gene_59886	Ntab15g020220-1.1	id=AT3G18670.1:evalue=1e-43:annot='Ankyrin repeat family protein'	id=Solyc12g098390.1.1:evalue=5e-170:annot='Serine_threonine-protein phosphatase 6 regulatory ankyrin repeat subunit A'
gene_59886	Ntab20g021470-1.1	id=AT3G18670.1:evalue=1e-43:annot='Ankyrin repeat family protein'	id=Solyc12g098390.1.1:evalue=5e-170:annot='Serine_threonine-protein phosphatase 6 regulatory ankyrin repeat subunit A'
gene_59887	Ntab20g021450-1.1	id=AT4G13640.1:evalue=3e-102:annot='Homeodomain-like superfamily protein'	id=Solyc12g098370.1.1:evalue=1e-157:annot='Myb family transcription factor'	G2-like
gene_59895	Ntab07g020280-1.1	id=AT3G21510.1:evalue=7e-61:annot='histidine-containing phosphotransmitter 1'	id=Solyc01g098400.2.1:evalue=3e-88:annot='Histidine phosphotransfer protein region'
gene_59909	Ntab07g020840-1.1	id=AT3G04870.2:evalue=0.0:annot='zeta-carotene desaturase'	id=Solyc01g097810.2.1:evalue=0.0:annot='Zeta-carotene desaturase'
gene_59910	Ntab07g020830-1.1	id=AT3G04890.1:evalue=8e-69:annot='Uncharacterized conserved protein (DUF2358)'	id=Solyc01g097820.2.1:evalue=2e-126:annot='SOUL heme-binding protein'
gene_5720	Ntab02g018190-1.1	id=AT3G06880.1:evalue=1e-05:annot='Transducin/WD40 repeat-like superfamily protein'	id=Solyc01g006380.2.1:evalue=0.0:annot='U-box domain-containing protein'
gene_5720	Ntab02g018190-1.1	id=AT3G06880.1:evalue=1e-05:annot='Transducin/WD40 repeat-like superfamily protein'	id=Solyc01g006380.2.1:evalue=0.0:annot='U-box domain-containing protein'
gene_5720	Ntab02g018190-1.1	id=AT3G06880.1:evalue=1e-05:annot='Transducin/WD40 repeat-like superfamily protein'	id=Solyc01g006380.2.1:evalue=0.0:annot='U-box domain-containing protein'
gene_59915	Ntab11g022720-1.1	id=AT4G26280.1:evalue=7e-65:annot='P-loop containing nucleoside triphosphate hydrolases superfamily protein'	id=Solyc05g012970.2.1:evalue=4e-96:annot='Sulfotransferase family protein'
gene_59916	Ntab11g022690-1.1	id=AT5G65000.1:evalue=6e-172:annot='Nucleotide-sugar transporter family protein'	id=Solyc05g051590.2.1:evalue=0.0:annot='UDP-galactose transporter'
gene_59919	Ntab11g022670-1.1	id=AT5G10260.1:evalue=5e-141:annot='RAB GTPase homolog H1E'	id=Solyc05g051570.2.1:evalue=5e-149:annot='Ras-related protein Rab-6A'
gene_59920	Ntab13g003400-1.1	id=AT5G10190.1:evalue=0.0:annot='Major facilitator superfamily protein'	id=Solyc05g051920.2.1:evalue=0.0:annot='Major facilitator superfamily transporter'
gene_59920	Ntab11g022730-1.1	id=AT5G10190.1:evalue=0.0:annot='Major facilitator superfamily protein'	id=Solyc05g051920.2.1:evalue=0.0:annot='Major facilitator superfamily transporter'
gene_59921	Ntab11g022700-1.1	id=AT5G65020.1:evalue=3e-143:annot='annexin 2'	id=Solyc05g051980.2.1:evalue=0.0:annot='Annexin 2'
gene_59921	Ntab13g003440-1.1	id=AT5G65020.1:evalue=3e-143:annot='annexin 2'	id=Solyc05g051980.2.1:evalue=0.0:annot='Annexin 2'
gene_59922	Ntab11g022680-1.1	id=AT5G10250.1:evalue=0.0:annot='Phototropic-responsive NPH3 family protein'	id=Solyc05g051580.2.1:evalue=0.0:annot='Phototropic-responsive NPH3 family protein'
gene_59934	Ntab16g001890-1.1	id=AT1G47710.1:evalue=6e-165:annot='Serine protease inhibitor (SERPIN) family protein'	id=Solyc04g079480.2.1:evalue=0.0:annot='Serpin (Serine protease inhibitor)'
gene_5721	Ntab18g021890-1.1	id=AT4G15200.1:evalue=0.72:annot='formin 3'	id=Solyc01g006410.2.1:evalue=5e-37:annot='Cysteine-rich extensin-like protein-4'
gene_59938	Ntab16g001880-1.1	id=AT3G45220.1:evalue=2e-26:annot='Serine protease inhibitor (SERPIN) family protein'	id=Solyc04g079370.2.1:evalue=1e-53:annot='Serpin (Serine protease inhibitor)'
gene_59938	Ntab16g001880-1.1	id=AT3G45220.1:evalue=2e-26:annot='Serine protease inhibitor (SERPIN) family protein'	id=Solyc04g079370.2.1:evalue=1e-53:annot='Serpin (Serine protease inhibitor)'
gene_59938	Ntab16g001880-1.1	id=AT3G45220.1:evalue=2e-26:annot='Serine protease inhibitor (SERPIN) family protein'	id=Solyc04g079370.2.1:evalue=1e-53:annot='Serpin (Serine protease inhibitor)'
gene_59949	Ntab05g024090-1.1	id=AT1G72050.2:evalue=9e-139:annot='transcription factor IIIA'	id=Solyc10g077110.1.1:evalue=0.0:annot='Zinc finger protein'	C2H2
gene_59949	Ntab23g024220-1.1	id=AT1G72050.2:evalue=9e-139:annot='transcription factor IIIA'	id=Solyc10g077110.1.1:evalue=0.0:annot='Zinc finger protein'	C2H2
gene_59953	Ntab23g004810-1.1	id=AT3G02400.1:evalue=6.6:annot='SMAD/FHA domain-containing protein'	id=Solyc02g085060.1.1:evalue=0.90:annot='Replication factor C subunit 5'
gene_59953	Ntab22g030920-1.1	id=AT3G02400.1:evalue=6.6:annot='SMAD/FHA domain-containing protein'	id=Solyc02g085060.1.1:evalue=0.90:annot='Replication factor C subunit 5'
gene_59953	Ntab06g021290-1.1	id=AT3G02400.1:evalue=6.6:annot='SMAD/FHA domain-containing protein'	id=Solyc02g085060.1.1:evalue=0.90:annot='Replication factor C subunit 5'
gene_59953	Ntab18g009930-1.1	id=AT3G02400.1:evalue=6.6:annot='SMAD/FHA domain-containing protein'	id=Solyc02g085060.1.1:evalue=0.90:annot='Replication factor C subunit 5'
gene_59953	Ntab01g020890-1.1	id=AT3G02400.1:evalue=6.6:annot='SMAD/FHA domain-containing protein'	id=Solyc02g085060.1.1:evalue=0.90:annot='Replication factor C subunit 5'
gene_59953	Ntab16g011000-1.1	id=AT3G02400.1:evalue=6.6:annot='SMAD/FHA domain-containing protein'	id=Solyc02g085060.1.1:evalue=0.90:annot='Replication factor C subunit 5'
gene_59953	Ntab19g009410-1.1	id=AT3G02400.1:evalue=6.6:annot='SMAD/FHA domain-containing protein'	id=Solyc02g085060.1.1:evalue=0.90:annot='Replication factor C subunit 5'
gene_59953	Ntab06g007100-1.1	id=AT3G02400.1:evalue=6.6:annot='SMAD/FHA domain-containing protein'	id=Solyc02g085060.1.1:evalue=0.90:annot='Replication factor C subunit 5'
gene_59953	Ntab06g010190-1.1	id=AT3G02400.1:evalue=6.6:annot='SMAD/FHA domain-containing protein'	id=Solyc02g085060.1.1:evalue=0.90:annot='Replication factor C subunit 5'
gene_59953	Ntab12g017180-1.1	id=AT3G02400.1:evalue=6.6:annot='SMAD/FHA domain-containing protein'	id=Solyc02g085060.1.1:evalue=0.90:annot='Replication factor C subunit 5'
gene_59953	Ntab07g006430-1.1	id=AT3G02400.1:evalue=6.6:annot='SMAD/FHA domain-containing protein'	id=Solyc02g085060.1.1:evalue=0.90:annot='Replication factor C subunit 5'
gene_59953	Ntab24g008040-1.1	id=AT3G02400.1:evalue=6.6:annot='SMAD/FHA domain-containing protein'	id=Solyc02g085060.1.1:evalue=0.90:annot='Replication factor C subunit 5'
gene_59953	Ntab18g017630-1.1	id=AT3G02400.1:evalue=6.6:annot='SMAD/FHA domain-containing protein'	id=Solyc02g085060.1.1:evalue=0.90:annot='Replication factor C subunit 5'
gene_59953	Ntab20g012700-1.1	id=AT3G02400.1:evalue=6.6:annot='SMAD/FHA domain-containing protein'	id=Solyc02g085060.1.1:evalue=0.90:annot='Replication factor C subunit 5'
gene_59953	Ntab14g015140-1.1	id=AT3G02400.1:evalue=6.6:annot='SMAD/FHA domain-containing protein'	id=Solyc02g085060.1.1:evalue=0.90:annot='Replication factor C subunit 5'
gene_59953	Ntab05g014420-1.1	id=AT3G02400.1:evalue=6.6:annot='SMAD/FHA domain-containing protein'	id=Solyc02g085060.1.1:evalue=0.90:annot='Replication factor C subunit 5'
gene_59953	Ntab24g006210-1.1	id=AT3G02400.1:evalue=6.6:annot='SMAD/FHA domain-containing protein'	id=Solyc02g085060.1.1:evalue=0.90:annot='Replication factor C subunit 5'
gene_59953	Ntab01g017020-1.1	id=AT3G02400.1:evalue=6.6:annot='SMAD/FHA domain-containing protein'	id=Solyc02g085060.1.1:evalue=0.90:annot='Replication factor C subunit 5'
gene_59953	Ntab12g013530-1.1	id=AT3G02400.1:evalue=6.6:annot='SMAD/FHA domain-containing protein'	id=Solyc02g085060.1.1:evalue=0.90:annot='Replication factor C subunit 5'
gene_59953	Ntab06g027950-1.1	id=AT3G02400.1:evalue=6.6:annot='SMAD/FHA domain-containing protein'	id=Solyc02g085060.1.1:evalue=0.90:annot='Replication factor C subunit 5'
gene_59953	Ntab16g021240-1.1	id=AT3G02400.1:evalue=6.6:annot='SMAD/FHA domain-containing protein'	id=Solyc02g085060.1.1:evalue=0.90:annot='Replication factor C subunit 5'
gene_59953	Ntab08g026060-1.1	id=AT3G02400.1:evalue=6.6:annot='SMAD/FHA domain-containing protein'	id=Solyc02g085060.1.1:evalue=0.90:annot='Replication factor C subunit 5'
gene_59953	Ntab09g009710-1.1	id=AT3G02400.1:evalue=6.6:annot='SMAD/FHA domain-containing protein'	id=Solyc02g085060.1.1:evalue=0.90:annot='Replication factor C subunit 5'
gene_59953	Ntab14g009220-1.1	id=AT3G02400.1:evalue=6.6:annot='SMAD/FHA domain-containing protein'	id=Solyc02g085060.1.1:evalue=0.90:annot='Replication factor C subunit 5'
gene_59953	Ntab13g013690-1.1	id=AT3G02400.1:evalue=6.6:annot='SMAD/FHA domain-containing protein'	id=Solyc02g085060.1.1:evalue=0.90:annot='Replication factor C subunit 5'
gene_59953	Ntab16g013540-1.1	id=AT3G02400.1:evalue=6.6:annot='SMAD/FHA domain-containing protein'	id=Solyc02g085060.1.1:evalue=0.90:annot='Replication factor C subunit 5'
gene_59953	Ntab22g027030-1.1	id=AT3G02400.1:evalue=6.6:annot='SMAD/FHA domain-containing protein'	id=Solyc02g085060.1.1:evalue=0.90:annot='Replication factor C subunit 5'
gene_59953	Ntab18g002490-1.1	id=AT3G02400.1:evalue=6.6:annot='SMAD/FHA domain-containing protein'	id=Solyc02g085060.1.1:evalue=0.90:annot='Replication factor C subunit 5'
gene_59953	Ntab06g009570-1.1	id=AT3G02400.1:evalue=6.6:annot='SMAD/FHA domain-containing protein'	id=Solyc02g085060.1.1:evalue=0.90:annot='Replication factor C subunit 5'
gene_59953	Ntab10g006890-1.1	id=AT3G02400.1:evalue=6.6:annot='SMAD/FHA domain-containing protein'	id=Solyc02g085060.1.1:evalue=0.90:annot='Replication factor C subunit 5'
gene_59953	Ntab22g019650-1.1	id=AT3G02400.1:evalue=6.6:annot='SMAD/FHA domain-containing protein'	id=Solyc02g085060.1.1:evalue=0.90:annot='Replication factor C subunit 5'
gene_59953	Ntab19g004160-1.1	id=AT3G02400.1:evalue=6.6:annot='SMAD/FHA domain-containing protein'	id=Solyc02g085060.1.1:evalue=0.90:annot='Replication factor C subunit 5'
gene_59953	Ntab09g012730-1.1	id=AT3G02400.1:evalue=6.6:annot='SMAD/FHA domain-containing protein'	id=Solyc02g085060.1.1:evalue=0.90:annot='Replication factor C subunit 5'
gene_59953	Ntab24g003270-1.1	id=AT3G02400.1:evalue=6.6:annot='SMAD/FHA domain-containing protein'	id=Solyc02g085060.1.1:evalue=0.90:annot='Replication factor C subunit 5'
gene_59953	Ntab19g018270-1.1	id=AT3G02400.1:evalue=6.6:annot='SMAD/FHA domain-containing protein'	id=Solyc02g085060.1.1:evalue=0.90:annot='Replication factor C subunit 5'
gene_59953	Ntab10g005380-1.1	id=AT3G02400.1:evalue=6.6:annot='SMAD/FHA domain-containing protein'	id=Solyc02g085060.1.1:evalue=0.90:annot='Replication factor C subunit 5'
gene_59953	Ntab07g024470-1.1	id=AT3G02400.1:evalue=6.6:annot='SMAD/FHA domain-containing protein'	id=Solyc02g085060.1.1:evalue=0.90:annot='Replication factor C subunit 5'
gene_59953	Ntab04g017160-1.1	id=AT3G02400.1:evalue=6.6:annot='SMAD/FHA domain-containing protein'	id=Solyc02g085060.1.1:evalue=0.90:annot='Replication factor C subunit 5'
gene_59955	Ntab19g023600-1.1	id=AT1G54610.3:evalue=0.0:annot='Protein kinase superfamily protein'	id=Solyc01g098160.2.1:evalue=0.0:annot='Cell division protein kinase 12'
gene_59955	Ntab07g006880-1.1	id=AT1G54610.3:evalue=0.0:annot='Protein kinase superfamily protein'	id=Solyc01g098160.2.1:evalue=0.0:annot='Cell division protein kinase 12'
gene_59955	Ntab14g006460-1.1	id=AT1G54610.3:evalue=0.0:annot='Protein kinase superfamily protein'	id=Solyc01g098160.2.1:evalue=0.0:annot='Cell division protein kinase 12'
gene_59955	Ntab07g020550-1.1	id=AT1G54610.3:evalue=0.0:annot='Protein kinase superfamily protein'	id=Solyc01g098160.2.1:evalue=0.0:annot='Cell division protein kinase 12'
gene_59956	Ntab19g023540-1.1	id=AT3G05090.2:evalue=0.0:annot='Transducin/WD40 repeat-like superfamily protein'	id=Solyc01g098090.2.1:evalue=0.0:annot='WD repeat-containing protein'
gene_59956	Ntab07g020610-1.1	id=AT3G05090.2:evalue=0.0:annot='Transducin/WD40 repeat-like superfamily protein'	id=Solyc01g098090.2.1:evalue=0.0:annot='WD repeat-containing protein'
gene_59957	Ntab07g020590-1.1	id=AT1G54570.1:evalue=0.0:annot='Esterase/lipase/thioesterase family protein'	id=Solyc01g098110.2.1:evalue=0.0:annot='Hydrolase alpha_beta fold family protein'
gene_59958	Ntab07g020700-1.1	id=AT1G08720.1:evalue=0.0:annot='Protein kinase superfamily protein'	id=Solyc01g097980.2.1:evalue=0.0:annot='Kinase family protein'
gene_59958	Ntab19g023470-1.1	id=AT1G08720.1:evalue=0.0:annot='Protein kinase superfamily protein'	id=Solyc01g097980.2.1:evalue=0.0:annot='Kinase family protein'
gene_59959	Ntab07g020540-1.1	id=AT3G05040.1:evalue=0.0:annot='ARM repeat superfamily protein'	id=Solyc01g098170.2.1:evalue=0.0:annot='Exportin 5 (Fragment)'
gene_59959	Ntab19g023610-1.1	id=AT3G05040.1:evalue=0.0:annot='ARM repeat superfamily protein'	id=Solyc01g098170.2.1:evalue=0.0:annot='Exportin 5 (Fragment)'
gene_59961	Ntab07g020620-1.1	id=AT5G27950.1:evalue=0.0:annot='P-loop containing nucleoside triphosphate hydrolases superfamily protein'	id=Solyc01g098080.2.1:evalue=0.0:annot='BY-inesin-like protein 5'
gene_59962	Ntab07g020660-1.1	id=AT1G53645.1:evalue=9e-94:annot='hydroxyproline-rich glycoprotein family protein'	id=Solyc01g098030.2.1:evalue=0.0:annot='Contains similarity to RNA-binding protein from Arabidopsis thaliana gi_2129727 and contains RNA recognition PF_00076 domain'
gene_59964	Ntab07g020710-1.1	id=AT3G46940.1:evalue=4e-83:annot='DUTP-PYROPHOSPHATASE-LIKE 1'	id=Solyc01g100030.2.1:evalue=1e-86:annot='Deoxyuridine 5_apos-triphosphate nucleotidohydrolase'
gene_59965	Ntab07g020680-1.1	id=AT3G22560.1:evalue=2e-67:annot='Acyl-CoA N-acyltransferases (NAT) superfamily protein'	id=Solyc01g098010.2.1:evalue=2e-108:annot='Acetyltransferase GNAT family protein expressed'
gene_59965	Ntab07g009480-1.1	id=AT3G22560.1:evalue=2e-67:annot='Acyl-CoA N-acyltransferases (NAT) superfamily protein'	id=Solyc01g098010.2.1:evalue=2e-108:annot='Acetyltransferase GNAT family protein expressed'
gene_59965	Ntab07g020690-1.1	id=AT3G22560.1:evalue=2e-67:annot='Acyl-CoA N-acyltransferases (NAT) superfamily protein'	id=Solyc01g098010.2.1:evalue=2e-108:annot='Acetyltransferase GNAT family protein expressed'
gene_59965	Ntab14g008910-1.1	id=AT3G22560.1:evalue=2e-67:annot='Acyl-CoA N-acyltransferases (NAT) superfamily protein'	id=Solyc01g098010.2.1:evalue=2e-108:annot='Acetyltransferase GNAT family protein expressed'
gene_59965	Ntab14g008890-1.1	id=AT3G22560.1:evalue=2e-67:annot='Acyl-CoA N-acyltransferases (NAT) superfamily protein'	id=Solyc01g098010.2.1:evalue=2e-108:annot='Acetyltransferase GNAT family protein expressed'
gene_59965	Ntab07g020680-1.1	id=AT3G22560.1:evalue=2e-67:annot='Acyl-CoA N-acyltransferases (NAT) superfamily protein'	id=Solyc01g098010.2.1:evalue=2e-108:annot='Acetyltransferase GNAT family protein expressed'
gene_59973	Ntab15g003010-1.1	id=AT1G31770.1:evalue=0.0:annot='ATP-binding cassette 14'	id=Solyc08g075430.2.1:evalue=0.0:annot='ABC transporter G family member 14'
gene_59974	Ntab15g003020-1.1	id=AT2G35605.1:evalue=4e-43:annot='SWIB/MDM2 domain superfamily protein'	id=Solyc08g005590.2.1:evalue=5e-64:annot='SWIB_MDM2 domain protein'
gene_5724	Ntab18g021870-1.1	id=AT2G37010.1:evalue=0.74:annot='non-intrinsic ABC protein 12'	id=Solyc01g006400.2.1:evalue=8e-23:annot='Cysteine-rich extensin-like protein-4'
gene_59975	Ntab15g003030-1.1	id=AT5G45360.1:evalue=4e-120:annot='F-box family protein'	id=Solyc08g075380.2.1:evalue=9e-152:annot='F-box protein'
gene_59976	Ntab05g013690-1.1	id=AT2G05180.1:evalue=0.18:annot='cytochrome P450, family 705, subfamily A, polypeptide 6'	id=Solyc03g013270.1.1:evalue=9e-42:annot='Helitron helicase-like protein'
gene_59977	Ntab08g027520-1.1	id=AT2G04550.1:evalue=6e-110:annot='indole-3-butyric acid response 5'	id=Solyc12g005990.1.1:evalue=4e-170:annot='Dual specificity protein phosphatase 4'
gene_5725	Ntab05g003380-1.1	id=ATMG00710.1:evalue=4e-07:annot='Polynucleotidyl transferase, ribonuclease H-like superfamily protein'	id=Solyc04g011970.1.1:evalue=4e-56:annot='Gag-Pol polyprotein'
gene_59982	Ntab23g018820-1.1	id=AT4G17100.1:evalue=0.0:annot='unknown protein'	id=Solyc08g077510.2.1:evalue=0.0:annot='Poly(U)-specific endoribonuclease-A'
gene_59984	Ntab23g018770-1.1	id=AT4G17140.3:evalue=0.0:annot='pleckstrin homology (PH) domain-containing protein'	id=Solyc08g077500.2.1:evalue=0.0:annot='Vacuolar protein sorting-associated protein'
gene_59984	Ntab23g018800-1.1	id=AT4G17140.3:evalue=0.0:annot='pleckstrin homology (PH) domain-containing protein'	id=Solyc08g077500.2.1:evalue=0.0:annot='Vacuolar protein sorting-associated protein'
gene_59984	Ntab23g018770-1.1	id=AT4G17140.3:evalue=0.0:annot='pleckstrin homology (PH) domain-containing protein'	id=Solyc08g077500.2.1:evalue=0.0:annot='Vacuolar protein sorting-associated protein'
gene_59984	Ntab23g018760-1.1	id=AT4G17140.3:evalue=0.0:annot='pleckstrin homology (PH) domain-containing protein'	id=Solyc08g077500.2.1:evalue=0.0:annot='Vacuolar protein sorting-associated protein'
gene_59985	Ntab23g018810-1.1	id=AT4G17140.1:evalue=3e-10:annot='pleckstrin homology (PH) domain-containing protein'	id=Solyc08g077500.2.1:evalue=0.029:annot='Vacuolar protein sorting-associated protein'
gene_59985	Ntab01g006100-1.1	id=AT4G17140.1:evalue=3e-10:annot='pleckstrin homology (PH) domain-containing protein'	id=Solyc08g077500.2.1:evalue=0.029:annot='Vacuolar protein sorting-associated protein'
gene_59985	Ntab01g006100-1.1	id=AT4G17140.1:evalue=3e-10:annot='pleckstrin homology (PH) domain-containing protein'	id=Solyc08g077500.2.1:evalue=0.029:annot='Vacuolar protein sorting-associated protein'
gene_59985	Ntab23g018810-1.1	id=AT4G17140.1:evalue=3e-10:annot='pleckstrin homology (PH) domain-containing protein'	id=Solyc08g077500.2.1:evalue=0.029:annot='Vacuolar protein sorting-associated protein'
gene_59986	Ntab23g018860-1.1	id=AT4G17090.1:evalue=0.0:annot='chloroplast beta-amylase'	id=Solyc08g077530.2.1:evalue=0.0:annot='Beta-amylase'
gene_59986	Ntab23g018840-1.1	id=AT4G17090.1:evalue=0.0:annot='chloroplast beta-amylase'	id=Solyc08g077530.2.1:evalue=0.0:annot='Beta-amylase'
gene_59987	Ntab23g018830-1.1	id=AT5G10710.1:evalue=6e-144:annot='unknown protein'	id=Solyc08g077520.2.1:evalue=0.0:annot='Centromere protein O'
gene_5727	Ntab09g009990-1.1	id=AT2G01650.1:evalue=0.0:annot='plant UBX domain-containing protein 2'	id=Solyc01g005430.2.1:evalue=0.0:annot='UBX domain protein 6'
gene_5727	Ntab18g010450-1.1	id=AT2G01650.1:evalue=0.0:annot='plant UBX domain-containing protein 2'	id=Solyc01g005430.2.1:evalue=0.0:annot='UBX domain protein 6'
gene_59995	Ntab22g003970-1.1	id=AT1G28110.2:evalue=0.0:annot='serine carboxypeptidase-like 45'	id=Solyc06g068880.2.1:evalue=0.0:annot='Serine carboxypeptidase 1'
gene_59998	Ntab22g004030-1.1	id=AT5G61900.3:evalue=0.0:annot='Calcium-dependent phospholipid-binding Copine family protein'	id=Solyc06g068840.2.1:evalue=0.0:annot='Copine-3'
gene_59998	Ntab08g003050-1.1	id=AT5G61900.3:evalue=0.0:annot='Calcium-dependent phospholipid-binding Copine family protein'	id=Solyc06g068840.2.1:evalue=0.0:annot='Copine-3'
gene_600	Ntab21g010220-1.1	id=AT4G03510.2:evalue=5e-48:annot='RING membrane-anchor 1'	id=Solyc12g013800.1.1:evalue=4e-133:annot='RING finger protein 5'
gene_60001	Ntab04g014680-1.1	id=AT5G54180.1:evalue=6e-167:annot='plastid transcriptionally active 15'	id=Solyc03g081300.2.1:evalue=0.0:annot='At4g38160-like protein (Fragment)'
gene_60001	Ntab06g017640-1.1	id=AT5G54180.1:evalue=6e-167:annot='plastid transcriptionally active 15'	id=Solyc03g081300.2.1:evalue=0.0:annot='At4g38160-like protein (Fragment)'
gene_60002	Ntab06g017630-1.1	id=AT5G24500.1:evalue=2e-16:annot='unknown protein'	id=Solyc03g081310.2.1:evalue=6e-156:annot='Genomic DNA chromosome 5 TAC clone K18P6'
gene_60004	Ntab22g003980-1.1	id=AT3G26744.4:evalue=9e-135:annot='basic helix-loop-helix (bHLH) DNA-binding superfamily protein'	id=Solyc06g068870.2.1:evalue=0.0:annot='BHLH transcription factor'	bHLH
gene_60005	Ntab22g004070-1.1	id=AT1G01630.1:evalue=1e-109:annot='Sec14p-like phosphatidylinositol transfer family protein'	id=Solyc06g068800.2.1:evalue=2e-170:annot='CRAL_TRIO domain containing protein expressed'
gene_60007	Ntab14g001920-1.1	id=AT2G01050.1:evalue=0.004:annot='zinc ion binding'	id=Solyc04g049380.2.1:evalue=9e-51:annot='Uncharacterized aarF domain-containing protein kinase 1'
gene_60007	Ntab22g004060-1.1	id=AT2G01050.1:evalue=0.004:annot='zinc ion binding'	id=Solyc04g049380.2.1:evalue=9e-51:annot='Uncharacterized aarF domain-containing protein kinase 1'
gene_60007	Ntab22g018440-1.1	id=AT2G01050.1:evalue=0.004:annot='zinc ion binding'	id=Solyc04g049380.2.1:evalue=9e-51:annot='Uncharacterized aarF domain-containing protein kinase 1'
gene_60007	Ntab00g004830-1.1	id=AT2G01050.1:evalue=0.004:annot='zinc ion binding'	id=Solyc04g049380.2.1:evalue=9e-51:annot='Uncharacterized aarF domain-containing protein kinase 1'
gene_60008	Ntab22g004050-1.1	id=AT3G59280.1:evalue=3e-52:annot='Protein Transporter, Pam16'	id=Solyc06g068820.2.1:evalue=1e-70:annot='Mitochondrial import inner membrane translocase subunit TIM16'
gene_60014	Ntab24g020380-1.1	id=AT3G26040.1:evalue=2e-72:annot='HXXXD-type acyl-transferase family protein'	id=Solyc02g081740.1.1:evalue=0.0:annot='Acyltransferase (Fragment)'
gene_60014	Ntab17g011630-1.1	id=AT3G26040.1:evalue=2e-72:annot='HXXXD-type acyl-transferase family protein'	id=Solyc02g081740.1.1:evalue=0.0:annot='Acyltransferase (Fragment)'
gene_60014	Ntab17g011620-1.1	id=AT3G26040.1:evalue=2e-72:annot='HXXXD-type acyl-transferase family protein'	id=Solyc02g081740.1.1:evalue=0.0:annot='Acyltransferase (Fragment)'
gene_60014	Ntab17g011640-1.1	id=AT3G26040.1:evalue=2e-72:annot='HXXXD-type acyl-transferase family protein'	id=Solyc02g081740.1.1:evalue=0.0:annot='Acyltransferase (Fragment)'
gene_60014	Ntab22g007450-1.1	id=AT3G26040.1:evalue=2e-72:annot='HXXXD-type acyl-transferase family protein'	id=Solyc02g081740.1.1:evalue=0.0:annot='Acyltransferase (Fragment)'
gene_60014	Ntab17g011600-1.1	id=AT3G26040.1:evalue=2e-72:annot='HXXXD-type acyl-transferase family protein'	id=Solyc02g081740.1.1:evalue=0.0:annot='Acyltransferase (Fragment)'
gene_60014	Ntab17g011650-1.1	id=AT3G26040.1:evalue=2e-72:annot='HXXXD-type acyl-transferase family protein'	id=Solyc02g081740.1.1:evalue=0.0:annot='Acyltransferase (Fragment)'
gene_60014	Ntab17g011640-1.1	id=AT3G26040.1:evalue=2e-72:annot='HXXXD-type acyl-transferase family protein'	id=Solyc02g081740.1.1:evalue=0.0:annot='Acyltransferase (Fragment)'
gene_60014	Ntab08g009450-1.1	id=AT3G26040.1:evalue=2e-72:annot='HXXXD-type acyl-transferase family protein'	id=Solyc02g081740.1.1:evalue=0.0:annot='Acyltransferase (Fragment)'
gene_60014	Ntab22g005680-1.1	id=AT3G26040.1:evalue=2e-72:annot='HXXXD-type acyl-transferase family protein'	id=Solyc02g081740.1.1:evalue=0.0:annot='Acyltransferase (Fragment)'
gene_60014	Ntab01g021630-1.1	id=AT3G26040.1:evalue=2e-72:annot='HXXXD-type acyl-transferase family protein'	id=Solyc02g081740.1.1:evalue=0.0:annot='Acyltransferase (Fragment)'
gene_60014	Ntab13g008970-1.1	id=AT3G26040.1:evalue=2e-72:annot='HXXXD-type acyl-transferase family protein'	id=Solyc02g081740.1.1:evalue=0.0:annot='Acyltransferase (Fragment)'
gene_60014	Ntab21g001140-1.1	id=AT3G26040.1:evalue=2e-72:annot='HXXXD-type acyl-transferase family protein'	id=Solyc02g081740.1.1:evalue=0.0:annot='Acyltransferase (Fragment)'
gene_60014	Ntab14g016140-1.1	id=AT3G26040.1:evalue=2e-72:annot='HXXXD-type acyl-transferase family protein'	id=Solyc02g081740.1.1:evalue=0.0:annot='Acyltransferase (Fragment)'
gene_60014	Ntab24g013020-1.1	id=AT3G26040.1:evalue=2e-72:annot='HXXXD-type acyl-transferase family protein'	id=Solyc02g081740.1.1:evalue=0.0:annot='Acyltransferase (Fragment)'
gene_60014	Ntab11g016100-1.1	id=AT3G26040.1:evalue=2e-72:annot='HXXXD-type acyl-transferase family protein'	id=Solyc02g081740.1.1:evalue=0.0:annot='Acyltransferase (Fragment)'
gene_60014	Ntab23g006190-1.1	id=AT3G26040.1:evalue=2e-72:annot='HXXXD-type acyl-transferase family protein'	id=Solyc02g081740.1.1:evalue=0.0:annot='Acyltransferase (Fragment)'
gene_60014	Ntab04g019020-1.1	id=AT3G26040.1:evalue=2e-72:annot='HXXXD-type acyl-transferase family protein'	id=Solyc02g081740.1.1:evalue=0.0:annot='Acyltransferase (Fragment)'
gene_60014	Ntab05g021730-1.1	id=AT3G26040.1:evalue=2e-72:annot='HXXXD-type acyl-transferase family protein'	id=Solyc02g081740.1.1:evalue=0.0:annot='Acyltransferase (Fragment)'
gene_60014	Ntab16g021720-1.1	id=AT3G26040.1:evalue=2e-72:annot='HXXXD-type acyl-transferase family protein'	id=Solyc02g081740.1.1:evalue=0.0:annot='Acyltransferase (Fragment)'
gene_60014	Ntab05g012130-1.1	id=AT3G26040.1:evalue=2e-72:annot='HXXXD-type acyl-transferase family protein'	id=Solyc02g081740.1.1:evalue=0.0:annot='Acyltransferase (Fragment)'
gene_60014	Ntab17g011610-1.1	id=AT3G26040.1:evalue=2e-72:annot='HXXXD-type acyl-transferase family protein'	id=Solyc02g081740.1.1:evalue=0.0:annot='Acyltransferase (Fragment)'
gene_60015	Ntab07g021520-1.1	id=AT4G14970.1:evalue=0.0:annot='unknown protein'	id=Solyc01g097110.1.1:evalue=0.0:annot='Fanconi anemia group D2 protein'
gene_60017	Ntab07g021380-1.1	id=AT3G04720.1:evalue=5e-66:annot='pathogenesis-related 4'	id=Solyc01g097240.2.1:evalue=3e-88:annot='Pathogenesis-related protein 4B (Fragment)'
gene_60019	Ntab07g021570-1.1	id=AT1G08800.2:evalue=0.20:annot='Protein of unknown function, DUF593'	id=Solyc01g097040.2.1:evalue=0.0:annot='IFA-binding protein-like'
gene_60021	Ntab03g022630-1.1	id=AT3G04650.1:evalue=7e-54:annot='FAD/NAD(P)-binding oxidoreductase family protein'	id=Solyc01g097160.2.1:evalue=1e-77:annot='FAD dependent oxidoreductase'
gene_60021	Ntab17g026570-1.1	id=AT3G04650.1:evalue=7e-54:annot='FAD/NAD(P)-binding oxidoreductase family protein'	id=Solyc01g097160.2.1:evalue=1e-77:annot='FAD dependent oxidoreductase'
gene_60021	Ntab07g021460-1.1	id=AT3G04650.1:evalue=0.0:annot='FAD/NAD(P)-binding oxidoreductase family protein'	id=Solyc01g097160.2.1:evalue=0.0:annot='FAD dependent oxidoreductase'
gene_60021	Ntab19g022880-1.1	id=AT3G04650.1:evalue=0.0:annot='FAD/NAD(P)-binding oxidoreductase family protein'	id=Solyc01g097160.2.1:evalue=0.0:annot='FAD dependent oxidoreductase'
gene_60022	Ntab07g021480-1.1	id=AT5G03455.1:evalue=2e-69:annot='Rhodanese/Cell cycle control phosphatase superfamily protein'	id=Solyc01g097140.2.1:evalue=1e-90:annot='Dual-specificity tyrosine-phosphatase CDC25'
gene_60030	Ntab04g025590-1.1	id=AT4G35230.1:evalue=0.0:annot='BR-signaling kinase 1'	id=Solyc04g082260.2.1:evalue=0.0:annot='Receptor protein kinase-like protein'
gene_60031	Ntab04g025600-1.1	id=AT3G12500.1:evalue=5e-153:annot='basic chitinase'	id=Solyc10g055800.1.1:evalue=0.0:annot='Chitinase'
gene_60031	Ntab04g006780-1.1	id=AT3G12500.1:evalue=5e-153:annot='basic chitinase'	id=Solyc10g055800.1.1:evalue=0.0:annot='Chitinase'
gene_60032	Ntab04g025620-1.1	id=AT2G41990.1:evalue=6e-85:annot='unknown protein'	id=Solyc11g042880.1.1:evalue=1e-113:annot='Harpin-induced protein'
gene_60032	Ntab06g009130-1.1	id=AT2G41990.1:evalue=6e-85:annot='unknown protein'	id=Solyc11g042880.1.1:evalue=1e-113:annot='Harpin-induced protein'
gene_60032	Ntab04g025620-1.1	id=AT2G41990.1:evalue=6e-85:annot='unknown protein'	id=Solyc11g042880.1.1:evalue=1e-113:annot='Harpin-induced protein'
gene_60033	Ntab06g009120-1.1	id=AT3G45970.1:evalue=1e-109:annot='expansin-like A1'	id=Solyc01g112000.2.1:evalue=5e-141:annot='Expansin-like protein'
gene_60033	Ntab04g025610-1.1	id=AT3G45970.1:evalue=2e-107:annot='expansin-like A1'	id=Solyc01g112000.2.1:evalue=1e-139:annot='Expansin-like protein'
gene_60038	Ntab07g030080-1.1	id=AT4G39090.1:evalue=0.0:annot='Papain family cysteine protease'	id=Solyc01g110110.2.1:evalue=0.0:annot='Cysteine proteinase cathepsin F'
gene_60041	Ntab19g015200-1.1	id=AT2G21385.1:evalue=2e-153:annot='unknown protein'	id=Solyc01g110160.2.1:evalue=0.0:annot='Chromosome 11 contig 1 DNA sequence'
gene_60041	Ntab07g030130-1.1	id=AT2G21385.1:evalue=2e-153:annot='unknown protein'	id=Solyc01g110160.2.1:evalue=0.0:annot='Chromosome 11 contig 1 DNA sequence'
gene_60042	Ntab07g030140-1.1	id=AT4G39050.1:evalue=0.0:annot='Kinesin motor family protein'	id=Solyc01g110190.2.1:evalue=0.0:annot='Kinesin like protein'
gene_60042	Ntab19g015220-1.1	id=AT4G39050.1:evalue=0.0:annot='Kinesin motor family protein'	id=Solyc01g110190.2.1:evalue=0.0:annot='Kinesin like protein'
gene_60043	Ntab07g030120-1.1	id=AT5G66350.1:evalue=3e-54:annot='Lateral root primordium (LRP) protein-related'	id=Solyc01g110140.2.1:evalue=3e-79:annot='Stylish'	SRS
gene_60051	Ntab07g023540-1.1	id=AT2G46090.1:evalue=2e-179:annot='Diacylglycerol kinase family protein'	id=Solyc01g095010.2.1:evalue=0.0:annot='Diacylglycerol kinase catalytic region'
gene_5735	Ntab18g015620-1.1	id=AT3G44530.2:evalue=0.0:annot='homolog of histone chaperone HIRA'	id=Solyc11g067200.1.1:evalue=0.0:annot='Hira like protein'
gene_601	Ntab21g010360-1.1	id=AT5G54390.1:evalue=2e-124:annot='HAL2-like'	id=Solyc12g013560.1.1:evalue=0.0:annot='3_apos(2_apos) 5_apos-bisphosphate nucleotidase,5 -bisphosphate nucleotidase HAL2'
gene_601	Ntab08g025360-1.1	id=AT5G54390.1:evalue=2e-124:annot='HAL2-like'	id=Solyc12g013560.1.1:evalue=0.0:annot='3_apos(2_apos) 5_apos-bisphosphate nucleotidase,5 -bisphosphate nucleotidase HAL2'
gene_60052	Ntab07g023550-1.1	id=AT2G46100.1:evalue=1e-101:annot='Nuclear transport factor 2 (NTF2) family protein'	id=Solyc01g095000.2.1:evalue=5e-145:annot='Homology to unknown gene'
gene_60054	Ntab07g023520-1.1	id=AT4G36590.1:evalue=4e-20:annot='MADS-box transcription factor family protein'	id=Solyc01g106700.2.1:evalue=2e-22:annot='MADS-box transcription factor'	M-type_MADS
gene_60054	Ntab07g027110-1.1	id=AT4G36590.1:evalue=4e-20:annot='MADS-box transcription factor family protein'	id=Solyc01g106700.2.1:evalue=2e-22:annot='MADS-box transcription factor'	M-type_MADS
gene_60054	Ntab15g004500-1.1	id=AT4G36590.1:evalue=4e-20:annot='MADS-box transcription factor family protein'	id=Solyc01g106700.2.1:evalue=2e-22:annot='MADS-box transcription factor'	M-type_MADS
gene_60054	Ntab00g000060-1.1	id=AT4G36590.1:evalue=4e-20:annot='MADS-box transcription factor family protein'	id=Solyc01g106700.2.1:evalue=2e-22:annot='MADS-box transcription factor'	M-type_MADS
gene_60054	Ntab07g027070-1.1	id=AT4G36590.1:evalue=4e-20:annot='MADS-box transcription factor family protein'	id=Solyc01g106700.2.1:evalue=2e-22:annot='MADS-box transcription factor'	M-type_MADS
gene_60054	Ntab00g000020-1.1	id=AT4G36590.1:evalue=4e-20:annot='MADS-box transcription factor family protein'	id=Solyc01g106700.2.1:evalue=2e-22:annot='MADS-box transcription factor'	M-type_MADS
gene_60054	Ntab05g023340-1.1	id=AT4G36590.1:evalue=4e-20:annot='MADS-box transcription factor family protein'	id=Solyc01g106700.2.1:evalue=2e-22:annot='MADS-box transcription factor'	M-type_MADS
gene_60054	Ntab15g004510-1.1	id=AT4G36590.1:evalue=3e-20:annot='MADS-box transcription factor family protein'	id=Solyc01g106700.2.1:evalue=1e-22:annot='MADS-box transcription factor'	M-type_MADS
gene_60054	Ntab15g004650-1.1	id=AT4G36590.1:evalue=3e-20:annot='MADS-box transcription factor family protein'	id=Solyc01g106700.2.1:evalue=1e-22:annot='MADS-box transcription factor'	M-type_MADS
gene_60054	Ntab12g013950-1.1	id=AT4G36590.1:evalue=3e-20:annot='MADS-box transcription factor family protein'	id=Solyc01g106700.2.1:evalue=1e-22:annot='MADS-box transcription factor'	M-type_MADS
gene_60054	Ntab05g004420-1.1	id=AT4G36590.1:evalue=3e-20:annot='MADS-box transcription factor family protein'	id=Solyc01g106700.2.1:evalue=1e-22:annot='MADS-box transcription factor'	M-type_MADS
gene_60055	Ntab07g023530-1.1	id=AT4G01290.2:evalue=2e-22:annot='unknown protein'	id=Solyc01g095020.2.1:evalue=0.0:annot='cDNA clone J023132J12 full insert sequence'
gene_60055	Ntab19g020740-1.1	id=AT4G01290.2:evalue=2e-22:annot='unknown protein'	id=Solyc01g095020.2.1:evalue=0.0:annot='cDNA clone J023132J12 full insert sequence'
gene_60056	Ntab07g023560-1.1	id=AT5G41460.1:evalue=0.0:annot='Protein of unknown function (DUF604)'	id=Solyc01g094990.2.1:evalue=0.0:annot='Glycosyltransferase-like protein'
gene_60059	Ntab20g004760-1.1	id=AT2G02910.1:evalue=0.0:annot='Protein of unknown function (DUF616)'	id=Solyc05g007430.2.1:evalue=0.0:annot='Os11g0198100 protein (Fragment)'
gene_60059	Ntab24g005180-1.1	id=AT2G02910.1:evalue=0.0:annot='Protein of unknown function (DUF616)'	id=Solyc05g007430.2.1:evalue=0.0:annot='Os11g0198100 protein (Fragment)'
gene_60060	Ntab11g000280-1.1	id=AT5G39850.1:evalue=2e-124:annot='Ribosomal protein S4'	id=Solyc05g007250.2.1:evalue=4e-132:annot='Ribosomal protein'
gene_60060	Ntab20g004820-1.1	id=AT5G39850.1:evalue=2e-124:annot='Ribosomal protein S4'	id=Solyc05g007250.2.1:evalue=4e-132:annot='Ribosomal protein'
gene_5737	Ntab11g002760-1.1	id=AT5G65250.1:evalue=4e-62:annot='unknown protein'	id=Solyc11g009070.1.1:evalue=7e-21:annot='Genomic DNA chromosome 5 P1 clone MQN23'
gene_5737	Ntab11g002760-1.1	id=AT5G65250.1:evalue=4e-62:annot='unknown protein'	id=Solyc11g009070.1.1:evalue=7e-21:annot='Genomic DNA chromosome 5 P1 clone MQN23'
gene_5737	Ntab13g020400-1.1	id=AT5G65250.1:evalue=4e-62:annot='unknown protein'	id=Solyc11g009070.1.1:evalue=7e-21:annot='Genomic DNA chromosome 5 P1 clone MQN23'
gene_60064	Ntab19g022380-1.1	id=AT3G15140.1:evalue=4e-08:annot='Polynucleotidyl transferase, ribonuclease H-like superfamily protein'	id=Solyc01g096570.2.1:evalue=1e-109:annot='Exonuclease family protein expressed'
gene_60073	Ntab03g006730-1.1	id=AT4G38180.1:evalue=0.0:annot='FAR1-related sequence 5'	id=Solyc01g112320.2.1:evalue=0.0:annot='Protein FAR1-RELATED SEQUENCE 5'	FAR1
gene_60077	Ntab24g004230-1.1	id=AT5G60990.1:evalue=0.0:annot='DEA(D/H)-box RNA helicase family protein'	id=Solyc10g007550.2.1:evalue=0.0:annot='ATP-dependent RNA helicase'
gene_60087	Ntab09g012020-1.1	id=AT2G04030.1:evalue=0.0:annot='Chaperone protein htpG family protein'	id=Solyc05g010670.2.1:evalue=0.0:annot='Chaperone protein htpG'
gene_60089	Ntab01g007310-1.1	id=AT4G35230.1:evalue=0.0:annot='BR-signaling kinase 1'	id=Solyc04g082260.2.1:evalue=0.0:annot='Receptor protein kinase-like protein'
gene_60089	Ntab12g000890-1.1	id=AT4G35230.1:evalue=0.0:annot='BR-signaling kinase 1'	id=Solyc04g082260.2.1:evalue=0.0:annot='Receptor protein kinase-like protein'
gene_60089	Ntab23g017640-1.1	id=AT4G35230.1:evalue=0.0:annot='BR-signaling kinase 1'	id=Solyc04g082260.2.1:evalue=0.0:annot='Receptor protein kinase-like protein'
gene_60090	Ntab23g017600-1.1	id=AT5G42310.1:evalue=0.0:annot='Pentatricopeptide repeat (PPR-like) superfamily protein'	id=Solyc08g045850.2.1:evalue=0.0:annot='Pentatricopeptide repeat-containing protein'
gene_60091	Ntab23g017700-1.1	id=AT1G75710.1:evalue=6e-156:annot='C2H2-like zinc finger protein'	id=Solyc04g081370.2.1:evalue=0.0:annot='Transcription factor (Fragment)'	C2H2
gene_60091	Ntab01g007250-1.1	id=AT1G75710.1:evalue=6e-156:annot='C2H2-like zinc finger protein'	id=Solyc04g081370.2.1:evalue=0.0:annot='Transcription factor (Fragment)'	C2H2
gene_60091	Ntab08g017340-1.1	id=AT1G75710.1:evalue=6e-156:annot='C2H2-like zinc finger protein'	id=Solyc04g081370.2.1:evalue=0.0:annot='Transcription factor (Fragment)'	C2H2
gene_5738	Ntab13g020390-1.1	id=AT5G10320.1:evalue=1e-97:annot='unknown protein'	id=Solyc11g009060.1.1:evalue=4e-173:annot='Unknown Protein'
gene_5738	Ntab11g002770-1.1	id=AT5G10320.1:evalue=1e-97:annot='unknown protein'	id=Solyc11g009060.1.1:evalue=4e-173:annot='Unknown Protein'
gene_60093	Ntab23g017680-1.1	id=AT1G76140.1:evalue=0.0:annot='Prolyl oligopeptidase family protein'	id=Solyc08g022070.2.1:evalue=0.0:annot='Prolyl endopeptidase'
gene_60095	Ntab23g017660-1.1	id=AT1G20460.1:evalue=3e-51:annot='unknown protein'	id=Solyc12g094510.1.1:evalue=5e-55:annot='Unknown Protein'
gene_60096	Ntab23g017650-1.1	id=AT5G42270.1:evalue=0.0:annot='FtsH extracellular protease family'	id=Solyc04g082250.2.1:evalue=0.0:annot='ATP-dependent zinc metalloprotease FTSH, chloroplastic (Fragment)'
gene_60105	Ntab07g023010-1.1	id=AT1G01370.2:evalue=9e-56:annot='Histone superfamily protein'	id=Solyc01g095650.2.1:evalue=2e-73:annot='Histone H3'
gene_60106	Ntab07g023020-1.1	id=AT4G01050.1:evalue=5e-164:annot='thylakoid rhodanese-like'	id=Solyc01g095670.2.1:evalue=0.0:annot='Rhodanese-related sulfurtransferase'
gene_60108	Ntab07g023110-1.1	id=AT1G64230.2:evalue=2e-105:annot='ubiquitin-conjugating enzyme 28'	id=Solyc10g011740.2.1:evalue=3e-107:annot='Ubiquitin-conjugating enzyme E2 8'
gene_60109	Ntab07g023120-1.1	id=AT3G61620.2:evalue=4e-143:annot='3'-5'-exoribonuclease family protein'	id=Solyc01g095480.2.1:evalue=3e-166:annot='Ribonuclease PH'
gene_60110	Ntab07g023150-1.1	id=AT2G46270.1:evalue=8e-109:annot='G-box binding factor 3'	id=Solyc01g095460.2.1:evalue=0.0:annot='G-box binding factor 3'	bZIP
gene_60111	Ntab21g008470-1.1	id=AT5G09810.1:evalue=2e-171:annot='actin 7'	id=Solyc11g005330.1.1:evalue=5e-172:annot='Actin'
gene_60111	Ntab21g008470-1.1	id=AT5G09810.1:evalue=2e-171:annot='actin 7'	id=Solyc11g005330.1.1:evalue=5e-172:annot='Actin'
gene_60111	Ntab16g012080-1.1	id=AT5G09810.1:evalue=2e-171:annot='actin 7'	id=Solyc11g005330.1.1:evalue=5e-172:annot='Actin'
gene_60111	Ntab16g012150-1.1	id=AT5G09810.1:evalue=2e-171:annot='actin 7'	id=Solyc11g005330.1.1:evalue=5e-172:annot='Actin'
gene_60111	Ntab12g010200-1.1	id=AT5G09810.1:evalue=2e-171:annot='actin 7'	id=Solyc11g005330.1.1:evalue=5e-172:annot='Actin'
gene_60111	Ntab21g008470-1.1	id=AT5G09810.1:evalue=2e-171:annot='actin 7'	id=Solyc11g005330.1.1:evalue=5e-172:annot='Actin'
gene_60111	Ntab16g012130-1.1	id=AT5G09810.1:evalue=2e-171:annot='actin 7'	id=Solyc11g005330.1.1:evalue=5e-172:annot='Actin'
gene_60117	Ntab01g025540-1.1	id=AT4G27310.1:evalue=5e-33:annot='B-box type zinc finger family protein'	id=Solyc10g006750.2.1:evalue=5e-35:annot='CONSTANS-like zinc finger protein'
gene_60119	Ntab01g025560-1.1	id=AT1G11390.1:evalue=0.0:annot='Protein kinase superfamily protein'	id=Solyc10g006790.2.1:evalue=0.0:annot='Uncharacterized aarF domain-containing protein kinase 2'
gene_60119	Ntab12g021340-1.1	id=AT1G11390.1:evalue=0.0:annot='Protein kinase superfamily protein'	id=Solyc10g006790.2.1:evalue=0.0:annot='Uncharacterized aarF domain-containing protein kinase 2'
gene_60120	Ntab12g021330-1.1	id=AT1G11360.4:evalue=3e-102:annot='Adenine nucleotide alpha hydrolases-like superfamily protein'	id=Solyc10g006760.2.1:evalue=1e-166:annot='Universal stress protein (Usp)'
gene_60120	Ntab02g018350-1.1	id=AT1G11360.4:evalue=3e-102:annot='Adenine nucleotide alpha hydrolases-like superfamily protein'	id=Solyc10g006760.2.1:evalue=8e-165:annot='Universal stress protein (Usp)'
gene_60121	Ntab01g025550-1.1	id=AT1G11360.4:evalue=4e-101:annot='Adenine nucleotide alpha hydrolases-like superfamily protein'	id=Solyc10g006760.2.1:evalue=5e-171:annot='Universal stress protein (Usp)'
gene_5739	Ntab11g002840-1.1	id=AT4G39955.1:evalue=1e-152:annot='alpha/beta-Hydrolases superfamily protein'	id=Solyc10g047340.1.1:evalue=2e-144:annot='Hydrolase'
gene_60128	Ntab15g017470-1.1	id=AT1G54160.1:evalue=1e-41:annot='nuclear factor Y, subunit A5'	id=Solyc03g121940.2.1:evalue=4e-64:annot='Nuclear transcription factor Y subunit A-3'	NF-YA
gene_5740	Ntab11g002900-1.1	id=AT5G10290.1:evalue=0.0:annot='leucine-rich repeat transmembrane protein kinase family protein'	id=Solyc11g008960.1.1:evalue=0.0:annot='Receptor like kinase, RLK'
gene_60131	Ntab06g025480-1.1	id=AT3G13990.2:evalue=0.0:annot='Kinase-related protein of unknown function (DUF1296)'	id=Solyc12g049230.1.1:evalue=0.0:annot='Hydroxyproline-rich glycoprotein-like'
gene_60131	Ntab15g017440-1.1	id=AT3G13990.2:evalue=0.0:annot='Kinase-related protein of unknown function (DUF1296)'	id=Solyc12g049230.1.1:evalue=0.0:annot='Hydroxyproline-rich glycoprotein-like'
gene_60144	Ntab22g017640-1.1	id=ATMG01250.1:evalue=2e-11:annot='RNA-directed DNA polymerase (reverse transcriptase)'	id=Solyc00g012310.1.1:evalue=1e-37:annot='Retrovirus-related Pol polyprotein from type-1 retrotransposable element R2 (Fragment), related'
gene_60144	Ntab18g007600-1.1	id=ATMG01250.1:evalue=2e-11:annot='RNA-directed DNA polymerase (reverse transcriptase)'	id=Solyc00g012310.1.1:evalue=1e-37:annot='Retrovirus-related Pol polyprotein from type-1 retrotransposable element R2 (Fragment), related'
gene_60144	Ntab02g008470-1.1	id=ATMG01250.1:evalue=2e-11:annot='RNA-directed DNA polymerase (reverse transcriptase)'	id=Solyc00g012310.1.1:evalue=1e-37:annot='Retrovirus-related Pol polyprotein from type-1 retrotransposable element R2 (Fragment), related'
gene_60144	Ntab04g022960-1.1	id=ATMG01250.1:evalue=2e-11:annot='RNA-directed DNA polymerase (reverse transcriptase)'	id=Solyc00g012310.1.1:evalue=1e-37:annot='Retrovirus-related Pol polyprotein from type-1 retrotransposable element R2 (Fragment), related'
gene_60144	Ntab18g005990-1.1	id=ATMG01250.1:evalue=2e-11:annot='RNA-directed DNA polymerase (reverse transcriptase)'	id=Solyc00g012310.1.1:evalue=1e-37:annot='Retrovirus-related Pol polyprotein from type-1 retrotransposable element R2 (Fragment), related'
gene_60144	Ntab17g006350-1.1	id=ATMG01250.1:evalue=2e-11:annot='RNA-directed DNA polymerase (reverse transcriptase)'	id=Solyc00g012310.1.1:evalue=1e-37:annot='Retrovirus-related Pol polyprotein from type-1 retrotransposable element R2 (Fragment), related'
gene_60144	Ntab13g010980-1.1	id=ATMG01250.1:evalue=2e-11:annot='RNA-directed DNA polymerase (reverse transcriptase)'	id=Solyc00g012310.1.1:evalue=1e-37:annot='Retrovirus-related Pol polyprotein from type-1 retrotransposable element R2 (Fragment), related'
gene_60144	Ntab08g009410-1.1	id=ATMG01250.1:evalue=2e-11:annot='RNA-directed DNA polymerase (reverse transcriptase)'	id=Solyc00g012310.1.1:evalue=1e-37:annot='Retrovirus-related Pol polyprotein from type-1 retrotransposable element R2 (Fragment), related'
gene_60144	Ntab06g016240-1.1	id=ATMG01250.1:evalue=2e-11:annot='RNA-directed DNA polymerase (reverse transcriptase)'	id=Solyc00g012310.1.1:evalue=1e-37:annot='Retrovirus-related Pol polyprotein from type-1 retrotransposable element R2 (Fragment), related'
gene_60144	Ntab14g008700-1.1	id=ATMG01250.1:evalue=2e-11:annot='RNA-directed DNA polymerase (reverse transcriptase)'	id=Solyc00g012310.1.1:evalue=1e-37:annot='Retrovirus-related Pol polyprotein from type-1 retrotransposable element R2 (Fragment), related'
gene_60144	Ntab04g003390-1.1	id=ATMG01250.1:evalue=2e-11:annot='RNA-directed DNA polymerase (reverse transcriptase)'	id=Solyc00g012310.1.1:evalue=1e-37:annot='Retrovirus-related Pol polyprotein from type-1 retrotransposable element R2 (Fragment), related'
gene_60144	Ntab13g016350-1.1	id=ATMG01250.1:evalue=2e-11:annot='RNA-directed DNA polymerase (reverse transcriptase)'	id=Solyc00g012310.1.1:evalue=1e-37:annot='Retrovirus-related Pol polyprotein from type-1 retrotransposable element R2 (Fragment), related'
gene_60144	Ntab09g018930-1.1	id=ATMG01250.1:evalue=2e-11:annot='RNA-directed DNA polymerase (reverse transcriptase)'	id=Solyc00g012310.1.1:evalue=1e-37:annot='Retrovirus-related Pol polyprotein from type-1 retrotransposable element R2 (Fragment), related'
gene_60144	Ntab14g009270-1.1	id=ATMG01250.1:evalue=2e-11:annot='RNA-directed DNA polymerase (reverse transcriptase)'	id=Solyc00g012310.1.1:evalue=1e-37:annot='Retrovirus-related Pol polyprotein from type-1 retrotransposable element R2 (Fragment), related'
gene_60144	Ntab08g020950-1.1	id=ATMG01250.1:evalue=2e-11:annot='RNA-directed DNA polymerase (reverse transcriptase)'	id=Solyc00g012310.1.1:evalue=1e-37:annot='Retrovirus-related Pol polyprotein from type-1 retrotransposable element R2 (Fragment), related'
gene_60144	Ntab04g018110-1.1	id=ATMG01250.1:evalue=2e-11:annot='RNA-directed DNA polymerase (reverse transcriptase)'	id=Solyc00g012310.1.1:evalue=1e-37:annot='Retrovirus-related Pol polyprotein from type-1 retrotransposable element R2 (Fragment), related'
gene_60144	Ntab08g022190-1.1	id=ATMG01250.1:evalue=2e-11:annot='RNA-directed DNA polymerase (reverse transcriptase)'	id=Solyc00g012310.1.1:evalue=1e-37:annot='Retrovirus-related Pol polyprotein from type-1 retrotransposable element R2 (Fragment), related'
gene_60144	Ntab12g016920-1.1	id=ATMG01250.1:evalue=2e-11:annot='RNA-directed DNA polymerase (reverse transcriptase)'	id=Solyc00g012310.1.1:evalue=1e-37:annot='Retrovirus-related Pol polyprotein from type-1 retrotransposable element R2 (Fragment), related'
gene_60144	Ntab17g002510-1.1	id=ATMG01250.1:evalue=2e-11:annot='RNA-directed DNA polymerase (reverse transcriptase)'	id=Solyc00g012310.1.1:evalue=1e-37:annot='Retrovirus-related Pol polyprotein from type-1 retrotransposable element R2 (Fragment), related'
gene_60144	Ntab12g011250-1.1	id=ATMG01250.1:evalue=2e-11:annot='RNA-directed DNA polymerase (reverse transcriptase)'	id=Solyc00g012310.1.1:evalue=1e-37:annot='Retrovirus-related Pol polyprotein from type-1 retrotransposable element R2 (Fragment), related'
gene_60144	Ntab19g004990-1.1	id=ATMG01250.1:evalue=2e-11:annot='RNA-directed DNA polymerase (reverse transcriptase)'	id=Solyc00g012310.1.1:evalue=1e-37:annot='Retrovirus-related Pol polyprotein from type-1 retrotransposable element R2 (Fragment), related'
gene_60144	Ntab04g028890-1.1	id=ATMG01250.1:evalue=2e-11:annot='RNA-directed DNA polymerase (reverse transcriptase)'	id=Solyc00g012310.1.1:evalue=1e-37:annot='Retrovirus-related Pol polyprotein from type-1 retrotransposable element R2 (Fragment), related'
gene_60144	Ntab14g014030-1.1	id=ATMG01250.1:evalue=2e-11:annot='RNA-directed DNA polymerase (reverse transcriptase)'	id=Solyc00g012310.1.1:evalue=1e-37:annot='Retrovirus-related Pol polyprotein from type-1 retrotransposable element R2 (Fragment), related'
gene_60144	Ntab08g023710-1.1	id=ATMG01250.1:evalue=2e-11:annot='RNA-directed DNA polymerase (reverse transcriptase)'	id=Solyc00g012310.1.1:evalue=1e-37:annot='Retrovirus-related Pol polyprotein from type-1 retrotransposable element R2 (Fragment), related'
gene_60144	Ntab02g006580-1.1	id=ATMG01250.1:evalue=2e-11:annot='RNA-directed DNA polymerase (reverse transcriptase)'	id=Solyc00g012310.1.1:evalue=1e-37:annot='Retrovirus-related Pol polyprotein from type-1 retrotransposable element R2 (Fragment), related'
gene_60144	Ntab23g006440-1.1	id=ATMG01250.1:evalue=2e-11:annot='RNA-directed DNA polymerase (reverse transcriptase)'	id=Solyc00g012310.1.1:evalue=1e-37:annot='Retrovirus-related Pol polyprotein from type-1 retrotransposable element R2 (Fragment), related'
gene_60144	Ntab02g019410-1.1	id=ATMG01250.1:evalue=2e-11:annot='RNA-directed DNA polymerase (reverse transcriptase)'	id=Solyc00g012310.1.1:evalue=1e-37:annot='Retrovirus-related Pol polyprotein from type-1 retrotransposable element R2 (Fragment), related'
gene_60144	Ntab15g006970-1.1	id=ATMG01250.1:evalue=2e-11:annot='RNA-directed DNA polymerase (reverse transcriptase)'	id=Solyc00g012310.1.1:evalue=1e-37:annot='Retrovirus-related Pol polyprotein from type-1 retrotransposable element R2 (Fragment), related'
gene_60144	Ntab24g007430-1.1	id=ATMG01250.1:evalue=2e-11:annot='RNA-directed DNA polymerase (reverse transcriptase)'	id=Solyc00g012310.1.1:evalue=1e-37:annot='Retrovirus-related Pol polyprotein from type-1 retrotransposable element R2 (Fragment), related'
gene_60144	Ntab01g015610-1.1	id=ATMG01250.1:evalue=2e-11:annot='RNA-directed DNA polymerase (reverse transcriptase)'	id=Solyc00g012310.1.1:evalue=1e-37:annot='Retrovirus-related Pol polyprotein from type-1 retrotransposable element R2 (Fragment), related'
gene_60144	Ntab04g022750-1.1	id=ATMG01250.1:evalue=2e-11:annot='RNA-directed DNA polymerase (reverse transcriptase)'	id=Solyc00g012310.1.1:evalue=1e-37:annot='Retrovirus-related Pol polyprotein from type-1 retrotransposable element R2 (Fragment), related'
gene_60144	Ntab09g007270-1.1	id=ATMG01250.1:evalue=2e-11:annot='RNA-directed DNA polymerase (reverse transcriptase)'	id=Solyc00g012310.1.1:evalue=1e-37:annot='Retrovirus-related Pol polyprotein from type-1 retrotransposable element R2 (Fragment), related'
gene_60144	Ntab08g019280-1.1	id=ATMG01250.1:evalue=2e-11:annot='RNA-directed DNA polymerase (reverse transcriptase)'	id=Solyc00g012310.1.1:evalue=1e-37:annot='Retrovirus-related Pol polyprotein from type-1 retrotransposable element R2 (Fragment), related'
gene_60144	Ntab24g010080-1.1	id=ATMG01250.1:evalue=2e-11:annot='RNA-directed DNA polymerase (reverse transcriptase)'	id=Solyc00g012310.1.1:evalue=1e-37:annot='Retrovirus-related Pol polyprotein from type-1 retrotransposable element R2 (Fragment), related'
gene_60144	Ntab23g008910-1.1	id=ATMG01250.1:evalue=2e-11:annot='RNA-directed DNA polymerase (reverse transcriptase)'	id=Solyc00g012310.1.1:evalue=1e-37:annot='Retrovirus-related Pol polyprotein from type-1 retrotransposable element R2 (Fragment), related'
gene_60144	Ntab02g007160-1.1	id=ATMG01250.1:evalue=2e-11:annot='RNA-directed DNA polymerase (reverse transcriptase)'	id=Solyc00g012310.1.1:evalue=1e-37:annot='Retrovirus-related Pol polyprotein from type-1 retrotransposable element R2 (Fragment), related'
gene_60144	Ntab12g014720-1.1	id=ATMG01250.1:evalue=2e-11:annot='RNA-directed DNA polymerase (reverse transcriptase)'	id=Solyc00g012310.1.1:evalue=1e-37:annot='Retrovirus-related Pol polyprotein from type-1 retrotransposable element R2 (Fragment), related'
gene_60144	Ntab17g005520-1.1	id=ATMG01250.1:evalue=2e-11:annot='RNA-directed DNA polymerase (reverse transcriptase)'	id=Solyc00g012310.1.1:evalue=1e-37:annot='Retrovirus-related Pol polyprotein from type-1 retrotransposable element R2 (Fragment), related'
gene_60144	Ntab13g014120-1.1	id=ATMG01250.1:evalue=2e-11:annot='RNA-directed DNA polymerase (reverse transcriptase)'	id=Solyc00g012310.1.1:evalue=1e-37:annot='Retrovirus-related Pol polyprotein from type-1 retrotransposable element R2 (Fragment), related'
gene_60144	Ntab02g007120-1.1	id=ATMG01250.1:evalue=2e-11:annot='RNA-directed DNA polymerase (reverse transcriptase)'	id=Solyc00g012310.1.1:evalue=1e-37:annot='Retrovirus-related Pol polyprotein from type-1 retrotransposable element R2 (Fragment), related'
gene_60144	Ntab13g009000-1.1	id=ATMG01250.1:evalue=2e-11:annot='RNA-directed DNA polymerase (reverse transcriptase)'	id=Solyc00g012310.1.1:evalue=1e-37:annot='Retrovirus-related Pol polyprotein from type-1 retrotransposable element R2 (Fragment), related'
gene_60144	Ntab18g020080-1.1	id=ATMG01250.1:evalue=2e-11:annot='RNA-directed DNA polymerase (reverse transcriptase)'	id=Solyc00g012310.1.1:evalue=1e-37:annot='Retrovirus-related Pol polyprotein from type-1 retrotransposable element R2 (Fragment), related'
gene_60144	Ntab01g021410-1.1	id=ATMG01250.1:evalue=2e-11:annot='RNA-directed DNA polymerase (reverse transcriptase)'	id=Solyc00g012310.1.1:evalue=1e-37:annot='Retrovirus-related Pol polyprotein from type-1 retrotransposable element R2 (Fragment), related'
gene_60144	Ntab12g011940-1.1	id=ATMG01250.1:evalue=2e-11:annot='RNA-directed DNA polymerase (reverse transcriptase)'	id=Solyc00g012310.1.1:evalue=1e-37:annot='Retrovirus-related Pol polyprotein from type-1 retrotransposable element R2 (Fragment), related'
gene_60144	Ntab13g011230-1.1	id=ATMG01250.1:evalue=2e-11:annot='RNA-directed DNA polymerase (reverse transcriptase)'	id=Solyc00g012310.1.1:evalue=1e-37:annot='Retrovirus-related Pol polyprotein from type-1 retrotransposable element R2 (Fragment), related'
gene_60144	Ntab21g007750-1.1	id=ATMG01250.1:evalue=2e-11:annot='RNA-directed DNA polymerase (reverse transcriptase)'	id=Solyc00g012310.1.1:evalue=1e-37:annot='Retrovirus-related Pol polyprotein from type-1 retrotransposable element R2 (Fragment), related'
gene_60144	Ntab04g026220-1.1	id=ATMG01250.1:evalue=2e-11:annot='RNA-directed DNA polymerase (reverse transcriptase)'	id=Solyc00g012310.1.1:evalue=1e-37:annot='Retrovirus-related Pol polyprotein from type-1 retrotransposable element R2 (Fragment), related'
gene_60144	Ntab23g008910-1.1	id=ATMG01250.1:evalue=2e-11:annot='RNA-directed DNA polymerase (reverse transcriptase)'	id=Solyc00g012310.1.1:evalue=1e-37:annot='Retrovirus-related Pol polyprotein from type-1 retrotransposable element R2 (Fragment), related'
gene_60144	Ntab04g024210-1.1	id=ATMG01250.1:evalue=2e-11:annot='RNA-directed DNA polymerase (reverse transcriptase)'	id=Solyc00g012310.1.1:evalue=1e-37:annot='Retrovirus-related Pol polyprotein from type-1 retrotransposable element R2 (Fragment), related'
gene_60144	Ntab09g015490-1.1	id=ATMG01250.1:evalue=2e-11:annot='RNA-directed DNA polymerase (reverse transcriptase)'	id=Solyc00g012310.1.1:evalue=1e-37:annot='Retrovirus-related Pol polyprotein from type-1 retrotransposable element R2 (Fragment), related'
gene_60144	Ntab05g020740-1.1	id=ATMG01250.1:evalue=2e-11:annot='RNA-directed DNA polymerase (reverse transcriptase)'	id=Solyc00g012310.1.1:evalue=1e-37:annot='Retrovirus-related Pol polyprotein from type-1 retrotransposable element R2 (Fragment), related'
gene_60144	Ntab04g028970-1.1	id=ATMG01250.1:evalue=2e-11:annot='RNA-directed DNA polymerase (reverse transcriptase)'	id=Solyc00g012310.1.1:evalue=1e-37:annot='Retrovirus-related Pol polyprotein from type-1 retrotransposable element R2 (Fragment), related'
gene_60144	Ntab23g009010-1.1	id=ATMG01250.1:evalue=2e-11:annot='RNA-directed DNA polymerase (reverse transcriptase)'	id=Solyc00g012310.1.1:evalue=1e-37:annot='Retrovirus-related Pol polyprotein from type-1 retrotransposable element R2 (Fragment), related'
gene_60144	Ntab14g002960-1.1	id=ATMG01250.1:evalue=2e-11:annot='RNA-directed DNA polymerase (reverse transcriptase)'	id=Solyc00g012310.1.1:evalue=1e-37:annot='Retrovirus-related Pol polyprotein from type-1 retrotransposable element R2 (Fragment), related'
gene_60144	Ntab18g000630-1.1	id=ATMG01250.1:evalue=2e-11:annot='RNA-directed DNA polymerase (reverse transcriptase)'	id=Solyc00g012310.1.1:evalue=1e-37:annot='Retrovirus-related Pol polyprotein from type-1 retrotransposable element R2 (Fragment), related'
gene_60144	Ntab19g002160-1.1	id=ATMG01250.1:evalue=2e-11:annot='RNA-directed DNA polymerase (reverse transcriptase)'	id=Solyc00g012310.1.1:evalue=1e-37:annot='Retrovirus-related Pol polyprotein from type-1 retrotransposable element R2 (Fragment), related'
gene_60144	Ntab09g005810-1.1	id=ATMG01250.1:evalue=2e-11:annot='RNA-directed DNA polymerase (reverse transcriptase)'	id=Solyc00g012310.1.1:evalue=1e-37:annot='Retrovirus-related Pol polyprotein from type-1 retrotransposable element R2 (Fragment), related'
gene_60144	Ntab23g013560-1.1	id=ATMG01250.1:evalue=2e-11:annot='RNA-directed DNA polymerase (reverse transcriptase)'	id=Solyc00g012310.1.1:evalue=1e-37:annot='Retrovirus-related Pol polyprotein from type-1 retrotransposable element R2 (Fragment), related'
gene_60144	Ntab04g017520-1.1	id=ATMG01250.1:evalue=2e-11:annot='RNA-directed DNA polymerase (reverse transcriptase)'	id=Solyc00g012310.1.1:evalue=1e-37:annot='Retrovirus-related Pol polyprotein from type-1 retrotransposable element R2 (Fragment), related'
gene_60144	Ntab23g015730-1.1	id=ATMG01250.1:evalue=2e-11:annot='RNA-directed DNA polymerase (reverse transcriptase)'	id=Solyc00g012310.1.1:evalue=1e-37:annot='Retrovirus-related Pol polyprotein from type-1 retrotransposable element R2 (Fragment), related'
gene_60144	Ntab08g019910-1.1	id=ATMG01250.1:evalue=2e-11:annot='RNA-directed DNA polymerase (reverse transcriptase)'	id=Solyc00g012310.1.1:evalue=1e-37:annot='Retrovirus-related Pol polyprotein from type-1 retrotransposable element R2 (Fragment), related'
gene_60144	Ntab10g011560-1.1	id=ATMG01250.1:evalue=2e-11:annot='RNA-directed DNA polymerase (reverse transcriptase)'	id=Solyc00g012310.1.1:evalue=1e-37:annot='Retrovirus-related Pol polyprotein from type-1 retrotransposable element R2 (Fragment), related'
gene_60144	Ntab09g006070-1.1	id=ATMG01250.1:evalue=2e-11:annot='RNA-directed DNA polymerase (reverse transcriptase)'	id=Solyc00g012310.1.1:evalue=1e-37:annot='Retrovirus-related Pol polyprotein from type-1 retrotransposable element R2 (Fragment), related'
gene_60144	Ntab04g027810-1.1	id=ATMG01250.1:evalue=2e-11:annot='RNA-directed DNA polymerase (reverse transcriptase)'	id=Solyc00g012310.1.1:evalue=1e-37:annot='Retrovirus-related Pol polyprotein from type-1 retrotransposable element R2 (Fragment), related'
gene_60144	Ntab09g006830-1.1	id=ATMG01250.1:evalue=2e-11:annot='RNA-directed DNA polymerase (reverse transcriptase)'	id=Solyc00g012310.1.1:evalue=1e-37:annot='Retrovirus-related Pol polyprotein from type-1 retrotransposable element R2 (Fragment), related'
gene_60144	Ntab17g009080-1.1	id=ATMG01250.1:evalue=2e-11:annot='RNA-directed DNA polymerase (reverse transcriptase)'	id=Solyc00g012310.1.1:evalue=1e-37:annot='Retrovirus-related Pol polyprotein from type-1 retrotransposable element R2 (Fragment), related'
gene_60144	Ntab17g003210-1.1	id=ATMG01250.1:evalue=2e-11:annot='RNA-directed DNA polymerase (reverse transcriptase)'	id=Solyc00g012310.1.1:evalue=1e-37:annot='Retrovirus-related Pol polyprotein from type-1 retrotransposable element R2 (Fragment), related'
gene_60144	Ntab04g020360-1.1	id=ATMG01250.1:evalue=2e-11:annot='RNA-directed DNA polymerase (reverse transcriptase)'	id=Solyc00g012310.1.1:evalue=1e-37:annot='Retrovirus-related Pol polyprotein from type-1 retrotransposable element R2 (Fragment), related'
gene_60144	Ntab04g020900-1.1	id=ATMG01250.1:evalue=2e-11:annot='RNA-directed DNA polymerase (reverse transcriptase)'	id=Solyc00g012310.1.1:evalue=1e-37:annot='Retrovirus-related Pol polyprotein from type-1 retrotransposable element R2 (Fragment), related'
gene_60144	Ntab12g013970-1.1	id=ATMG01250.1:evalue=2e-11:annot='RNA-directed DNA polymerase (reverse transcriptase)'	id=Solyc00g012310.1.1:evalue=1e-37:annot='Retrovirus-related Pol polyprotein from type-1 retrotransposable element R2 (Fragment), related'
gene_60144	Ntab05g013400-1.1	id=ATMG01250.1:evalue=2e-11:annot='RNA-directed DNA polymerase (reverse transcriptase)'	id=Solyc00g012310.1.1:evalue=1e-37:annot='Retrovirus-related Pol polyprotein from type-1 retrotransposable element R2 (Fragment), related'
gene_60144	Ntab09g007020-1.1	id=ATMG01250.1:evalue=2e-11:annot='RNA-directed DNA polymerase (reverse transcriptase)'	id=Solyc00g012310.1.1:evalue=1e-37:annot='Retrovirus-related Pol polyprotein from type-1 retrotransposable element R2 (Fragment), related'
gene_60144	Ntab22g024780-1.1	id=ATMG01250.1:evalue=2e-11:annot='RNA-directed DNA polymerase (reverse transcriptase)'	id=Solyc00g012310.1.1:evalue=1e-37:annot='Retrovirus-related Pol polyprotein from type-1 retrotransposable element R2 (Fragment), related'
gene_60144	Ntab02g015120-1.1	id=ATMG01250.1:evalue=2e-11:annot='RNA-directed DNA polymerase (reverse transcriptase)'	id=Solyc00g012310.1.1:evalue=1e-37:annot='Retrovirus-related Pol polyprotein from type-1 retrotransposable element R2 (Fragment), related'
gene_60144	Ntab13g006620-1.1	id=ATMG01250.1:evalue=2e-11:annot='RNA-directed DNA polymerase (reverse transcriptase)'	id=Solyc00g012310.1.1:evalue=1e-37:annot='Retrovirus-related Pol polyprotein from type-1 retrotransposable element R2 (Fragment), related'
gene_60144	Ntab13g017550-1.1	id=ATMG01250.1:evalue=2e-11:annot='RNA-directed DNA polymerase (reverse transcriptase)'	id=Solyc00g012310.1.1:evalue=1e-37:annot='Retrovirus-related Pol polyprotein from type-1 retrotransposable element R2 (Fragment), related'
gene_60144	Ntab18g007430-1.1	id=ATMG01250.1:evalue=2e-11:annot='RNA-directed DNA polymerase (reverse transcriptase)'	id=Solyc00g012310.1.1:evalue=1e-37:annot='Retrovirus-related Pol polyprotein from type-1 retrotransposable element R2 (Fragment), related'
gene_60144	Ntab22g004620-1.1	id=ATMG01250.1:evalue=2e-11:annot='RNA-directed DNA polymerase (reverse transcriptase)'	id=Solyc00g012310.1.1:evalue=1e-37:annot='Retrovirus-related Pol polyprotein from type-1 retrotransposable element R2 (Fragment), related'
gene_60144	Ntab15g007040-1.1	id=ATMG01250.1:evalue=2e-11:annot='RNA-directed DNA polymerase (reverse transcriptase)'	id=Solyc00g012310.1.1:evalue=1e-37:annot='Retrovirus-related Pol polyprotein from type-1 retrotransposable element R2 (Fragment), related'
gene_60144	Ntab16g002390-1.1	id=ATMG01250.1:evalue=2e-11:annot='RNA-directed DNA polymerase (reverse transcriptase)'	id=Solyc00g012310.1.1:evalue=1e-37:annot='Retrovirus-related Pol polyprotein from type-1 retrotransposable element R2 (Fragment), related'
gene_60144	Ntab24g006790-1.1	id=ATMG01250.1:evalue=2e-11:annot='RNA-directed DNA polymerase (reverse transcriptase)'	id=Solyc00g012310.1.1:evalue=1e-37:annot='Retrovirus-related Pol polyprotein from type-1 retrotransposable element R2 (Fragment), related'
gene_60144	Ntab05g007360-1.1	id=ATMG01250.1:evalue=2e-11:annot='RNA-directed DNA polymerase (reverse transcriptase)'	id=Solyc00g012310.1.1:evalue=1e-37:annot='Retrovirus-related Pol polyprotein from type-1 retrotransposable element R2 (Fragment), related'
gene_60144	Ntab09g006510-1.1	id=ATMG01250.1:evalue=2e-11:annot='RNA-directed DNA polymerase (reverse transcriptase)'	id=Solyc00g012310.1.1:evalue=1e-37:annot='Retrovirus-related Pol polyprotein from type-1 retrotransposable element R2 (Fragment), related'
gene_60144	Ntab19g004600-1.1	id=ATMG01250.1:evalue=2e-11:annot='RNA-directed DNA polymerase (reverse transcriptase)'	id=Solyc00g012310.1.1:evalue=1e-37:annot='Retrovirus-related Pol polyprotein from type-1 retrotransposable element R2 (Fragment), related'
gene_60144	Ntab11g012010-1.1	id=ATMG01250.1:evalue=2e-11:annot='RNA-directed DNA polymerase (reverse transcriptase)'	id=Solyc00g012310.1.1:evalue=1e-37:annot='Retrovirus-related Pol polyprotein from type-1 retrotransposable element R2 (Fragment), related'
gene_60144	Ntab02g007030-1.1	id=ATMG01250.1:evalue=2e-11:annot='RNA-directed DNA polymerase (reverse transcriptase)'	id=Solyc00g012310.1.1:evalue=1e-37:annot='Retrovirus-related Pol polyprotein from type-1 retrotransposable element R2 (Fragment), related'
gene_60144	Ntab02g019520-1.1	id=ATMG01250.1:evalue=2e-11:annot='RNA-directed DNA polymerase (reverse transcriptase)'	id=Solyc00g012310.1.1:evalue=1e-37:annot='Retrovirus-related Pol polyprotein from type-1 retrotransposable element R2 (Fragment), related'
gene_60144	Ntab17g004520-1.1	id=ATMG01250.1:evalue=2e-11:annot='RNA-directed DNA polymerase (reverse transcriptase)'	id=Solyc00g012310.1.1:evalue=1e-37:annot='Retrovirus-related Pol polyprotein from type-1 retrotransposable element R2 (Fragment), related'
gene_60144	Ntab13g006610-1.1	id=ATMG01250.1:evalue=2e-11:annot='RNA-directed DNA polymerase (reverse transcriptase)'	id=Solyc00g012310.1.1:evalue=1e-37:annot='Retrovirus-related Pol polyprotein from type-1 retrotransposable element R2 (Fragment), related'
gene_60144	Ntab10g007620-1.1	id=ATMG01250.1:evalue=2e-11:annot='RNA-directed DNA polymerase (reverse transcriptase)'	id=Solyc00g012310.1.1:evalue=1e-37:annot='Retrovirus-related Pol polyprotein from type-1 retrotransposable element R2 (Fragment), related'
gene_60144	Ntab19g016740-1.1	id=ATMG01250.1:evalue=2e-11:annot='RNA-directed DNA polymerase (reverse transcriptase)'	id=Solyc00g012310.1.1:evalue=1e-37:annot='Retrovirus-related Pol polyprotein from type-1 retrotransposable element R2 (Fragment), related'
gene_60144	Ntab05g000750-1.1	id=ATMG01250.1:evalue=2e-11:annot='RNA-directed DNA polymerase (reverse transcriptase)'	id=Solyc00g012310.1.1:evalue=1e-37:annot='Retrovirus-related Pol polyprotein from type-1 retrotransposable element R2 (Fragment), related'
gene_60144	Ntab04g023740-1.1	id=ATMG01250.1:evalue=2e-11:annot='RNA-directed DNA polymerase (reverse transcriptase)'	id=Solyc00g012310.1.1:evalue=1e-37:annot='Retrovirus-related Pol polyprotein from type-1 retrotransposable element R2 (Fragment), related'
gene_60144	Ntab15g011820-1.1	id=ATMG01250.1:evalue=2e-11:annot='RNA-directed DNA polymerase (reverse transcriptase)'	id=Solyc00g012310.1.1:evalue=1e-37:annot='Retrovirus-related Pol polyprotein from type-1 retrotransposable element R2 (Fragment), related'
gene_60144	Ntab12g019830-1.1	id=ATMG01250.1:evalue=2e-11:annot='RNA-directed DNA polymerase (reverse transcriptase)'	id=Solyc00g012310.1.1:evalue=1e-37:annot='Retrovirus-related Pol polyprotein from type-1 retrotransposable element R2 (Fragment), related'
gene_60144	Ntab13g000960-1.1	id=ATMG01250.1:evalue=2e-11:annot='RNA-directed DNA polymerase (reverse transcriptase)'	id=Solyc00g012310.1.1:evalue=1e-37:annot='Retrovirus-related Pol polyprotein from type-1 retrotransposable element R2 (Fragment), related'
gene_60144	Ntab23g004820-1.1	id=ATMG01250.1:evalue=2e-11:annot='RNA-directed DNA polymerase (reverse transcriptase)'	id=Solyc00g012310.1.1:evalue=1e-37:annot='Retrovirus-related Pol polyprotein from type-1 retrotransposable element R2 (Fragment), related'
gene_60144	Ntab04g023420-1.1	id=ATMG01250.1:evalue=2e-11:annot='RNA-directed DNA polymerase (reverse transcriptase)'	id=Solyc00g012310.1.1:evalue=1e-37:annot='Retrovirus-related Pol polyprotein from type-1 retrotransposable element R2 (Fragment), related'
gene_60144	Ntab23g022010-1.1	id=ATMG01250.1:evalue=2e-11:annot='RNA-directed DNA polymerase (reverse transcriptase)'	id=Solyc00g012310.1.1:evalue=1e-37:annot='Retrovirus-related Pol polyprotein from type-1 retrotransposable element R2 (Fragment), related'
gene_60144	Ntab22g013070-1.1	id=ATMG01250.1:evalue=2e-11:annot='RNA-directed DNA polymerase (reverse transcriptase)'	id=Solyc00g012310.1.1:evalue=1e-37:annot='Retrovirus-related Pol polyprotein from type-1 retrotransposable element R2 (Fragment), related'
gene_60144	Ntab01g016920-1.1	id=ATMG01250.1:evalue=2e-11:annot='RNA-directed DNA polymerase (reverse transcriptase)'	id=Solyc00g012310.1.1:evalue=1e-37:annot='Retrovirus-related Pol polyprotein from type-1 retrotransposable element R2 (Fragment), related'
gene_60144	Ntab12g007400-1.1	id=ATMG01250.1:evalue=2e-11:annot='RNA-directed DNA polymerase (reverse transcriptase)'	id=Solyc00g012310.1.1:evalue=1e-37:annot='Retrovirus-related Pol polyprotein from type-1 retrotransposable element R2 (Fragment), related'
gene_60144	Ntab22g012630-1.1	id=ATMG01250.1:evalue=2e-11:annot='RNA-directed DNA polymerase (reverse transcriptase)'	id=Solyc00g012310.1.1:evalue=1e-37:annot='Retrovirus-related Pol polyprotein from type-1 retrotransposable element R2 (Fragment), related'
gene_60144	Ntab09g009250-1.1	id=ATMG01250.1:evalue=2e-11:annot='RNA-directed DNA polymerase (reverse transcriptase)'	id=Solyc00g012310.1.1:evalue=1e-37:annot='Retrovirus-related Pol polyprotein from type-1 retrotransposable element R2 (Fragment), related'
gene_60144	Ntab05g018470-1.1	id=ATMG01250.1:evalue=2e-11:annot='RNA-directed DNA polymerase (reverse transcriptase)'	id=Solyc00g012310.1.1:evalue=1e-37:annot='Retrovirus-related Pol polyprotein from type-1 retrotransposable element R2 (Fragment), related'
gene_60144	Ntab01g019630-1.1	id=ATMG01250.1:evalue=2e-11:annot='RNA-directed DNA polymerase (reverse transcriptase)'	id=Solyc00g012310.1.1:evalue=1e-37:annot='Retrovirus-related Pol polyprotein from type-1 retrotransposable element R2 (Fragment), related'
gene_60144	Ntab17g027470-1.1	id=ATMG01250.1:evalue=2e-11:annot='RNA-directed DNA polymerase (reverse transcriptase)'	id=Solyc00g012310.1.1:evalue=1e-37:annot='Retrovirus-related Pol polyprotein from type-1 retrotransposable element R2 (Fragment), related'
gene_60144	Ntab02g004020-1.1	id=ATMG01250.1:evalue=2e-11:annot='RNA-directed DNA polymerase (reverse transcriptase)'	id=Solyc00g012310.1.1:evalue=1e-37:annot='Retrovirus-related Pol polyprotein from type-1 retrotransposable element R2 (Fragment), related'
gene_60144	Ntab13g008330-1.1	id=ATMG01250.1:evalue=2e-11:annot='RNA-directed DNA polymerase (reverse transcriptase)'	id=Solyc00g012310.1.1:evalue=1e-37:annot='Retrovirus-related Pol polyprotein from type-1 retrotransposable element R2 (Fragment), related'
gene_60144	Ntab22g009970-1.1	id=ATMG01250.1:evalue=2e-11:annot='RNA-directed DNA polymerase (reverse transcriptase)'	id=Solyc00g012310.1.1:evalue=1e-37:annot='Retrovirus-related Pol polyprotein from type-1 retrotransposable element R2 (Fragment), related'
gene_60144	Ntab12g019010-1.1	id=ATMG01250.1:evalue=2e-11:annot='RNA-directed DNA polymerase (reverse transcriptase)'	id=Solyc00g012310.1.1:evalue=1e-37:annot='Retrovirus-related Pol polyprotein from type-1 retrotransposable element R2 (Fragment), related'
gene_60144	Ntab05g008710-1.1	id=ATMG01250.1:evalue=2e-11:annot='RNA-directed DNA polymerase (reverse transcriptase)'	id=Solyc00g012310.1.1:evalue=1e-37:annot='Retrovirus-related Pol polyprotein from type-1 retrotransposable element R2 (Fragment), related'
gene_60144	Ntab13g011810-1.1	id=ATMG01250.1:evalue=2e-11:annot='RNA-directed DNA polymerase (reverse transcriptase)'	id=Solyc00g012310.1.1:evalue=1e-37:annot='Retrovirus-related Pol polyprotein from type-1 retrotransposable element R2 (Fragment), related'
gene_60144	Ntab13g020060-1.1	id=ATMG01250.1:evalue=2e-11:annot='RNA-directed DNA polymerase (reverse transcriptase)'	id=Solyc00g012310.1.1:evalue=1e-37:annot='Retrovirus-related Pol polyprotein from type-1 retrotransposable element R2 (Fragment), related'
gene_60144	Ntab02g006540-1.1	id=ATMG01250.1:evalue=2e-11:annot='RNA-directed DNA polymerase (reverse transcriptase)'	id=Solyc00g012310.1.1:evalue=1e-37:annot='Retrovirus-related Pol polyprotein from type-1 retrotransposable element R2 (Fragment), related'
gene_60144	Ntab12g005800-1.1	id=ATMG01250.1:evalue=2e-11:annot='RNA-directed DNA polymerase (reverse transcriptase)'	id=Solyc00g012310.1.1:evalue=1e-37:annot='Retrovirus-related Pol polyprotein from type-1 retrotransposable element R2 (Fragment), related'
gene_60144	Ntab23g015330-1.1	id=ATMG01250.1:evalue=2e-11:annot='RNA-directed DNA polymerase (reverse transcriptase)'	id=Solyc00g012310.1.1:evalue=1e-37:annot='Retrovirus-related Pol polyprotein from type-1 retrotransposable element R2 (Fragment), related'
gene_60144	Ntab19g002990-1.1	id=ATMG01250.1:evalue=2e-11:annot='RNA-directed DNA polymerase (reverse transcriptase)'	id=Solyc00g012310.1.1:evalue=1e-37:annot='Retrovirus-related Pol polyprotein from type-1 retrotransposable element R2 (Fragment), related'
gene_60144	Ntab21g008430-1.1	id=ATMG01250.1:evalue=2e-11:annot='RNA-directed DNA polymerase (reverse transcriptase)'	id=Solyc00g012310.1.1:evalue=1e-37:annot='Retrovirus-related Pol polyprotein from type-1 retrotransposable element R2 (Fragment), related'
gene_60144	Ntab02g008360-1.1	id=ATMG01250.1:evalue=2e-11:annot='RNA-directed DNA polymerase (reverse transcriptase)'	id=Solyc00g012310.1.1:evalue=1e-37:annot='Retrovirus-related Pol polyprotein from type-1 retrotransposable element R2 (Fragment), related'
gene_60144	Ntab07g009320-1.1	id=ATMG01250.1:evalue=2e-11:annot='RNA-directed DNA polymerase (reverse transcriptase)'	id=Solyc00g012310.1.1:evalue=1e-37:annot='Retrovirus-related Pol polyprotein from type-1 retrotransposable element R2 (Fragment), related'
gene_60144	Ntab18g001270-1.1	id=ATMG01250.1:evalue=2e-11:annot='RNA-directed DNA polymerase (reverse transcriptase)'	id=Solyc00g012310.1.1:evalue=1e-37:annot='Retrovirus-related Pol polyprotein from type-1 retrotransposable element R2 (Fragment), related'
gene_60144	Ntab19g003160-1.1	id=ATMG01250.1:evalue=2e-11:annot='RNA-directed DNA polymerase (reverse transcriptase)'	id=Solyc00g012310.1.1:evalue=1e-37:annot='Retrovirus-related Pol polyprotein from type-1 retrotransposable element R2 (Fragment), related'
gene_60144	Ntab24g007890-1.1	id=ATMG01250.1:evalue=2e-11:annot='RNA-directed DNA polymerase (reverse transcriptase)'	id=Solyc00g012310.1.1:evalue=1e-37:annot='Retrovirus-related Pol polyprotein from type-1 retrotransposable element R2 (Fragment), related'
gene_60144	Ntab23g011390-1.1	id=ATMG01250.1:evalue=2e-11:annot='RNA-directed DNA polymerase (reverse transcriptase)'	id=Solyc00g012310.1.1:evalue=1e-37:annot='Retrovirus-related Pol polyprotein from type-1 retrotransposable element R2 (Fragment), related'
gene_60144	Ntab22g029690-1.1	id=ATMG01250.1:evalue=2e-11:annot='RNA-directed DNA polymerase (reverse transcriptase)'	id=Solyc00g012310.1.1:evalue=1e-37:annot='Retrovirus-related Pol polyprotein from type-1 retrotransposable element R2 (Fragment), related'
gene_60144	Ntab15g010970-1.1	id=ATMG01250.1:evalue=2e-11:annot='RNA-directed DNA polymerase (reverse transcriptase)'	id=Solyc00g012310.1.1:evalue=1e-37:annot='Retrovirus-related Pol polyprotein from type-1 retrotransposable element R2 (Fragment), related'
gene_60144	Ntab18g009300-1.1	id=ATMG01250.1:evalue=2e-11:annot='RNA-directed DNA polymerase (reverse transcriptase)'	id=Solyc00g012310.1.1:evalue=1e-37:annot='Retrovirus-related Pol polyprotein from type-1 retrotransposable element R2 (Fragment), related'
gene_60144	Ntab17g004940-1.1	id=ATMG01250.1:evalue=2e-11:annot='RNA-directed DNA polymerase (reverse transcriptase)'	id=Solyc00g012310.1.1:evalue=1e-37:annot='Retrovirus-related Pol polyprotein from type-1 retrotransposable element R2 (Fragment), related'
gene_60144	Ntab04g017570-1.1	id=ATMG01250.1:evalue=2e-11:annot='RNA-directed DNA polymerase (reverse transcriptase)'	id=Solyc00g012310.1.1:evalue=1e-37:annot='Retrovirus-related Pol polyprotein from type-1 retrotransposable element R2 (Fragment), related'
gene_60144	Ntab24g009250-1.1	id=ATMG01250.1:evalue=2e-11:annot='RNA-directed DNA polymerase (reverse transcriptase)'	id=Solyc00g012310.1.1:evalue=1e-37:annot='Retrovirus-related Pol polyprotein from type-1 retrotransposable element R2 (Fragment), related'
gene_60144	Ntab18g000620-1.1	id=ATMG01250.1:evalue=2e-11:annot='RNA-directed DNA polymerase (reverse transcriptase)'	id=Solyc00g012310.1.1:evalue=1e-37:annot='Retrovirus-related Pol polyprotein from type-1 retrotransposable element R2 (Fragment), related'
gene_60144	Ntab17g003500-1.1	id=ATMG01250.1:evalue=2e-11:annot='RNA-directed DNA polymerase (reverse transcriptase)'	id=Solyc00g012310.1.1:evalue=1e-37:annot='Retrovirus-related Pol polyprotein from type-1 retrotransposable element R2 (Fragment), related'
gene_60144	Ntab06g005280-1.1	id=ATMG01250.1:evalue=2e-11:annot='RNA-directed DNA polymerase (reverse transcriptase)'	id=Solyc00g012310.1.1:evalue=1e-37:annot='Retrovirus-related Pol polyprotein from type-1 retrotransposable element R2 (Fragment), related'
gene_60144	Ntab04g017520-1.1	id=ATMG01250.1:evalue=2e-11:annot='RNA-directed DNA polymerase (reverse transcriptase)'	id=Solyc00g012310.1.1:evalue=1e-37:annot='Retrovirus-related Pol polyprotein from type-1 retrotransposable element R2 (Fragment), related'
gene_60144	Ntab21g008360-1.1	id=ATMG01250.1:evalue=2e-11:annot='RNA-directed DNA polymerase (reverse transcriptase)'	id=Solyc00g012310.1.1:evalue=1e-37:annot='Retrovirus-related Pol polyprotein from type-1 retrotransposable element R2 (Fragment), related'
gene_60144	Ntab09g012400-1.1	id=ATMG01250.1:evalue=2e-11:annot='RNA-directed DNA polymerase (reverse transcriptase)'	id=Solyc00g012310.1.1:evalue=1e-37:annot='Retrovirus-related Pol polyprotein from type-1 retrotransposable element R2 (Fragment), related'
gene_60144	Ntab11g005830-1.1	id=ATMG01250.1:evalue=2e-11:annot='RNA-directed DNA polymerase (reverse transcriptase)'	id=Solyc00g012310.1.1:evalue=1e-37:annot='Retrovirus-related Pol polyprotein from type-1 retrotransposable element R2 (Fragment), related'
gene_60144	Ntab23g022010-1.1	id=ATMG01250.1:evalue=2e-11:annot='RNA-directed DNA polymerase (reverse transcriptase)'	id=Solyc00g012310.1.1:evalue=1e-37:annot='Retrovirus-related Pol polyprotein from type-1 retrotransposable element R2 (Fragment), related'
gene_60144	Ntab13g012600-1.1	id=ATMG01250.1:evalue=2e-11:annot='RNA-directed DNA polymerase (reverse transcriptase)'	id=Solyc00g012310.1.1:evalue=1e-37:annot='Retrovirus-related Pol polyprotein from type-1 retrotransposable element R2 (Fragment), related'
gene_60144	Ntab22g000710-1.1	id=ATMG01250.1:evalue=2e-11:annot='RNA-directed DNA polymerase (reverse transcriptase)'	id=Solyc00g012310.1.1:evalue=1e-37:annot='Retrovirus-related Pol polyprotein from type-1 retrotransposable element R2 (Fragment), related'
gene_60144	Ntab04g017520-1.1	id=ATMG01250.1:evalue=2e-11:annot='RNA-directed DNA polymerase (reverse transcriptase)'	id=Solyc00g012310.1.1:evalue=1e-37:annot='Retrovirus-related Pol polyprotein from type-1 retrotransposable element R2 (Fragment), related'
gene_60144	Ntab03g003140-1.1	id=ATMG01250.1:evalue=2e-11:annot='RNA-directed DNA polymerase (reverse transcriptase)'	id=Solyc00g012310.1.1:evalue=1e-37:annot='Retrovirus-related Pol polyprotein from type-1 retrotransposable element R2 (Fragment), related'
gene_60144	Ntab19g029720-1.1	id=ATMG01250.1:evalue=2e-11:annot='RNA-directed DNA polymerase (reverse transcriptase)'	id=Solyc00g012310.1.1:evalue=1e-37:annot='Retrovirus-related Pol polyprotein from type-1 retrotransposable element R2 (Fragment), related'
gene_60144	Ntab23g009290-1.1	id=ATMG01250.1:evalue=2e-11:annot='RNA-directed DNA polymerase (reverse transcriptase)'	id=Solyc00g012310.1.1:evalue=1e-37:annot='Retrovirus-related Pol polyprotein from type-1 retrotransposable element R2 (Fragment), related'
gene_60144	Ntab02g007160-1.1	id=ATMG01250.1:evalue=2e-11:annot='RNA-directed DNA polymerase (reverse transcriptase)'	id=Solyc00g012310.1.1:evalue=1e-37:annot='Retrovirus-related Pol polyprotein from type-1 retrotransposable element R2 (Fragment), related'
gene_60144	Ntab23g001410-1.1	id=ATMG01250.1:evalue=2e-11:annot='RNA-directed DNA polymerase (reverse transcriptase)'	id=Solyc00g012310.1.1:evalue=1e-37:annot='Retrovirus-related Pol polyprotein from type-1 retrotransposable element R2 (Fragment), related'
gene_60149	Ntab01g015560-1.1	id=AT4G19170.1:evalue=0.0:annot='nine-cis-epoxycarotenoid dioxygenase 4'	id=Solyc08g075490.2.1:evalue=0.0:annot='Carotenoid cleavage dioxygenase 4B'
gene_60149	Ntab03g004680-1.1	id=AT4G19170.1:evalue=0.0:annot='nine-cis-epoxycarotenoid dioxygenase 4'	id=Solyc08g075490.2.1:evalue=0.0:annot='Carotenoid cleavage dioxygenase 4B'
gene_60149	Ntab13g001480-1.1	id=AT4G19170.1:evalue=0.0:annot='nine-cis-epoxycarotenoid dioxygenase 4'	id=Solyc08g075490.2.1:evalue=0.0:annot='Carotenoid cleavage dioxygenase 4B'
gene_60149	Ntab11g024760-1.1	id=AT4G19170.1:evalue=0.0:annot='nine-cis-epoxycarotenoid dioxygenase 4'	id=Solyc08g075490.2.1:evalue=0.0:annot='Carotenoid cleavage dioxygenase 4B'
gene_60150	Ntab01g015540-1.1	id=AT4G19185.1:evalue=1e-147:annot='nodulin MtN21 /EamA-like transporter family protein'	id=Solyc08g075470.2.1:evalue=0.0:annot='Nodulin-like protein'
gene_60151	Ntab23g011030-1.1	id=AT3G45880.1:evalue=2e-152:annot='2-oxoglutarate (2OG) and Fe(II)-dependent oxygenase superfamily protein'	id=Solyc08g075510.2.1:evalue=0.0:annot='JmjC domain protein'
gene_60151	Ntab14g002010-1.1	id=AT3G45880.1:evalue=2e-152:annot='2-oxoglutarate (2OG) and Fe(II)-dependent oxygenase superfamily protein'	id=Solyc08g075510.2.1:evalue=0.0:annot='JmjC domain protein'
gene_60151	Ntab14g002010-1.1	id=AT3G45880.1:evalue=2e-152:annot='2-oxoglutarate (2OG) and Fe(II)-dependent oxygenase superfamily protein'	id=Solyc08g075510.2.1:evalue=0.0:annot='JmjC domain protein'
gene_60151	Ntab01g015600-1.1	id=AT3G45880.1:evalue=2e-152:annot='2-oxoglutarate (2OG) and Fe(II)-dependent oxygenase superfamily protein'	id=Solyc08g075510.2.1:evalue=0.0:annot='JmjC domain protein'
gene_60152	Ntab01g026760-1.1	id=AT2G42670.2:evalue=3e-119:annot='Protein of unknown function (DUF1637)'	id=Solyc10g007990.2.1:evalue=1e-165:annot='Cupin RmlC-type'
gene_5741	Ntab11g002780-1.1	id=AT4G08980.5:evalue=2e-108:annot='F-BOX WITH WD-40 2'	id=Solyc11g009050.1.1:evalue=0.0:annot='F-box protein-like'
gene_60155	Ntab01g026770-1.1	id=AT2G30990.2:evalue=2e-70:annot='Protein of unknown function (DUF688)'	id=Solyc12g013960.1.1:evalue=0.0:annot='Unknown Protein'
gene_5742	Ntab11g022630-1.1	id=AT5G10310.1:evalue=9e-28:annot='unknown protein'	id=Solyc11g009040.1.1:evalue=7e-27:annot='EPIDERMAL PATTERNING FACTOR-like protein 1'
gene_60166	Ntab19g020890-1.1	id=AT4G01240.1:evalue=0.0:annot='S-adenosyl-L-methionine-dependent methyltransferases superfamily protein'	id=Solyc01g095190.1.1:evalue=0.0:annot='Os10g0578600 protein (Fragment)'
gene_60166	Ntab07g023370-1.1	id=AT4G01240.1:evalue=0.0:annot='S-adenosyl-L-methionine-dependent methyltransferases superfamily protein'	id=Solyc01g095190.1.1:evalue=0.0:annot='Os10g0578600 protein (Fragment)'
gene_60166	Ntab20g008500-1.1	id=AT4G01240.1:evalue=0.0:annot='S-adenosyl-L-methionine-dependent methyltransferases superfamily protein'	id=Solyc01g095190.1.1:evalue=0.0:annot='Os10g0578600 protein (Fragment)'
gene_60166	Ntab19g024760-1.1	id=AT4G01240.1:evalue=0.0:annot='S-adenosyl-L-methionine-dependent methyltransferases superfamily protein'	id=Solyc01g095190.1.1:evalue=0.0:annot='Os10g0578600 protein (Fragment)'
gene_60166	Ntab24g008350-1.1	id=AT4G01240.1:evalue=0.0:annot='S-adenosyl-L-methionine-dependent methyltransferases superfamily protein'	id=Solyc01g095190.1.1:evalue=0.0:annot='Os10g0578600 protein (Fragment)'
gene_60167	Ntab07g023360-1.1	id=AT2G46170.1:evalue=1e-115:annot='Reticulon family protein'	id=Solyc01g095200.2.1:evalue=3e-161:annot='Reticulon family protein'
gene_5742	Ntab11g002800-1.1	id=AT5G27440.1:evalue=4e-10:annot='unknown protein'	id=Solyc12g008610.1.1:evalue=3e-28:annot='Unknown Protein'
gene_60168	Ntab07g023350-1.1	id=AT2G46180.1:evalue=0.094:annot='golgin candidate 4'	id=Solyc01g095210.2.1:evalue=0.0:annot='Golgin candidate 4'
gene_60180	Ntab17g030930-1.1	id=AT3G51070.1:evalue=2e-121:annot='S-adenosyl-L-methionine-dependent methyltransferases superfamily protein'	id=Solyc02g084670.2.1:evalue=0.0:annot='Dehydration-responsive family protein'
gene_60181	Ntab17g030940-1.1	id=AT1G77370.1:evalue=6e-44:annot='Glutaredoxin family protein'	id=Solyc02g084660.2.1:evalue=1e-107:annot='Glutaredoxin I'
gene_5743	Ntab11g002850-1.1	id=AT3G17380.1:evalue=2e-113:annot='TRAF-like family protein'	id=Solyc04g008530.1.1:evalue=2e-11:annot='Ubiquitin carboxyl-terminal hydrolase family protein expressed'
gene_60183	Ntab22g013190-1.1	id=AT2G27690.1:evalue=0.0:annot='cytochrome P450, family 94, subfamily C, polypeptide 1'	id=Solyc10g083400.1.1:evalue=0.0:annot='Cytochrome P450'
gene_60183	Ntab02g000030-1.1	id=AT2G27690.1:evalue=0.0:annot='cytochrome P450, family 94, subfamily C, polypeptide 1'	id=Solyc10g083400.1.1:evalue=0.0:annot='Cytochrome P450'
gene_60183	Ntab08g014670-1.1	id=AT2G27690.1:evalue=0.0:annot='cytochrome P450, family 94, subfamily C, polypeptide 1'	id=Solyc10g083400.1.1:evalue=0.0:annot='Cytochrome P450'
gene_60184	Ntab17g003640-1.1	id=AT5G60250.1:evalue=4e-108:annot='zinc finger (C3HC4-type RING finger) family protein'	id=Solyc06g005000.2.1:evalue=0.0:annot='IBR finger domain-containing protein'
gene_60185	Ntab17g003660-1.1	id=AT3G52300.1:evalue=2e-102:annot='ATP synthase D chain, mitochondrial'	id=Solyc11g072450.1.1:evalue=6e-114:annot='Mitochondrial F0 ATP synthase D chain'
gene_60186	Ntab18g016290-1.1	id=AT2G15820.1:evalue=0.0:annot='endonucleases'	id=Solyc11g066850.1.1:evalue=0.0:annot='Pentatricopeptide repeat-containing protein'
gene_60187	Ntab18g016280-1.1	id=AT2G27830.1:evalue=5e-53:annot='unknown protein'	id=Solyc11g066860.1.1:evalue=2e-95:annot='Os02g0448600 protein (Fragment)'
gene_5744	Ntab11g002830-1.1	id=AT4G39970.1:evalue=4e-158:annot='Haloacid dehalogenase-like hydrolase (HAD) superfamily protein'	id=Solyc11g009020.1.1:evalue=0.0:annot='HAD-superfamily hydrolase subfamily IA variant 3 containing protein expressed'
gene_60192	Ntab15g004020-1.1	id=AT2G43820.1:evalue=9e-156:annot='UDP-glucosyltransferase 74F2'	id=Solyc08g006330.2.1:evalue=0.0:annot='UDP-glucose salicylic acid glucosyltransferase'
gene_60193	Ntab15g004010-1.1	id=AT2G43840.2:evalue=6e-158:annot='UDP-glycosyltransferase 74 F1'	id=Solyc08g006330.2.1:evalue=0.0:annot='UDP-glucose salicylic acid glucosyltransferase'
gene_60193	Ntab05g023240-1.1	id=AT2G43840.2:evalue=6e-158:annot='UDP-glycosyltransferase 74 F1'	id=Solyc08g006330.2.1:evalue=0.0:annot='UDP-glucose salicylic acid glucosyltransferase'
gene_60193	Ntab19g017280-1.1	id=AT2G43840.2:evalue=6e-158:annot='UDP-glycosyltransferase 74 F1'	id=Solyc08g006330.2.1:evalue=0.0:annot='UDP-glucose salicylic acid glucosyltransferase'
gene_60193	Ntab07g027800-1.1	id=AT2G43840.2:evalue=6e-158:annot='UDP-glycosyltransferase 74 F1'	id=Solyc08g006330.2.1:evalue=0.0:annot='UDP-glucose salicylic acid glucosyltransferase'
gene_60193	Ntab24g011460-1.1	id=AT2G43840.2:evalue=6e-158:annot='UDP-glycosyltransferase 74 F1'	id=Solyc08g006330.2.1:evalue=0.0:annot='UDP-glucose salicylic acid glucosyltransferase'
gene_60194	Ntab20g001890-1.1	id=AT2G26450.1:evalue=3e-164:annot='Plant invertase/pectin methylesterase inhibitor superfamily'	id=Solyc01g057220.2.1:evalue=0.0:annot='Pectinesterase'
gene_60194	Ntab19g011850-1.1	id=AT2G26450.1:evalue=3e-164:annot='Plant invertase/pectin methylesterase inhibitor superfamily'	id=Solyc01g057220.2.1:evalue=0.0:annot='Pectinesterase'
gene_60194	Ntab22g019290-1.1	id=AT2G26450.1:evalue=3e-164:annot='Plant invertase/pectin methylesterase inhibitor superfamily'	id=Solyc01g057220.2.1:evalue=0.0:annot='Pectinesterase'
gene_60194	Ntab08g007230-1.1	id=AT2G26450.1:evalue=3e-164:annot='Plant invertase/pectin methylesterase inhibitor superfamily'	id=Solyc01g057220.2.1:evalue=0.0:annot='Pectinesterase'
gene_60194	Ntab22g000130-1.1	id=AT2G26450.1:evalue=3e-164:annot='Plant invertase/pectin methylesterase inhibitor superfamily'	id=Solyc01g057220.2.1:evalue=0.0:annot='Pectinesterase'
gene_60194	Ntab24g002390-1.1	id=AT2G26450.1:evalue=3e-164:annot='Plant invertase/pectin methylesterase inhibitor superfamily'	id=Solyc01g057220.2.1:evalue=0.0:annot='Pectinesterase'
gene_60194	Ntab22g022380-1.1	id=AT2G26450.1:evalue=3e-164:annot='Plant invertase/pectin methylesterase inhibitor superfamily'	id=Solyc01g057220.2.1:evalue=0.0:annot='Pectinesterase'
gene_60200	Ntab19g020970-1.1	id=AT4G01210.1:evalue=0.0:annot='glycosyl transferase family 1 protein'	id=Solyc01g095300.2.1:evalue=0.0:annot='Glycosyl transferase group 1'
gene_60200	Ntab07g023290-1.1	id=AT4G01210.1:evalue=0.0:annot='glycosyl transferase family 1 protein'	id=Solyc01g095300.2.1:evalue=0.0:annot='Glycosyl transferase group 1'
gene_60204	Ntab07g023310-1.1	id=AT2G46225.1:evalue=5e-126:annot='ABI-1-like 1'	id=Solyc01g095280.2.1:evalue=0.0:annot='Protein ABIL1'
gene_60208	Ntab07g016920-1.1	id=AT4G38150.2:evalue=3e-41:annot='Pentatricopeptide repeat (PPR) superfamily protein'	id=Solyc12g096140.1.1:evalue=2e-69:annot='Pentatricopeptide repeat-containing protein'
gene_60208	Ntab19g026850-1.1	id=AT4G38150.2:evalue=3e-41:annot='Pentatricopeptide repeat (PPR) superfamily protein'	id=Solyc12g096140.1.1:evalue=2e-69:annot='Pentatricopeptide repeat-containing protein'
gene_60208	Ntab20g011720-1.1	id=AT4G38150.2:evalue=4e-41:annot='Pentatricopeptide repeat (PPR) superfamily protein'	id=Solyc12g096140.1.1:evalue=3e-69:annot='Pentatricopeptide repeat-containing protein'
gene_60208	Ntab20g011730-1.1	id=AT4G38150.2:evalue=4e-41:annot='Pentatricopeptide repeat (PPR) superfamily protein'	id=Solyc12g096140.1.1:evalue=3e-69:annot='Pentatricopeptide repeat-containing protein'
gene_60216	Ntab01g009780-1.1	id=AT3G24880.1:evalue=0.31:annot='Helicase/SANT-associated, DNA binding protein'	id=Solyc06g068630.2.1:evalue=8e-50:annot='F-box domain containing protein expressed'
gene_60220	Ntab11g015690-1.1	id=AT5G11800.1:evalue=0.0:annot='K+ efflux antiporter 6'	id=Solyc05g026380.1.1:evalue=0.0:annot='Glutathione-regulated potassium-efflux system protein'
gene_60223	Ntab02g007200-1.1	id=AT5G20920.3:evalue=8e-133:annot='eukaryotic translation initiation factor 2 beta subunit'	id=Solyc06g082580.2.1:evalue=3e-169:annot='Eukaryotic translation initiation factor 2 beta subunit-like'
gene_60226	Ntab19g020870-1.1	id=AT2G46140.1:evalue=5e-57:annot='Late embryogenesis abundant protein'	id=Solyc01g095150.2.1:evalue=6e-95:annot='Late embryogenesis abundant protein (Fragment)'
gene_60227	Ntab19g020850-1.1	id=AT5G41580.1:evalue=6e-11:annot='RING/U-box superfamily protein'	id=Solyc01g095130.2.1:evalue=1e-28:annot='Transcription factor'
gene_60227	Ntab07g023400-1.1	id=AT5G41580.1:evalue=6e-11:annot='RING/U-box superfamily protein'	id=Solyc01g095130.2.1:evalue=1e-28:annot='Transcription factor'
gene_60229	Ntab01g012840-1.1	id=AT5G19650.1:evalue=0.15:annot='ovate family protein 8'	id=Solyc04g080210.1.1:evalue=5e-24:annot='Plant-specific domain TIGR01568 family protein'
gene_60230	Ntab08g029690-1.1	id=AT5G19540.1:evalue=0.0:annot='unknown protein'	id=Solyc12g007090.1.1:evalue=0.0:annot='Os08g0387500 protein (Fragment)'
gene_60230	Ntab21g014270-1.1	id=AT5G19540.1:evalue=0.0:annot='unknown protein'	id=Solyc12g007090.1.1:evalue=0.0:annot='Os08g0387500 protein (Fragment)'
gene_60231	Ntab21g014260-1.1	id=AT3G24530.1:evalue=0.0:annot='AAA-type ATPase family protein / ankyrin repeat family protein'	id=Solyc12g007100.1.1:evalue=0.0:annot='Ankyrin repeat domain-containing protein 1'
gene_60235	Ntab00g001510-1.1	id=AT2G44270.1:evalue=0.0:annot='repressor of lrx1'	id=Solyc08g074590.2.1:evalue=5e-160:annot='tRNA 2-thiocytidine biosynthesis protein TtcA'
gene_60236	Ntab00g001480-1.1	id=AT4G31390.1:evalue=0.0:annot='Protein kinase superfamily protein'	id=Solyc08g074560.2.1:evalue=0.0:annot='Uncharacterized aarF domain-containing protein kinase 1'
gene_60236	Ntab01g016520-1.1	id=AT4G31390.1:evalue=0.0:annot='Protein kinase superfamily protein'	id=Solyc08g074560.2.1:evalue=0.0:annot='Uncharacterized aarF domain-containing protein kinase 1'
gene_60238	Ntab00g001500-1.1	id=AT1G33520.1:evalue=3e-131:annot='D111/G-patch domain-containing protein'	id=Solyc08g074570.1.1:evalue=0.0:annot='G patch domain and KOW motifs-containing protein'
gene_60240	Ntab14g010360-1.1	id=AT3G55160.1:evalue=0.0:annot='unknown protein'	id=Solyc03g062650.2.1:evalue=0.0:annot='Thyroid adenoma-associated protein homolog'
gene_60240	Ntab17g014510-1.1	id=AT3G55160.1:evalue=0.0:annot='unknown protein'	id=Solyc03g062650.2.1:evalue=0.0:annot='Thyroid adenoma-associated protein homolog'
gene_60240	Ntab22g018590-1.1	id=AT3G55160.1:evalue=0.0:annot='unknown protein'	id=Solyc03g062650.2.1:evalue=0.0:annot='Thyroid adenoma-associated protein homolog'
gene_60248	Ntab16g017500-1.1	id=AT1G56350.1:evalue=1.8:annot='Peptide chain release factor 2'	id=Solyc00g121730.1.1:evalue=2e-14:annot='_aposchromo_apos domain containing protein'
gene_60248	Ntab01g016600-1.1	id=AT1G56350.1:evalue=1.8:annot='Peptide chain release factor 2'	id=Solyc00g121730.1.1:evalue=2e-14:annot='_aposchromo_apos domain containing protein'
gene_60248	Ntab01g012640-1.1	id=AT1G56350.1:evalue=1.8:annot='Peptide chain release factor 2'	id=Solyc00g121730.1.1:evalue=2e-14:annot='_aposchromo_apos domain containing protein'
gene_60248	Ntab06g000560-1.1	id=AT1G56350.1:evalue=1.8:annot='Peptide chain release factor 2'	id=Solyc00g121730.1.1:evalue=2e-14:annot='_aposchromo_apos domain containing protein'
gene_60248	Ntab22g020870-1.1	id=AT1G56350.1:evalue=1.8:annot='Peptide chain release factor 2'	id=Solyc00g121730.1.1:evalue=2e-14:annot='_aposchromo_apos domain containing protein'
gene_60248	Ntab22g020870-1.1	id=AT1G56350.1:evalue=1.8:annot='Peptide chain release factor 2'	id=Solyc00g121730.1.1:evalue=2e-14:annot='_aposchromo_apos domain containing protein'
gene_60248	Ntab06g027430-1.1	id=AT1G56350.1:evalue=1.8:annot='Peptide chain release factor 2'	id=Solyc00g121730.1.1:evalue=2e-14:annot='_aposchromo_apos domain containing protein'
gene_60248	Ntab20g010400-1.1	id=AT1G56350.1:evalue=1.8:annot='Peptide chain release factor 2'	id=Solyc00g121730.1.1:evalue=2e-14:annot='_aposchromo_apos domain containing protein'
gene_60260	Ntab04g006800-1.1	id=AT5G17410.1:evalue=0.0:annot='Spc97 / Spc98 family of spindle pole body (SBP) component'	id=Solyc02g081460.2.1:evalue=0.0:annot='Gamma-tubulin complex component 2'
gene_60260	Ntab04g027660-1.1	id=AT5G17410.1:evalue=0.0:annot='Spc97 / Spc98 family of spindle pole body (SBP) component'	id=Solyc02g081460.2.1:evalue=0.0:annot='Gamma-tubulin complex component 2'
gene_60260	Ntab06g001480-1.1	id=AT5G17410.1:evalue=0.0:annot='Spc97 / Spc98 family of spindle pole body (SBP) component'	id=Solyc02g081460.2.1:evalue=0.0:annot='Gamma-tubulin complex component 2'
gene_60261	Ntab04g027680-1.1	id=AT2G43710.2:evalue=0.0:annot='Plant stearoyl-acyl-carrier-protein desaturase family protein'	id=Solyc03g063110.2.1:evalue=0.0:annot='Stearoyl-acyl carrier protein desaturase'
gene_60262	Ntab17g022170-1.1	id=AT5G40650.1:evalue=3e-161:annot='succinate dehydrogenase 2-2'	id=Solyc02g093680.2.1:evalue=0.0:annot='Succinate dehydrogenase iron-sulfur protein'
gene_60262	Ntab07g023660-1.1	id=AT5G40650.1:evalue=3e-161:annot='succinate dehydrogenase 2-2'	id=Solyc02g093680.2.1:evalue=0.0:annot='Succinate dehydrogenase iron-sulfur protein'
gene_60263	Ntab07g023680-1.1	id=AT1G01580.1:evalue=0.0:annot='ferric reduction oxidase 2'	id=Solyc01g094890.2.1:evalue=0.0:annot='Ferric reductase oxidase'
gene_5752	Ntab01g009090-1.1	id=AT1G76890.2:evalue=3e-33:annot='Duplicated homeodomain-like superfamily protein'	id=Solyc08g061910.2.1:evalue=6e-56:annot='Unknown Protein'	Trihelix
gene_60265	Ntab07g023740-1.1	id=AT4G00335.2:evalue=3e-49:annot='RING-H2 finger B1A'	id=Solyc01g094840.2.1:evalue=7e-113:annot='RING finger protein 13'
gene_60269	Ntab07g023880-1.1	id=AT1G01610.1:evalue=0.0:annot='glycerol-3-phosphate acyltransferase 4'	id=Solyc01g094700.2.1:evalue=0.0:annot='Glycerol-3-phosphate acyltransferase 4'
gene_60271	Ntab07g023870-1.1	id=AT4G00370.1:evalue=0.0:annot='Major facilitator superfamily protein'	id=Solyc01g094720.2.1:evalue=0.0:annot='Vesicular glutamate transporter'
gene_60272	Ntab07g023810-1.1	id=AT3G61440.1:evalue=0.0:annot='cysteine synthase C1'	id=Solyc01g094790.2.1:evalue=0.0:annot='Cysteine synthase'
gene_60273	Ntab07g023910-1.1	id=AT2G45910.1:evalue=0.0:annot='U-box domain-containing protein kinase family protein'	id=Solyc01g094660.2.1:evalue=0.0:annot='Receptor-like protein kinase'
gene_60274	Ntab07g023900-1.1	id=AT1G01650.1:evalue=0.0:annot='SIGNAL PEPTIDE PEPTIDASE-LIKE 4'	id=Solyc01g094680.2.1:evalue=0.0:annot='Signal peptide peptidase'
gene_60274	Ntab19g020340-1.1	id=AT1G01650.1:evalue=0.0:annot='SIGNAL PEPTIDE PEPTIDASE-LIKE 4'	id=Solyc01g094680.2.1:evalue=0.0:annot='Signal peptide peptidase'
gene_60275	Ntab07g024070-1.1	id=AT4G00490.1:evalue=0.0:annot='beta-amylase 2'	id=Solyc01g094580.2.1:evalue=0.0:annot='Beta-amylase 9'
gene_60277	Ntab07g023690-1.1	id=AT5G28350.1:evalue=0.0:annot='Quinoprotein amine dehydrogenase, beta chain-like'	id=Solyc01g094880.2.1:evalue=0.0:annot='Protein RIC1 homolog'
gene_60277	Ntab07g023690-1.1	id=AT5G28350.1:evalue=0.0:annot='Quinoprotein amine dehydrogenase, beta chain-like'	id=Solyc01g094880.2.1:evalue=0.0:annot='Protein RIC1 homolog'
gene_60278	Ntab07g023710-1.1	id=AT2G29180.1:evalue=4e-22:annot='unknown protein'	id=Solyc05g009300.1.1:evalue=7e-37:annot='80C09_19 related'
gene_60280	Ntab07g023790-1.1	id=AT1G63800.1:evalue=2e-105:annot='ubiquitin-conjugating enzyme 5'	id=Solyc01g094810.2.1:evalue=1e-129:annot='Ubiquitin-conjugating enzyme'
gene_60281	Ntab07g023770-1.1	id=AT2G46040.1:evalue=6e-14:annot='ARID/BRIGHT DNA-binding domain'	id=Solyc01g094820.2.1:evalue=0.0:annot='ARID_BRIGHT DNA-binding domain-containing protein_ELM2 domain-containing protein_Myb-like DNA-binding domain-containing protein'
gene_60281	Ntab19g020440-1.1	id=AT2G46040.1:evalue=4e-10:annot='ARID/BRIGHT DNA-binding domain'	id=Solyc01g094820.2.1:evalue=0.0:annot='ARID_BRIGHT DNA-binding domain-containing protein_ELM2 domain-containing protein_Myb-like DNA-binding domain-containing protein'
gene_60284	Ntab19g020390-1.1	id=AT2G45980.1:evalue=3e-63:annot='unknown protein'	id=Solyc01g094770.2.1:evalue=2e-116:annot='Unknown Protein'
gene_60284	Ntab07g023840-1.1	id=AT2G45980.1:evalue=3e-63:annot='unknown protein'	id=Solyc01g094770.2.1:evalue=2e-116:annot='Unknown Protein'
gene_60285	Ntab07g024020-1.1	id=AT4G00490.1:evalue=0.0:annot='beta-amylase 2'	id=Solyc01g094580.2.1:evalue=0.0:annot='Beta-amylase 9'
gene_60285	Ntab07g024090-1.1	id=AT4G00490.1:evalue=0.0:annot='beta-amylase 2'	id=Solyc01g094580.2.1:evalue=0.0:annot='Beta-amylase 9'
gene_60293	Ntab01g006950-1.1	id=AT1G76020.1:evalue=1e-76:annot='Thioredoxin superfamily protein'	id=Solyc12g094380.1.1:evalue=4e-104:annot='DSBA oxidoreductase'
gene_60293	Ntab23g017960-1.1	id=AT1G76020.1:evalue=1e-76:annot='Thioredoxin superfamily protein'	id=Solyc12g094380.1.1:evalue=4e-104:annot='DSBA oxidoreductase'
gene_60296	Ntab01g006970-1.1	id=AT5G05320.1:evalue=4e-117:annot='FAD/NAD(P)-binding oxidoreductase family protein'	id=Solyc12g013690.1.1:evalue=0.0:annot='Monooxygenase FAD-binding protein'
gene_60297	Ntab06g002130-1.1	id=AT3G57680.1:evalue=0.0:annot='Peptidase S41 family protein'	id=Solyc03g059260.2.1:evalue=0.0:annot='Carboxyl-terminal-processing protease'
gene_60302	Ntab06g009280-1.1	id=AT5G57900.1:evalue=6e-11:annot='SKP1 interacting partner 1'	id=Solyc07g005750.2.1:evalue=8e-10:annot='F-box_LRR-repeat protein 17'
gene_60306	Ntab07g003650-1.1	id=AT4G14350.2:evalue=0.0:annot='AGC (cAMP-dependent, cGMP-dependent and protein kinase C) kinase family protein'	id=Solyc09g090200.2.1:evalue=0.0:annot='Serine_threonine-protein kinase 38'
gene_60309	Ntab07g003640-1.1	id=AT1G04430.2:evalue=0.0:annot='S-adenosyl-L-methionine-dependent methyltransferases superfamily protein'	id=Solyc09g090190.2.1:evalue=0.0:annot='Dehydration-responsive protein-like'
gene_60312	Ntab22g021540-1.1	id=AT5G09680.2:evalue=3e-80:annot='reduced lateral root formation'	id=Solyc01g087550.2.1:evalue=1e-132:annot='Nitrate reductase'
gene_60312	Ntab19g013020-1.1	id=AT5G09680.2:evalue=3e-80:annot='reduced lateral root formation'	id=Solyc01g087550.2.1:evalue=1e-132:annot='Nitrate reductase'
gene_60313	Ntab19g013040-1.1	id=AT3G23890.1:evalue=0.0:annot='topoisomerase II'	id=Solyc01g087500.2.1:evalue=0.0:annot='DNA topoisomerase 2'
gene_60313	Ntab22g021450-1.1	id=AT3G23890.1:evalue=0.0:annot='topoisomerase II'	id=Solyc01g087500.2.1:evalue=0.0:annot='DNA topoisomerase 2'
gene_60314	Ntab05g021940-1.1	id=AT5G13710.2:evalue=0.0:annot='sterol methyltransferase 1'	id=Solyc01g087560.2.1:evalue=0.0:annot='24-sterol C-methyltransferase'
gene_60314	Ntab19g013010-1.1	id=AT5G13710.2:evalue=0.0:annot='sterol methyltransferase 1'	id=Solyc01g087560.2.1:evalue=0.0:annot='24-sterol C-methyltransferase'
gene_60314	Ntab19g016470-1.1	id=AT5G13710.2:evalue=0.0:annot='sterol methyltransferase 1'	id=Solyc01g087560.2.1:evalue=0.0:annot='24-sterol C-methyltransferase'
gene_60314	Ntab07g031390-1.1	id=AT5G13710.2:evalue=0.0:annot='sterol methyltransferase 1'	id=Solyc01g087560.2.1:evalue=0.0:annot='24-sterol C-methyltransferase'
gene_60314	Ntab24g012700-1.1	id=AT5G13710.2:evalue=0.0:annot='sterol methyltransferase 1'	id=Solyc01g087560.2.1:evalue=0.0:annot='24-sterol C-methyltransferase'
gene_60316	Ntab19g013030-1.1	id=AT3G08650.1:evalue=0.0:annot='ZIP metal ion transporter family'	id=Solyc01g087530.2.1:evalue=0.0:annot='Zinc transporter'
gene_60318	Ntab19g013050-1.1	id=AT3G63500.2:evalue=0.0:annot='Protein of unknown function (DUF1423)'	id=Solyc01g087490.2.1:evalue=0.0:annot='CONSTANS interacting protein 6 (Fragment)'
gene_60320	Ntab19g019770-1.1	id=AT1G01800.2:evalue=4e-73:annot='NAD(P)-binding Rossmann-fold superfamily protein'	id=Solyc01g094250.2.1:evalue=2e-120:annot='Short-chain dehydrogenase_reductase'
gene_60320	Ntab19g019830-1.1	id=AT3G61220.1:evalue=2e-121:annot='NAD(P)-binding Rossmann-fold superfamily protein'	id=Solyc01g094260.2.1:evalue=0.0:annot='Short-chain dehydrogenase_reductase'
gene_60320	Ntab19g019830-1.1	id=AT3G61220.1:evalue=2e-121:annot='NAD(P)-binding Rossmann-fold superfamily protein'	id=Solyc01g094260.2.1:evalue=0.0:annot='Short-chain dehydrogenase_reductase'
gene_60320	Ntab07g024530-1.1	id=AT3G61220.1:evalue=2e-121:annot='NAD(P)-binding Rossmann-fold superfamily protein'	id=Solyc01g094260.2.1:evalue=0.0:annot='Short-chain dehydrogenase_reductase'
gene_60320	Ntab19g019880-1.1	id=AT3G61220.1:evalue=2e-121:annot='NAD(P)-binding Rossmann-fold superfamily protein'	id=Solyc01g094260.2.1:evalue=0.0:annot='Short-chain dehydrogenase_reductase'
gene_60320	Ntab19g019830-1.1	id=AT3G61220.1:evalue=2e-121:annot='NAD(P)-binding Rossmann-fold superfamily protein'	id=Solyc01g094260.2.1:evalue=0.0:annot='Short-chain dehydrogenase_reductase'
gene_60321	Ntab07g024540-1.1	id=AT3G61220.1:evalue=2e-143:annot='NAD(P)-binding Rossmann-fold superfamily protein'	id=Solyc01g094220.2.1:evalue=0.0:annot='Carbonyl reductase 3'
gene_60321	Ntab19g019890-1.1	id=AT3G61220.1:evalue=2e-143:annot='NAD(P)-binding Rossmann-fold superfamily protein'	id=Solyc01g094220.2.1:evalue=0.0:annot='Carbonyl reductase 3'
gene_5759	Ntab18g016710-1.1	id=AT3G45000.2:evalue=1e-24:annot='SNF7 family protein'	id=Solyc11g066260.1.1:evalue=5e-27:annot='Charged multivesicular body protein 3'
gene_60324	Ntab06g005210-1.1	id=AT4G39260.3:evalue=4e-46:annot='cold, circadian rhythm, and RNA binding 1'	id=Solyc01g109660.2.1:evalue=5e-50:annot='Glycine-rich RNA-binding protein'
gene_60326	Ntab21g014450-1.1	id=AT2G26710.1:evalue=0.0:annot='Cytochrome P450 superfamily protein'	id=Solyc12g006860.1.1:evalue=0.0:annot='Cytochrome P450'
gene_60329	Ntab15g007360-1.1	id=AT4G25740.1:evalue=3e-58:annot='RNA binding Plectin/S10 domain-containing protein'	id=Solyc12g096540.1.1:evalue=2e-78:annot='40S ribosomal protein S10-like'
gene_60334	Ntab07g024400-1.1	id=AT2G45850.2:evalue=1e-72:annot='AT hook motif DNA-binding family protein'	id=Solyc01g094460.2.1:evalue=1e-152:annot='AT-hook motif nuclear localized protein 1'
gene_60335	Ntab01g007500-1.1	id=AT1G31150.1:evalue=1e-08:annot='Domain of unknown function (DUF1985)'	id=Solyc01g094420.2.1:evalue=0.0:annot='Ulp1 protease family protein'
gene_60335	Ntab16g020450-1.1	id=AT1G31150.1:evalue=1e-08:annot='Domain of unknown function (DUF1985)'	id=Solyc01g094420.2.1:evalue=0.0:annot='Ulp1 protease family protein'
gene_60335	Ntab06g022830-1.1	id=AT1G31150.1:evalue=1e-08:annot='Domain of unknown function (DUF1985)'	id=Solyc01g094420.2.1:evalue=0.0:annot='Ulp1 protease family protein'
gene_60335	Ntab05g013680-1.1	id=AT1G31150.1:evalue=1e-08:annot='Domain of unknown function (DUF1985)'	id=Solyc01g094420.2.1:evalue=0.0:annot='Ulp1 protease family protein'
gene_60335	Ntab07g024370-1.1	id=AT1G31150.1:evalue=1e-08:annot='Domain of unknown function (DUF1985)'	id=Solyc01g094420.2.1:evalue=0.0:annot='Ulp1 protease family protein'
gene_60335	Ntab17g021810-1.1	id=AT1G31150.1:evalue=1e-08:annot='Domain of unknown function (DUF1985)'	id=Solyc01g094420.2.1:evalue=0.0:annot='Ulp1 protease family protein'
gene_60335	Ntab05g013680-1.1	id=AT1G31150.1:evalue=1e-08:annot='Domain of unknown function (DUF1985)'	id=Solyc01g094420.2.1:evalue=0.0:annot='Ulp1 protease family protein'
gene_60335	Ntab01g007500-1.1	id=AT1G31150.1:evalue=1e-08:annot='Domain of unknown function (DUF1985)'	id=Solyc01g094420.2.1:evalue=0.0:annot='Ulp1 protease family protein'
gene_60335	Ntab01g022390-1.1	id=AT1G31150.1:evalue=1e-08:annot='Domain of unknown function (DUF1985)'	id=Solyc01g094420.2.1:evalue=0.0:annot='Ulp1 protease family protein'
gene_60335	Ntab18g001610-1.1	id=AT1G31150.1:evalue=1e-08:annot='Domain of unknown function (DUF1985)'	id=Solyc01g094420.2.1:evalue=0.0:annot='Ulp1 protease family protein'
gene_60335	Ntab01g011170-1.1	id=AT1G31150.1:evalue=1e-08:annot='Domain of unknown function (DUF1985)'	id=Solyc01g094420.2.1:evalue=0.0:annot='Ulp1 protease family protein'
gene_60335	Ntab10g001870-1.1	id=AT1G31150.1:evalue=1e-08:annot='Domain of unknown function (DUF1985)'	id=Solyc01g094420.2.1:evalue=0.0:annot='Ulp1 protease family protein'
gene_60335	Ntab10g022700-1.1	id=AT1G31150.1:evalue=1e-08:annot='Domain of unknown function (DUF1985)'	id=Solyc01g094420.2.1:evalue=0.0:annot='Ulp1 protease family protein'
gene_60335	Ntab14g011220-1.1	id=AT1G31150.1:evalue=1e-08:annot='Domain of unknown function (DUF1985)'	id=Solyc01g094420.2.1:evalue=0.0:annot='Ulp1 protease family protein'
gene_60336	Ntab07g024340-1.1	id=AT4G11610.1:evalue=0.0:annot='C2 calcium/lipid-binding plant phosphoribosyltransferase family protein'	id=Solyc01g094410.2.1:evalue=0.0:annot='Phosphoribosylanthranilate transferase (Fragment)'
gene_60336	Ntab18g021590-1.1	id=AT4G11610.1:evalue=0.0:annot='C2 calcium/lipid-binding plant phosphoribosyltransferase family protein'	id=Solyc01g094410.2.1:evalue=0.0:annot='Phosphoribosylanthranilate transferase (Fragment)'
gene_60337	Ntab13g016060-1.1	id=AT4G15900.1:evalue=3e-164:annot='pleiotropic regulatory locus 1'	id=Solyc01g094480.2.1:evalue=6e-179:annot='Pre-mRNA-splicing factor prp46'
gene_5760	Ntab18g016720-1.1	id=AT2G28105.1:evalue=6e-47:annot='unknown protein'	id=Solyc11g066240.1.1:evalue=5e-98:annot='Unknown Protein'
gene_60341	Ntab08g014870-1.1	id=AT5G22820.2:evalue=1e-107:annot='ARM repeat superfamily protein'	id=Solyc06g074690.2.1:evalue=0.0:annot='Genomic DNA chromosome 5 P1 clone MRN17'
gene_60344	Ntab15g004370-1.1	id=AT4G18370.1:evalue=3e-126:annot='DEGP protease 5'	id=Solyc08g048550.2.1:evalue=0.0:annot='Protease Do-like (S2 serine-type protease)'
gene_60344	Ntab15g005140-1.1	id=AT4G18370.1:evalue=3e-126:annot='DEGP protease 5'	id=Solyc08g048550.2.1:evalue=0.0:annot='Protease Do-like (S2 serine-type protease)'
gene_60344	Ntab15g005200-1.1	id=AT4G18370.1:evalue=3e-126:annot='DEGP protease 5'	id=Solyc08g048550.2.1:evalue=0.0:annot='Protease Do-like (S2 serine-type protease)'
gene_60344	Ntab11g017920-1.1	id=AT4G18370.1:evalue=3e-126:annot='DEGP protease 5'	id=Solyc08g048550.2.1:evalue=0.0:annot='Protease Do-like (S2 serine-type protease)'
gene_60344	Ntab15g005110-1.1	id=AT4G18370.1:evalue=3e-126:annot='DEGP protease 5'	id=Solyc08g048550.2.1:evalue=0.0:annot='Protease Do-like (S2 serine-type protease)'
gene_60351	Ntab01g015810-1.1	id=AT3G45900.1:evalue=9e-126:annot='Ribonuclease P protein subunit P38-related'	id=Solyc08g075680.2.1:evalue=0.0:annot='Unknown Protein'
gene_603	Ntab21g010290-1.1	id=AT3G15480.1:evalue=1e-77:annot='Protein of unknown function (DUF1218)'	id=Solyc12g013650.1.1:evalue=7e-99:annot='COSII_At1g13380 (Fragment)'
gene_60352	Ntab07g024640-1.1	id=AT2G45500.2:evalue=0.0:annot='AAA-type ATPase family protein'	id=Solyc01g094150.2.1:evalue=0.0:annot='26S protease regulatory subunit 6A'
gene_60352	Ntab19g019610-1.1	id=AT2G45500.2:evalue=0.0:annot='AAA-type ATPase family protein'	id=Solyc01g094150.2.1:evalue=0.0:annot='26S protease regulatory subunit 6A'
gene_60354	Ntab08g028340-1.1	id=AT1G17370.1:evalue=1e-13:annot='oligouridylate binding protein 1B'	id=Solyc07g042180.2.1:evalue=2e-15:annot='Polyadenylate-binding protein'
gene_60354	Ntab21g013030-1.1	id=AT1G17370.1:evalue=1e-13:annot='oligouridylate binding protein 1B'	id=Solyc07g042180.2.1:evalue=2e-15:annot='Polyadenylate-binding protein'
gene_5761	Ntab18g016740-1.1	id=AT1G08125.1:evalue=8e-133:annot='S-adenosyl-L-methionine-dependent methyltransferases superfamily protein'	id=Solyc11g068990.1.1:evalue=2e-180:annot='FAM119A'
gene_60355	Ntab06g008130-1.1	id=AT4G23160.1:evalue=2e-79:annot='cysteine-rich RLK (RECEPTOR-like protein kinase) 8'	id=Solyc00g075040.1.1:evalue=2e-93:annot='Transposon Ty1-A Gag-Pol polyprotein'
gene_60355	Ntab07g004890-1.1	id=AT4G23160.1:evalue=2e-79:annot='cysteine-rich RLK (RECEPTOR-like protein kinase) 8'	id=Solyc00g075040.1.1:evalue=2e-93:annot='Transposon Ty1-A Gag-Pol polyprotein'
gene_60355	Ntab12g001730-1.1	id=AT4G23160.1:evalue=2e-79:annot='cysteine-rich RLK (RECEPTOR-like protein kinase) 8'	id=Solyc00g075040.1.1:evalue=2e-93:annot='Transposon Ty1-A Gag-Pol polyprotein'
gene_60355	Ntab08g008150-1.1	id=AT4G23160.1:evalue=2e-79:annot='cysteine-rich RLK (RECEPTOR-like protein kinase) 8'	id=Solyc00g075040.1.1:evalue=2e-93:annot='Transposon Ty1-A Gag-Pol polyprotein'
gene_60355	Ntab05g006250-1.1	id=AT4G23160.1:evalue=2e-79:annot='cysteine-rich RLK (RECEPTOR-like protein kinase) 8'	id=Solyc00g075040.1.1:evalue=2e-93:annot='Transposon Ty1-A Gag-Pol polyprotein'
gene_60355	Ntab19g016750-1.1	id=AT4G23160.1:evalue=2e-79:annot='cysteine-rich RLK (RECEPTOR-like protein kinase) 8'	id=Solyc00g075040.1.1:evalue=2e-93:annot='Transposon Ty1-A Gag-Pol polyprotein'
gene_60355	Ntab13g016770-1.1	id=AT4G23160.1:evalue=2e-79:annot='cysteine-rich RLK (RECEPTOR-like protein kinase) 8'	id=Solyc00g075040.1.1:evalue=2e-93:annot='Transposon Ty1-A Gag-Pol polyprotein'
gene_60355	Ntab22g028770-1.1	id=AT4G23160.1:evalue=2e-79:annot='cysteine-rich RLK (RECEPTOR-like protein kinase) 8'	id=Solyc00g075040.1.1:evalue=2e-93:annot='Transposon Ty1-A Gag-Pol polyprotein'
gene_60355	Ntab19g008140-1.1	id=AT4G23160.1:evalue=2e-79:annot='cysteine-rich RLK (RECEPTOR-like protein kinase) 8'	id=Solyc00g075040.1.1:evalue=2e-93:annot='Transposon Ty1-A Gag-Pol polyprotein'
gene_60355	Ntab09g000530-1.1	id=AT4G23160.1:evalue=2e-79:annot='cysteine-rich RLK (RECEPTOR-like protein kinase) 8'	id=Solyc00g075040.1.1:evalue=2e-93:annot='Transposon Ty1-A Gag-Pol polyprotein'
gene_60355	Ntab04g028460-1.1	id=AT4G23160.1:evalue=2e-79:annot='cysteine-rich RLK (RECEPTOR-like protein kinase) 8'	id=Solyc00g075040.1.1:evalue=2e-93:annot='Transposon Ty1-A Gag-Pol polyprotein'
gene_60355	Ntab16g012410-1.1	id=AT4G23160.1:evalue=2e-79:annot='cysteine-rich RLK (RECEPTOR-like protein kinase) 8'	id=Solyc00g075040.1.1:evalue=2e-93:annot='Transposon Ty1-A Gag-Pol polyprotein'
gene_60355	Ntab19g009760-1.1	id=AT4G23160.1:evalue=2e-79:annot='cysteine-rich RLK (RECEPTOR-like protein kinase) 8'	id=Solyc00g075040.1.1:evalue=2e-93:annot='Transposon Ty1-A Gag-Pol polyprotein'
gene_60355	Ntab04g028500-1.1	id=AT4G23160.1:evalue=2e-79:annot='cysteine-rich RLK (RECEPTOR-like protein kinase) 8'	id=Solyc00g075040.1.1:evalue=2e-93:annot='Transposon Ty1-A Gag-Pol polyprotein'
gene_60355	Ntab19g031470-1.1	id=AT4G23160.1:evalue=2e-79:annot='cysteine-rich RLK (RECEPTOR-like protein kinase) 8'	id=Solyc00g075040.1.1:evalue=2e-93:annot='Transposon Ty1-A Gag-Pol polyprotein'
gene_60355	Ntab03g028350-1.1	id=AT4G23160.1:evalue=2e-79:annot='cysteine-rich RLK (RECEPTOR-like protein kinase) 8'	id=Solyc00g075040.1.1:evalue=2e-93:annot='Transposon Ty1-A Gag-Pol polyprotein'
gene_60355	Ntab17g017290-1.1	id=AT4G23160.1:evalue=2e-79:annot='cysteine-rich RLK (RECEPTOR-like protein kinase) 8'	id=Solyc00g075040.1.1:evalue=2e-93:annot='Transposon Ty1-A Gag-Pol polyprotein'
gene_60355	Ntab18g018230-1.1	id=AT4G23160.1:evalue=2e-79:annot='cysteine-rich RLK (RECEPTOR-like protein kinase) 8'	id=Solyc00g075040.1.1:evalue=2e-93:annot='Transposon Ty1-A Gag-Pol polyprotein'
gene_60355	Ntab04g028500-1.1	id=AT4G23160.1:evalue=2e-79:annot='cysteine-rich RLK (RECEPTOR-like protein kinase) 8'	id=Solyc00g075040.1.1:evalue=2e-93:annot='Transposon Ty1-A Gag-Pol polyprotein'
gene_60355	Ntab05g004930-1.1	id=AT4G23160.1:evalue=2e-79:annot='cysteine-rich RLK (RECEPTOR-like protein kinase) 8'	id=Solyc00g075040.1.1:evalue=2e-93:annot='Transposon Ty1-A Gag-Pol polyprotein'
gene_60355	Ntab17g015830-1.1	id=AT4G23160.1:evalue=2e-79:annot='cysteine-rich RLK (RECEPTOR-like protein kinase) 8'	id=Solyc00g075040.1.1:evalue=2e-93:annot='Transposon Ty1-A Gag-Pol polyprotein'
gene_60355	Ntab17g022340-1.1	id=AT4G23160.1:evalue=2e-79:annot='cysteine-rich RLK (RECEPTOR-like protein kinase) 8'	id=Solyc00g075040.1.1:evalue=2e-93:annot='Transposon Ty1-A Gag-Pol polyprotein'
gene_60355	Ntab04g028460-1.1	id=AT4G23160.1:evalue=2e-79:annot='cysteine-rich RLK (RECEPTOR-like protein kinase) 8'	id=Solyc00g075040.1.1:evalue=2e-93:annot='Transposon Ty1-A Gag-Pol polyprotein'
gene_60356	Ntab22g001970-1.1	id=AT5G48520.1:evalue=0.0:annot='unknown protein'	id=Solyc06g083090.2.1:evalue=0.0:annot='HAUS augmin-like complex subunit 3'
gene_60357	Ntab22g001980-1.1	id=AT5G48500.1:evalue=6e-27:annot='unknown protein'	id=Solyc06g083080.2.1:evalue=1e-76:annot='Unknown Protein'
gene_60357	Ntab22g001990-1.1	id=AT5G48500.1:evalue=8e-29:annot='unknown protein'	id=Solyc06g083080.2.1:evalue=1e-75:annot='Unknown Protein'
gene_60360	Ntab03g028340-1.1	id=AT5G06970.1:evalue=2.2:annot='Protein of unknown function (DUF810)'	id=Solyc02g078650.2.1:evalue=0.0:annot='Polyphenol oxidase'
gene_60360	Ntab03g028370-1.1	id=AT5G06970.1:evalue=2.2:annot='Protein of unknown function (DUF810)'	id=Solyc02g078650.2.1:evalue=0.0:annot='Polyphenol oxidase'
gene_60361	Ntab03g028330-1.1	id=AT1G18130.1:evalue=1.8:annot='Class II aaRS and biotin synthetases superfamily protein'	id=Solyc02g078650.2.1:evalue=0.0:annot='Polyphenol oxidase'
gene_5761	Ntab03g018430-1.1	id=AT1G08125.1:evalue=7e-96:annot='S-adenosyl-L-methionine-dependent methyltransferases superfamily protein'	id=Solyc11g068990.1.1:evalue=3e-120:annot='FAM119A'
gene_60366	Ntab01g021560-1.1	id=AT4G11070.1:evalue=1e-40:annot='WRKY family transcription factor'	id=Solyc10g009550.2.1:evalue=9e-124:annot='WRKY transcription factor'	WRKY
gene_60370	Ntab21g005840-1.1	id=AT4G14340.1:evalue=0.27:annot='casein kinase I'	id=Solyc01g010320.1.1:evalue=0.53:annot='Mutator-like transposase'
gene_60371	Ntab21g005850-1.1	id=AT5G53480.1:evalue=0.0:annot='ARM repeat superfamily protein'	id=Solyc03g082940.2.1:evalue=0.0:annot='Importin subunit beta'
gene_60375	Ntab08g019840-1.1	id=AT4G25040.1:evalue=2e-26:annot='Uncharacterised protein family (UPF0497)'	id=Solyc06g072550.2.1:evalue=9e-101:annot='UPF0497 membrane protein 8'
gene_60375	Ntab20g010070-1.1	id=AT4G25040.1:evalue=2e-26:annot='Uncharacterised protein family (UPF0497)'	id=Solyc06g072550.2.1:evalue=9e-101:annot='UPF0497 membrane protein 8'
gene_60375	Ntab21g005100-1.1	id=AT4G25040.1:evalue=2e-26:annot='Uncharacterised protein family (UPF0497)'	id=Solyc06g072550.2.1:evalue=9e-101:annot='UPF0497 membrane protein 8'
gene_60375	Ntab21g005090-1.1	id=AT4G25040.1:evalue=2e-26:annot='Uncharacterised protein family (UPF0497)'	id=Solyc06g072550.2.1:evalue=9e-101:annot='UPF0497 membrane protein 8'
gene_60375	Ntab06g019330-1.1	id=AT4G25040.1:evalue=2e-26:annot='Uncharacterised protein family (UPF0497)'	id=Solyc06g072550.2.1:evalue=9e-101:annot='UPF0497 membrane protein 8'
gene_60376	Ntab21g005130-1.1	id=AT5G14040.1:evalue=0.0:annot='phosphate transporter 3'	id=Solyc06g072510.2.1:evalue=0.0:annot='Mitochondrial phosphate carrier protein'
gene_60377	Ntab01g025140-1.1	id=AT1G08730.1:evalue=8e-37:annot='Myosin family protein with Dil domain'	id=Solyc06g083960.1.1:evalue=2e-37:annot='Myosin XI'
gene_60377	Ntab01g025140-1.1	id=AT1G08730.1:evalue=8e-37:annot='Myosin family protein with Dil domain'	id=Solyc06g083960.1.1:evalue=2e-37:annot='Myosin XI'
gene_60377	Ntab01g025140-1.1	id=AT1G08730.1:evalue=8e-37:annot='Myosin family protein with Dil domain'	id=Solyc06g083960.1.1:evalue=2e-37:annot='Myosin XI'
gene_60379	Ntab11g000590-1.1	id=AT5G47630.2:evalue=2e-38:annot='mitochondrial acyl carrier protein 3'	id=Solyc11g012180.1.1:evalue=9e-74:annot='Acyl carrier protein'
gene_60380	Ntab11g000580-1.1	id=AT4G28320.1:evalue=1e-152:annot='Glycosyl hydrolase superfamily protein'	id=Solyc11g012190.1.1:evalue=0.0:annot='Mannan endo-1 4-beta-mannosidase'
gene_5763	Ntab18g016730-1.1	id=AT3G45010.1:evalue=0.0:annot='serine carboxypeptidase-like 48'	id=Solyc11g066250.1.1:evalue=0.0:annot='Serine carboxypeptidase'
gene_60387	Ntab23g009770-1.1	id=AT2G17090.1:evalue=1.5:annot='Protein kinase protein with tetratricopeptide repeat domain'	id=Solyc07g019640.1.1:evalue=1e-38:annot='cDNA clone J013074B07 full insert sequence'
gene_60387	Ntab07g027400-1.1	id=AT2G17090.1:evalue=1.5:annot='Protein kinase protein with tetratricopeptide repeat domain'	id=Solyc07g019640.1.1:evalue=1e-38:annot='cDNA clone J013074B07 full insert sequence'
gene_60388	Ntab07g025430-1.1	id=AT4G05120.1:evalue=0.0:annot='Major facilitator superfamily protein'	id=Solyc02g014430.2.1:evalue=0.0:annot='Equilibrative nucleoside transporter'
gene_60389	Ntab07g025420-1.1	id=AT3G61180.1:evalue=7e-159:annot='RING/U-box superfamily protein'	id=Solyc05g051040.2.1:evalue=0.0:annot='RING finger family protein'
gene_60405	Ntab05g000710-1.1	id=AT5G23760.1:evalue=1e-23:annot='Copper transport protein family'	id=Solyc03g025800.2.1:evalue=7e-43:annot='Os03g0111400 protein (Fragment)'
gene_60405	Ntab15g000740-1.1	id=AT5G23760.1:evalue=1e-23:annot='Copper transport protein family'	id=Solyc03g025800.2.1:evalue=7e-43:annot='Os03g0111400 protein (Fragment)'
gene_60405	Ntab04g005620-1.1	id=AT5G23760.1:evalue=1e-23:annot='Copper transport protein family'	id=Solyc03g025800.2.1:evalue=7e-43:annot='Os03g0111400 protein (Fragment)'
gene_60408	Ntab09g016250-1.1	id=AT2G28320.1:evalue=0.0:annot='Pleckstrin homology (PH) and lipid-binding START domains-containing protein'	id=Solyc11g069530.1.1:evalue=0.0:annot='Kinase-START 1 (Fragment)'
gene_604	Ntab21g010320-1.1	id=AT4G27410.2:evalue=5e-128:annot='NAC (No Apical Meristem) domain transcriptional regulator superfamily protein'	id=Solyc12g013620.1.1:evalue=0.0:annot='NAC domain protein'	NAC
gene_60410	Ntab09g016240-1.1	id=AT1G08010.2:evalue=2e-46:annot='GATA transcription factor 11'	id=Solyc11g069510.1.1:evalue=1e-156:annot='GATA transcription factor 9'	GATA
gene_60413	Ntab13g010510-1.1	id=AT2G39690.1:evalue=2e-146:annot='Protein of unknown function, DUF547'	id=Solyc06g008560.1.1:evalue=0.0:annot='Os03g0859900 protein (Fragment)'
gene_60415	Ntab13g010470-1.1	id=AT3G56120.1:evalue=0.0:annot='S-adenosyl-L-methionine-dependent methyltransferases superfamily protein'	id=Solyc05g006200.2.1:evalue=0.0:annot='tRNA (Guanine-N(1)-)-methyltransferase'
gene_60415	Ntab11g015220-1.1	id=AT3G56120.1:evalue=0.0:annot='S-adenosyl-L-methionine-dependent methyltransferases superfamily protein'	id=Solyc05g006200.2.1:evalue=0.0:annot='tRNA (Guanine-N(1)-)-methyltransferase'
gene_60421	Ntab19g020930-1.1	id=AT2G46220.1:evalue=2e-92:annot='Uncharacterized conserved protein (DUF2358)'	id=Solyc01g095270.2.1:evalue=2e-168:annot='SOUL heme-binding protein-like'
gene_60426	Ntab06g001860-1.1	id=AT5G36930.1:evalue=0.0:annot='Disease resistance protein (TIR-NBS-LRR class) family'	id=Solyc09g092410.2.1:evalue=0.0:annot='Tir-nbs-lrr, resistance protein'
gene_60426	Ntab06g001850-1.1	id=AT5G36930.2:evalue=6e-35:annot='Disease resistance protein (TIR-NBS-LRR class) family'	id=Solyc09g007710.2.1:evalue=0.015:annot='Tir-nbs-lrr, resistance protein'
gene_60427	Ntab06g001940-1.1	id=AT3G57570.1:evalue=2e-142:annot='ARM repeat superfamily protein'	id=Solyc01g111480.1.1:evalue=0.40:annot='Mutator-like transposase'
gene_60430	Ntab06g001990-1.1	id=AT1G14770.2:evalue=1e-12:annot='RING/FYVE/PHD zinc finger superfamily protein'	id=Solyc03g063720.2.1:evalue=0.0:annot='Os11g0482500 protein (Fragment)'
gene_60431	Ntab06g001900-1.1	id=AT2G41900.1:evalue=0.0:annot='CCCH-type zinc finger protein with ARM repeat domain'	id=Solyc03g063680.1.1:evalue=0.0:annot='Zinc finger CCCH domain-containing protein 30'	C3H
gene_60432	Ntab06g001930-1.1	id=AT5G52630.1:evalue=0.0:annot='mitochondrial RNAediting factor 1'	id=Solyc03g063690.1.1:evalue=0.0:annot='Pentatricopeptide repeat-containing protein'
gene_60432	Ntab06g001930-1.1	id=AT5G52630.1:evalue=0.0:annot='mitochondrial RNAediting factor 1'	id=Solyc03g063690.1.1:evalue=0.0:annot='Pentatricopeptide repeat-containing protein'
gene_60432	Ntab06g001930-1.1	id=AT5G52630.1:evalue=0.0:annot='mitochondrial RNAediting factor 1'	id=Solyc03g063690.1.1:evalue=0.0:annot='Pentatricopeptide repeat-containing protein'
gene_60432	Ntab04g027300-1.1	id=AT5G52630.1:evalue=0.0:annot='mitochondrial RNAediting factor 1'	id=Solyc03g063690.1.1:evalue=0.0:annot='Pentatricopeptide repeat-containing protein'
gene_60432	Ntab04g027300-1.1	id=AT5G52630.1:evalue=0.0:annot='mitochondrial RNAediting factor 1'	id=Solyc03g063690.1.1:evalue=0.0:annot='Pentatricopeptide repeat-containing protein'
gene_60432	Ntab04g027300-1.1	id=AT5G52630.1:evalue=0.0:annot='mitochondrial RNAediting factor 1'	id=Solyc03g063690.1.1:evalue=0.0:annot='Pentatricopeptide repeat-containing protein'
gene_60433	Ntab06g002000-1.1	id=AT2G03270.1:evalue=0.0:annot='DNA-binding protein, putative'	id=Solyc03g063760.2.1:evalue=0.0:annot='DNA helicase family protein expressed'
gene_60436	Ntab07g002020-1.1	id=AT3G46530.1:evalue=2e-57:annot='NB-ARC domain-containing disease resistance protein'	id=Solyc09g098130.1.1:evalue=0.0:annot='Cc-nbs-lrr, resistance protein'
gene_60436	Ntab07g002020-1.1	id=AT3G46530.1:evalue=2e-57:annot='NB-ARC domain-containing disease resistance protein'	id=Solyc09g098130.1.1:evalue=0.0:annot='Cc-nbs-lrr, resistance protein'
gene_60439	Ntab07g001980-1.1	id=AT2G32760.1:evalue=6e-136:annot='unknown protein'	id=Solyc09g092030.2.1:evalue=0.0:annot='UV radiation resistance-associated gene protein'
gene_60441	Ntab09g012930-1.1	id=AT2G24190.1:evalue=7e-98:annot='NAD(P)-binding Rossmann-fold superfamily protein'	id=Solyc11g071460.1.1:evalue=0.0:annot='Dehydrogenase_reductase SDR family member 13'
gene_60441	Ntab09g012920-1.1	id=AT2G24190.1:evalue=7e-98:annot='NAD(P)-binding Rossmann-fold superfamily protein'	id=Solyc11g071460.1.1:evalue=0.0:annot='Dehydrogenase_reductase SDR family member 13'
gene_60441	Ntab18g014050-1.1	id=AT2G24190.1:evalue=7e-98:annot='NAD(P)-binding Rossmann-fold superfamily protein'	id=Solyc11g071460.1.1:evalue=0.0:annot='Dehydrogenase_reductase SDR family member 13'
gene_5770	Ntab16g010570-1.1	id=AT1G77280.1:evalue=0.0:annot='Protein kinase protein with adenine nucleotide alpha hydrolases-like domain'	id=Solyc04g057930.2.1:evalue=0.0:annot='Receptor-like kinase'
gene_60447	Ntab07g025640-1.1	id=AT1G01970.1:evalue=8e-148:annot='Tetratricopeptide repeat (TPR)-like superfamily protein'	id=Solyc01g091450.2.1:evalue=0.0:annot='Pentatricopeptide repeat-containing protein'
gene_60448	Ntab07g025650-1.1	id=AT2G45420.1:evalue=3e-83:annot='LOB domain-containing protein 18'	id=Solyc01g091420.1.1:evalue=3e-109:annot='LOB domain protein 30'	LBD
gene_60453	Ntab19g020820-1.1	id=AT4G01250.1:evalue=1e-82:annot='WRKY family transcription factor'	id=Solyc01g095100.2.1:evalue=0.0:annot='WRKY transcription factor 23'	WRKY
gene_60455	Ntab19g020810-1.1	id=AT4G01270.1:evalue=1e-09:annot='RING/U-box superfamily protein'	id=Solyc01g095090.2.1:evalue=0.0:annot='E3 ubiquitin-protein ligase RNF5'
gene_5771	Ntab16g010580-1.1	id=AT3G06880.2:evalue=0.52:annot='Transducin/WD40 repeat-like superfamily protein'	id=Solyc04g057940.2.1:evalue=0.0:annot='U-box domain-containing protein'
gene_60469	Ntab07g006770-1.1	id=AT4G03000.2:evalue=2e-32:annot='RING/U-box superfamily protein'	id=Solyc01g080430.2.1:evalue=0.0:annot='Baculoviral IAP repeat-containing 2'
gene_60486	Ntab23g021770-1.1	id=AT5G52230.2:evalue=4.2:annot='methyl-CPG-binding domain protein 13'	id=Solyc08g080690.2.1:evalue=0.015:annot='Methyl binding domain protein'
gene_60486	Ntab23g021770-1.1	id=AT5G52230.2:evalue=4.2:annot='methyl-CPG-binding domain protein 13'	id=Solyc08g080690.2.1:evalue=0.015:annot='Methyl binding domain protein'
gene_60486	Ntab23g021770-1.1	id=AT5G52230.2:evalue=4.2:annot='methyl-CPG-binding domain protein 13'	id=Solyc08g080690.2.1:evalue=0.015:annot='Methyl binding domain protein'
gene_60486	Ntab23g021770-1.1	id=AT5G52230.2:evalue=4.2:annot='methyl-CPG-binding domain protein 13'	id=Solyc08g080690.2.1:evalue=0.015:annot='Methyl binding domain protein'
gene_60486	Ntab23g021770-1.1	id=AT5G52230.2:evalue=4.2:annot='methyl-CPG-binding domain protein 13'	id=Solyc08g080690.2.1:evalue=0.015:annot='Methyl binding domain protein'
gene_60486	Ntab01g003080-1.1	id=AT5G52230.2:evalue=4.2:annot='methyl-CPG-binding domain protein 13'	id=Solyc08g080690.2.1:evalue=0.015:annot='Methyl binding domain protein'
gene_60486	Ntab01g003080-1.1	id=AT5G52230.2:evalue=4.2:annot='methyl-CPG-binding domain protein 13'	id=Solyc08g080690.2.1:evalue=0.015:annot='Methyl binding domain protein'
gene_60486	Ntab01g003080-1.1	id=AT5G52230.2:evalue=4.2:annot='methyl-CPG-binding domain protein 13'	id=Solyc08g080690.2.1:evalue=0.015:annot='Methyl binding domain protein'
gene_60486	Ntab23g021770-1.1	id=AT5G52230.2:evalue=4.2:annot='methyl-CPG-binding domain protein 13'	id=Solyc08g080690.2.1:evalue=0.015:annot='Methyl binding domain protein'
gene_60486	Ntab01g003080-1.1	id=AT5G52230.2:evalue=4.2:annot='methyl-CPG-binding domain protein 13'	id=Solyc08g080690.2.1:evalue=0.015:annot='Methyl binding domain protein'
gene_60486	Ntab23g021770-1.1	id=AT5G52230.2:evalue=4.2:annot='methyl-CPG-binding domain protein 13'	id=Solyc08g080690.2.1:evalue=0.015:annot='Methyl binding domain protein'
gene_60486	Ntab01g003080-1.1	id=AT5G52230.2:evalue=4.2:annot='methyl-CPG-binding domain protein 13'	id=Solyc08g080690.2.1:evalue=0.015:annot='Methyl binding domain protein'
gene_60486	Ntab01g003080-1.1	id=AT5G52230.2:evalue=4.2:annot='methyl-CPG-binding domain protein 13'	id=Solyc08g080690.2.1:evalue=0.015:annot='Methyl binding domain protein'
gene_60486	Ntab23g021770-1.1	id=AT5G52230.2:evalue=4.2:annot='methyl-CPG-binding domain protein 13'	id=Solyc08g080690.2.1:evalue=0.015:annot='Methyl binding domain protein'
gene_60486	Ntab01g003080-1.1	id=AT5G52230.2:evalue=4.2:annot='methyl-CPG-binding domain protein 13'	id=Solyc08g080690.2.1:evalue=0.015:annot='Methyl binding domain protein'
gene_60487	Ntab01g003090-1.1	id=AT1G63220.1:evalue=1e-59:annot='Calcium-dependent lipid-binding (CaLB domain) family protein'	id=Solyc08g080680.2.1:evalue=7e-75:annot='Elicitor-responsive protein 3'
gene_60489	Ntab12g020750-1.1	id=AT5G55630.2:evalue=8e-110:annot='Outward rectifying potassium channel protein'	id=Solyc10g006010.2.1:evalue=3e-166:annot='Calcium-activated outward-rectifying potassium channel 1'
gene_60489	Ntab01g024820-1.1	id=AT5G55630.2:evalue=8e-110:annot='Outward rectifying potassium channel protein'	id=Solyc10g006010.2.1:evalue=3e-166:annot='Calcium-activated outward-rectifying potassium channel 1'
gene_60490	Ntab01g024810-1.1	id=AT4G26630.2:evalue=9e-90:annot='DEK domain-containing chromatin associated protein'	id=Solyc10g006000.2.1:evalue=0.0:annot='Dek protein'
gene_60494	Ntab01g015290-1.1	id=AT4G19390.1:evalue=9e-76:annot='Uncharacterised protein family (UPF0114)'	id=Solyc08g075280.2.1:evalue=3e-138:annot='Uncharacterized membrane protein'
gene_60501	Ntab19g016590-1.1	id=AT1G16210.1:evalue=2e-110:annot='unknown protein'	id=Solyc01g111940.2.1:evalue=4e-124:annot='Coiled-coil domain-containing protein 124'
gene_60502	Ntab19g016600-1.1	id=AT2G16750.1:evalue=2e-75:annot='Protein kinase protein with adenine nucleotide alpha hydrolases-like domain'	id=Solyc01g111950.2.1:evalue=0.0:annot='Receptor-like kinase'
gene_60503	Ntab19g016640-1.1	id=AT1G47670.1:evalue=0.0:annot='Transmembrane amino acid transporter family protein'	id=Solyc01g111980.2.1:evalue=0.0:annot='Lysine_histidine transporter'
gene_60504	Ntab19g016630-1.1	id=AT1G20440.1:evalue=1e-17:annot='cold-regulated 47'	id=Solyc02g084850.2.1:evalue=8.6:annot='Unknown Protein'
gene_60505	Ntab19g016690-1.1	id=AT2G38630.1:evalue=0.31:annot='Transducin/WD40 repeat-like superfamily protein'	id=Solyc10g085660.1.1:evalue=2.0:annot='F-box protein SKIP24'
gene_60506	Ntab19g016660-1.1	id=AT5G22800.1:evalue=0.0:annot='Alanyl-tRNA synthetase, class IIc'	id=Solyc01g111990.2.1:evalue=0.0:annot='Alanyl-tRNA synthetase'
gene_60507	Ntab19g016710-1.1	id=AT4G35240.2:evalue=0.0:annot='Protein of unknown function (DUF630 and DUF632)'	id=Solyc01g112050.2.1:evalue=0.0:annot='Bzip transcription factor-like'
gene_60508	Ntab17g001520-1.1	id=AT1G04020.1:evalue=4e-163:annot='breast cancer associated RING 1'	id=Solyc06g008210.2.1:evalue=0.0:annot='Breast cancer type 1 susceptibility protein homolog (Fragment)'
gene_60509	Ntab19g016580-1.1	id=AT4G38430.1:evalue=0.0:annot='rho guanyl-nucleotide exchange factor 1'	id=Solyc01g111930.2.1:evalue=0.0:annot='Rop guanine nucleotide exchange factor 1'
gene_60510	Ntab19g016620-1.1	id=AT1G76160.1:evalue=0.0:annot='SKU5 similar 5'	id=Solyc01g111970.2.1:evalue=0.0:annot='Laccase 1a'
gene_60510	Ntab19g016610-1.1	id=AT1G76160.1:evalue=0.0:annot='SKU5 similar 5'	id=Solyc01g111970.2.1:evalue=0.0:annot='Laccase 1a'
gene_60513	Ntab19g016670-1.1	id=AT3G45970.1:evalue=1e-112:annot='expansin-like A1'	id=Solyc01g112000.2.1:evalue=3e-152:annot='Expansin-like protein'
gene_5773	Ntab22g035590-1.1	id=AT2G34930.1:evalue=3e-14:annot='disease resistance family protein / LRR family protein'	id=Solyc07g008630.1.1:evalue=0.007:annot='LRR receptor-like serine_threonine-protein kinase, RLP'
gene_5773	Ntab22g035590-1.1	id=AT2G34930.1:evalue=3e-14:annot='disease resistance family protein / LRR family protein'	id=Solyc07g008630.1.1:evalue=0.007:annot='LRR receptor-like serine_threonine-protein kinase, RLP'
gene_5773	Ntab22g035590-1.1	id=AT2G34930.1:evalue=3e-14:annot='disease resistance family protein / LRR family protein'	id=Solyc07g008630.1.1:evalue=0.007:annot='LRR receptor-like serine_threonine-protein kinase, RLP'
gene_60518	Ntab04g024980-1.1	id=AT5G45600.1:evalue=4e-143:annot='YEATS family protein'	id=Solyc04g077290.1.1:evalue=2e-168:annot='YEATS domain-containing protein'
gene_60519	Ntab04g024960-1.1	id=AT2G21270.2:evalue=3e-172:annot='ubiquitin fusion degradation 1'	id=Solyc01g110410.2.1:evalue=0.0:annot='Ubiquitin fusion-degradation protein-like'
gene_60525	Ntab12g018780-1.1	id=AT4G16745.1:evalue=0.0:annot='Exostosin family protein'	id=Solyc08g007310.2.1:evalue=0.0:annot='Exostosin family protein'
gene_60525	Ntab23g019870-1.1	id=AT4G16745.1:evalue=0.0:annot='Exostosin family protein'	id=Solyc08g007310.2.1:evalue=0.0:annot='Exostosin family protein'
gene_60525	Ntab01g005200-1.1	id=AT4G16745.1:evalue=0.0:annot='Exostosin family protein'	id=Solyc08g007310.2.1:evalue=0.0:annot='Exostosin family protein'
gene_60525	Ntab05g001430-1.1	id=AT4G16745.1:evalue=0.0:annot='Exostosin family protein'	id=Solyc08g007310.2.1:evalue=0.0:annot='Exostosin family protein'
gene_60531	Ntab08g028090-1.1	id=AT3G22270.1:evalue=0.0:annot='Topoisomerase II-associated protein PAT1'	id=Solyc05g016240.2.1:evalue=0.0:annot='Genomic DNA chromosome 3 P1 clone MMP21'
gene_60531	Ntab21g012770-1.1	id=AT3G22270.1:evalue=0.0:annot='Topoisomerase II-associated protein PAT1'	id=Solyc05g016240.2.1:evalue=0.0:annot='Genomic DNA chromosome 3 P1 clone MMP21'
gene_60531	Ntab13g008300-1.1	id=AT3G22270.1:evalue=0.0:annot='Topoisomerase II-associated protein PAT1'	id=Solyc05g016240.2.1:evalue=0.0:annot='Genomic DNA chromosome 3 P1 clone MMP21'
gene_60532	Ntab18g008830-1.1	id=AT1G19790.2:evalue=7e-74:annot='SHI-related sequence 7'	id=Solyc04g080970.2.1:evalue=5e-97:annot='Short internode related sequence 5'	SRS
gene_60537	Ntab22g017720-1.1	id=AT5G15780.1:evalue=5e-39:annot='Pollen Ole e 1 allergen and extensin family protein'	id=Solyc02g089250.2.1:evalue=3e-75:annot='Pollen Ole e 1 allergen and extensin'
gene_60538	Ntab22g017740-1.1	id=AT5G15790.2:evalue=9e-77:annot='RING/U-box superfamily protein'	id=Solyc02g089240.2.1:evalue=9e-119:annot='Zinc finger family protein'
gene_60539	Ntab22g017770-1.1	id=AT5G15810.1:evalue=0.0:annot='N2,N2-dimethylguanosine tRNA methyltransferase'	id=Solyc03g070400.1.1:evalue=6e-150:annot='N2 N2-dimethylguanosine tRNA methyltransferase'
gene_60541	Ntab22g017600-1.1	id=-:evalue=-:annot='-'	id=Solyc08g076880.2.1:evalue=3e-55:annot='Unknown Protein'
gene_5776	Ntab01g017910-1.1	id=AT2G01590.1:evalue=5e-29:annot='chlororespiratory reduction 3'	id=Solyc05g026570.2.1:evalue=5e-66:annot='Unknown Protein'
gene_5776	Ntab16g010550-1.1	id=AT2G01590.1:evalue=5e-29:annot='chlororespiratory reduction 3'	id=Solyc05g026570.2.1:evalue=5e-66:annot='Unknown Protein'
gene_60544	Ntab14g012280-1.1	id=AT3G30350.1:evalue=0.14:annot='Encodes a root meristem growth factor (RGF)'	id=Solyc02g089300.2.1:evalue=8e-11:annot='Unknown Protein'
gene_60544	Ntab17g018690-1.1	id=AT3G30350.1:evalue=0.14:annot='Encodes a root meristem growth factor (RGF)'	id=Solyc02g089300.2.1:evalue=8e-11:annot='Unknown Protein'
gene_60544	Ntab22g017670-1.1	id=AT3G30350.1:evalue=0.14:annot='Encodes a root meristem growth factor (RGF)'	id=Solyc02g089300.2.1:evalue=8e-11:annot='Unknown Protein'
gene_60545	Ntab22g017680-1.1	id=AT3G30300.1:evalue=0.0:annot='O-fucosyltransferase family protein'	id=Solyc03g046470.2.1:evalue=0.0:annot='Auxin-independent growth promoter protein-like'
gene_60546	Ntab22g017710-1.1	id=AT1G69010.1:evalue=6e-46:annot='BES1-interacting Myc-like protein 2'	id=Solyc03g046570.2.1:evalue=2e-81:annot='BHLH domain class transcription factor'	bHLH
gene_60547	Ntab14g012240-1.1	id=AT5G38880.1:evalue=0.0:annot='unknown protein'	id=Solyc03g046590.2.1:evalue=0.0:annot='Genomic DNA chromosome 5 TAC clone K15E6'
gene_60547	Ntab22g017730-1.1	id=AT5G38880.1:evalue=0.0:annot='unknown protein'	id=Solyc03g046590.2.1:evalue=0.0:annot='Genomic DNA chromosome 5 TAC clone K15E6'
gene_60555	Ntab18g013680-1.1	id=AT4G16110.1:evalue=2e-55:annot='response regulator 2'	id=Solyc11g072330.1.1:evalue=7e-11:annot='Response regulator 8'	ARR-B
gene_60555	Ntab04g017190-1.1	id=AT4G16110.1:evalue=2e-55:annot='response regulator 2'	id=Solyc11g072330.1.1:evalue=1e-10:annot='Response regulator 8'	ARR-B
gene_60555	Ntab06g014280-1.1	id=AT4G16110.1:evalue=2e-55:annot='response regulator 2'	id=Solyc11g072330.1.1:evalue=1e-10:annot='Response regulator 8'	ARR-B
gene_60557	Ntab23g018110-1.1	id=AT3G13510.1:evalue=1.8:annot='Protein of Unknown Function (DUF239)'	id=Solyc01g066420.2.1:evalue=4.8:annot='Pectinesterase'
gene_60558	Ntab18g013640-1.1	id=AT5G62090.2:evalue=2e-167:annot='SEUSS-like 2'	id=Solyc03g026190.2.1:evalue=0.0:annot='Transcriptional corepressor SEUSS'
gene_60569	Ntab14g017040-1.1	id=AT4G14330.1:evalue=0.0:annot='P-loop containing nucleoside triphosphate hydrolases superfamily protein'	id=Solyc03g005620.2.1:evalue=0.0:annot='Kinesin like protein'
gene_60570	Ntab14g017080-1.1	id=AT1G04430.2:evalue=0.0:annot='S-adenosyl-L-methionine-dependent methyltransferases superfamily protein'	id=Solyc03g005600.2.1:evalue=0.0:annot='Dehydration-responsive protein-like'
gene_60574	Ntab07g026470-1.1	id=AT1G51600.2:evalue=3e-54:annot='ZIM-LIKE 2'	id=Solyc01g106040.2.1:evalue=4e-175:annot='GATA transcription factor 25'	GATA
gene_60576	Ntab07g026480-1.1	id=AT4G33650.1:evalue=0.0:annot='dynamin-related protein 3A'	id=Solyc01g106050.2.1:evalue=0.0:annot='Dynamin-2'
gene_60576	Ntab04g023850-1.1	id=AT4G33650.1:evalue=0.0:annot='dynamin-related protein 3A'	id=Solyc01g106050.2.1:evalue=0.0:annot='Dynamin-2'
gene_60576	Ntab06g005750-1.1	id=AT4G33650.1:evalue=0.0:annot='dynamin-related protein 3A'	id=Solyc01g106050.2.1:evalue=0.0:annot='Dynamin-2'
gene_60577	Ntab07g026440-1.1	id=AT1G51580.1:evalue=1e-109:annot='RNA-binding KH domain-containing protein'	id=Solyc01g106020.2.1:evalue=0.0:annot='Nucleic acid binding protein'
gene_60578	Ntab07g026420-1.1	id=AT5G64380.1:evalue=0.0:annot='Inositol monophosphatase family protein'	id=Solyc01g106010.2.1:evalue=0.0:annot='Fructose-1 6-bisphosphatase class 1'
gene_60591	Ntab05g006580-1.1	id=AT1G05710.5:evalue=6e-52:annot='basic helix-loop-helix (bHLH) DNA-binding superfamily protein'	id=Solyc08g014120.2.1:evalue=5e-88:annot='BHLH transcription factor'
gene_60591	Ntab15g006250-1.1	id=AT1G05710.5:evalue=6e-52:annot='basic helix-loop-helix (bHLH) DNA-binding superfamily protein'	id=Solyc08g014120.2.1:evalue=5e-88:annot='BHLH transcription factor'
gene_60594	Ntab05g006620-1.1	id=AT5G43790.1:evalue=1e-133:annot='Pentatricopeptide repeat (PPR) superfamily protein'	id=Solyc08g014100.1.1:evalue=0.0:annot='Pentatricopeptide repeat-containing protein'
gene_5780	Ntab16g010520-1.1	id=AT1G77290.2:evalue=4e-143:annot='Glutathione S-transferase family protein'	id=Solyc04g057890.2.1:evalue=0.0:annot='Ganglioside-induced differentiation-associated protein 1'
gene_5781	Ntab16g010480-1.1	id=AT1G21600.2:evalue=9e-158:annot='plastid transcriptionally active 6'	id=Solyc04g057870.2.1:evalue=0.0:annot='Os11g0110100 protein (Fragment)'
gene_60608	Ntab07g026680-1.1	id=AT5G64420.1:evalue=0.0:annot='DNA polymerase V family'	id=Solyc01g106240.2.1:evalue=0.0:annot='DNA polymerase V'
gene_60609	Ntab23g000210-1.1	id=AT4G23160.1:evalue=2e-35:annot='cysteine-rich RLK (RECEPTOR-like protein kinase) 8'	id=Solyc00g075040.1.1:evalue=3e-43:annot='Transposon Ty1-A Gag-Pol polyprotein'
gene_60609	Ntab17g013970-1.1	id=AT4G23160.1:evalue=2e-35:annot='cysteine-rich RLK (RECEPTOR-like protein kinase) 8'	id=Solyc00g075040.1.1:evalue=3e-43:annot='Transposon Ty1-A Gag-Pol polyprotein'
gene_60609	Ntab17g019170-1.1	id=AT4G23160.1:evalue=2e-35:annot='cysteine-rich RLK (RECEPTOR-like protein kinase) 8'	id=Solyc00g075040.1.1:evalue=3e-43:annot='Transposon Ty1-A Gag-Pol polyprotein'
gene_60609	Ntab10g007420-1.1	id=AT4G23160.1:evalue=2e-35:annot='cysteine-rich RLK (RECEPTOR-like protein kinase) 8'	id=Solyc00g075040.1.1:evalue=3e-43:annot='Transposon Ty1-A Gag-Pol polyprotein'
gene_60609	Ntab17g013970-1.1	id=AT4G23160.1:evalue=2e-35:annot='cysteine-rich RLK (RECEPTOR-like protein kinase) 8'	id=Solyc00g075040.1.1:evalue=3e-43:annot='Transposon Ty1-A Gag-Pol polyprotein'
gene_60609	Ntab01g008070-1.1	id=AT4G23160.1:evalue=2e-35:annot='cysteine-rich RLK (RECEPTOR-like protein kinase) 8'	id=Solyc00g075040.1.1:evalue=3e-43:annot='Transposon Ty1-A Gag-Pol polyprotein'
gene_60609	Ntab15g002180-1.1	id=AT4G23160.1:evalue=2e-35:annot='cysteine-rich RLK (RECEPTOR-like protein kinase) 8'	id=Solyc00g075040.1.1:evalue=3e-43:annot='Transposon Ty1-A Gag-Pol polyprotein'
gene_60609	Ntab13g017100-1.1	id=AT4G23160.1:evalue=2e-35:annot='cysteine-rich RLK (RECEPTOR-like protein kinase) 8'	id=Solyc00g075040.1.1:evalue=3e-43:annot='Transposon Ty1-A Gag-Pol polyprotein'
gene_60609	Ntab02g014930-1.1	id=AT4G23160.1:evalue=2e-35:annot='cysteine-rich RLK (RECEPTOR-like protein kinase) 8'	id=Solyc00g075040.1.1:evalue=3e-43:annot='Transposon Ty1-A Gag-Pol polyprotein'
gene_60609	Ntab07g004210-1.1	id=AT4G23160.1:evalue=2e-35:annot='cysteine-rich RLK (RECEPTOR-like protein kinase) 8'	id=Solyc00g075040.1.1:evalue=3e-43:annot='Transposon Ty1-A Gag-Pol polyprotein'
gene_60609	Ntab19g026620-1.1	id=AT4G23160.1:evalue=2e-35:annot='cysteine-rich RLK (RECEPTOR-like protein kinase) 8'	id=Solyc00g075040.1.1:evalue=3e-43:annot='Transposon Ty1-A Gag-Pol polyprotein'
gene_60613	Ntab07g026660-1.1	id=AT5G09580.1:evalue=6e-144:annot='unknown protein'	id=Solyc01g106190.2.1:evalue=0.0:annot='Os11g0167200 protein (Fragment)'
gene_60616	Ntab07g026770-1.1	id=AT5G64440.1:evalue=0.0:annot='fatty acid amide hydrolase'	id=Solyc01g106360.2.1:evalue=0.0:annot='Glutamyl-tRNA(Gln) amidotransferase subunit A'
gene_60616	Ntab00g000310-1.1	id=AT5G64440.1:evalue=0.0:annot='fatty acid amide hydrolase'	id=Solyc01g106360.2.1:evalue=0.0:annot='Glutamyl-tRNA(Gln) amidotransferase subunit A'
gene_60617	Ntab07g026780-1.1	id=AT5G64470.2:evalue=0.0:annot='Plant protein of unknown function (DUF828)'	id=Solyc01g106370.2.1:evalue=0.0:annot='Os06g0207500 protein (Fragment)'
gene_60620	Ntab00g000370-1.1	id=AT5G64440.1:evalue=9e-55:annot='fatty acid amide hydrolase'	id=Solyc01g106330.2.1:evalue=4e-80:annot='Glutamyl-tRNA(Gln) amidotransferase subunit A'
gene_60624	Ntab07g026700-1.1	id=AT5G65630.1:evalue=2e-103:annot='global transcription factor group E7'	id=Solyc01g106280.2.1:evalue=0.0:annot='DNA-binding bromodomain-containing protein'
gene_60626	Ntab12g006400-1.1	id=AT1G58290.1:evalue=0.0:annot='Glutamyl-tRNA reductase family protein'	id=Solyc01g106390.2.1:evalue=0.0:annot='Glutamyl-tRNA reductase'
gene_60626	Ntab16g004930-1.1	id=AT1G58290.1:evalue=0.0:annot='Glutamyl-tRNA reductase family protein'	id=Solyc01g106390.2.1:evalue=0.0:annot='Glutamyl-tRNA reductase'
gene_60626	Ntab07g026790-1.1	id=AT1G58290.1:evalue=0.0:annot='Glutamyl-tRNA reductase family protein'	id=Solyc01g106390.2.1:evalue=0.0:annot='Glutamyl-tRNA reductase'
gene_60628	Ntab07g026750-1.1	id=AT1G30475.3:evalue=0.002:annot='unknown protein'	id=Solyc04g051850.2.1:evalue=9e-32:annot='Unknown Protein'
gene_60628	Ntab15g018150-1.1	id=AT1G30475.3:evalue=0.002:annot='unknown protein'	id=Solyc04g051850.2.1:evalue=9e-32:annot='Unknown Protein'
gene_60628	Ntab00g000340-1.1	id=AT1G30475.3:evalue=0.002:annot='unknown protein'	id=Solyc04g051850.2.1:evalue=9e-32:annot='Unknown Protein'
gene_60642	Ntab15g019480-1.1	id=AT5G15530.1:evalue=2e-73:annot='biotin carboxyl carrier protein 2'	id=Solyc06g069530.2.1:evalue=2e-104:annot='Acetyl-CoA carboxylase biotin carboxyl carrier protein'
gene_60645	Ntab15g019500-1.1	id=AT5G07920.1:evalue=0.0:annot='diacylglycerol kinase1'	id=Solyc12g039180.1.1:evalue=0.0:annot='Diacylglycerol kinase 1'
gene_60646	Ntab15g019490-1.1	id=AT5G61170.1:evalue=2e-89:annot='Ribosomal protein S19e family protein'	id=Solyc03g115360.2.1:evalue=2e-98:annot='40S ribosomal protein S19-like'
gene_60646	Ntab08g009690-1.1	id=AT5G61170.1:evalue=2e-89:annot='Ribosomal protein S19e family protein'	id=Solyc03g115360.2.1:evalue=2e-98:annot='40S ribosomal protein S19-like'
gene_60646	Ntab20g004680-1.1	id=AT5G61170.1:evalue=2e-89:annot='Ribosomal protein S19e family protein'	id=Solyc03g115360.2.1:evalue=2e-98:annot='40S ribosomal protein S19-like'
gene_60649	Ntab00g005340-1.1	id=AT5G39660.2:evalue=2e-92:annot='cycling DOF factor 2'	id=Solyc02g067230.2.1:evalue=0.0:annot='Dof zinc finger protein'	Dof
gene_60652	Ntab22g033150-1.1	id=AT4G03420.1:evalue=1e-152:annot='Protein of unknown function (DUF789)'	id=Solyc10g008480.2.1:evalue=0.0:annot='Os08g0100600 protein (Fragment)'
gene_60652	Ntab19g002660-1.1	id=AT4G03420.1:evalue=1e-152:annot='Protein of unknown function (DUF789)'	id=Solyc10g008480.2.1:evalue=0.0:annot='Os08g0100600 protein (Fragment)'
gene_60652	Ntab23g004480-1.1	id=AT4G03420.1:evalue=1e-152:annot='Protein of unknown function (DUF789)'	id=Solyc10g008480.2.1:evalue=0.0:annot='Os08g0100600 protein (Fragment)'
gene_60653	Ntab23g004470-1.1	id=AT1G03620.1:evalue=7e-85:annot='ELMO/CED-12 family protein'	id=Solyc10g008470.2.1:evalue=5e-99:annot='Engulfment and cell motility protein 1'
gene_60653	Ntab01g023710-1.1	id=AT1G03620.1:evalue=7e-85:annot='ELMO/CED-12 family protein'	id=Solyc10g008470.2.1:evalue=5e-99:annot='Engulfment and cell motility protein 1'
gene_60655	Ntab19g018630-1.1	id=AT1G02010.1:evalue=0.0:annot='secretory 1A'	id=Solyc08g079520.2.1:evalue=0.0:annot='Sec1-4 syntaxin-binding protein'
gene_60655	Ntab07g025830-1.1	id=AT1G02010.1:evalue=0.0:annot='secretory 1A'	id=Solyc08g079520.2.1:evalue=0.0:annot='Sec1-4 syntaxin-binding protein'
gene_60656	Ntab07g025820-1.1	id=AT4G00090.1:evalue=0.0:annot='Transducin/WD40 repeat-like superfamily protein'	id=Solyc01g091310.2.1:evalue=0.0:annot='WD-40 repeat protein'
gene_60656	Ntab19g018650-1.1	id=AT4G00090.1:evalue=0.0:annot='Transducin/WD40 repeat-like superfamily protein'	id=Solyc01g091310.2.1:evalue=0.0:annot='WD-40 repeat protein'
gene_60656	Ntab19g018640-1.1	id=AT4G00090.1:evalue=6e-06:annot='Transducin/WD40 repeat-like superfamily protein'	id=Solyc01g091310.2.1:evalue=4e-05:annot='WD-40 repeat protein'
gene_60657	Ntab07g025840-1.1	id=AT3G60800.1:evalue=2e-175:annot='DHHC-type zinc finger family protein'	id=Solyc01g091280.2.1:evalue=0.0:annot='Palmitoyltransferase PFA4'
gene_60660	Ntab19g017700-1.1	id=AT3G19590.1:evalue=0.0:annot='Transducin/WD40 repeat-like superfamily protein'	id=Solyc01g107160.2.1:evalue=0.0:annot='Mitotic checkpoint protein BUB3'
gene_60661	Ntab19g017710-1.1	id=AT2G14835.2:evalue=2e-160:annot='RING/U-box superfamily protein'	id=Solyc01g107150.2.1:evalue=0.0:annot='Zinc finger protein-like 1'
gene_60662	Ntab19g017720-1.1	id=AT2G14760.1:evalue=5e-67:annot='basic helix-loop-helix (bHLH) DNA-binding superfamily protein'	id=Solyc01g107140.1.1:evalue=5e-159:annot='BHLH transcription factor'	bHLH
gene_60663	Ntab19g017730-1.1	id=AT2G14740.2:evalue=0.0:annot='vaculolar sorting receptor 3'	id=Solyc01g107130.2.1:evalue=0.0:annot='Vacuolar sorting receptor'
gene_60664	Ntab07g027410-1.1	id=AT3G19610.1:evalue=1e-20:annot='Plant protein of unknown function (DUF936)'	id=Solyc01g107120.2.1:evalue=6e-112:annot='Legume lectin beta domain'
gene_60664	Ntab18g009830-1.1	id=AT3G19610.1:evalue=1e-20:annot='Plant protein of unknown function (DUF936)'	id=Solyc01g107120.2.1:evalue=6e-112:annot='Legume lectin beta domain'
gene_60664	Ntab19g017740-1.1	id=AT3G19610.1:evalue=1e-20:annot='Plant protein of unknown function (DUF936)'	id=Solyc01g107120.2.1:evalue=6e-112:annot='Legume lectin beta domain'
gene_60664	Ntab09g009350-1.1	id=AT3G19610.1:evalue=1e-20:annot='Plant protein of unknown function (DUF936)'	id=Solyc01g107120.2.1:evalue=6e-112:annot='Legume lectin beta domain'
gene_60682	Ntab05g007930-1.1	id=AT3G05560.3:evalue=2e-61:annot='Ribosomal L22e protein family'	id=Solyc09g075150.2.1:evalue=2e-65:annot='60S ribosomal protein L22-2'
gene_5791	Ntab11g025130-1.1	id=AT4G12790.5:evalue=1e-155:annot='P-loop containing nucleoside triphosphate hydrolases superfamily protein'	id=Solyc09g020140.2.1:evalue=0.0:annot='GPN-loop GTPase 3'
gene_60683	Ntab15g007540-1.1	id=AT3G04970.1:evalue=0.0:annot='DHHC-type zinc finger family protein'	id=Solyc08g029200.2.1:evalue=0.0:annot='Palmitoyltransferase swf1'
gene_60683	Ntab05g007900-1.1	id=AT3G04970.1:evalue=0.0:annot='DHHC-type zinc finger family protein'	id=Solyc08g029200.2.1:evalue=0.0:annot='Palmitoyltransferase swf1'
gene_60684	Ntab05g007910-1.1	id=AT3G05590.1:evalue=3e-113:annot='ribosomal protein L18'	id=Solyc01g099900.2.1:evalue=1e-121:annot='Ribosomal protein L18'
gene_60688	Ntab15g008890-1.1	id=AT5G04130.2:evalue=0.0:annot='DNA GYRASE B2'	id=Solyc12g021230.1.1:evalue=0.0:annot='DNA gyrase subunit B'
gene_60688	Ntab05g007790-1.1	id=AT5G04130.2:evalue=0.0:annot='DNA GYRASE B2'	id=Solyc12g021230.1.1:evalue=0.0:annot='DNA gyrase subunit B'
gene_60689	Ntab05g007770-1.1	id=AT3G12600.1:evalue=5e-75:annot='nudix hydrolase homolog 16'	id=Solyc10g080760.1.1:evalue=2e-113:annot='Hydrolase NUDIX family protein expressed'
gene_60690	Ntab05g007740-1.1	id=AT2G13840.1:evalue=6e-180:annot='Polymerase/histidinol phosphatase-like'	id=Solyc11g044800.1.1:evalue=0.0:annot='PHP domain-containing protein'
gene_60690	Ntab04g024730-1.1	id=AT2G13840.1:evalue=6e-180:annot='Polymerase/histidinol phosphatase-like'	id=Solyc11g044800.1.1:evalue=0.0:annot='PHP domain-containing protein'
gene_60694	Ntab05g007850-1.1	id=AT2G02150.1:evalue=0.16:annot='Tetratricopeptide repeat (TPR)-like superfamily protein'	id=Solyc02g021280.1.1:evalue=0.0:annot='Pentatricopeptide repeat-containing protein'
gene_5794	Ntab12g001470-1.1	id=AT3G19440.1:evalue=3.5:annot='Pseudouridine synthase family protein'	id=Solyc12g017560.1.1:evalue=6e-58:annot='Helitron helicase-like protein'
gene_60696	Ntab15g008880-1.1	id=AT2G41190.1:evalue=0.0:annot='Transmembrane amino acid transporter family protein'	id=Solyc03g078150.2.1:evalue=0.0:annot='Amino acid transporter family protein'
gene_60696	Ntab05g007810-1.1	id=AT2G41190.1:evalue=0.0:annot='Transmembrane amino acid transporter family protein'	id=Solyc03g078150.2.1:evalue=0.0:annot='Amino acid transporter family protein'
gene_5795	Ntab10g003290-1.1	id=AT2G37090.1:evalue=1e-138:annot='Nucleotide-diphospho-sugar transferases superfamily protein'	id=Solyc09g007420.2.1:evalue=0.0:annot='Galactosylgalactosylxylosylprotein 3-beta-glucuronosyltransferase 1'
gene_60714	Ntab08g007780-1.1	id=AT5G16690.1:evalue=0.0:annot='origin recognition complex subunit 3'	id=Solyc12g013880.1.1:evalue=0.0:annot='Origin recognition complex subunit 3'
gene_60720	Ntab19g013980-1.1	id=AT3G19050.1:evalue=0.0:annot='phragmoplast orienting kinesin 2'	id=Solyc01g108670.2.1:evalue=0.0:annot='Kinesin-like protein'
gene_60720	Ntab07g028860-1.1	id=AT3G19050.1:evalue=0.0:annot='phragmoplast orienting kinesin 2'	id=Solyc01g108670.2.1:evalue=0.0:annot='Kinesin-like protein'
gene_60720	Ntab19g013980-1.1	id=AT3G19050.1:evalue=0.0:annot='phragmoplast orienting kinesin 2'	id=Solyc01g108670.2.1:evalue=0.0:annot='Kinesin-like protein'
gene_60720	Ntab07g028860-1.1	id=AT3G19050.1:evalue=0.0:annot='phragmoplast orienting kinesin 2'	id=Solyc01g108670.2.1:evalue=0.0:annot='Kinesin-like protein'
gene_60721	Ntab07g028850-1.1	id=AT2G19940.2:evalue=0.0:annot='oxidoreductases, acting on the aldehyde or oxo group of donors, NAD or NADP as acceptor'	id=Solyc01g108660.2.1:evalue=0.0:annot='N-acetyl-gamma-glutamyl-phosphate reductase'
gene_60722	Ntab07g028930-1.1	id=AT3G19000.1:evalue=5e-143:annot='2-oxoglutarate (2OG) and Fe(II)-dependent oxygenase superfamily protein'	id=Solyc01g108880.2.1:evalue=0.0:annot='1-aminocyclopropane-1-carboxylate oxidase'
gene_60723	Ntab07g028920-1.1	id=AT3G19000.1:evalue=7e-140:annot='2-oxoglutarate (2OG) and Fe(II)-dependent oxygenase superfamily protein'	id=Solyc01g108860.2.1:evalue=0.0:annot='1-aminocyclopropane-1-carboxylate oxidase'
gene_60725	Ntab07g028810-1.1	id=AT1G49510.1:evalue=8e-74:annot='embryo defective 1273'	id=Solyc01g108650.2.1:evalue=4e-126:annot='Unknown Protein'
gene_60725	Ntab19g013960-1.1	id=AT1G49510.1:evalue=8e-74:annot='embryo defective 1273'	id=Solyc01g108650.2.1:evalue=4e-126:annot='Unknown Protein'
gene_60725	Ntab07g028840-1.1	id=AT1G49510.1:evalue=8e-74:annot='embryo defective 1273'	id=Solyc01g108650.2.1:evalue=4e-126:annot='Unknown Protein'
gene_60726	Ntab19g014010-1.1	id=AT2G23610.1:evalue=1e-71:annot='methyl esterase 3'	id=Solyc01g108740.2.1:evalue=1e-150:annot='Hydrolase alpha_beta fold family protein'
gene_60726	Ntab07g028910-1.1	id=AT2G23610.1:evalue=1e-71:annot='methyl esterase 3'	id=Solyc01g108740.2.1:evalue=1e-150:annot='Hydrolase alpha_beta fold family protein'
gene_60726	Ntab07g028890-1.1	id=AT2G23610.1:evalue=1e-71:annot='methyl esterase 3'	id=Solyc01g108740.2.1:evalue=1e-150:annot='Hydrolase alpha_beta fold family protein'
gene_60732	Ntab15g007920-1.1	id=AT3G48800.1:evalue=3e-37:annot='Sterile alpha motif (SAM) domain-containing protein'	id=Solyc05g023820.2.1:evalue=7e-62:annot='SAM domain family protein'
gene_5797	Ntab10g003280-1.1	id=AT3G09720.1:evalue=0.0:annot='P-loop containing nucleoside triphosphate hydrolases superfamily protein'	id=Solyc09g007440.2.1:evalue=0.0:annot='ATP-dependent RNA helicase'
gene_5797	Ntab02g002380-1.1	id=AT3G09720.1:evalue=0.0:annot='P-loop containing nucleoside triphosphate hydrolases superfamily protein'	id=Solyc09g007440.2.1:evalue=0.0:annot='ATP-dependent RNA helicase'
gene_60733	Ntab06g026560-1.1	id=AT2G16270.1:evalue=1e-07:annot='unknown protein'	id=Solyc03g121080.2.1:evalue=0.0:annot='Unknown Protein'
gene_60735	Ntab06g026550-1.1	id=AT5G56550.1:evalue=5e-20:annot='oxidative stress 3'	id=Solyc03g121090.2.1:evalue=0.003:annot='Cold induced protein-like'
gene_60736	Ntab06g026540-1.1	id=AT4G25150.1:evalue=9e-72:annot='HAD superfamily, subfamily IIIB acid phosphatase'	id=Solyc03g121100.2.1:evalue=1e-154:annot='Acid phosphatase'
gene_60740	Ntab06g029210-1.1	id=AT1G73740.1:evalue=7e-143:annot='UDP-Glycosyltransferase superfamily protein'	id=Solyc03g118860.2.1:evalue=0.0:annot='UDP-N-acetylglucosamine--N-acetylmuramyl-(pentapeptide) pyrophosphoryl-undecaprenol N-acetylglucosamine transferase'
gene_60740	Ntab06g029220-1.1	id=AT1G73750.1:evalue=7e-167:annot='Uncharacterised conserved protein UCP031088, alpha/beta hydrolase'	id=Solyc03g118850.2.1:evalue=0.0:annot='Hydrolase alpha_beta fold family'
gene_5798	Ntab10g003270-1.1	id=AT5G03080.1:evalue=1e-115:annot='Phosphatidic acid phosphatase (PAP2) family protein'	id=Solyc09g007450.2.1:evalue=5e-146:annot='Dolichyldiphosphatase 1'
gene_60747	Ntab12g001180-1.1	id=AT1G76070.1:evalue=7e-34:annot='unknown protein'	id=Solyc04g081960.1.1:evalue=9e-91:annot='Syringolide-induced protein 14-1-1 (Fragment)'
gene_60747	Ntab20g012650-1.1	id=AT1G76070.1:evalue=7e-34:annot='unknown protein'	id=Solyc04g081960.1.1:evalue=9e-91:annot='Syringolide-induced protein 14-1-1 (Fragment)'
gene_60747	Ntab15g013210-1.1	id=AT1G76070.1:evalue=7e-34:annot='unknown protein'	id=Solyc04g081960.1.1:evalue=9e-91:annot='Syringolide-induced protein 14-1-1 (Fragment)'
gene_60753	Ntab06g029700-1.1	id=AT3G26744.4:evalue=2e-131:annot='basic helix-loop-helix (bHLH) DNA-binding superfamily protein'	id=Solyc06g068870.2.1:evalue=0.0:annot='BHLH transcription factor'	bHLH
gene_60753	Ntab04g004820-1.1	id=AT3G26744.4:evalue=2e-131:annot='basic helix-loop-helix (bHLH) DNA-binding superfamily protein'	id=Solyc06g068870.2.1:evalue=0.0:annot='BHLH transcription factor'	bHLH
gene_60753	Ntab08g003100-1.1	id=AT3G26744.4:evalue=2e-131:annot='basic helix-loop-helix (bHLH) DNA-binding superfamily protein'	id=Solyc06g068870.2.1:evalue=0.0:annot='BHLH transcription factor'	bHLH
gene_60754	Ntab08g003120-1.1	id=AT5G03050.1:evalue=2e-34:annot='unknown protein'	id=Solyc03g118440.1.1:evalue=3e-62:annot='Knotted 1-binding protein 36'
gene_60756	Ntab22g004000-1.1	id=AT5G13980.2:evalue=0.0:annot='Glycosyl hydrolase family 38 protein'	id=Solyc06g068860.2.1:evalue=0.0:annot='Alpha-mannosidase'
gene_60756	Ntab08g003070-1.1	id=AT5G13980.2:evalue=0.0:annot='Glycosyl hydrolase family 38 protein'	id=Solyc06g068860.2.1:evalue=0.0:annot='Alpha-mannosidase'
gene_5800	Ntab24g019030-1.1	id=AT4G18590.1:evalue=5e-51:annot='Nucleic acid-binding, OB-fold-like protein'	id=Solyc09g009900.2.1:evalue=4e-54:annot='Pollen-specific protein - like'
gene_60759	Ntab22g004020-1.1	id=AT5G61910.3:evalue=6e-45:annot='DCD (Development and Cell Death) domain protein'	id=Solyc06g068850.2.1:evalue=0.0:annot='Genomic DNA chromosome 5 TAC clone K22G18'
gene_60759	Ntab08g003060-1.1	id=AT5G61910.3:evalue=6e-45:annot='DCD (Development and Cell Death) domain protein'	id=Solyc06g068850.2.1:evalue=0.0:annot='Genomic DNA chromosome 5 TAC clone K22G18'
gene_5801	Ntab24g019020-1.1	id=AT2G41000.1:evalue=4e-46:annot='Chaperone DnaJ-domain superfamily protein'	id=Solyc10g081220.1.1:evalue=1e-115:annot='Chaperone protein dnaJ'
gene_60761	Ntab08g003010-1.1	id=AT5G50990.1:evalue=0.0:annot='Tetratricopeptide repeat (TPR)-like superfamily protein'	id=Solyc06g068810.2.1:evalue=0.0:annot='Pentatricopeptide repeat-containing protein'
gene_5802	Ntab09g015760-1.1	id=AT2G46790.2:evalue=3.1:annot='pseudo-response regulator 9'	id=Solyc06g009560.1.1:evalue=6e-27:annot='Helitron helicase-like protein'
gene_5802	Ntab08g013100-1.1	id=AT2G46790.2:evalue=3.1:annot='pseudo-response regulator 9'	id=Solyc06g009560.1.1:evalue=6e-27:annot='Helitron helicase-like protein'
gene_5802	Ntab07g025500-1.1	id=AT2G46790.2:evalue=3.1:annot='pseudo-response regulator 9'	id=Solyc06g009560.1.1:evalue=6e-27:annot='Helitron helicase-like protein'
gene_60765	Ntab08g002800-1.1	id=AT1G14850.1:evalue=0.0:annot='nucleoporin 155'	id=Solyc07g008160.2.1:evalue=0.0:annot='Nuclear pore complex protein Nup155'
gene_60766	Ntab12g017800-1.1	id=AT1G79640.2:evalue=2e-91:annot='Protein kinase superfamily protein'	id=Solyc03g117790.1.1:evalue=0.0:annot='Serine_threonine protein kinase'
gene_60767	Ntab08g002730-1.1	id=AT2G24100.1:evalue=4e-140:annot='unknown protein'	id=Solyc06g068540.2.1:evalue=0.0:annot='Transcription regulatory protein SNF5'
gene_60768	Ntab08g002770-1.1	id=AT1G16060.2:evalue=6e-88:annot='ARIA-interacting double AP2 domain protein'	id=Solyc03g117720.2.1:evalue=0.070:annot='AP2-like ethylene-responsive transcription factor At1g16060'	AP2
gene_60769	Ntab08g002720-1.1	id=AT1G66070.2:evalue=0.43:annot='Translation initiation factor eIF3 subunit'	id=Solyc06g068520.2.1:evalue=0.70:annot='Hydroxyproline-rich systemin'
gene_60770	Ntab08g002710-1.1	id=-:evalue=-:annot='-'	id=Solyc06g068520.2.1:evalue=2e-07:annot='Hydroxyproline-rich systemin'
gene_60771	Ntab08g002700-1.1	id=AT1G28690.1:evalue=4.7:annot='Tetratricopeptide repeat (TPR)-like superfamily protein'	id=Solyc06g068520.2.1:evalue=1.8:annot='Hydroxyproline-rich systemin'
gene_60772	Ntab08g002630-1.1	id=AT1G80840.1:evalue=2e-91:annot='WRKY DNA-binding protein 40'	id=Solyc06g068460.2.1:evalue=0.0:annot='WRKY transcription factor 1'	WRKY
gene_60773	Ntab10g019160-1.1	id=AT2G42610.2:evalue=2e-87:annot='Protein of unknown function (DUF640)'	id=Solyc10g008000.1.1:evalue=1e-93:annot='Light-dependent short hypocotyls 1'
gene_60774	Ntab08g003110-1.1	id=AT1G28110.2:evalue=0.0:annot='serine carboxypeptidase-like 45'	id=Solyc06g068880.2.1:evalue=0.0:annot='Serine carboxypeptidase 1'
gene_60775	Ntab08g003140-1.1	id=AT1G48480.1:evalue=0.0:annot='receptor-like kinase 1'	id=Solyc06g068910.2.1:evalue=0.0:annot='Receptor like kinase, RLK'
gene_60777	Ntab08g003020-1.1	id=AT3G59280.1:evalue=2e-53:annot='Protein Transporter, Pam16'	id=Solyc06g068820.2.1:evalue=5e-72:annot='Mitochondrial import inner membrane translocase subunit TIM16'
gene_60778	Ntab08g003000-1.1	id=AT1G01630.1:evalue=4e-109:annot='Sec14p-like phosphatidylinositol transfer family protein'	id=Solyc06g068800.2.1:evalue=2e-169:annot='CRAL_TRIO domain containing protein expressed'
gene_60780	Ntab08g002950-1.1	id=AT5G51050.1:evalue=0.0:annot='Mitochondrial substrate carrier family protein'	id=Solyc06g068720.2.1:evalue=0.0:annot='Calcium-binding mitochondrial carrier protein SCaMC-1'
gene_60781	Ntab22g004110-1.1	id=AT5G61820.1:evalue=1e-159:annot='unknown protein'	id=Solyc06g068730.1.1:evalue=0.0:annot='MtN19-like protein'
gene_60781	Ntab08g002960-1.1	id=AT5G61820.1:evalue=1e-159:annot='unknown protein'	id=Solyc06g068730.1.1:evalue=0.0:annot='MtN19-like protein'
gene_60783	Ntab08g002920-1.1	id=AT5G61790.1:evalue=0.0:annot='calnexin 1'	id=Solyc06g068700.2.1:evalue=0.0:annot='Calcium-binding protein Calnexin'
gene_60784	Ntab08g002870-1.1	id=AT1G73120.1:evalue=5e-25:annot='unknown protein'	id=Solyc06g068660.2.1:evalue=8e-57:annot='Unknown Protein'
gene_60785	Ntab08g002880-1.1	id=AT1G16880.1:evalue=5e-130:annot='uridylyltransferase-related'	id=Solyc06g068670.2.1:evalue=0.0:annot='Unknown Protein'
gene_60786	Ntab08g002810-1.1	id=AT2G24530.1:evalue=6e-97:annot='unknown protein'	id=Solyc06g068610.1.1:evalue=0.0:annot='AT2G14850 protein (Fragment)'
gene_60787	Ntab08g002750-1.1	id=AT1G79720.1:evalue=0.0:annot='Eukaryotic aspartyl protease family protein'	id=Solyc06g068550.2.1:evalue=0.0:annot='Aspartic proteinase nepenthesin-1'
gene_60788	Ntab08g002760-1.1	id=AT1G79710.1:evalue=0.0:annot='Major facilitator superfamily protein'	id=Solyc06g068560.2.1:evalue=0.0:annot='Folate_biopterin transporter'
gene_60789	Ntab08g002660-1.1	id=AT1G80920.1:evalue=6e-51:annot='Chaperone DnaJ-domain superfamily protein'	id=Solyc06g068500.2.1:evalue=5e-100:annot='Chaperone protein DnaJ 1'
gene_60791	Ntab08g002640-1.1	id=AT1G80860.1:evalue=7e-90:annot='phospholipid N-methyltransferase'	id=Solyc06g068470.2.1:evalue=6e-108:annot='N-methyltransferase'
gene_60793	Ntab08g002650-1.1	id=AT1G16010.3:evalue=0.0:annot='magnesium transporter 2'	id=Solyc06g068490.2.1:evalue=0.0:annot='Magnesium transporter MRS2-1'
gene_5808	Ntab22g028340-1.1	id=AT2G20230.1:evalue=7e-62:annot='Tetraspanin family protein'	id=Solyc09g063070.2.1:evalue=2e-129:annot='Senescence-associated protein-like (ISS)'
gene_5809	Ntab10g021140-1.1	id=AT1G68140.3:evalue=1e-74:annot='Protein of unknown function (DUF1644)'	id=Solyc06g067970.1.1:evalue=5e-55:annot='Os07g0419800 protein (Fragment)'
gene_60815	Ntab11g013750-1.1	id=AT3G56030.1:evalue=6e-94:annot='Tetratricopeptide repeat (TPR)-like superfamily protein'	id=Solyc03g095960.1.1:evalue=0.0:annot='Pentatricopeptide repeat-containing protein'
gene_60815	Ntab13g011470-1.1	id=AT3G56030.1:evalue=6e-94:annot='Tetratricopeptide repeat (TPR)-like superfamily protein'	id=Solyc03g095960.1.1:evalue=0.0:annot='Pentatricopeptide repeat-containing protein'
gene_60821	Ntab05g021230-1.1	id=AT2G38530.1:evalue=1e-28:annot='lipid transfer protein 2'	id=Solyc10g075070.1.1:evalue=9e-68:annot='Non-specific lipid-transfer protein'
gene_5810	Ntab10g021130-1.1	id=AT4G08500.1:evalue=8e-154:annot='MAPK/ERK kinase kinase 1'	id=Solyc07g053170.2.1:evalue=0.0:annot='Protein serine_threonine kinase'
gene_60823	Ntab07g004610-1.1	id=AT2G43980.1:evalue=3.1:annot='inositol 1,3,4-trisphosphate 5/6-kinase 4'	id=Solyc11g042780.1.1:evalue=9e-13:annot='Transposase'
gene_60823	Ntab06g015460-1.1	id=AT2G43980.1:evalue=3.1:annot='inositol 1,3,4-trisphosphate 5/6-kinase 4'	id=Solyc11g042780.1.1:evalue=9e-13:annot='Transposase'
gene_60823	Ntab17g011500-1.1	id=AT2G43980.1:evalue=3.1:annot='inositol 1,3,4-trisphosphate 5/6-kinase 4'	id=Solyc11g042780.1.1:evalue=9e-13:annot='Transposase'
gene_60824	Ntab13g004200-1.1	id=AT1G62420.1:evalue=3e-56:annot='Protein of unknown function (DUF506)'	id=Solyc11g012120.1.1:evalue=2e-107:annot='Plant-specific domain TIGR01615 family protein'
gene_60828	Ntab07g030370-1.1	id=AT4G38900.3:evalue=0.0:annot='Basic-leucine zipper (bZIP) transcription factor family protein'	id=Solyc01g110480.2.1:evalue=0.0:annot='BZIP transcription factor family protein expressed'	bZIP
gene_60828	Ntab19g015440-1.1	id=AT4G38900.3:evalue=0.0:annot='Basic-leucine zipper (bZIP) transcription factor family protein'	id=Solyc01g110480.2.1:evalue=0.0:annot='BZIP transcription factor family protein expressed'	bZIP
gene_60829	Ntab07g030340-1.1	id=AT2G21250.1:evalue=0.0:annot='NAD(P)-linked oxidoreductase superfamily protein'	id=Solyc01g110450.2.1:evalue=0.0:annot='NADP dependent sorbitol 6-phosphate dehydrogenase (Fragment)'
gene_60829	Ntab19g015410-1.1	id=AT2G21250.1:evalue=0.0:annot='NAD(P)-linked oxidoreductase superfamily protein'	id=Solyc01g110450.2.1:evalue=0.0:annot='NADP dependent sorbitol 6-phosphate dehydrogenase (Fragment)'
gene_60830	Ntab19g015430-1.1	id=AT2G21240.2:evalue=4e-109:annot='basic pentacysteine 4'	id=Solyc01g110470.2.1:evalue=0.0:annot='GAGA-binding transcriptional activator'	BBR-BPC
gene_60831	Ntab19g015390-1.1	id=AT4G34710.2:evalue=0.0:annot='arginine decarboxylase 2'	id=Solyc10g054440.1.1:evalue=0.0:annot='Arginine decarboxylase'
gene_60831	Ntab05g022420-1.1	id=AT4G34710.2:evalue=0.0:annot='arginine decarboxylase 2'	id=Solyc10g054440.1.1:evalue=0.0:annot='Arginine decarboxylase'
gene_60831	Ntab24g012250-1.1	id=AT4G34710.2:evalue=0.0:annot='arginine decarboxylase 2'	id=Solyc10g054440.1.1:evalue=0.0:annot='Arginine decarboxylase'
gene_60832	Ntab19g015230-1.1	id=AT2G21350.1:evalue=2e-46:annot='RNA-binding CRS1 / YhbY (CRM) domain protein'	id=Solyc01g110270.2.1:evalue=5e-114:annot='Crs1_yhby domain containing protein (Fragment)'
gene_60833	Ntab07g030180-1.1	id=AT4G34640.1:evalue=0.0:annot='squalene synthase 1'	id=Solyc01g110290.2.1:evalue=0.0:annot='Squalene synthase'
gene_60833	Ntab19g015250-1.1	id=AT4G34640.1:evalue=0.0:annot='squalene synthase 1'	id=Solyc01g110290.2.1:evalue=0.0:annot='Squalene synthase'
gene_60835	Ntab19g015330-1.1	id=AT4G38960.1:evalue=2e-84:annot='B-box type zinc finger family protein'	id=Solyc01g110370.2.1:evalue=6e-148:annot='Zinc finger protein CONSTANS-LIKE 3'	DBB
gene_60837	Ntab19g015360-1.1	id=AT4G34700.1:evalue=4e-62:annot='LYR family of Fe/S cluster biogenesis protein'	id=Solyc01g110390.2.1:evalue=4e-79:annot='NADH dehydrogenase'
gene_60838	Ntab20g012870-1.1	id=AT1G19910.1:evalue=2e-110:annot='ATPase, F0/V0 complex, subunit C protein'	id=Solyc02g084360.2.1:evalue=2e-111:annot='V-type proton ATPase 16 kDa proteolipid subunit c2'
gene_60838	Ntab15g013470-1.1	id=AT1G19910.1:evalue=2e-110:annot='ATPase, F0/V0 complex, subunit C protein'	id=Solyc02g084360.2.1:evalue=2e-111:annot='V-type proton ATPase 16 kDa proteolipid subunit c2'
gene_60838	Ntab07g030320-1.1	id=AT1G19910.1:evalue=2e-110:annot='ATPase, F0/V0 complex, subunit C protein'	id=Solyc02g084360.2.1:evalue=2e-111:annot='V-type proton ATPase 16 kDa proteolipid subunit c2'
gene_60838	Ntab17g029220-1.1	id=AT1G19910.1:evalue=2e-110:annot='ATPase, F0/V0 complex, subunit C protein'	id=Solyc02g084360.2.1:evalue=2e-111:annot='V-type proton ATPase 16 kDa proteolipid subunit c2'
gene_60838	Ntab19g015380-1.1	id=AT1G19910.1:evalue=2e-110:annot='ATPase, F0/V0 complex, subunit C protein'	id=Solyc02g084360.2.1:evalue=2e-111:annot='V-type proton ATPase 16 kDa proteolipid subunit c2'
gene_60839	Ntab13g004190-1.1	id=AT1G74050.1:evalue=2e-109:annot='Ribosomal protein L6 family protein'	id=Solyc05g054070.2.1:evalue=5e-148:annot='60S ribosomal protein L6'
gene_60841	Ntab07g030390-1.1	id=AT4G34740.1:evalue=0.0:annot='GLN phosphoribosyl pyrophosphate amidotransferase 2'	id=Solyc01g110520.2.1:evalue=0.0:annot='Glucosamine--fructose-6-phosphate aminotransferase'
gene_60841	Ntab19g015460-1.1	id=AT4G34740.1:evalue=0.0:annot='GLN phosphoribosyl pyrophosphate amidotransferase 2'	id=Solyc01g110520.2.1:evalue=0.0:annot='Glucosamine--fructose-6-phosphate aminotransferase'
gene_60841	Ntab24g012310-1.1	id=AT4G34740.1:evalue=0.0:annot='GLN phosphoribosyl pyrophosphate amidotransferase 2'	id=Solyc01g110520.2.1:evalue=0.0:annot='Glucosamine--fructose-6-phosphate aminotransferase'
gene_60841	Ntab05g022380-1.1	id=AT4G34740.1:evalue=0.0:annot='GLN phosphoribosyl pyrophosphate amidotransferase 2'	id=Solyc01g110520.2.1:evalue=0.0:annot='Glucosamine--fructose-6-phosphate aminotransferase'
gene_60843	Ntab19g015470-1.1	id=AT4G34730.1:evalue=5e-91:annot='ribosome-binding factor A family protein'	id=Solyc01g110550.2.1:evalue=1e-136:annot='Ribosome-binding factor A'
gene_60844	Ntab19g015420-1.1	id=AT2G16530.1:evalue=2e-135:annot='3-oxo-5-alpha-steroid 4-dehydrogenase family protein'	id=Solyc01g110460.2.1:evalue=0.0:annot='3-oxo-5-alpha-steroid 4-dehydrogenase family protein'
gene_60845	Ntab19g015240-1.1	id=AT2G21340.1:evalue=0.0:annot='MATE efflux family protein'	id=Solyc01g110280.2.1:evalue=0.0:annot='DNA-damage-inducible protein F'
gene_60846	Ntab19g015260-1.1	id=AT5G66320.2:evalue=9e-61:annot='GATA transcription factor 5'	id=Solyc01g110310.2.1:evalue=1e-167:annot='GATA transcription factor 9'	GATA
gene_60847	Ntab04g028450-1.1	id=AT1G77450.1:evalue=6e-12:annot='NAC domain containing protein 32'	id=Solyc01g021730.2.1:evalue=3e-69:annot='NAC domain protein'	NAC
gene_60847	Ntab04g028750-1.1	id=AT1G77450.1:evalue=6e-12:annot='NAC domain containing protein 32'	id=Solyc01g021730.2.1:evalue=3e-69:annot='NAC domain protein'	NAC
gene_60847	Ntab06g001030-1.1	id=AT1G77450.1:evalue=6e-12:annot='NAC domain containing protein 32'	id=Solyc01g021730.2.1:evalue=3e-69:annot='NAC domain protein'	NAC
gene_60847	Ntab00g003230-1.1	id=AT1G77450.1:evalue=6e-12:annot='NAC domain containing protein 32'	id=Solyc01g021730.2.1:evalue=3e-69:annot='NAC domain protein'	NAC
gene_60847	Ntab15g011470-1.1	id=AT1G77450.1:evalue=6e-12:annot='NAC domain containing protein 32'	id=Solyc01g021730.2.1:evalue=3e-69:annot='NAC domain protein'	NAC
gene_60847	Ntab04g028780-1.1	id=AT1G77450.1:evalue=6e-12:annot='NAC domain containing protein 32'	id=Solyc01g021730.2.1:evalue=3e-69:annot='NAC domain protein'	NAC
gene_60847	Ntab04g028720-1.1	id=AT1G77450.1:evalue=6e-12:annot='NAC domain containing protein 32'	id=Solyc01g021730.2.1:evalue=3e-69:annot='NAC domain protein'	NAC
gene_60847	Ntab04g028290-1.1	id=AT1G77450.1:evalue=6e-12:annot='NAC domain containing protein 32'	id=Solyc01g021730.2.1:evalue=3e-69:annot='NAC domain protein'	NAC
gene_60847	Ntab04g028660-1.1	id=AT1G77450.1:evalue=6e-12:annot='NAC domain containing protein 32'	id=Solyc01g021730.2.1:evalue=3e-69:annot='NAC domain protein'	NAC
gene_60847	Ntab04g028360-1.1	id=AT1G77450.1:evalue=6e-12:annot='NAC domain containing protein 32'	id=Solyc01g021730.2.1:evalue=3e-69:annot='NAC domain protein'	NAC
gene_60847	Ntab04g028170-1.1	id=AT1G77450.1:evalue=6e-12:annot='NAC domain containing protein 32'	id=Solyc01g021730.2.1:evalue=3e-69:annot='NAC domain protein'	NAC
gene_60847	Ntab04g028670-1.1	id=AT1G77450.1:evalue=6e-12:annot='NAC domain containing protein 32'	id=Solyc01g021730.2.1:evalue=3e-69:annot='NAC domain protein'	NAC
gene_60847	Ntab04g028510-1.1	id=AT1G77450.1:evalue=6e-12:annot='NAC domain containing protein 32'	id=Solyc01g021730.2.1:evalue=3e-69:annot='NAC domain protein'	NAC
gene_60847	Ntab08g000130-1.1	id=AT1G77450.1:evalue=6e-12:annot='NAC domain containing protein 32'	id=Solyc01g021730.2.1:evalue=3e-69:annot='NAC domain protein'	NAC
gene_60847	Ntab06g000800-1.1	id=AT1G77450.1:evalue=6e-12:annot='NAC domain containing protein 32'	id=Solyc01g021730.2.1:evalue=3e-69:annot='NAC domain protein'	NAC
gene_60847	Ntab19g015320-1.1	id=AT1G77450.1:evalue=6e-12:annot='NAC domain containing protein 32'	id=Solyc01g021730.2.1:evalue=3e-69:annot='NAC domain protein'	NAC
gene_60847	Ntab04g026560-1.1	id=AT1G77450.1:evalue=6e-12:annot='NAC domain containing protein 32'	id=Solyc01g021730.2.1:evalue=3e-69:annot='NAC domain protein'	NAC
gene_60847	Ntab04g028060-1.1	id=AT1G77450.1:evalue=6e-12:annot='NAC domain containing protein 32'	id=Solyc01g021730.2.1:evalue=3e-69:annot='NAC domain protein'	NAC
gene_60847	Ntab08g000160-1.1	id=AT1G77450.1:evalue=6e-12:annot='NAC domain containing protein 32'	id=Solyc01g021730.2.1:evalue=3e-69:annot='NAC domain protein'	NAC
gene_60847	Ntab04g028070-1.1	id=AT1G77450.1:evalue=6e-12:annot='NAC domain containing protein 32'	id=Solyc01g021730.2.1:evalue=3e-69:annot='NAC domain protein'	NAC
gene_60847	Ntab04g028300-1.1	id=AT1G77450.1:evalue=6e-12:annot='NAC domain containing protein 32'	id=Solyc01g021730.2.1:evalue=3e-69:annot='NAC domain protein'	NAC
gene_60847	Ntab04g028250-1.1	id=AT1G77450.1:evalue=6e-12:annot='NAC domain containing protein 32'	id=Solyc01g021730.2.1:evalue=3e-69:annot='NAC domain protein'	NAC
gene_60848	Ntab19g015310-1.1	id=AT4G38970.1:evalue=0.0:annot='fructose-bisphosphate aldolase 2'	id=Solyc01g110360.2.1:evalue=0.0:annot='Fructose-bisphosphate aldolase'
gene_60849	Ntab19g015300-1.1	id=AT4G38980.1:evalue=0.13:annot='unknown protein'	id=Solyc01g110350.2.1:evalue=5e-102:annot='Unknown Protein'
gene_60850	Ntab19g015290-1.1	id=AT4G39010.1:evalue=0.0:annot='glycosyl hydrolase 9B18'	id=Solyc01g110340.2.1:evalue=0.0:annot='Endoglucanase 1'
gene_60852	Ntab19g015370-1.1	id=AT2G21270.2:evalue=7e-167:annot='ubiquitin fusion degradation 1'	id=Solyc01g110410.2.1:evalue=0.0:annot='Ubiquitin fusion-degradation protein-like'
gene_60867	Ntab03g028270-1.1	id=AT2G20780.1:evalue=0.0:annot='Major facilitator superfamily protein'	id=Solyc02g078600.2.1:evalue=0.0:annot='Solute carrier family 2, facilitated glucose transporter member 3'
gene_60867	Ntab01g006190-1.1	id=AT2G20780.1:evalue=0.0:annot='Major facilitator superfamily protein'	id=Solyc02g078600.2.1:evalue=0.0:annot='Solute carrier family 2, facilitated glucose transporter member 3'
gene_60871	Ntab03g025620-1.1	id=AT1G29280.1:evalue=5e-76:annot='WRKY DNA-binding protein 65'	id=Solyc02g072190.2.1:evalue=3e-166:annot='WRKY transcription factor 5'	WRKY
gene_60873	Ntab03g025670-1.1	id=AT5G45760.2:evalue=8e-54:annot='Transducin/WD40 repeat-like superfamily protein'	id=Solyc02g072230.2.1:evalue=1e-97:annot='WD-40 repeat protein'
gene_60874	Ntab03g025680-1.1	id=AT4G18780.1:evalue=0.0:annot='cellulose synthase family protein'	id=Solyc02g072240.2.1:evalue=0.0:annot='Cellulose synthase'
gene_60875	Ntab03g025610-1.1	id=AT4G18800.1:evalue=5e-137:annot='RAB GTPase homolog A1D'	id=Solyc02g072180.2.1:evalue=2e-153:annot='Ras-related protein Rab-25'
gene_60876	Ntab03g025580-1.1	id=AT1G34410.1:evalue=0.12:annot='auxin response factor 21'	id=Solyc11g072490.1.1:evalue=0.94:annot='Interactor of constitutive active ROPs 3'
gene_60886	Ntab00g001530-1.1	id=AT1G33720.1:evalue=0.75:annot='cytochrome P450, family 76, subfamily C, polypeptide 6'	id=Solyc08g074630.1.1:evalue=0.0:annot='Polyphenol oxidase'
gene_60886	Ntab23g011870-1.1	id=AT1G33720.1:evalue=0.75:annot='cytochrome P450, family 76, subfamily C, polypeptide 6'	id=Solyc08g074630.1.1:evalue=0.0:annot='Polyphenol oxidase'
gene_60886	Ntab01g016590-1.1	id=AT1G33720.1:evalue=0.75:annot='cytochrome P450, family 76, subfamily C, polypeptide 6'	id=Solyc08g074630.1.1:evalue=0.0:annot='Polyphenol oxidase'
gene_60894	Ntab07g030890-1.1	id=AT4G38660.1:evalue=1e-137:annot='Pathogenesis-related thaumatin superfamily protein'	id=Solyc01g111330.2.1:evalue=0.0:annot='Thaumatin-like protein'
gene_60895	Ntab07g031010-1.1	id=AT4G38620.1:evalue=2e-108:annot='myb domain protein 4'	id=Solyc01g111500.2.1:evalue=3e-147:annot='MYB transcription factor'	MYB
gene_5817	Ntab06g025990-1.1	id=AT3G13750.1:evalue=0.0:annot='beta galactosidase 1'	id=Solyc03g121540.2.1:evalue=0.0:annot='Beta-galactosidase'
gene_60896	Ntab07g031000-1.1	id=AT5G66140.1:evalue=1e-157:annot='proteasome alpha subunit D2'	id=Solyc01g111450.2.1:evalue=5e-166:annot='Proteasome subunit alpha type'
gene_60897	Ntab19g015670-1.1	id=AT2G17840.1:evalue=5e-174:annot='Senescence/dehydration-associated protein-related'	id=Solyc01g111440.2.1:evalue=0.0:annot='Senescence-associated protein 12'
gene_60897	Ntab07g030990-1.1	id=AT2G17840.1:evalue=5e-174:annot='Senescence/dehydration-associated protein-related'	id=Solyc01g111440.2.1:evalue=0.0:annot='Senescence-associated protein 12'
gene_60898	Ntab07g030970-1.1	id=AT1G10095.1:evalue=1e-138:annot='Protein prenylyltransferase superfamily protein'	id=Solyc01g111410.2.1:evalue=0.0:annot='Protein prenyltransferase alpha subunit repeat-containing protein 1'
gene_60901	Ntab08g005750-1.1	id=AT4G28760.2:evalue=0.0:annot='Protein of unknown function (DUF3741)'	id=Solyc06g083660.2.1:evalue=0.0:annot='Genomic DNA chromosome 5 BAC clone F6B6'
gene_60902	Ntab18g011480-1.1	id=AT1G24090.1:evalue=2e-101:annot='RNase H family protein'	id=Solyc01g008060.2.1:evalue=0.0:annot='Phosphoglycerate mutase'
gene_60902	Ntab09g010890-1.1	id=AT1G24090.1:evalue=2e-101:annot='RNase H family protein'	id=Solyc01g008060.2.1:evalue=0.0:annot='Phosphoglycerate mutase'
gene_60904	Ntab09g010960-1.1	id=AT1G70520.1:evalue=0.0:annot='cysteine-rich RLK (RECEPTOR-like protein kinase) 2'	id=Solyc01g007960.2.1:evalue=0.0:annot='RLK, Receptor like protein, putative resistance protein with an antifungal domain'
gene_60905	Ntab07g017640-1.1	id=AT1G10630.1:evalue=7e-132:annot='ADP-ribosylation factor A1F'	id=Solyc05g005190.2.1:evalue=1e-133:annot='ADP-ribosylation factor'
gene_60905	Ntab16g014480-1.1	id=AT1G10630.1:evalue=7e-132:annot='ADP-ribosylation factor A1F'	id=Solyc05g005190.2.1:evalue=1e-133:annot='ADP-ribosylation factor'
gene_60905	Ntab18g011590-1.1	id=AT1G10630.1:evalue=7e-132:annot='ADP-ribosylation factor A1F'	id=Solyc05g005190.2.1:evalue=1e-133:annot='ADP-ribosylation factor'
gene_60906	Ntab09g010940-1.1	id=AT1G60420.1:evalue=5e-10:annot='DC1 domain-containing protein'	id=Solyc05g005460.2.1:evalue=2e-09:annot='Nucleoredoxin 2'
gene_60907	Ntab09g010880-1.1	id=AT5G47860.1:evalue=0.0:annot='Protein of unknown function (DUF1350)'	id=Solyc01g008070.2.1:evalue=0.0:annot='Alpha_beta superfamily hydrolase'
gene_60907	Ntab18g011490-1.1	id=AT5G47860.1:evalue=0.0:annot='Protein of unknown function (DUF1350)'	id=Solyc01g008070.2.1:evalue=0.0:annot='Alpha_beta superfamily hydrolase'
gene_60917	Ntab20g016990-1.1	id=AT5G45890.1:evalue=4e-134:annot='senescence-associated gene 12'	id=Solyc12g056010.1.1:evalue=0.0:annot='Cathepsin B-like cysteine proteinase'
gene_60917	Ntab22g030670-1.1	id=AT5G45890.1:evalue=4e-134:annot='senescence-associated gene 12'	id=Solyc12g056010.1.1:evalue=0.0:annot='Cathepsin B-like cysteine proteinase'
gene_60917	Ntab05g012540-1.1	id=AT5G45890.1:evalue=4e-134:annot='senescence-associated gene 12'	id=Solyc12g056010.1.1:evalue=0.0:annot='Cathepsin B-like cysteine proteinase'
gene_60917	Ntab16g005020-1.1	id=AT5G45890.1:evalue=4e-134:annot='senescence-associated gene 12'	id=Solyc12g056010.1.1:evalue=0.0:annot='Cathepsin B-like cysteine proteinase'
gene_60917	Ntab03g026240-1.1	id=AT5G45890.1:evalue=4e-134:annot='senescence-associated gene 12'	id=Solyc12g056010.1.1:evalue=0.0:annot='Cathepsin B-like cysteine proteinase'
gene_60917	Ntab16g005010-1.1	id=AT5G45890.1:evalue=4e-134:annot='senescence-associated gene 12'	id=Solyc12g056010.1.1:evalue=0.0:annot='Cathepsin B-like cysteine proteinase'
gene_60917	Ntab12g006460-1.1	id=AT5G45890.1:evalue=4e-134:annot='senescence-associated gene 12'	id=Solyc12g056010.1.1:evalue=0.0:annot='Cathepsin B-like cysteine proteinase'
gene_60917	Ntab12g006470-1.1	id=AT5G45890.1:evalue=4e-134:annot='senescence-associated gene 12'	id=Solyc12g056010.1.1:evalue=0.0:annot='Cathepsin B-like cysteine proteinase'
gene_60917	Ntab12g006490-1.1	id=AT5G45890.1:evalue=4e-134:annot='senescence-associated gene 12'	id=Solyc12g056010.1.1:evalue=0.0:annot='Cathepsin B-like cysteine proteinase'
gene_60917	Ntab00g003300-1.1	id=AT5G45890.1:evalue=4e-134:annot='senescence-associated gene 12'	id=Solyc12g056010.1.1:evalue=0.0:annot='Cathepsin B-like cysteine proteinase'
gene_60917	Ntab12g006440-1.1	id=AT5G45890.1:evalue=4e-134:annot='senescence-associated gene 12'	id=Solyc12g056010.1.1:evalue=0.0:annot='Cathepsin B-like cysteine proteinase'
gene_60917	Ntab15g016750-1.1	id=AT5G45890.1:evalue=4e-134:annot='senescence-associated gene 12'	id=Solyc12g056010.1.1:evalue=0.0:annot='Cathepsin B-like cysteine proteinase'
gene_60917	Ntab17g023370-1.1	id=AT5G45890.1:evalue=4e-134:annot='senescence-associated gene 12'	id=Solyc12g056010.1.1:evalue=0.0:annot='Cathepsin B-like cysteine proteinase'
gene_60917	Ntab03g026300-1.1	id=AT5G45890.1:evalue=4e-134:annot='senescence-associated gene 12'	id=Solyc12g056010.1.1:evalue=0.0:annot='Cathepsin B-like cysteine proteinase'
gene_60917	Ntab16g005020-1.1	id=AT5G45890.1:evalue=4e-134:annot='senescence-associated gene 12'	id=Solyc12g056010.1.1:evalue=0.0:annot='Cathepsin B-like cysteine proteinase'
gene_60917	Ntab05g011580-1.1	id=AT5G45890.1:evalue=4e-134:annot='senescence-associated gene 12'	id=Solyc12g056010.1.1:evalue=0.0:annot='Cathepsin B-like cysteine proteinase'
gene_60917	Ntab17g023410-1.1	id=AT5G45890.1:evalue=4e-134:annot='senescence-associated gene 12'	id=Solyc12g056010.1.1:evalue=0.0:annot='Cathepsin B-like cysteine proteinase'
gene_60918	Ntab20g016980-1.1	id=AT1G01360.1:evalue=3e-98:annot='regulatory component of ABA receptor 1'	id=Solyc12g055990.1.1:evalue=1e-121:annot='Abscisic acid receptor PYL9'
gene_60923	Ntab19g012320-1.1	id=AT5G63940.1:evalue=0.0:annot='Protein kinase protein with adenine nucleotide alpha hydrolases-like domain'	id=Solyc01g068270.2.1:evalue=0.0:annot='Receptor-like kinase'
gene_60924	Ntab19g012310-1.1	id=AT5G63950.1:evalue=0.14:annot='chromatin remodeling 24'	id=Solyc01g068280.2.1:evalue=0.0:annot='Chromodomain-helicase-DNA-binding protein 1-like'
gene_60924	Ntab22g022810-1.1	id=AT5G63950.1:evalue=0.14:annot='chromatin remodeling 24'	id=Solyc01g068280.2.1:evalue=0.0:annot='Chromodomain-helicase-DNA-binding protein 1-like'
gene_60928	Ntab01g003220-1.1	id=AT4G11670.1:evalue=0.0:annot='Protein of unknown function (DUF810)'	id=Solyc08g080520.2.1:evalue=0.0:annot='AT5g06970_MOJ9_14'
gene_60928	Ntab23g021690-1.1	id=AT4G11670.1:evalue=0.0:annot='Protein of unknown function (DUF810)'	id=Solyc08g080520.2.1:evalue=0.0:annot='AT5g06970_MOJ9_14'
gene_60940	Ntab08g017350-1.1	id=AT5G58860.1:evalue=0.0:annot='cytochrome P450, family 86, subfamily A, polypeptide 1'	id=Solyc06g076800.2.1:evalue=0.0:annot='Cytochrome P450'
gene_60942	Ntab22g015160-1.1	id=AT3G06290.1:evalue=0.0:annot='SAC3/GANP/Nin1/mts3/eIF-3 p25 family'	id=Solyc12g035670.1.1:evalue=0.0:annot='MCM3-associated protein (Fragment)'
gene_60942	Ntab08g017360-1.1	id=AT3G06290.1:evalue=0.0:annot='SAC3/GANP/Nin1/mts3/eIF-3 p25 family'	id=Solyc12g035670.1.1:evalue=0.0:annot='MCM3-associated protein (Fragment)'
gene_60945	Ntab07g031630-1.1	id=AT5G22800.1:evalue=0.0:annot='Alanyl-tRNA synthetase, class IIc'	id=Solyc01g111990.2.1:evalue=0.0:annot='Alanyl-tRNA synthetase'
gene_609	Ntab24g014960-1.1	id=AT3G53520.1:evalue=0.0:annot='UDP-glucuronic acid decarboxylase 1'	id=Solyc10g085920.1.1:evalue=0.0:annot='Bifunctional polymyxin resistance protein ArnA-binding domain'
gene_60945	Ntab19g016720-1.1	id=AT5G22800.1:evalue=0.0:annot='Alanyl-tRNA synthetase, class IIc'	id=Solyc01g111990.2.1:evalue=0.0:annot='Alanyl-tRNA synthetase'
gene_60946	Ntab07g031640-1.1	id=AT3G45970.1:evalue=3e-112:annot='expansin-like A1'	id=Solyc01g112000.2.1:evalue=4e-154:annot='Expansin-like protein'
gene_60947	Ntab07g031600-1.1	id=AT1G76160.1:evalue=0.0:annot='SKU5 similar 5'	id=Solyc01g111970.2.1:evalue=0.0:annot='Laccase 1a'
gene_60947	Ntab18g023080-1.1	id=AT1G76160.1:evalue=0.0:annot='SKU5 similar 5'	id=Solyc01g111970.2.1:evalue=0.0:annot='Laccase 1a'
gene_60947	Ntab09g020800-1.1	id=AT1G76160.1:evalue=0.0:annot='SKU5 similar 5'	id=Solyc01g111970.2.1:evalue=0.0:annot='Laccase 1a'
gene_60947	Ntab22g032100-1.1	id=AT1G76160.1:evalue=0.0:annot='SKU5 similar 5'	id=Solyc01g111970.2.1:evalue=0.0:annot='Laccase 1a'
gene_60949	Ntab07g031610-1.1	id=AT1G47670.1:evalue=0.0:annot='Transmembrane amino acid transporter family protein'	id=Solyc01g111980.2.1:evalue=0.0:annot='Lysine_histidine transporter'
gene_60952	Ntab20g017120-1.1	id=AT5G41670.2:evalue=0.0:annot='6-phosphogluconate dehydrogenase family protein'	id=Solyc12g056120.1.1:evalue=0.0:annot='6-phosphogluconate dehydrogenase decarboxylating'
gene_60958	Ntab07g031520-1.1	id=AT2G17030.1:evalue=2e-105:annot='F-box family protein with a domain of unknown function (DUF295)'	id=Solyc01g111920.2.1:evalue=0.0:annot='F-box family protein'
gene_60958	Ntab03g020680-1.1	id=AT2G17030.1:evalue=9e-106:annot='F-box family protein with a domain of unknown function (DUF295)'	id=Solyc01g111920.2.1:evalue=0.0:annot='F-box family protein'
gene_60959	Ntab07g031510-1.1	id=AT4G38440.1:evalue=0.0:annot='unknown protein'	id=Solyc01g111910.2.1:evalue=0.0:annot='RNA polymerase II-associated protein 1'
gene_60959	Ntab19g016540-1.1	id=AT4G38440.1:evalue=0.0:annot='unknown protein'	id=Solyc01g111910.2.1:evalue=0.0:annot='RNA polymerase II-associated protein 1'
gene_60960	Ntab07g031500-1.1	id=AT4G35160.1:evalue=6e-116:annot='O-methyltransferase family protein'	id=Solyc01g111900.2.1:evalue=0.0:annot='O-methyltransferase-like protein'
gene_60961	Ntab07g031530-1.1	id=AT1G33390.1:evalue=1e-99:annot='RNA helicase family protein'	id=Solyc01g095710.2.1:evalue=0.0:annot='ATP-dependent RNA helicase'
gene_60961	Ntab07g031550-1.1	id=AT1G33390.1:evalue=1e-99:annot='RNA helicase family protein'	id=Solyc01g095710.2.1:evalue=0.0:annot='ATP-dependent RNA helicase'
gene_60962	Ntab07g031570-1.1	id=AT1G16210.1:evalue=4e-113:annot='unknown protein'	id=Solyc01g111940.2.1:evalue=4e-120:annot='Coiled-coil domain-containing protein 124'
gene_60963	Ntab07g031580-1.1	id=AT2G16750.1:evalue=5e-76:annot='Protein kinase protein with adenine nucleotide alpha hydrolases-like domain'	id=Solyc01g111950.2.1:evalue=0.0:annot='Receptor-like kinase'
gene_60964	Ntab07g031670-1.1	id=AT4G35240.2:evalue=0.0:annot='Protein of unknown function (DUF630 and DUF632)'	id=Solyc01g112050.2.1:evalue=0.0:annot='Bzip transcription factor-like'
gene_60967	Ntab04g025370-1.1	id=AT2G16980.2:evalue=3e-113:annot='Major facilitator superfamily protein'	id=Solyc10g055770.1.1:evalue=0.0:annot='Multidrug resistance protein 2'
gene_60967	Ntab06g009270-1.1	id=AT2G16980.2:evalue=3e-113:annot='Major facilitator superfamily protein'	id=Solyc10g055770.1.1:evalue=0.0:annot='Multidrug resistance protein 2'
gene_60967	Ntab19g016480-1.1	id=AT2G16980.2:evalue=3e-113:annot='Major facilitator superfamily protein'	id=Solyc10g055770.1.1:evalue=0.0:annot='Multidrug resistance protein 2'
gene_60967	Ntab07g031430-1.1	id=AT2G16980.2:evalue=3e-113:annot='Major facilitator superfamily protein'	id=Solyc10g055770.1.1:evalue=0.0:annot='Multidrug resistance protein 2'
gene_60968	Ntab07g031490-1.1	id=AT2G17020.1:evalue=0.0:annot='F-box/RNI-like superfamily protein'	id=Solyc01g111890.2.1:evalue=0.0:annot='F-box_LRR-repeat protein 14'
gene_60969	Ntab07g031480-1.1	id=AT4G38470.1:evalue=0.0:annot='ACT-like protein tyrosine kinase family protein'	id=Solyc01g111880.2.1:evalue=0.0:annot='Tyrosine-protein kinase transforming protein Src'
gene_60972	Ntab07g031560-1.1	id=AT4G38430.1:evalue=0.0:annot='rho guanyl-nucleotide exchange factor 1'	id=Solyc01g111930.2.1:evalue=0.0:annot='Rop guanine nucleotide exchange factor 1'
gene_60973	Ntab07g031590-1.1	id=AT1G76160.1:evalue=0.0:annot='SKU5 similar 5'	id=Solyc01g111970.2.1:evalue=0.0:annot='Laccase 1a'
gene_60980	Ntab18g020690-1.1	id=AT3G46130.1:evalue=4e-71:annot='myb domain protein 48'	id=Solyc11g073120.1.1:evalue=7e-127:annot='MYB transcription factor'	MYB
gene_60981	Ntab01g012760-1.1	id=AT5G25590.1:evalue=0.0:annot='Protein of unknown function (DUF630 and DUF632)'	id=Solyc08g068100.2.1:evalue=0.0:annot='Bzip-like transcription factor-like'
gene_60981	Ntab23g012990-1.1	id=AT5G25590.1:evalue=0.0:annot='Protein of unknown function (DUF630 and DUF632)'	id=Solyc08g068100.2.1:evalue=0.0:annot='Bzip-like transcription factor-like'
gene_60992	Ntab15g007940-1.1	id=AT3G48860.1:evalue=1e-149:annot='unknown protein'	id=Solyc05g023770.2.1:evalue=0.0:annot='Unknown Protein'
gene_5821	Ntab08g018620-1.1	id=AT2G32010.2:evalue=3.8:annot='CVP2 like 1'	id=Solyc10g049330.1.1:evalue=1e-34:annot='Unknown Protein'
gene_5821	Ntab14g001140-1.1	id=AT2G32010.2:evalue=3.8:annot='CVP2 like 1'	id=Solyc10g049330.1.1:evalue=1e-34:annot='Unknown Protein'
gene_60994	Ntab03g009010-1.1	id=AT2G22780.1:evalue=0.0:annot='peroxisomal NAD-malate dehydrogenase 1'	id=Solyc02g063490.2.1:evalue=0.0:annot='Malate dehydrogenase'
gene_60998	Ntab19g016780-1.1	id=AT5G60620.1:evalue=3e-159:annot='glycerol-3-phosphate acyltransferase 9'	id=Solyc08g082340.2.1:evalue=0.0:annot='Glycerol-3-phosphate acyltransferase 3'
gene_60998	Ntab07g031700-1.1	id=AT5G60620.1:evalue=3e-159:annot='glycerol-3-phosphate acyltransferase 9'	id=Solyc08g082340.2.1:evalue=0.0:annot='Glycerol-3-phosphate acyltransferase 3'
gene_610	Ntab24g014970-1.1	id=AT2G37390.2:evalue=3e-45:annot='Chloroplast-targeted copper chaperone protein'	id=Solyc10g085910.1.1:evalue=9e-142:annot='Heavy metal-associated domain containing protein expressed'
gene_60999	Ntab07g031710-1.1	id=AT2G17120.1:evalue=7e-95:annot='lysm domain GPI-anchored protein 2 precursor'	id=Solyc01g112080.2.1:evalue=0.0:annot='LysM-domain GPI-anchored protein'
gene_61001	Ntab19g012750-1.1	id=AT1G19250.1:evalue=2e-139:annot='flavin-dependent monooxygenase 1'	id=Solyc01g112140.2.1:evalue=0.0:annot='Dimethylaniline monooxygenase 5'
gene_61001	Ntab07g031810-1.1	id=AT1G19250.1:evalue=2e-139:annot='flavin-dependent monooxygenase 1'	id=Solyc01g112140.2.1:evalue=0.0:annot='Dimethylaniline monooxygenase 5'
gene_61003	Ntab07g031680-1.1	id=AT4G35250.1:evalue=0.0:annot='NAD(P)-binding Rossmann-fold superfamily protein'	id=Solyc01g112060.2.1:evalue=0.0:annot='NmrA family protein-binding domain'
gene_61004	Ntab07g031690-1.1	id=AT1G20550.1:evalue=0.0:annot='O-fucosyltransferase family protein'	id=Solyc01g112070.2.1:evalue=0.0:annot='Os03g0169000 protein (Fragment)'
gene_61011	Ntab13g018340-1.1	id=AT5G04780.1:evalue=0.0:annot='Pentatricopeptide repeat (PPR) superfamily protein'	id=Solyc11g006700.1.1:evalue=0.0:annot='Pentatricopeptide repeat-containing protein'
gene_61011	Ntab11g005350-1.1	id=AT5G04780.1:evalue=0.0:annot='Pentatricopeptide repeat (PPR) superfamily protein'	id=Solyc11g006700.1.1:evalue=0.0:annot='Pentatricopeptide repeat-containing protein'
gene_61012	Ntab11g005360-1.1	id=AT5G04800.4:evalue=8e-79:annot='Ribosomal S17 family protein'	id=Solyc05g055230.1.1:evalue=3e-92:annot='40S ribosomal protein S17-like protein'
gene_61015	Ntab11g025410-1.1	id=AT1G05840.1:evalue=7e-173:annot='Eukaryotic aspartyl protease family protein'	id=Solyc09g098340.2.1:evalue=0.0:annot='Aspartic proteinase-like protein 2'
gene_61015	Ntab13g001080-1.1	id=AT1G05840.1:evalue=7e-173:annot='Eukaryotic aspartyl protease family protein'	id=Solyc09g098340.2.1:evalue=0.0:annot='Aspartic proteinase-like protein 2'
gene_61016	Ntab18g006580-1.1	id=AT5G57370.1:evalue=1e-37:annot='unknown protein'	id=-:evalue=-:annot='-'
gene_61017	Ntab18g006550-1.1	id=AT1G67090.1:evalue=2e-35:annot='ribulose bisphosphate carboxylase small chain 1A'	id=Solyc07g017950.2.1:evalue=7e-70:annot='Ribulose bisphosphate carboxylase small chain'
gene_5823	Ntab06g025920-1.1	id=AT1G17620.1:evalue=1e-67:annot='Late embryogenesis abundant (LEA) hydroxyproline-rich glycoprotein family'	id=Solyc03g121620.1.1:evalue=2e-133:annot='Harpin-induced protein-like (Fragment)'
gene_5823	Ntab04g001570-1.1	id=AT1G17620.1:evalue=1e-67:annot='Late embryogenesis abundant (LEA) hydroxyproline-rich glycoprotein family'	id=Solyc03g121620.1.1:evalue=2e-133:annot='Harpin-induced protein-like (Fragment)'
gene_61025	Ntab22g013230-1.1	id=AT3G52890.2:evalue=0.0:annot='KCBP-interacting protein kinase'	id=Solyc06g074480.2.1:evalue=0.0:annot='Protein kinase'
gene_61026	Ntab22g013250-1.1	id=AT5G22620.2:evalue=0.0:annot='phosphoglycerate/bisphosphoglycerate mutase family protein'	id=Solyc06g074510.2.1:evalue=0.0:annot='2,3-bisphosphoglycerate-dependent phosphoglycerate mutase 2'
gene_5824	Ntab06g025970-1.1	id=AT3G13772.1:evalue=0.0:annot='transmembrane nine 7'	id=Solyc03g121570.2.1:evalue=0.0:annot='Transmembrane 9 superfamily protein member 4'
gene_61032	Ntab04g028220-1.1	id=AT5G12040.1:evalue=6e-111:annot='Nitrilase/cyanide hydratase and apolipoprotein N-acyltransferase family protein'	id=Solyc06g064880.2.1:evalue=4e-161:annot='Nitrilase 2'
gene_61032	Ntab08g000140-1.1	id=AT5G12040.1:evalue=6e-111:annot='Nitrilase/cyanide hydratase and apolipoprotein N-acyltransferase family protein'	id=Solyc06g064880.2.1:evalue=4e-161:annot='Nitrilase 2'
gene_61033	Ntab08g000120-1.1	id=AT1G22930.1:evalue=0.0:annot='T-complex protein 11'	id=Solyc06g064910.2.1:evalue=0.0:annot='T-complex protein 11'
gene_61033	Ntab22g007480-1.1	id=AT1G22930.1:evalue=0.0:annot='T-complex protein 11'	id=Solyc06g064910.2.1:evalue=0.0:annot='T-complex protein 11'
gene_61042	Ntab17g023270-1.1	id=AT3G28670.1:evalue=1e-149:annot='oxidoreductase, zinc-binding dehydrogenase family protein'	id=Solyc02g014380.2.1:evalue=0.0:annot='Protein odr-4 homolog'
gene_61042	Ntab03g026430-1.1	id=AT3G28670.1:evalue=1e-149:annot='oxidoreductase, zinc-binding dehydrogenase family protein'	id=Solyc02g014380.2.1:evalue=0.0:annot='Protein odr-4 homolog'
gene_61044	Ntab03g026450-1.1	id=AT2G34070.1:evalue=4e-178:annot='TRICHOME BIREFRINGENCE-LIKE 37'	id=Solyc02g077080.2.1:evalue=0.0:annot='Os06g0207500 protein (Fragment)'
gene_61044	Ntab17g023260-1.1	id=AT2G34070.1:evalue=4e-178:annot='TRICHOME BIREFRINGENCE-LIKE 37'	id=Solyc02g077080.2.1:evalue=0.0:annot='Os06g0207500 protein (Fragment)'
gene_61045	Ntab03g026460-1.1	id=AT4G18570.1:evalue=9e-156:annot='Tetratricopeptide repeat (TPR)-like superfamily protein'	id=Solyc02g077090.2.1:evalue=0.0:annot='Chloroplast unusual positioning 1A'
gene_61046	Ntab03g026480-1.1	id=AT1G28600.1:evalue=1e-136:annot='GDSL-like Lipase/Acylhydrolase superfamily protein'	id=Solyc10g008720.2.1:evalue=0.0:annot='GDSL esterase_lipase At1g28580'
gene_61047	Ntab09g014390-1.1	id=AT4G18550.1:evalue=1e-162:annot='alpha/beta-Hydrolases superfamily protein'	id=Solyc02g077110.2.1:evalue=0.0:annot='Lipase-like protein'
gene_61047	Ntab03g026470-1.1	id=AT4G18550.1:evalue=1e-162:annot='alpha/beta-Hydrolases superfamily protein'	id=Solyc02g077110.2.1:evalue=0.0:annot='Lipase-like protein'
gene_61056	Ntab05g015260-1.1	id=AT5G63960.1:evalue=0.0:annot='DNA binding'	id=Solyc10g081250.1.1:evalue=0.0:annot='DNA polymerase'
gene_61056	Ntab24g018990-1.1	id=AT5G63960.1:evalue=0.0:annot='DNA binding'	id=Solyc10g081250.1.1:evalue=0.0:annot='DNA polymerase'
gene_61056	Ntab05g015260-1.1	id=AT5G63960.1:evalue=0.0:annot='DNA binding'	id=Solyc10g081250.1.1:evalue=0.0:annot='DNA polymerase'
gene_61057	Ntab04g000560-1.1	id=AT5G17710.2:evalue=3e-104:annot='Co-chaperone GrpE family protein'	id=Solyc10g081240.1.1:evalue=4e-180:annot='Protein grpE'
gene_61057	Ntab24g019000-1.1	id=AT5G17710.2:evalue=3e-104:annot='Co-chaperone GrpE family protein'	id=Solyc10g081240.1.1:evalue=4e-180:annot='Protein grpE'
gene_61061	Ntab17g009710-1.1	id=AT5G60980.2:evalue=2e-106:annot='Nuclear transport factor 2 (NTF2) family protein with RNA binding (RRM-RBD-RNP motifs) domain'	id=Solyc02g066830.2.1:evalue=0.0:annot='Ras GTPase-activating protein-binding protein 2'
gene_61065	Ntab20g006130-1.1	id=AT1G23750.1:evalue=8e-47:annot='Nucleic acid-binding, OB-fold-like protein'	id=Solyc05g005510.2.1:evalue=3e-42:annot='DNA-binding related protein (Fragment)'
gene_5831	Ntab22g025630-1.1	id=AT4G02730.1:evalue=3e-166:annot='Transducin/WD40 repeat-like superfamily protein'	id=Solyc09g065290.2.1:evalue=0.0:annot='Wd-repeat protein'
gene_61070	Ntab05g006160-1.1	id=AT2G43850.1:evalue=0.0:annot='Integrin-linked protein kinase family'	id=Solyc08g014450.2.1:evalue=0.0:annot='Kinase family protein'
gene_61070	Ntab15g005950-1.1	id=AT2G43850.1:evalue=0.0:annot='Integrin-linked protein kinase family'	id=Solyc08g014450.2.1:evalue=0.0:annot='Kinase family protein'
gene_61071	Ntab15g005990-1.1	id=AT3G25500.1:evalue=8e-178:annot='formin homology 1'	id=Solyc12g019480.1.1:evalue=0.0:annot='Formin 3'
gene_5832	Ntab22g025620-1.1	id=AT4G02725.1:evalue=2e-56:annot='unknown protein'	id=Solyc09g065300.2.1:evalue=2e-75:annot='Uncharacterized membrane protein'
gene_61081	Ntab10g012920-1.1	id=AT5G55640.1:evalue=7e-46:annot='unknown protein'	id=Solyc07g065480.2.1:evalue=2e-82:annot='Unknown Protein'
gene_61081	Ntab02g011460-1.1	id=AT5G55640.1:evalue=7e-46:annot='unknown protein'	id=Solyc07g065480.2.1:evalue=2e-82:annot='Unknown Protein'
gene_61083	Ntab10g012950-1.1	id=AT3G13170.1:evalue=1e-114:annot='Spo11/DNA topoisomerase VI, subunit A protein'	id=Solyc07g065430.2.1:evalue=3e-135:annot='DNA topoisomerase VI subunit A'
gene_61083	Ntab02g011490-1.1	id=AT3G13170.1:evalue=1e-114:annot='Spo11/DNA topoisomerase VI, subunit A protein'	id=Solyc07g065430.2.1:evalue=3e-135:annot='DNA topoisomerase VI subunit A'
gene_61086	Ntab02g011450-1.1	id=AT4G26630.2:evalue=2e-109:annot='DEK domain-containing chromatin associated protein'	id=Solyc07g065490.2.1:evalue=0.0:annot='Dek protein'
gene_61086	Ntab09g000160-1.1	id=AT4G26630.2:evalue=2e-109:annot='DEK domain-containing chromatin associated protein'	id=Solyc07g065490.2.1:evalue=0.0:annot='Dek protein'
gene_61087	Ntab02g011470-1.1	id=AT1G55880.1:evalue=4e-127:annot='Pyridoxal-5'-phosphate-dependent enzyme family protein'	id=Solyc07g065470.2.1:evalue=1e-146:annot='Cysteine synthase'
gene_61089	Ntab17g024620-1.1	id=AT4G23160.1:evalue=1e-49:annot='cysteine-rich RLK (RECEPTOR-like protein kinase) 8'	id=Solyc05g050260.1.1:evalue=1e-74:annot='Transposon Ty1-BL Gag-Pol polyprotein'
gene_61089	Ntab19g023980-1.1	id=AT4G23160.1:evalue=1e-49:annot='cysteine-rich RLK (RECEPTOR-like protein kinase) 8'	id=Solyc05g050260.1.1:evalue=1e-74:annot='Transposon Ty1-BL Gag-Pol polyprotein'
gene_61089	Ntab16g003430-1.1	id=AT4G23160.1:evalue=1e-49:annot='cysteine-rich RLK (RECEPTOR-like protein kinase) 8'	id=Solyc05g050260.1.1:evalue=1e-74:annot='Transposon Ty1-BL Gag-Pol polyprotein'
gene_61089	Ntab10g013950-1.1	id=AT4G23160.1:evalue=1e-49:annot='cysteine-rich RLK (RECEPTOR-like protein kinase) 8'	id=Solyc05g050260.1.1:evalue=1e-74:annot='Transposon Ty1-BL Gag-Pol polyprotein'
gene_61089	Ntab16g007780-1.1	id=AT4G23160.1:evalue=1e-49:annot='cysteine-rich RLK (RECEPTOR-like protein kinase) 8'	id=Solyc05g050260.1.1:evalue=1e-74:annot='Transposon Ty1-BL Gag-Pol polyprotein'
gene_61089	Ntab18g003330-1.1	id=AT4G23160.1:evalue=1e-49:annot='cysteine-rich RLK (RECEPTOR-like protein kinase) 8'	id=Solyc05g050260.1.1:evalue=1e-74:annot='Transposon Ty1-BL Gag-Pol polyprotein'
gene_61089	Ntab13g021480-1.1	id=AT4G23160.1:evalue=1e-49:annot='cysteine-rich RLK (RECEPTOR-like protein kinase) 8'	id=Solyc05g050260.1.1:evalue=1e-74:annot='Transposon Ty1-BL Gag-Pol polyprotein'
gene_61089	Ntab07g002710-1.1	id=AT4G23160.1:evalue=1e-49:annot='cysteine-rich RLK (RECEPTOR-like protein kinase) 8'	id=Solyc05g050260.1.1:evalue=1e-74:annot='Transposon Ty1-BL Gag-Pol polyprotein'
gene_61089	Ntab04g020210-1.1	id=AT4G23160.1:evalue=1e-49:annot='cysteine-rich RLK (RECEPTOR-like protein kinase) 8'	id=Solyc05g050260.1.1:evalue=1e-74:annot='Transposon Ty1-BL Gag-Pol polyprotein'
gene_61089	Ntab14g003640-1.1	id=AT4G23160.1:evalue=1e-49:annot='cysteine-rich RLK (RECEPTOR-like protein kinase) 8'	id=Solyc05g050260.1.1:evalue=1e-74:annot='Transposon Ty1-BL Gag-Pol polyprotein'
gene_61089	Ntab16g007780-1.1	id=AT4G23160.1:evalue=1e-49:annot='cysteine-rich RLK (RECEPTOR-like protein kinase) 8'	id=Solyc05g050260.1.1:evalue=1e-74:annot='Transposon Ty1-BL Gag-Pol polyprotein'
gene_61089	Ntab14g009120-1.1	id=AT4G23160.1:evalue=1e-49:annot='cysteine-rich RLK (RECEPTOR-like protein kinase) 8'	id=Solyc05g050260.1.1:evalue=1e-74:annot='Transposon Ty1-BL Gag-Pol polyprotein'
gene_61094	Ntab10g012840-1.1	id=AT5G55810.1:evalue=6e-53:annot='nicotinate/nicotinamide mononucleotide adenyltransferase'	id=Solyc07g065590.2.1:evalue=1e-88:annot='Nicotinamide mononucleotide adenylyltransferase 1'
gene_61094	Ntab02g011380-1.1	id=AT5G55810.1:evalue=6e-53:annot='nicotinate/nicotinamide mononucleotide adenyltransferase'	id=Solyc07g065590.2.1:evalue=1e-88:annot='Nicotinamide mononucleotide adenylyltransferase 1'
gene_61105	Ntab05g003220-1.1	id=AT1G31420.2:evalue=0.0:annot='Leucine-rich repeat protein kinase family protein'	id=Solyc08g074760.2.1:evalue=0.0:annot='Receptor like kinase, RLK'
gene_61105	Ntab23g011810-1.1	id=AT1G31420.2:evalue=0.0:annot='Leucine-rich repeat protein kinase family protein'	id=Solyc08g074760.2.1:evalue=0.0:annot='Receptor like kinase, RLK'
gene_61105	Ntab01g016700-1.1	id=AT1G31420.2:evalue=0.0:annot='Leucine-rich repeat protein kinase family protein'	id=Solyc08g074760.2.1:evalue=0.0:annot='Receptor like kinase, RLK'
gene_61107	Ntab04g016800-1.1	id=AT5G52270.1:evalue=5e-61:annot='SNARE-like superfamily protein'	id=Solyc03g025860.2.1:evalue=1e-139:annot='Vesicle-trafficking protein SEC22b'
gene_61110	Ntab04g016820-1.1	id=AT4G25550.1:evalue=8e-132:annot='Cleavage/polyadenylation specificity factor, 25kDa subunit'	id=Solyc03g025880.2.1:evalue=2e-145:annot='Cleavage and polyadenylation specificity factor subunit 5'
gene_61110	Ntab06g014450-1.1	id=AT4G25550.1:evalue=8e-132:annot='Cleavage/polyadenylation specificity factor, 25kDa subunit'	id=Solyc03g025880.2.1:evalue=2e-145:annot='Cleavage and polyadenylation specificity factor subunit 5'
gene_61111	Ntab04g016810-1.1	id=AT5G52260.1:evalue=7e-60:annot='myb domain protein 19'	id=Solyc03g025870.2.1:evalue=4e-89:annot='MYB transcription factor'	MYB_related
gene_61112	Ntab04g016840-1.1	id=AT3G48900.1:evalue=4e-143:annot='single-stranded DNA endonuclease family protein'	id=Solyc03g025900.2.1:evalue=0.0:annot='Flap structure-specific endonuclease_yeast Rad'
gene_61114	Ntab06g014460-1.1	id=AT4G25540.1:evalue=0.0:annot='homolog of DNA mismatch repair protein MSH3'	id=Solyc03g025890.1.1:evalue=0.0:annot='DNA mismatch repair protein mutS'
gene_61114	Ntab04g016830-1.1	id=AT4G25540.1:evalue=0.0:annot='homolog of DNA mismatch repair protein MSH3'	id=Solyc03g025890.1.1:evalue=0.0:annot='DNA mismatch repair protein mutS'
gene_61118	Ntab03g006270-1.1	id=AT4G35470.1:evalue=0.0:annot='plant intracellular ras group-related LRR 4'	id=Solyc00g007300.2.1:evalue=0.0:annot='Lrr, resistance protein fragment'
gene_61124	Ntab04g009440-1.1	id=AT1G19000.2:evalue=5e-63:annot='Homeodomain-like superfamily protein'	id=Solyc03g113620.2.1:evalue=3e-117:annot='MYB transcription factor'	MYB_related
gene_61127	Ntab07g023890-1.1	id=AT4G00430.1:evalue=0.0:annot='plasma membrane intrinsic protein 1'	id=Solyc01g094690.2.1:evalue=0.0:annot='Aquaporin'
gene_61128	Ntab15g011130-1.1	id=AT5G06750.3:evalue=1e-170:annot='Protein phosphatase 2C family protein'	id=Solyc10g078820.1.1:evalue=0.0:annot='Protein phosphatase 2c-like protein'
gene_61130	Ntab15g011110-1.1	id=AT5G14240.1:evalue=2e-114:annot='Thioredoxin superfamily protein'	id=Solyc10g078830.1.1:evalue=2e-158:annot='Phosducin-like protein 3'
gene_61140	Ntab08g000360-1.1	id=AT3G46530.1:evalue=3e-59:annot='NB-ARC domain-containing disease resistance protein'	id=Solyc06g064680.1.1:evalue=0.0:annot='Nbs-lrr, resistance protein'
gene_61140	Ntab08g000360-1.1	id=AT3G46530.1:evalue=3e-59:annot='NB-ARC domain-containing disease resistance protein'	id=Solyc06g064680.1.1:evalue=0.0:annot='Nbs-lrr, resistance protein'
gene_61145	Ntab22g007750-1.1	id=AT1G12790.1:evalue=2e-54:annot='unknown protein'	id=Solyc06g064560.2.1:evalue=3e-85:annot='DNA ligase-like protein'
gene_61145	Ntab08g000460-1.1	id=AT1G12790.1:evalue=2e-54:annot='unknown protein'	id=Solyc06g064560.2.1:evalue=3e-85:annot='DNA ligase-like protein'
gene_61146	Ntab22g007720-1.1	id=AT3G46530.1:evalue=2e-62:annot='NB-ARC domain-containing disease resistance protein'	id=Solyc06g064760.1.1:evalue=0.0:annot='Nbs-lrr, resistance protein'
gene_61146	Ntab08g000290-1.1	id=AT3G46530.1:evalue=2e-62:annot='NB-ARC domain-containing disease resistance protein'	id=Solyc06g064760.1.1:evalue=0.0:annot='Nbs-lrr, resistance protein'
gene_61147	Ntab00g004360-1.1	id=AT5G35450.1:evalue=1e-17:annot='Disease resistance protein (CC-NBS-LRR class) family'	id=Solyc06g064750.1.1:evalue=8e-167:annot='Nbs-lrr, resistance protein'
gene_61147	Ntab08g000370-1.1	id=AT5G35450.1:evalue=1e-17:annot='Disease resistance protein (CC-NBS-LRR class) family'	id=Solyc06g064750.1.1:evalue=8e-167:annot='Nbs-lrr, resistance protein'
gene_61149	Ntab08g000420-1.1	id=AT1G55120.1:evalue=0.0:annot='beta-fructofuranosidase 5'	id=Solyc06g064620.2.1:evalue=0.0:annot='Beta-fructofuranosidase insoluble isoenzyme 2'
gene_61149	Ntab22g007820-1.1	id=AT1G55120.1:evalue=0.0:annot='beta-fructofuranosidase 5'	id=Solyc06g064620.2.1:evalue=0.0:annot='Beta-fructofuranosidase insoluble isoenzyme 2'
gene_61150	Ntab08g000410-1.1	id=AT4G16720.1:evalue=2e-121:annot='Ribosomal protein L23/L15e family protein'	id=Solyc06g060400.2.1:evalue=5e-143:annot='Ribosomal protein L15'
gene_5839	Ntab17g031250-1.1	id=AT2G46460.1:evalue=3e-09:annot='Polynucleotidyl transferase, ribonuclease H-like superfamily protein'	id=Solyc07g041740.1.1:evalue=6e-20:annot='RNase H family protein'
gene_5839	Ntab05g017670-1.1	id=AT2G46460.1:evalue=3e-09:annot='Polynucleotidyl transferase, ribonuclease H-like superfamily protein'	id=Solyc07g041740.1.1:evalue=6e-20:annot='RNase H family protein'
gene_5839	Ntab10g022020-1.1	id=AT2G46460.1:evalue=3e-09:annot='Polynucleotidyl transferase, ribonuclease H-like superfamily protein'	id=Solyc07g041740.1.1:evalue=6e-20:annot='RNase H family protein'
gene_5839	Ntab24g017960-1.1	id=AT2G46460.1:evalue=3e-09:annot='Polynucleotidyl transferase, ribonuclease H-like superfamily protein'	id=Solyc07g041740.1.1:evalue=6e-20:annot='RNase H family protein'
gene_5839	Ntab05g015850-1.1	id=AT2G46460.1:evalue=3e-09:annot='Polynucleotidyl transferase, ribonuclease H-like superfamily protein'	id=Solyc07g041740.1.1:evalue=6e-20:annot='RNase H family protein'
gene_61166	Ntab11g022400-1.1	id=AT5G65420.1:evalue=6e-97:annot='CYCLIN D4'	id=Solyc05g051410.2.1:evalue=8e-170:annot='Cyclin D2'
gene_61167	Ntab07g015520-1.1	id=AT4G24660.1:evalue=9e-63:annot='homeobox protein 22'	id=Solyc04g014260.1.1:evalue=3e-93:annot='Zinc finger-homeodomain protein 1 (Fragment)'	ZF-HD
gene_61167	Ntab06g019790-1.1	id=AT4G24660.1:evalue=9e-63:annot='homeobox protein 22'	id=Solyc04g014260.1.1:evalue=3e-93:annot='Zinc finger-homeodomain protein 1 (Fragment)'	ZF-HD
gene_61167	Ntab03g011210-1.1	id=AT4G24660.1:evalue=9e-63:annot='homeobox protein 22'	id=Solyc04g014260.1.1:evalue=3e-93:annot='Zinc finger-homeodomain protein 1 (Fragment)'	ZF-HD
gene_61167	Ntab16g015800-1.1	id=AT4G24660.1:evalue=9e-63:annot='homeobox protein 22'	id=Solyc04g014260.1.1:evalue=3e-93:annot='Zinc finger-homeodomain protein 1 (Fragment)'	ZF-HD
gene_61167	Ntab15g014890-1.1	id=AT4G24660.1:evalue=9e-63:annot='homeobox protein 22'	id=Solyc04g014260.1.1:evalue=3e-93:annot='Zinc finger-homeodomain protein 1 (Fragment)'	ZF-HD
gene_61167	Ntab17g010060-1.1	id=AT4G24660.1:evalue=9e-63:annot='homeobox protein 22'	id=Solyc04g014260.1.1:evalue=3e-93:annot='Zinc finger-homeodomain protein 1 (Fragment)'	ZF-HD
gene_61167	Ntab12g016040-1.1	id=AT4G24660.1:evalue=9e-63:annot='homeobox protein 22'	id=Solyc04g014260.1.1:evalue=3e-93:annot='Zinc finger-homeodomain protein 1 (Fragment)'	ZF-HD
gene_61167	Ntab13g003730-1.1	id=AT4G24660.1:evalue=9e-63:annot='homeobox protein 22'	id=Solyc04g014260.1.1:evalue=3e-93:annot='Zinc finger-homeodomain protein 1 (Fragment)'	ZF-HD
gene_61167	Ntab23g002220-1.1	id=AT4G24660.1:evalue=9e-63:annot='homeobox protein 22'	id=Solyc04g014260.1.1:evalue=3e-93:annot='Zinc finger-homeodomain protein 1 (Fragment)'	ZF-HD
gene_61167	Ntab11g022420-1.1	id=AT4G24660.1:evalue=4e-63:annot='homeobox protein 22'	id=Solyc04g014260.1.1:evalue=1e-92:annot='Zinc finger-homeodomain protein 1 (Fragment)'	ZF-HD
gene_61167	Ntab12g007330-1.1	id=AT4G24660.1:evalue=4e-63:annot='homeobox protein 22'	id=Solyc04g014260.1.1:evalue=1e-92:annot='Zinc finger-homeodomain protein 1 (Fragment)'	ZF-HD
gene_61167	Ntab24g005000-1.1	id=AT4G24660.1:evalue=4e-63:annot='homeobox protein 22'	id=Solyc04g014260.1.1:evalue=1e-92:annot='Zinc finger-homeodomain protein 1 (Fragment)'	ZF-HD
gene_61167	Ntab12g007330-1.1	id=AT4G24660.1:evalue=4e-63:annot='homeobox protein 22'	id=Solyc04g014260.1.1:evalue=1e-92:annot='Zinc finger-homeodomain protein 1 (Fragment)'	ZF-HD
gene_61167	Ntab16g005890-1.1	id=AT4G24660.1:evalue=4e-63:annot='homeobox protein 22'	id=Solyc04g014260.1.1:evalue=1e-92:annot='Zinc finger-homeodomain protein 1 (Fragment)'	ZF-HD
gene_61167	Ntab16g005890-1.1	id=AT4G24660.1:evalue=4e-63:annot='homeobox protein 22'	id=Solyc04g014260.1.1:evalue=1e-92:annot='Zinc finger-homeodomain protein 1 (Fragment)'	ZF-HD
gene_61168	Ntab16g001080-1.1	id=AT3G07610.1:evalue=1e-169:annot='Transcription factor jumonji (jmjC) domain-containing protein'	id=Solyc09g091490.1.1:evalue=7e-103:annot='Transcription factor jumonji domain-containing protein'
gene_61168	Ntab16g001080-1.1	id=AT3G07610.1:evalue=1e-169:annot='Transcription factor jumonji (jmjC) domain-containing protein'	id=Solyc09g091490.1.1:evalue=7e-103:annot='Transcription factor jumonji domain-containing protein'
gene_61168	Ntab13g003740-1.1	id=AT3G07610.1:evalue=0.0:annot='Transcription factor jumonji (jmjC) domain-containing protein'	id=Solyc04g049140.2.1:evalue=0.0:annot='Transcription factor jumonji domain-containing protein'
gene_61168	Ntab11g022410-1.1	id=AT3G07610.1:evalue=0.0:annot='Transcription factor jumonji (jmjC) domain-containing protein'	id=Solyc04g049140.2.1:evalue=0.0:annot='Transcription factor jumonji domain-containing protein'
gene_61169	Ntab19g028520-1.1	id=AT1G60870.1:evalue=2e-27:annot='maternal effect embryo arrest 9'	id=Solyc01g104190.2.1:evalue=6e-91:annot='Unknown Protein'
gene_5841	Ntab03g023860-1.1	id=AT2G04080.1:evalue=3e-170:annot='MATE efflux family protein'	id=Solyc02g091080.1.1:evalue=0.0:annot='Multidrug resistance protein mdtK'
gene_5841	Ntab17g031290-1.1	id=AT2G04080.1:evalue=3e-170:annot='MATE efflux family protein'	id=Solyc02g091080.1.1:evalue=0.0:annot='Multidrug resistance protein mdtK'
gene_5841	Ntab03g017080-1.1	id=AT2G04080.1:evalue=3e-170:annot='MATE efflux family protein'	id=Solyc02g091080.1.1:evalue=0.0:annot='Multidrug resistance protein mdtK'
gene_61178	Ntab09g001490-1.1	id=AT5G66520.1:evalue=4e-144:annot='Tetratricopeptide repeat (TPR)-like superfamily protein'	id=Solyc03g006990.1.1:evalue=0.0:annot='Pentatricopeptide repeat-containing protein'
gene_61178	Ntab22g027580-1.1	id=AT5G66520.1:evalue=4e-144:annot='Tetratricopeptide repeat (TPR)-like superfamily protein'	id=Solyc03g006990.1.1:evalue=0.0:annot='Pentatricopeptide repeat-containing protein'
gene_61178	Ntab06g013600-1.1	id=AT5G66520.1:evalue=4e-144:annot='Tetratricopeptide repeat (TPR)-like superfamily protein'	id=Solyc03g006990.1.1:evalue=0.0:annot='Pentatricopeptide repeat-containing protein'
gene_61178	Ntab09g001490-1.1	id=AT5G66520.1:evalue=4e-144:annot='Tetratricopeptide repeat (TPR)-like superfamily protein'	id=Solyc03g006990.1.1:evalue=0.0:annot='Pentatricopeptide repeat-containing protein'
gene_61178	Ntab04g017760-1.1	id=AT5G66520.1:evalue=4e-144:annot='Tetratricopeptide repeat (TPR)-like superfamily protein'	id=Solyc03g006990.1.1:evalue=0.0:annot='Pentatricopeptide repeat-containing protein'
gene_61178	Ntab19g010710-1.1	id=AT5G66520.1:evalue=4e-144:annot='Tetratricopeptide repeat (TPR)-like superfamily protein'	id=Solyc03g006990.1.1:evalue=0.0:annot='Pentatricopeptide repeat-containing protein'
gene_61180	Ntab13g021550-1.1	id=AT5G37600.1:evalue=0.0:annot='glutamine synthase clone R1'	id=Solyc11g011380.1.1:evalue=0.0:annot='Glutamine synthetase'
gene_61180	Ntab11g001670-1.1	id=AT5G37600.1:evalue=0.0:annot='glutamine synthase clone R1'	id=Solyc11g011380.1.1:evalue=0.0:annot='Glutamine synthetase'
gene_61182	Ntab06g013670-1.1	id=AT5G51760.1:evalue=4e-85:annot='Protein phosphatase 2C family protein'	id=Solyc03g006960.2.1:evalue=2e-115:annot='Protein phosphatase 2C'
gene_61182	Ntab06g013690-1.1	id=AT5G51760.1:evalue=4e-85:annot='Protein phosphatase 2C family protein'	id=Solyc03g006960.2.1:evalue=2e-115:annot='Protein phosphatase 2C'
gene_61182	Ntab06g013660-1.1	id=AT5G51760.1:evalue=5e-113:annot='Protein phosphatase 2C family protein'	id=Solyc03g006960.2.1:evalue=3e-144:annot='Protein phosphatase 2C'
gene_61182	Ntab06g013680-1.1	id=AT5G51760.1:evalue=5e-113:annot='Protein phosphatase 2C family protein'	id=Solyc03g006960.2.1:evalue=3e-144:annot='Protein phosphatase 2C'
gene_61182	Ntab04g017680-1.1	id=AT5G51760.1:evalue=5e-113:annot='Protein phosphatase 2C family protein'	id=Solyc03g006960.2.1:evalue=3e-144:annot='Protein phosphatase 2C'
gene_61182	Ntab04g017690-1.1	id=AT5G51760.1:evalue=5e-113:annot='Protein phosphatase 2C family protein'	id=Solyc03g006960.2.1:evalue=3e-144:annot='Protein phosphatase 2C'
gene_61189	Ntab03g020160-1.1	id=AT2G17820.1:evalue=0.0:annot='histidine kinase 1'	id=Solyc02g083680.1.1:evalue=0.0:annot='Multi-sensor hybrid histidine kinase'
gene_5842	Ntab17g031280-1.1	id=AT1G71140.1:evalue=2e-173:annot='MATE efflux family protein'	id=Solyc02g091070.2.1:evalue=0.0:annot='Multidrug resistance protein mdtK'
gene_5842	Ntab03g017090-1.1	id=AT1G71140.1:evalue=2e-173:annot='MATE efflux family protein'	id=Solyc02g091070.2.1:evalue=0.0:annot='Multidrug resistance protein mdtK'
gene_61193	Ntab22g010530-1.1	id=AT1G05410.1:evalue=8e-93:annot='Protein of unknown function (DUF1423)'	id=Solyc06g054230.2.1:evalue=2e-169:annot='Calmodulin protein kinase (Fragment)'
gene_61194	Ntab22g010580-1.1	id=AT3G22590.1:evalue=0.0:annot='PLANT HOMOLOGOUS TO PARAFIBROMIN'	id=Solyc06g054080.2.1:evalue=0.0:annot='RNA polymerase II accessory factor Cdc73 family'
gene_61195	Ntab19g023490-1.1	id=AT1G05460.1:evalue=0.0:annot='P-loop containing nucleoside triphosphate hydrolases superfamily protein'	id=Solyc06g054020.2.1:evalue=0.0:annot='Helicase'
gene_61195	Ntab08g011920-1.1	id=AT1G05460.1:evalue=0.0:annot='P-loop containing nucleoside triphosphate hydrolases superfamily protein'	id=Solyc06g054020.2.1:evalue=0.0:annot='Helicase'
gene_61195	Ntab22g010630-1.1	id=AT1G05460.1:evalue=0.0:annot='P-loop containing nucleoside triphosphate hydrolases superfamily protein'	id=Solyc06g054020.2.1:evalue=0.0:annot='Helicase'
gene_61195	Ntab19g023490-1.1	id=AT1G05460.1:evalue=0.0:annot='P-loop containing nucleoside triphosphate hydrolases superfamily protein'	id=Solyc06g054020.2.1:evalue=0.0:annot='Helicase'
gene_61196	Ntab08g011940-1.1	id=AT3G22600.1:evalue=2e-31:annot='Bifunctional inhibitor/lipid-transfer protein/seed storage 2S albumin superfamily protein'	id=Solyc06g054060.1.1:evalue=1e-51:annot='Non-specific lipid-transfer protein'
gene_61196	Ntab22g010610-1.1	id=AT3G22600.1:evalue=2e-31:annot='Bifunctional inhibitor/lipid-transfer protein/seed storage 2S albumin superfamily protein'	id=Solyc06g054060.1.1:evalue=1e-51:annot='Non-specific lipid-transfer protein'
gene_61199	Ntab22g010560-1.1	id=AT2G32040.1:evalue=0.0:annot='Major facilitator superfamily protein'	id=Solyc06g054120.1.1:evalue=0.0:annot='Folate_biopterin transporter family protein expressed'
gene_61199	Ntab08g011990-1.1	id=AT2G32040.1:evalue=0.0:annot='Major facilitator superfamily protein'	id=Solyc06g054120.1.1:evalue=0.0:annot='Folate_biopterin transporter family protein expressed'
gene_61200	Ntab22g010620-1.1	id=AT1G05450.2:evalue=9e-38:annot='Bifunctional inhibitor/lipid-transfer protein/seed storage 2S albumin superfamily protein'	id=Solyc06g054030.2.1:evalue=1e-79:annot='Non-specific lipid-transfer protein'
gene_5844	Ntab17g031270-1.1	id=AT1G71140.1:evalue=4e-175:annot='MATE efflux family protein'	id=Solyc02g091070.2.1:evalue=0.0:annot='Multidrug resistance protein mdtK'
gene_61208	Ntab18g013240-1.1	id=AT5G13180.1:evalue=6e-92:annot='NAC domain containing protein 83'	id=Solyc01g009860.2.1:evalue=9e-113:annot='NAC domain transcription factor protein'	NAC
gene_5845	Ntab09g009110-1.1	id=AT1G47230.1:evalue=4e-116:annot='CYCLIN A3'	id=Solyc10g049360.1.1:evalue=0.0:annot='Cyclin-dependent protein kinase regulator-like protein'
gene_61211	Ntab19g025010-1.1	id=AT1G09570.1:evalue=0.72:annot='phytochrome A'	id=Solyc05g008600.2.1:evalue=2.4:annot='Fructose-bisphosphate aldolase'
gene_61212	Ntab18g013180-1.1	id=AT3G55850.2:evalue=0.54:annot='Amidohydrolase family'	id=Solyc01g009940.1.1:evalue=0.0:annot='5-methylthioadenosine_S-adenosylhomocysteine deaminase'
gene_61214	Ntab18g013130-1.1	id=AT1G69040.2:evalue=2e-179:annot='ACT domain repeat 4'	id=Solyc01g010000.2.1:evalue=0.0:annot='ACT domain-containing protein'
gene_61215	Ntab18g013160-1.1	id=AT2G35450.1:evalue=5e-157:annot='catalytics'	id=Solyc01g009970.2.1:evalue=0.0:annot='Amidohydrolase 2'
gene_61219	Ntab18g013090-1.1	id=AT3G25570.2:evalue=1e-166:annot='Adenosylmethionine decarboxylase family protein'	id=Solyc01g010050.2.1:evalue=0.0:annot='S-adenosylmethionine decarboxylase proenzyme'
gene_61222	Ntab09g012030-1.1	id=AT1G68920.3:evalue=3e-105:annot='basic helix-loop-helix (bHLH) DNA-binding superfamily protein'	id=Solyc01g010130.2.1:evalue=0.0:annot='Transcription factor'	bHLH
gene_61222	Ntab18g013010-1.1	id=AT1G68920.3:evalue=3e-105:annot='basic helix-loop-helix (bHLH) DNA-binding superfamily protein'	id=Solyc01g010130.2.1:evalue=0.0:annot='Transcription factor'	bHLH
gene_61226	Ntab18g013230-1.1	id=AT3G02040.1:evalue=7e-142:annot='senescence-related gene 3'	id=Solyc01g009870.2.1:evalue=0.0:annot='Glycerophosphodiester phosphodiesterase GDE1'
gene_61231	Ntab18g013020-1.1	id=AT4G32650.3:evalue=6e-161:annot='potassium channel in Arabidopsis thaliana 3'	id=Solyc01g010080.2.1:evalue=0.0:annot='Potassium_sodium hyperpolarization-activated cyclic nucleotide-gated channel 4'
gene_61231	Ntab09g012060-1.1	id=AT4G32650.3:evalue=0.0:annot='potassium channel in Arabidopsis thaliana 3'	id=Solyc01g010080.2.1:evalue=0.0:annot='Potassium_sodium hyperpolarization-activated cyclic nucleotide-gated channel 4'
gene_61231	Ntab18g013080-1.1	id=AT4G32650.3:evalue=0.0:annot='potassium channel in Arabidopsis thaliana 3'	id=Solyc01g010080.2.1:evalue=0.0:annot='Potassium_sodium hyperpolarization-activated cyclic nucleotide-gated channel 4'
gene_61231	Ntab09g012040-1.1	id=AT4G32650.3:evalue=0.0:annot='potassium channel in Arabidopsis thaliana 3'	id=Solyc01g010080.2.1:evalue=0.0:annot='Potassium_sodium hyperpolarization-activated cyclic nucleotide-gated channel 4'
gene_61231	Ntab18g013030-1.1	id=AT4G32650.3:evalue=0.0:annot='potassium channel in Arabidopsis thaliana 3'	id=Solyc01g010080.2.1:evalue=0.0:annot='Potassium_sodium hyperpolarization-activated cyclic nucleotide-gated channel 4'
gene_5848	Ntab18g009710-1.1	id=AT1G49970.1:evalue=3e-138:annot='CLP protease proteolytic subunit 1'	id=Solyc10g049710.1.1:evalue=6e-152:annot='ATP-dependent Clp protease proteolytic subunit'
gene_5848	Ntab09g009220-1.1	id=AT1G49970.1:evalue=3e-138:annot='CLP protease proteolytic subunit 1'	id=Solyc10g049710.1.1:evalue=6e-152:annot='ATP-dependent Clp protease proteolytic subunit'
gene_61232	Ntab22g027090-1.1	id=AT4G13420.1:evalue=0.0:annot='high affinity K+ transporter 5'	id=Solyc12g005670.1.1:evalue=0.0:annot='Potassium transporter'
gene_61232	Ntab22g027480-1.1	id=AT4G13420.1:evalue=0.0:annot='high affinity K+ transporter 5'	id=Solyc12g005670.1.1:evalue=0.0:annot='Potassium transporter'
gene_61232	Ntab09g012050-1.1	id=AT4G13420.1:evalue=0.0:annot='high affinity K+ transporter 5'	id=Solyc12g005670.1.1:evalue=0.0:annot='Potassium transporter'
gene_61232	Ntab18g013060-1.1	id=AT4G13420.1:evalue=0.0:annot='high affinity K+ transporter 5'	id=Solyc12g005670.1.1:evalue=0.0:annot='Potassium transporter'
gene_61232	Ntab19g010280-1.1	id=AT4G13420.1:evalue=0.0:annot='high affinity K+ transporter 5'	id=Solyc12g005670.1.1:evalue=0.0:annot='Potassium transporter'
gene_61232	Ntab19g010270-1.1	id=AT4G13420.1:evalue=0.0:annot='high affinity K+ transporter 5'	id=Solyc12g005670.1.1:evalue=0.0:annot='Potassium transporter'
gene_61232	Ntab21g011860-1.1	id=AT4G13420.1:evalue=0.0:annot='high affinity K+ transporter 5'	id=Solyc12g005670.1.1:evalue=0.0:annot='Potassium transporter'
gene_61233	Ntab18g013110-1.1	id=AT1G68690.1:evalue=0.0:annot='Protein kinase superfamily protein'	id=Solyc01g010030.2.1:evalue=0.0:annot='Receptor-like protein kinase At3g21340'
gene_61236	Ntab18g013000-1.1	id=AT2G04030.1:evalue=0.0:annot='Chaperone protein htpG family protein'	id=Solyc05g010670.2.1:evalue=0.0:annot='Chaperone protein htpG'
gene_61237	Ntab18g012990-1.1	id=AT2G03810.4:evalue=2e-06:annot='18S pre-ribosomal assembly protein gar2-related'	id=Solyc05g011830.2.1:evalue=2e-121:annot='Unknown Protein'
gene_61237	Ntab09g012010-1.1	id=AT2G03810.4:evalue=2e-06:annot='18S pre-ribosomal assembly protein gar2-related'	id=Solyc05g011830.2.1:evalue=2e-121:annot='Unknown Protein'
gene_5850	Ntab09g009210-1.1	id=AT3G19553.1:evalue=0.0:annot='Amino acid permease family protein'	id=Solyc10g049640.1.1:evalue=0.0:annot='Amino acid permease (Fragment)'
gene_61251	Ntab19g008160-1.1	id=AT2G30590.1:evalue=1e-125:annot='WRKY DNA-binding protein 21'	id=Solyc09g066010.2.1:evalue=0.0:annot='WRKY transcription factor 25'	WRKY
gene_5851	Ntab09g009190-1.1	id=AT3G21175.2:evalue=4e-74:annot='ZIM-like 1'	id=Solyc10g047640.1.1:evalue=1e-161:annot='GATA transcription factor 25'	GATA
gene_61255	Ntab14g015050-1.1	id=AT4G05540.1:evalue=0.0:annot='P-loop containing nucleoside triphosphate hydrolases superfamily protein'	id=Solyc03g031910.2.1:evalue=0.0:annot='Helicase sen1'
gene_61255	Ntab21g001960-1.1	id=AT4G05540.1:evalue=0.0:annot='P-loop containing nucleoside triphosphate hydrolases superfamily protein'	id=Solyc03g031910.2.1:evalue=0.0:annot='Helicase sen1'
gene_61255	Ntab14g015060-1.1	id=AT4G05540.1:evalue=0.0:annot='P-loop containing nucleoside triphosphate hydrolases superfamily protein'	id=Solyc03g031910.2.1:evalue=0.0:annot='Helicase sen1'
gene_61255	Ntab14g015060-1.1	id=AT4G05540.1:evalue=0.0:annot='P-loop containing nucleoside triphosphate hydrolases superfamily protein'	id=Solyc03g031910.2.1:evalue=0.0:annot='Helicase sen1'
gene_61255	Ntab17g003820-1.1	id=AT4G05540.1:evalue=0.0:annot='P-loop containing nucleoside triphosphate hydrolases superfamily protein'	id=Solyc03g031910.2.1:evalue=0.0:annot='Helicase sen1'
gene_61257	Ntab10g004900-1.1	id=AT5G43290.1:evalue=8e-48:annot='WRKY DNA-binding protein 49'	id=Solyc09g010960.2.1:evalue=3e-117:annot='WRKY transcription factor 17'	WRKY
gene_61258	Ntab10g007170-1.1	id=AT2G38300.1:evalue=7e-57:annot='myb-like HTH transcriptional regulator family protein'	id=Solyc10g076460.1.1:evalue=4e-97:annot='Myb-like DNA-binding domain SHAQKYF class family protein expressed'	G2-like
gene_61264	Ntab18g003970-1.1	id=AT5G20200.1:evalue=2e-21:annot='nucleoporin-related'	id=Solyc07g008190.2.1:evalue=0.0:annot='Unknown Protein'
gene_61264	Ntab09g003950-1.1	id=AT5G20200.1:evalue=2e-21:annot='nucleoporin-related'	id=Solyc07g008190.2.1:evalue=0.0:annot='Unknown Protein'
gene_61268	Ntab12g014370-1.1	id=AT3G19910.1:evalue=1e-93:annot='RING/U-box superfamily protein'	id=Solyc02g005480.2.1:evalue=6e-81:annot='Zinc finger family protein'
gene_61269	Ntab05g024180-1.1	id=AT1G12663.1:evalue=2e-10:annot='Predicted to encode a PR (pathogenesis-related) protein'	id=Solyc06g066750.2.1:evalue=2e-60:annot='Unknown Protein'
gene_61269	Ntab08g001910-1.1	id=AT1G12663.1:evalue=2e-10:annot='Predicted to encode a PR (pathogenesis-related) protein'	id=Solyc06g066750.2.1:evalue=2e-60:annot='Unknown Protein'
gene_61270	Ntab08g001940-1.1	id=AT1G80420.3:evalue=2e-119:annot='BRCT domain-containing DNA repair protein'	id=Solyc06g066780.2.1:evalue=0.0:annot='DNA repair protein like XRCC1'
gene_61271	Ntab06g027570-1.1	id=AT1G80410.1:evalue=0.0:annot='tetratricopeptide repeat (TPR)-containing protein'	id=Solyc06g066790.2.1:evalue=0.0:annot='N-alpha-acetyltransferase 16, NatA auxiliary subunit'
gene_61271	Ntab08g001950-1.1	id=AT1G80410.1:evalue=0.0:annot='tetratricopeptide repeat (TPR)-containing protein'	id=Solyc06g066790.2.1:evalue=0.0:annot='N-alpha-acetyltransferase 16, NatA auxiliary subunit'
gene_61271	Ntab22g009440-1.1	id=AT1G80410.1:evalue=0.0:annot='tetratricopeptide repeat (TPR)-containing protein'	id=Solyc06g066790.2.1:evalue=0.0:annot='N-alpha-acetyltransferase 16, NatA auxiliary subunit'
gene_61271	Ntab04g002940-1.1	id=AT1G80410.1:evalue=0.0:annot='tetratricopeptide repeat (TPR)-containing protein'	id=Solyc06g066790.2.1:evalue=0.0:annot='N-alpha-acetyltransferase 16, NatA auxiliary subunit'
gene_61272	Ntab08g001970-1.1	id=AT1G04250.1:evalue=5e-61:annot='AUX/IAA transcriptional regulator family protein'	id=Solyc03g120390.2.1:evalue=3e-95:annot='Auxin responsive protein'
gene_61273	Ntab08g001900-1.1	id=AT1G52380.1:evalue=3e-123:annot='NUP50 (Nucleoporin 50 kDa) protein'	id=Solyc06g066740.1.1:evalue=0.0:annot='Ran binding protein 3'
gene_61275	Ntab08g001920-1.1	id=AT1G80000.2:evalue=2e-77:annot='CASC3/Barentsz eIF4AIII binding'	id=Solyc03g120300.2.1:evalue=0.0:annot='Glycine-rich protein-like'
gene_61284	Ntab04g021900-1.1	id=AT5G02020.1:evalue=2e-21:annot='Encodes a protein involved in salt tolerance, names SIS (Salt Induced Serine rich).'	id=Solyc05g052890.2.1:evalue=8e-44:annot='Unknown Protein'
gene_5853	Ntab09g009140-1.1	id=AT5G61190.1:evalue=0.19:annot='putative endonuclease or glycosyl hydrolase with C2H2-type zinc finger domain'	id=Solyc10g047670.1.1:evalue=3e-11:annot='Receptor expression-enhancing protein 2'
gene_5853	Ntab09g009140-1.1	id=AT5G61190.1:evalue=0.19:annot='putative endonuclease or glycosyl hydrolase with C2H2-type zinc finger domain'	id=Solyc10g047670.1.1:evalue=3e-11:annot='Receptor expression-enhancing protein 2'
gene_5853	Ntab09g009140-1.1	id=AT5G61190.1:evalue=0.19:annot='putative endonuclease or glycosyl hydrolase with C2H2-type zinc finger domain'	id=Solyc10g047670.1.1:evalue=3e-11:annot='Receptor expression-enhancing protein 2'
gene_5853	Ntab09g009140-1.1	id=AT5G61190.1:evalue=0.19:annot='putative endonuclease or glycosyl hydrolase with C2H2-type zinc finger domain'	id=Solyc10g047670.1.1:evalue=3e-11:annot='Receptor expression-enhancing protein 2'
gene_61287	Ntab16g005880-1.1	id=AT5G49980.1:evalue=0.0:annot='auxin F-box protein 5'	id=Solyc04g074980.2.1:evalue=0.0:annot='Auxin F-box protein 5'
gene_61287	Ntab12g007350-1.1	id=AT5G49980.1:evalue=0.0:annot='auxin F-box protein 5'	id=Solyc04g074980.2.1:evalue=0.0:annot='Auxin F-box protein 5'
gene_61289	Ntab11g013350-1.1	id=AT3G10670.1:evalue=5e-151:annot='non-intrinsic ABC protein 7'	id=Solyc06g048540.2.1:evalue=0.0:annot='FeS assembly ATPase SufC'
gene_61291	Ntab16g022830-1.1	id=AT3G55640.1:evalue=0.39:annot='Mitochondrial substrate carrier family protein'	id=Solyc09g011360.2.1:evalue=2.2:annot='Mitochondrial carrier protein expressed'
gene_5854	Ntab09g009180-1.1	id=AT5G09570.1:evalue=5e-50:annot='Cox19-like CHCH family protein'	id=Solyc10g047650.1.1:evalue=5e-46:annot='p8MTCP1'
gene_5854	Ntab09g009160-1.1	id=AT5G09570.1:evalue=5e-50:annot='Cox19-like CHCH family protein'	id=Solyc10g047650.1.1:evalue=5e-46:annot='p8MTCP1'
gene_61293	Ntab12g007390-1.1	id=AT4G24380.1:evalue=1e-111:annot='unknown protein'	id=Solyc04g074950.2.1:evalue=4e-141:annot='Ovarian cancer-associated gene 2 protein homolog'
gene_61294	Ntab16g006580-1.1	id=AT5G65380.1:evalue=0.0:annot='MATE efflux family protein'	id=Solyc04g074850.2.1:evalue=0.0:annot='Multidrug resistance protein mdtK'
gene_61294	Ntab12g007440-1.1	id=AT5G65380.1:evalue=0.0:annot='MATE efflux family protein'	id=Solyc04g074850.2.1:evalue=0.0:annot='Multidrug resistance protein mdtK'
gene_61295	Ntab12g007430-1.1	id=AT5G65380.1:evalue=3e-143:annot='MATE efflux family protein'	id=Solyc04g074860.2.1:evalue=0.0:annot='Mate efflux family protein'
gene_61307	Ntab14g016600-1.1	id=AT4G18040.1:evalue=1e-95:annot='eukaryotic translation initiation factor 4E'	id=Solyc03g005870.2.1:evalue=4e-117:annot='Eukaryotic translation initiation factor 4E'
gene_61307	Ntab14g016580-1.1	id=AT4G18040.1:evalue=3e-100:annot='eukaryotic translation initiation factor 4E'	id=Solyc03g005870.2.1:evalue=5e-127:annot='Eukaryotic translation initiation factor 4E'
gene_61308	Ntab14g016610-1.1	id=AT4G18050.1:evalue=0.0:annot='P-glycoprotein 9'	id=Solyc03g005860.2.1:evalue=0.0:annot='Lipid A export ATP-binding_permease protein msbA'
gene_61308	Ntab14g016590-1.1	id=AT4G18050.1:evalue=0.0:annot='P-glycoprotein 9'	id=Solyc03g005860.2.1:evalue=0.0:annot='Lipid A export ATP-binding_permease protein msbA'
gene_61308	Ntab03g024920-1.1	id=AT4G18050.1:evalue=0.0:annot='P-glycoprotein 9'	id=Solyc03g005860.2.1:evalue=0.0:annot='Lipid A export ATP-binding_permease protein msbA'
gene_61308	Ntab14g016610-1.1	id=AT4G18050.1:evalue=0.0:annot='P-glycoprotein 9'	id=Solyc03g005860.2.1:evalue=0.0:annot='Lipid A export ATP-binding_permease protein msbA'
gene_61308	Ntab03g024920-1.1	id=AT4G18050.1:evalue=0.0:annot='P-glycoprotein 9'	id=Solyc03g005860.2.1:evalue=0.0:annot='Lipid A export ATP-binding_permease protein msbA'
gene_61308	Ntab17g024540-1.1	id=AT4G18050.1:evalue=0.0:annot='P-glycoprotein 9'	id=Solyc03g005860.2.1:evalue=0.0:annot='Lipid A export ATP-binding_permease protein msbA'
gene_61308	Ntab03g024920-1.1	id=AT4G18050.1:evalue=0.0:annot='P-glycoprotein 9'	id=Solyc03g005860.2.1:evalue=0.0:annot='Lipid A export ATP-binding_permease protein msbA'
gene_61308	Ntab14g016590-1.1	id=AT4G18050.1:evalue=0.0:annot='P-glycoprotein 9'	id=Solyc03g005860.2.1:evalue=0.0:annot='Lipid A export ATP-binding_permease protein msbA'
gene_61312	Ntab24g015940-1.1	id=AT1G52340.1:evalue=3e-83:annot='NAD(P)-binding Rossmann-fold superfamily protein'	id=Solyc10g083180.1.1:evalue=0.0:annot='Xanthoxin dehydrogenase'
gene_61313	Ntab04g029400-1.1	id=AT4G31200.1:evalue=0.0:annot='SWAP (Suppressor-of-White-APricot)/surp RNA-binding domain-containing protein'	id=Solyc10g083200.1.1:evalue=0.0:annot='AtIV20-like protein (Fragment)'
gene_61313	Ntab24g015960-1.1	id=AT4G31200.1:evalue=0.0:annot='SWAP (Suppressor-of-White-APricot)/surp RNA-binding domain-containing protein'	id=Solyc10g083200.1.1:evalue=0.0:annot='AtIV20-like protein (Fragment)'
gene_61314	Ntab05g014210-1.1	id=AT5G06260.1:evalue=0.0:annot='TLD-domain containing nucleolar protein'	id=Solyc10g083160.1.1:evalue=0.0:annot='Oxidation resistance 1'
gene_61314	Ntab24g015910-1.1	id=AT5G06260.1:evalue=0.0:annot='TLD-domain containing nucleolar protein'	id=Solyc10g083160.1.1:evalue=0.0:annot='Oxidation resistance 1'
gene_61315	Ntab05g014190-1.1	id=AT3G52560.1:evalue=1e-101:annot='ubiquitin E2 variant 1D-4'	id=Solyc10g083120.1.1:evalue=1e-107:annot='Ubiquitin-conjugating enzyme family protein-like'
gene_61315	Ntab24g015880-1.1	id=AT3G52560.1:evalue=1e-101:annot='ubiquitin E2 variant 1D-4'	id=Solyc10g083120.1.1:evalue=1e-107:annot='Ubiquitin-conjugating enzyme family protein-like'
gene_61316	Ntab24g015950-1.1	id=AT3G11590.1:evalue=0.0:annot='unknown protein'	id=Solyc10g083190.1.1:evalue=0.0:annot='Os04g0625000 protein (Fragment)'
gene_61317	Ntab24g015890-1.1	id=AT3G11600.1:evalue=5e-28:annot='unknown protein'	id=Solyc01g007870.2.1:evalue=1e-43:annot='Cyclin B-like protein'
gene_61318	Ntab24g015900-1.1	id=AT5G47430.1:evalue=0.0:annot='DWNN domain, a CCHC-type zinc finger'	id=Solyc10g083150.1.1:evalue=0.0:annot='Retinoblastoma-binding protein 6 (Fragment)'
gene_61318	Ntab05g014200-1.1	id=AT5G47430.1:evalue=0.0:annot='DWNN domain, a CCHC-type zinc finger'	id=Solyc10g083150.1.1:evalue=0.0:annot='Retinoblastoma-binding protein 6 (Fragment)'
gene_61319	Ntab24g015920-1.1	id=AT5G04800.4:evalue=1e-59:annot='Ribosomal S17 family protein'	id=Solyc05g055230.1.1:evalue=1e-61:annot='40S ribosomal protein S17-like protein'
gene_61319	Ntab05g014220-1.1	id=AT5G04800.4:evalue=1e-59:annot='Ribosomal S17 family protein'	id=Solyc05g055230.1.1:evalue=1e-61:annot='40S ribosomal protein S17-like protein'
gene_61325	Ntab10g013650-1.1	id=AT4G26910.2:evalue=0.0:annot='Dihydrolipoamide succinyltransferase'	id=Solyc07g064800.2.1:evalue=0.0:annot='Dihydrolipoyllysine-residue succinyltransferase component of 2-oxoglutarate dehydrogenase complex'
gene_61325	Ntab02g012070-1.1	id=AT4G26910.2:evalue=0.0:annot='Dihydrolipoamide succinyltransferase'	id=Solyc07g064800.2.1:evalue=0.0:annot='Dihydrolipoyllysine-residue succinyltransferase component of 2-oxoglutarate dehydrogenase complex'
gene_61327	Ntab02g012060-1.1	id=AT4G26900.1:evalue=3e-143:annot='HIS HF'	id=Solyc07g064810.2.1:evalue=7e-162:annot='Imidazole glycerol phosphate synthase subunit hisF'
gene_61327	Ntab10g013640-1.1	id=AT4G26900.1:evalue=3e-143:annot='HIS HF'	id=Solyc07g064810.2.1:evalue=7e-162:annot='Imidazole glycerol phosphate synthase subunit hisF'
gene_61334	Ntab22g004770-1.1	id=AT3G15690.2:evalue=5e-81:annot='Single hybrid motif superfamily protein'	id=Solyc06g068010.2.1:evalue=3e-159:annot='Biotin carboxyl carrier protein of acetyl-CoA carboxylase'
gene_61335	Ntab08g002320-1.1	id=AT5G32440.1:evalue=5e-82:annot='Ubiquitin system component Cue protein'	id=Solyc03g116780.2.1:evalue=4e-118:annot='CUE domain containing protein'
gene_61335	Ntab22g004640-1.1	id=AT5G32440.1:evalue=5e-82:annot='Ubiquitin system component Cue protein'	id=Solyc03g116780.2.1:evalue=4e-118:annot='CUE domain containing protein'
gene_61336	Ntab04g003400-1.1	id=AT5G25190.1:evalue=3e-66:annot='Integrase-type DNA-binding superfamily protein'	id=Solyc06g068360.2.1:evalue=3e-93:annot='Ethylene-responsive transcription factor 7'	ERF
gene_61336	Ntab22g004470-1.1	id=AT5G25190.1:evalue=3e-66:annot='Integrase-type DNA-binding superfamily protein'	id=Solyc06g068360.2.1:evalue=3e-93:annot='Ethylene-responsive transcription factor 7'	ERF
gene_61336	Ntab06g028200-1.1	id=AT5G25190.1:evalue=3e-66:annot='Integrase-type DNA-binding superfamily protein'	id=Solyc06g068360.2.1:evalue=3e-93:annot='Ethylene-responsive transcription factor 7'	ERF
gene_61337	Ntab22g004780-1.1	id=AT1G80210.1:evalue=1e-177:annot='Mov34/MPN/PAD-1 family protein'	id=Solyc06g067990.2.1:evalue=0.0:annot='Lys-63-specific deubiquitinase BRCC36'
gene_61338	Ntab22g004660-1.1	id=AT1G15330.1:evalue=6e-140:annot='Cystathionine beta-synthase (CBS) protein'	id=Solyc06g068160.2.1:evalue=0.0:annot='5_apos-AMP-activated protein kinase subunit gamma-3'
gene_61345	Ntab14g005880-1.1	id=AT3G16560.1:evalue=0.0:annot='Protein phosphatase 2C family protein'	id=Solyc12g099600.1.1:evalue=0.0:annot='Protein phosphatase 2C containing protein'
gene_61347	Ntab14g005890-1.1	id=AT5G27690.1:evalue=1e-27:annot='Heavy metal transport/detoxification superfamily protein'	id=Solyc01g066880.2.1:evalue=8e-110:annot='Copper chaperone'
gene_61348	Ntab07g006080-1.1	id=AT4G15790.1:evalue=2e-44:annot='unknown protein'	id=Solyc01g066900.2.1:evalue=2e-82:annot='Os12g0541400 protein (Fragment)'
gene_61348	Ntab14g005900-1.1	id=AT4G15790.1:evalue=2e-44:annot='unknown protein'	id=Solyc01g066900.2.1:evalue=2e-82:annot='Os12g0541400 protein (Fragment)'
gene_61352	Ntab12g001760-1.1	id=AT1G36310.2:evalue=3e-151:annot='S-adenosyl-L-methionine-dependent methyltransferases superfamily protein'	id=Solyc04g072390.2.1:evalue=0.0:annot='Alkylated DNA repair protein alkB 8'
gene_61352	Ntab12g008840-1.1	id=AT1G36310.2:evalue=3e-151:annot='S-adenosyl-L-methionine-dependent methyltransferases superfamily protein'	id=Solyc04g072390.2.1:evalue=0.0:annot='Alkylated DNA repair protein alkB 8'
gene_61352	Ntab01g019430-1.1	id=AT1G36310.2:evalue=3e-151:annot='S-adenosyl-L-methionine-dependent methyltransferases superfamily protein'	id=Solyc04g072390.2.1:evalue=0.0:annot='Alkylated DNA repair protein alkB 8'
gene_61353	Ntab12g008850-1.1	id=AT1G36320.1:evalue=0.0:annot='unknown protein'	id=Solyc04g072400.2.1:evalue=0.0:annot='Endoribonuclease E-like protein'
gene_61355	Ntab03g017590-1.1	id=AT5G38410.1:evalue=5e-101:annot='Ribulose bisphosphate carboxylase (small chain) family protein'	id=Solyc03g034220.2.1:evalue=5e-124:annot='Ribulose bisphosphate carboxylase small chain'
gene_61355	Ntab17g029560-1.1	id=AT5G38410.1:evalue=5e-101:annot='Ribulose bisphosphate carboxylase (small chain) family protein'	id=Solyc03g034220.2.1:evalue=5e-124:annot='Ribulose bisphosphate carboxylase small chain'
gene_61356	Ntab03g017710-1.1	id=AT5G38460.2:evalue=0.0:annot='ALG6, ALG8 glycosyltransferase family'	id=Solyc02g085860.2.1:evalue=0.0:annot='Dolichyl pyrophosphate Man9GlcNAc2 alpha-1 3-glucosyltransferase'
gene_61357	Ntab09g017430-1.1	id=AT1G68530.1:evalue=0.0:annot='3-ketoacyl-CoA synthase 6'	id=Solyc02g085870.2.1:evalue=0.0:annot='Fatty acid elongase 3-ketoacyl-CoA synthase'
gene_61357	Ntab03g003080-1.1	id=AT1G68530.1:evalue=0.0:annot='3-ketoacyl-CoA synthase 6'	id=Solyc02g085870.2.1:evalue=0.0:annot='Fatty acid elongase 3-ketoacyl-CoA synthase'
gene_61357	Ntab24g001610-1.1	id=AT1G68530.1:evalue=0.0:annot='3-ketoacyl-CoA synthase 6'	id=Solyc02g085870.2.1:evalue=0.0:annot='Fatty acid elongase 3-ketoacyl-CoA synthase'
gene_61357	Ntab18g019000-1.1	id=AT1G68530.1:evalue=0.0:annot='3-ketoacyl-CoA synthase 6'	id=Solyc02g085870.2.1:evalue=0.0:annot='Fatty acid elongase 3-ketoacyl-CoA synthase'
gene_61357	Ntab03g017690-1.1	id=AT1G68530.1:evalue=0.0:annot='3-ketoacyl-CoA synthase 6'	id=Solyc02g085870.2.1:evalue=0.0:annot='Fatty acid elongase 3-ketoacyl-CoA synthase'
gene_61357	Ntab18g018990-1.1	id=AT1G68530.1:evalue=0.0:annot='3-ketoacyl-CoA synthase 6'	id=Solyc02g085870.2.1:evalue=0.0:annot='Fatty acid elongase 3-ketoacyl-CoA synthase'
gene_61357	Ntab20g001080-1.1	id=AT1G68530.1:evalue=0.0:annot='3-ketoacyl-CoA synthase 6'	id=Solyc02g085870.2.1:evalue=0.0:annot='Fatty acid elongase 3-ketoacyl-CoA synthase'
gene_61359	Ntab06g025360-1.1	id=AT3G14130.1:evalue=0.0:annot='Aldolase-type TIM barrel family protein'	id=Solyc03g122170.2.1:evalue=0.0:annot='L-lactate dehydrogenase'
gene_61359	Ntab04g001050-1.1	id=AT3G14130.1:evalue=0.0:annot='Aldolase-type TIM barrel family protein'	id=Solyc03g122170.2.1:evalue=0.0:annot='L-lactate dehydrogenase'
gene_61363	Ntab17g029550-1.1	id=AT5G38410.1:evalue=4e-102:annot='Ribulose bisphosphate carboxylase (small chain) family protein'	id=Solyc03g034220.2.1:evalue=7e-123:annot='Ribulose bisphosphate carboxylase small chain'
gene_61363	Ntab03g017550-1.1	id=AT5G38410.1:evalue=4e-102:annot='Ribulose bisphosphate carboxylase (small chain) family protein'	id=Solyc03g034220.2.1:evalue=7e-123:annot='Ribulose bisphosphate carboxylase small chain'
gene_61363	Ntab03g017600-1.1	id=AT5G38410.1:evalue=4e-102:annot='Ribulose bisphosphate carboxylase (small chain) family protein'	id=Solyc03g034220.2.1:evalue=7e-123:annot='Ribulose bisphosphate carboxylase small chain'
gene_61363	Ntab17g029570-1.1	id=AT5G38410.1:evalue=4e-102:annot='Ribulose bisphosphate carboxylase (small chain) family protein'	id=Solyc03g034220.2.1:evalue=7e-123:annot='Ribulose bisphosphate carboxylase small chain'
gene_5863	Ntab18g016640-1.1	id=AT2G28110.1:evalue=0.0:annot='Exostosin family protein'	id=Solyc11g066320.1.1:evalue=0.0:annot='Exostosin-like glycosyltransferase'
gene_61365	Ntab17g029580-1.1	id=AT4G33870.1:evalue=3e-29:annot='Peroxidase superfamily protein'	id=Solyc02g085930.2.1:evalue=3e-101:annot='Peroxidase'
gene_61365	Ntab03g017620-1.1	id=AT4G33870.1:evalue=3e-29:annot='Peroxidase superfamily protein'	id=Solyc02g085930.2.1:evalue=3e-101:annot='Peroxidase'
gene_61365	Ntab03g017610-1.1	id=AT4G33870.1:evalue=3e-29:annot='Peroxidase superfamily protein'	id=Solyc02g085930.2.1:evalue=3e-101:annot='Peroxidase'
gene_61366	Ntab03g017650-1.1	id=AT5G38450.1:evalue=0.0:annot='cytochrome P450, family 735, subfamily A, polypeptide 1'	id=Solyc02g094860.1.1:evalue=0.0:annot='cytochrome P450'
gene_61371	Ntab04g001030-1.1	id=AT3G14130.1:evalue=0.0:annot='Aldolase-type TIM barrel family protein'	id=Solyc03g122140.2.1:evalue=0.0:annot='L-lactate dehydrogenase'
gene_61371	Ntab06g025370-1.1	id=AT3G14130.1:evalue=0.0:annot='Aldolase-type TIM barrel family protein'	id=Solyc03g122140.2.1:evalue=0.0:annot='L-lactate dehydrogenase'
gene_61371	Ntab06g025370-1.1	id=AT3G14130.1:evalue=0.0:annot='Aldolase-type TIM barrel family protein'	id=Solyc03g122140.2.1:evalue=0.0:annot='L-lactate dehydrogenase'
gene_61371	Ntab04g001040-1.1	id=AT3G14130.1:evalue=0.0:annot='Aldolase-type TIM barrel family protein'	id=Solyc03g122140.2.1:evalue=0.0:annot='L-lactate dehydrogenase'
gene_61372	Ntab04g001060-1.1	id=AT1G17370.1:evalue=0.0:annot='oligouridylate binding protein 1B'	id=Solyc03g122180.2.1:evalue=0.0:annot='mRNA 3-UTR binding protein'
gene_61373	Ntab04g001070-1.1	id=AT1G74950.1:evalue=8e-22:annot='TIFY domain/Divergent CCT motif family protein'	id=Solyc03g122190.2.1:evalue=3e-142:annot='Jasmonate ZIM domain 2'
gene_61391	Ntab24g016890-1.1	id=AT5G03430.1:evalue=0.0:annot='phosphoadenosine phosphosulfate (PAPS) reductase family protein'	id=Solyc10g083960.1.1:evalue=0.0:annot='Phosphoadenosine phosphosulfate reductase domain containing protein'
gene_61391	Ntab05g017060-1.1	id=AT5G03430.1:evalue=7e-133:annot='phosphoadenosine phosphosulfate (PAPS) reductase family protein'	id=Solyc10g083960.1.1:evalue=0.0:annot='Phosphoadenosine phosphosulfate reductase domain containing protein'
gene_61396	Ntab03g025760-1.1	id=AT4G18710.1:evalue=0.0:annot='Protein kinase superfamily protein'	id=Solyc02g072300.2.1:evalue=0.0:annot='Glycogen synthase kinase'
gene_61398	Ntab03g025920-1.1	id=AT1G29220.1:evalue=3e-85:annot='transcriptional regulator family protein'	id=Solyc02g072510.2.1:evalue=0.0:annot='SAP30 binding protein'
gene_61399	Ntab03g025910-1.1	id=AT2G34190.1:evalue=0.0:annot='Xanthine/uracil permease family protein'	id=Solyc02g072500.2.1:evalue=0.0:annot='Nucleobase ascorbate transporter'
gene_61400	Ntab03g025790-1.1	id=AT5G46330.1:evalue=0.0:annot='Leucine-rich receptor-like protein kinase family protein'	id=Solyc02g072400.1.1:evalue=0.0:annot='Receptor like kinase, RLK'
gene_61400	Ntab03g025790-1.1	id=AT5G46330.1:evalue=0.0:annot='Leucine-rich receptor-like protein kinase family protein'	id=Solyc02g072400.1.1:evalue=0.0:annot='Receptor like kinase, RLK'
gene_61400	Ntab03g025790-1.1	id=AT5G46330.1:evalue=0.0:annot='Leucine-rich receptor-like protein kinase family protein'	id=Solyc02g072400.1.1:evalue=0.0:annot='Receptor like kinase, RLK'
gene_61400	Ntab03g025790-1.1	id=AT5G46330.1:evalue=0.0:annot='Leucine-rich receptor-like protein kinase family protein'	id=Solyc02g072400.1.1:evalue=0.0:annot='Receptor like kinase, RLK'
gene_61400	Ntab03g025790-1.1	id=AT5G46330.1:evalue=0.0:annot='Leucine-rich receptor-like protein kinase family protein'	id=Solyc02g072400.1.1:evalue=0.0:annot='Receptor like kinase, RLK'
gene_61400	Ntab03g025790-1.1	id=AT5G46330.1:evalue=0.0:annot='Leucine-rich receptor-like protein kinase family protein'	id=Solyc02g072400.1.1:evalue=0.0:annot='Receptor like kinase, RLK'
gene_61400	Ntab03g025740-1.1	id=AT5G46330.1:evalue=0.0:annot='Leucine-rich receptor-like protein kinase family protein'	id=Solyc02g072400.1.1:evalue=0.0:annot='Receptor like kinase, RLK'
gene_61400	Ntab03g025790-1.1	id=AT5G46330.1:evalue=0.0:annot='Leucine-rich receptor-like protein kinase family protein'	id=Solyc02g072400.1.1:evalue=0.0:annot='Receptor like kinase, RLK'
gene_5866	Ntab09g015330-1.1	id=AT5G22875.2:evalue=5e-33:annot='unknown protein'	id=Solyc11g066450.1.1:evalue=3e-43:annot='Unknown Protein'
gene_5866	Ntab18g016610-1.1	id=AT5G22875.2:evalue=5e-33:annot='unknown protein'	id=Solyc11g066450.1.1:evalue=3e-43:annot='Unknown Protein'
gene_61402	Ntab03g025850-1.1	id=AT3G47570.1:evalue=1e-13:annot='Leucine-rich repeat protein kinase family protein'	id=Solyc02g031790.1.1:evalue=8e-05:annot='Receptor like kinase, RLK'
gene_61402	Ntab03g025850-1.1	id=AT3G47570.1:evalue=1e-13:annot='Leucine-rich repeat protein kinase family protein'	id=Solyc02g031790.1.1:evalue=8e-05:annot='Receptor like kinase, RLK'
gene_61402	Ntab03g025850-1.1	id=AT3G47570.1:evalue=1e-13:annot='Leucine-rich repeat protein kinase family protein'	id=Solyc02g031790.1.1:evalue=8e-05:annot='Receptor like kinase, RLK'
gene_61402	Ntab03g025850-1.1	id=AT3G47570.1:evalue=1e-13:annot='Leucine-rich repeat protein kinase family protein'	id=Solyc02g031790.1.1:evalue=8e-05:annot='Receptor like kinase, RLK'
gene_61402	Ntab17g023700-1.1	id=AT3G47570.1:evalue=1e-13:annot='Leucine-rich repeat protein kinase family protein'	id=Solyc02g031790.1.1:evalue=8e-05:annot='Receptor like kinase, RLK'
gene_61402	Ntab03g025850-1.1	id=AT3G47570.1:evalue=1e-13:annot='Leucine-rich repeat protein kinase family protein'	id=Solyc02g031790.1.1:evalue=8e-05:annot='Receptor like kinase, RLK'
gene_61402	Ntab03g025850-1.1	id=AT3G47570.1:evalue=1e-13:annot='Leucine-rich repeat protein kinase family protein'	id=Solyc02g031790.1.1:evalue=8e-05:annot='Receptor like kinase, RLK'
gene_61402	Ntab17g023700-1.1	id=AT3G47570.1:evalue=1e-13:annot='Leucine-rich repeat protein kinase family protein'	id=Solyc02g031790.1.1:evalue=8e-05:annot='Receptor like kinase, RLK'
gene_61402	Ntab17g023700-1.1	id=AT3G47570.1:evalue=1e-13:annot='Leucine-rich repeat protein kinase family protein'	id=Solyc02g031790.1.1:evalue=8e-05:annot='Receptor like kinase, RLK'
gene_61402	Ntab05g005970-1.1	id=AT3G47570.1:evalue=1e-13:annot='Leucine-rich repeat protein kinase family protein'	id=Solyc02g031790.1.1:evalue=8e-05:annot='Receptor like kinase, RLK'
gene_61402	Ntab05g005970-1.1	id=AT3G47570.1:evalue=1e-13:annot='Leucine-rich repeat protein kinase family protein'	id=Solyc02g031790.1.1:evalue=8e-05:annot='Receptor like kinase, RLK'
gene_61402	Ntab05g005970-1.1	id=AT3G47570.1:evalue=1e-13:annot='Leucine-rich repeat protein kinase family protein'	id=Solyc02g031790.1.1:evalue=8e-05:annot='Receptor like kinase, RLK'
gene_61402	Ntab03g025850-1.1	id=AT3G47570.1:evalue=1e-13:annot='Leucine-rich repeat protein kinase family protein'	id=Solyc02g031790.1.1:evalue=8e-05:annot='Receptor like kinase, RLK'
gene_61402	Ntab17g023700-1.1	id=AT3G47570.1:evalue=1e-13:annot='Leucine-rich repeat protein kinase family protein'	id=Solyc02g031790.1.1:evalue=8e-05:annot='Receptor like kinase, RLK'
gene_5867	Ntab18g016590-1.1	id=AT3G44880.1:evalue=0.0:annot='Pheophorbide a oxygenase family protein with Rieske [2Fe-2S] domain'	id=Solyc11g066440.1.1:evalue=0.0:annot='Pheophorbide a oxygenase (Fragment)'
gene_61404	Ntab03g025890-1.1	id=AT3G47570.1:evalue=2e-04:annot='Leucine-rich repeat protein kinase family protein'	id=Solyc02g072480.2.1:evalue=2e-11:annot='Receptor like kinase, RLK'
gene_61416	Ntab21g000380-1.1	id=AT5G27990.1:evalue=2e-30:annot='Pre-rRNA-processing protein TSR2, conserved region'	id=Solyc01g096760.2.1:evalue=9e-86:annot='Pre-rRNA-processing protein TSR2'
gene_61416	Ntab21g000390-1.1	id=AT5G27990.1:evalue=2e-30:annot='Pre-rRNA-processing protein TSR2, conserved region'	id=Solyc01g096760.2.1:evalue=9e-86:annot='Pre-rRNA-processing protein TSR2'
gene_61416	Ntab14g017510-1.1	id=AT5G27990.1:evalue=2e-30:annot='Pre-rRNA-processing protein TSR2, conserved region'	id=Solyc01g096760.2.1:evalue=9e-86:annot='Pre-rRNA-processing protein TSR2'
gene_61416	Ntab20g004950-1.1	id=AT5G27990.1:evalue=2e-30:annot='Pre-rRNA-processing protein TSR2, conserved region'	id=Solyc01g096760.2.1:evalue=9e-86:annot='Pre-rRNA-processing protein TSR2'
gene_61419	Ntab20g004910-1.1	id=AT2G02860.1:evalue=0.0:annot='sucrose transporter 2'	id=Solyc05g007190.2.1:evalue=0.0:annot='Sucrose transporter-like protein'
gene_61420	Ntab20g004900-1.1	id=AT1G14340.1:evalue=6e-91:annot='RNA-binding (RRM/RBD/RNP motifs) family protein'	id=Solyc05g007200.2.1:evalue=1e-158:annot='RNA recognition motif containing protein'
gene_5870	Ntab18g016550-1.1	id=AT2G28190.1:evalue=2e-103:annot='copper/zinc superoxide dismutase 2'	id=Solyc11g066390.1.1:evalue=2e-117:annot='Superoxide dismutase'
gene_61425	Ntab10g024140-1.1	id=AT2G43020.1:evalue=0.0:annot='polyamine oxidase 2'	id=Solyc07g043590.2.1:evalue=0.0:annot='Amine oxidase family protein'
gene_61425	Ntab02g021380-1.1	id=AT2G43020.1:evalue=0.0:annot='polyamine oxidase 2'	id=Solyc07g043590.2.1:evalue=0.0:annot='Amine oxidase family protein'
gene_61426	Ntab02g021440-1.1	id=AT3G22260.1:evalue=4e-108:annot='Cysteine proteinases superfamily protein'	id=Solyc05g016250.2.1:evalue=1e-137:annot='Cysteine-type peptidase'
gene_5871	Ntab18g016470-1.1	id=AT5G22930.1:evalue=2e-68:annot='Protein of unknown function (DUF1635)'	id=Solyc11g066360.1.1:evalue=5e-109:annot='Unknown Protein'
gene_61428	Ntab02g021420-1.1	id=AT1G30620.2:evalue=0.0:annot='NAD(P)-binding Rossmann-fold superfamily protein'	id=Solyc12g006410.1.1:evalue=0.0:annot='UDP-glucose 4-epimerase'
gene_61429	Ntab02g021400-1.1	id=AT1G06690.1:evalue=0.0:annot='NAD(P)-linked oxidoreductase superfamily protein'	id=Solyc07g043570.2.1:evalue=0.0:annot='Aldo_keto reductase family protein'
gene_61430	Ntab10g024160-1.1	id=AT3G59060.4:evalue=1e-56:annot='phytochrome interacting factor 3-like 6'	id=Solyc07g043580.2.1:evalue=0.0:annot='BHLH transcription factor'	bHLH
gene_61430	Ntab02g021390-1.1	id=AT3G59060.4:evalue=1e-56:annot='phytochrome interacting factor 3-like 6'	id=Solyc07g043580.2.1:evalue=0.0:annot='BHLH transcription factor'	bHLH
gene_61431	Ntab10g024130-1.1	id=AT3G59040.1:evalue=0.0:annot='Tetratricopeptide repeat (TPR)-like superfamily protein'	id=Solyc07g043600.2.1:evalue=0.0:annot='Pentatricopeptide repeat-containing protein'
gene_61433	Ntab10g024180-1.1	id=AT4G16660.1:evalue=0.0:annot='heat shock protein 70 (Hsp 70) family protein'	id=Solyc07g043560.2.1:evalue=0.0:annot='Heat shock protein 4'
gene_61433	Ntab02g021410-1.1	id=AT4G16660.1:evalue=0.0:annot='heat shock protein 70 (Hsp 70) family protein'	id=Solyc07g043560.2.1:evalue=0.0:annot='Heat shock protein 4'
gene_61444	Ntab17g020000-1.1	id=AT1G11790.1:evalue=0.0:annot='arogenate dehydratase 1'	id=Solyc02g080620.2.1:evalue=0.0:annot='Prephenate dehydratase family protein'
gene_61444	Ntab22g013270-1.1	id=AT1G11790.1:evalue=0.0:annot='arogenate dehydratase 1'	id=Solyc02g080620.2.1:evalue=0.0:annot='Prephenate dehydratase family protein'
gene_61444	Ntab08g014790-1.1	id=AT1G11790.1:evalue=0.0:annot='arogenate dehydratase 1'	id=Solyc02g080620.2.1:evalue=0.0:annot='Prephenate dehydratase family protein'
gene_61445	Ntab17g019990-1.1	id=AT1G11840.6:evalue=9e-173:annot='glyoxalase I homolog'	id=Solyc02g080630.2.1:evalue=0.0:annot='Lactoylglutathione lyase'
gene_5872	Ntab18g016680-1.1	id=AT4G01560.1:evalue=0.0:annot='Ribosomal RNA processing Brix domain protein'	id=Solyc11g066280.1.1:evalue=0.0:annot='U3 small nucleolar ribonucleoprotein protein imp4'
gene_61449	Ntab05g000960-1.1	id=AT3G44400.2:evalue=6.0:annot='Disease resistance protein (TIR-NBS-LRR class) family'	id=Solyc03g044840.1.1:evalue=3e-118:annot='Helicase-like protein'
gene_61449	Ntab08g022210-1.1	id=AT3G44400.2:evalue=6.0:annot='Disease resistance protein (TIR-NBS-LRR class) family'	id=Solyc03g044840.1.1:evalue=3e-118:annot='Helicase-like protein'
gene_61449	Ntab24g007060-1.1	id=AT3G44400.2:evalue=6.0:annot='Disease resistance protein (TIR-NBS-LRR class) family'	id=Solyc03g044840.1.1:evalue=3e-118:annot='Helicase-like protein'
gene_61457	Ntab17g000560-1.1	id=AT3G62600.1:evalue=0.0:annot='DNAJ heat shock family protein'	id=Solyc01g079610.2.1:evalue=0.0:annot='DNAJ chaperone'
gene_61457	Ntab03g000350-1.1	id=AT3G62600.1:evalue=0.0:annot='DNAJ heat shock family protein'	id=Solyc01g079610.2.1:evalue=0.0:annot='DNAJ chaperone'
gene_5873	Ntab18g016650-1.1	id=AT5G62960.1:evalue=1e-93:annot='unknown protein'	id=Solyc11g066310.1.1:evalue=0.0:annot='mRNA clone RAFL24-05-D16'
gene_61461	Ntab16g014880-1.1	id=AT1G23870.1:evalue=0.0:annot='trehalose-phosphatase/synthase 9'	id=Solyc04g025940.2.1:evalue=0.0:annot='Alpha alpha-trehalose-phosphate synthase (UDP-forming)'
gene_61464	Ntab16g014980-1.1	id=AT4G15760.1:evalue=1e-122:annot='monooxygenase 1'	id=Solyc04g025650.2.1:evalue=0.0:annot='Monooxygenase FAD-binding'
gene_61465	Ntab16g014960-1.1	id=AT1G24050.1:evalue=2e-59:annot='RNA-processing, Lsm domain'	id=Solyc04g025670.2.1:evalue=8e-30:annot='Os02g0741900 protein (Fragment)'
gene_61466	Ntab16g014940-1.1	id=AT3G46920.1:evalue=1.8:annot='Protein kinase superfamily protein with octicosapeptide/Phox/Bem1p domain'	id=Solyc00g084760.1.1:evalue=2e-77:annot='RNase H family protein'
gene_5874	Ntab18g016660-1.1	id=AT1G23400.1:evalue=0.0:annot='RNA-binding CRS1 / YhbY (CRM) domain-containing protein'	id=Solyc11g066300.1.1:evalue=0.0:annot='CRS2-associated factor 2, chloroplastic'
gene_61468	Ntab16g014850-1.1	id=AT1G70300.1:evalue=0.0:annot='K+ uptake permease 6'	id=Solyc04g025880.2.1:evalue=0.0:annot='Potassium transporter'
gene_61473	Ntab04g016420-1.1	id=AT1G48120.1:evalue=2e-26:annot='hydrolases'	id=Solyc11g020020.1.1:evalue=1e-121:annot='Serine_threonine-protein phosphatase 7 long form homolog'
gene_61474	Ntab06g015040-1.1	id=AT4G23430.2:evalue=3e-167:annot='NAD(P)-binding Rossmann-fold superfamily protein'	id=Solyc03g025410.2.1:evalue=0.0:annot='Dehydrogenase_reductase SDR family member 13'
gene_61474	Ntab04g016430-1.1	id=AT4G23430.2:evalue=1e-163:annot='NAD(P)-binding Rossmann-fold superfamily protein'	id=Solyc03g025410.2.1:evalue=0.0:annot='Dehydrogenase_reductase SDR family member 13'
gene_61474	Ntab04g016430-1.1	id=AT4G23430.2:evalue=1e-163:annot='NAD(P)-binding Rossmann-fold superfamily protein'	id=Solyc03g025410.2.1:evalue=0.0:annot='Dehydrogenase_reductase SDR family member 13'
gene_61474	Ntab06g015030-1.1	id=AT4G23430.2:evalue=1e-163:annot='NAD(P)-binding Rossmann-fold superfamily protein'	id=Solyc03g025410.2.1:evalue=0.0:annot='Dehydrogenase_reductase SDR family member 13'
gene_61476	Ntab05g000410-1.1	id=AT4G23850.1:evalue=0.0:annot='AMP-dependent synthetase and ligase family protein'	id=Solyc08g008310.2.1:evalue=0.0:annot='Long-chain-fatty-acid-CoA ligase'
gene_61476	Ntab15g000480-1.1	id=AT4G23850.1:evalue=0.0:annot='AMP-dependent synthetase and ligase family protein'	id=Solyc08g008310.2.1:evalue=0.0:annot='Long-chain-fatty-acid-CoA ligase'
gene_61477	Ntab15g000500-1.1	id=AT5G53440.1:evalue=8.8:annot='unknown protein'	id=Solyc08g082410.2.1:evalue=0.002:annot='Eukaryotic translation initiation factor 3 subunit 10-like'
gene_61481	Ntab20g002770-1.1	id=AT1G13570.1:evalue=6e-22:annot='F-box/RNI-like superfamily protein'	id=Solyc05g010360.1.1:evalue=4e-67:annot='F-box family protein'
gene_61481	Ntab20g002770-1.1	id=AT1G13570.1:evalue=6e-22:annot='F-box/RNI-like superfamily protein'	id=Solyc05g010360.1.1:evalue=4e-67:annot='F-box family protein'
gene_61487	Ntab10g012010-1.1	id=AT1G34750.1:evalue=2e-150:annot='Protein phosphatase 2C family protein'	id=Solyc10g047290.1.1:evalue=0.0:annot='Serine_threonine phosphatase family protein'
gene_61488	Ntab15g003450-1.1	id=AT1G31420.2:evalue=0.0:annot='Leucine-rich repeat protein kinase family protein'	id=Solyc08g074760.2.1:evalue=0.0:annot='Receptor like kinase, RLK'
gene_61488	Ntab04g011080-1.1	id=AT1G31420.2:evalue=0.0:annot='Leucine-rich repeat protein kinase family protein'	id=Solyc08g074760.2.1:evalue=0.0:annot='Receptor like kinase, RLK'
gene_61491	Ntab21g002520-1.1	id=AT4G35785.1:evalue=2e-54:annot='RNA-binding (RRM/RBD/RNP motifs) family protein'	id=Solyc02g061840.2.1:evalue=3e-85:annot='Nuclear SR-like RNA binding protein'
gene_61493	Ntab08g004910-1.1	id=AT4G12780.1:evalue=0.0:annot='Chaperone DnaJ-domain superfamily protein'	id=Solyc06g082840.2.1:evalue=0.0:annot='UBA_TS-N domain protein'
gene_61494	Ntab08g004900-1.1	id=AT3G07580.1:evalue=4e-18:annot='unknown protein'	id=Solyc06g082830.2.1:evalue=6e-88:annot='Iron-stress related protein'
gene_61495	Ntab08g004870-1.1	id=AT2G26970.2:evalue=5e-100:annot='Polynucleotidyl transferase, ribonuclease H-like superfamily protein'	id=Solyc06g082810.2.1:evalue=2e-141:annot='Oligoribonuclease'
gene_61496	Ntab08g004880-1.1	id=AT3G02650.1:evalue=2e-173:annot='Tetratricopeptide repeat (TPR)-like superfamily protein'	id=Solyc11g005140.1.1:evalue=0.0:annot='Pentatricopeptide repeat protein'
gene_61506	Ntab12g000940-1.1	id=AT1G20440.1:evalue=9e-24:annot='cold-regulated 47'	id=Solyc04g082200.2.1:evalue=1e-57:annot='Dehydrin'
gene_61511	Ntab12g001080-1.1	id=AT4G35750.1:evalue=2e-91:annot='SEC14 cytosolic factor family protein / phosphoglyceride transfer family protein'	id=Solyc04g082050.2.1:evalue=5e-139:annot='Cellular retinaldehyde-binding_triple function C-terminal'
gene_61512	Ntab12g001090-1.1	id=AT1G78610.1:evalue=0.0:annot='mechanosensitive channel of small conductance-like 6'	id=Solyc04g082040.2.1:evalue=0.0:annot='Predicted mechanosensitive ion channel'
gene_61512	Ntab05g021860-1.1	id=AT1G78610.1:evalue=0.0:annot='mechanosensitive channel of small conductance-like 6'	id=Solyc04g082040.2.1:evalue=0.0:annot='Predicted mechanosensitive ion channel'
gene_61512	Ntab24g012740-1.1	id=AT1G78610.1:evalue=0.0:annot='mechanosensitive channel of small conductance-like 6'	id=Solyc04g082040.2.1:evalue=0.0:annot='Predicted mechanosensitive ion channel'
gene_61514	Ntab12g001160-1.1	id=AT2G16980.2:evalue=4e-146:annot='Major facilitator superfamily protein'	id=Solyc04g081990.2.1:evalue=0.0:annot='Transporter major facilitator superfamily and tetracycline resistance protein (Fragment)'
gene_61515	Ntab12g000970-1.1	id=AT5G42250.1:evalue=0.0:annot='Zinc-binding alcohol dehydrogenase family protein'	id=Solyc04g082180.2.1:evalue=0.0:annot='Alcohol dehydrogenase 1'
gene_61518	Ntab12g001010-1.1	id=AT1G76150.1:evalue=3e-144:annot='enoyl-CoA hydratase 2'	id=Solyc12g094450.1.1:evalue=0.0:annot='Peroxisomal multifunctional enzyme type 2'
gene_61521	Ntab12g001130-1.1	id=AT5G27280.1:evalue=2e-68:annot='Zim17-type zinc finger protein'	id=Solyc04g082020.2.1:evalue=4e-132:annot='DNL zinc finger family protein'
gene_61522	Ntab12g001150-1.1	id=AT3G18150.1:evalue=4e-07:annot='RNI-like superfamily protein'	id=Solyc01g065740.2.1:evalue=1e-65:annot='F-box family protein'
gene_61523	Ntab12g001170-1.1	id=AT1G76080.1:evalue=8e-139:annot='chloroplastic drought-induced stress protein of 32 kD'	id=Solyc04g081970.2.1:evalue=0.0:annot='Thioredoxin'
gene_61539	Ntab08g001980-1.1	id=AT1G64980.1:evalue=3e-150:annot='Nucleotide-diphospho-sugar transferases superfamily protein'	id=Solyc06g066800.1.1:evalue=3e-166:annot='Glycosyl transferase family 8'
gene_61540	Ntab08g001990-1.1	id=AT1G80350.1:evalue=0.0:annot='P-loop containing nucleoside triphosphate hydrolases superfamily protein'	id=Solyc06g066810.2.1:evalue=0.0:annot='Katanin p60 ATPase-containing subunit'
gene_61542	Ntab01g015020-1.1	id=AT5G48790.1:evalue=5e-160:annot='Domain of unknown function (DUF1995)'	id=Solyc08g075990.2.1:evalue=0.0:annot='Os02g0129300 protein (Fragment)'
gene_61542	Ntab23g010530-1.1	id=AT5G48790.1:evalue=5e-160:annot='Domain of unknown function (DUF1995)'	id=Solyc08g075990.2.1:evalue=0.0:annot='Os02g0129300 protein (Fragment)'
gene_61543	Ntab08g004960-1.1	id=AT2G39780.2:evalue=2e-21:annot='ribonuclease 2'	id=Solyc06g082890.2.1:evalue=1e-32:annot='S-like RNase (Fragment)'
gene_61543	Ntab22g002140-1.1	id=AT2G39780.1:evalue=6e-107:annot='ribonuclease 2'	id=Solyc06g082890.2.1:evalue=1e-166:annot='S-like RNase (Fragment)'
gene_61544	Ntab03g015800-1.1	id=AT5G48380.1:evalue=4e-24:annot='BAK1-interacting receptor-like kinase 1'	id=Solyc06g082920.2.1:evalue=9e-122:annot='Receptor like kinase, RLK'
gene_61544	Ntab17g013920-1.1	id=AT5G48380.1:evalue=4e-24:annot='BAK1-interacting receptor-like kinase 1'	id=Solyc06g082920.2.1:evalue=9e-122:annot='Receptor like kinase, RLK'
gene_61545	Ntab08g004970-1.1	id=AT5G12230.1:evalue=2e-53:annot='MED19A'	id=Solyc06g082900.2.1:evalue=5e-107:annot='Genomic DNA chromosome 5 P1 clone MXC9'
gene_5878	Ntab18g016500-1.1	id=AT2G28150.1:evalue=6e-172:annot='Domain of unknown function (DUF966)'	id=Solyc11g066380.1.1:evalue=0.0:annot='Auxin-regulated protein'
gene_61546	Ntab08g005000-1.1	id=AT5G48385.1:evalue=0.0:annot='FRIGIDA-like protein'	id=Solyc06g082930.2.1:evalue=0.0:annot='FRIGIDA (Fragment)'
gene_61548	Ntab08g005030-1.1	id=AT1G20050.1:evalue=9e-85:annot='C-8,7 sterol isomerase'	id=Solyc06g082980.2.1:evalue=4e-143:annot='3-beta-hydroxysteroid-Delta8 Delta7-isomerase'
gene_61549	Ntab08g004940-1.1	id=AT5G39740.2:evalue=6e-179:annot='ribosomal protein L5 B'	id=Solyc06g082870.2.1:evalue=0.0:annot='60S ribosomal protein L5-1'
gene_61550	Ntab10g010210-1.1	id=AT3G07565.1:evalue=3e-96:annot='Protein of unknown function (DUF3755)'	id=Solyc09g020000.2.1:evalue=2e-131:annot='F21O3.28 protein (Fragment)'
gene_61550	Ntab08g004930-1.1	id=AT3G07565.1:evalue=3e-96:annot='Protein of unknown function (DUF3755)'	id=Solyc09g020000.2.1:evalue=2e-131:annot='F21O3.28 protein (Fragment)'
gene_61551	Ntab08g004980-1.1	id=AT3G25500.1:evalue=0.0:annot='formin homology 1'	id=Solyc06g082910.2.1:evalue=3e-31:annot='Formin 3'
gene_5879	Ntab18g016480-1.1	id=AT1G08130.1:evalue=0.0:annot='DNA ligase 1'	id=Solyc11g066370.1.1:evalue=0.0:annot='DNA ligase'
gene_61553	Ntab08g005050-1.1	id=AT3G07480.1:evalue=5e-79:annot='2Fe-2S ferredoxin-like superfamily protein'	id=Solyc06g007630.1.1:evalue=3e-83:annot='Ferredoxin'
gene_61553	Ntab22g002030-1.1	id=AT3G07480.1:evalue=5e-79:annot='2Fe-2S ferredoxin-like superfamily protein'	id=Solyc06g007630.1.1:evalue=3e-83:annot='Ferredoxin'
gene_61553	Ntab17g002080-1.1	id=AT3G07480.1:evalue=5e-79:annot='2Fe-2S ferredoxin-like superfamily protein'	id=Solyc06g007630.1.1:evalue=3e-83:annot='Ferredoxin'
gene_61553	Ntab03g001740-1.1	id=AT3G07480.1:evalue=5e-79:annot='2Fe-2S ferredoxin-like superfamily protein'	id=Solyc06g007630.1.1:evalue=3e-83:annot='Ferredoxin'
gene_61554	Ntab08g005060-1.1	id=AT4G12910.1:evalue=0.0:annot='serine carboxypeptidase-like 20'	id=Solyc06g083030.2.1:evalue=0.0:annot='Serine carboxypeptidase 1'
gene_61564	Ntab22g007440-1.1	id=AT1G22540.1:evalue=0.0:annot='Major facilitator superfamily protein'	id=Solyc06g065020.2.1:evalue=0.0:annot='Peptide transporter'
gene_61564	Ntab08g000070-1.1	id=AT1G22540.1:evalue=0.0:annot='Major facilitator superfamily protein'	id=Solyc06g065020.2.1:evalue=0.0:annot='Peptide transporter'
gene_61565	Ntab08g000090-1.1	id=AT1G53920.1:evalue=2e-117:annot='GDSL-motif lipase 5'	id=Solyc06g064960.2.1:evalue=0.0:annot='GDSL esterase_lipase 5'
gene_61565	Ntab08g000090-1.1	id=AT1G53920.1:evalue=2e-117:annot='GDSL-motif lipase 5'	id=Solyc06g064960.2.1:evalue=0.0:annot='GDSL esterase_lipase 5'
gene_61567	Ntab08g000040-1.1	id=AT1G35460.1:evalue=1e-67:annot='basic helix-loop-helix (bHLH) DNA-binding superfamily protein'	id=Solyc06g065040.2.1:evalue=5e-147:annot='BHLH transcription factor'	bHLH
gene_61569	Ntab04g028820-1.1	id=AT1G10950.1:evalue=0.0:annot='transmembrane nine 1'	id=Solyc11g022540.1.1:evalue=0.0:annot='Transmembrane 9 superfamily protein member 3'
gene_61569	Ntab06g000770-1.1	id=AT1G10950.1:evalue=0.0:annot='transmembrane nine 1'	id=Solyc11g022540.1.1:evalue=0.0:annot='Transmembrane 9 superfamily protein member 3'
gene_61569	Ntab08g000060-1.1	id=AT1G10950.1:evalue=0.0:annot='transmembrane nine 1'	id=Solyc11g022540.1.1:evalue=0.0:annot='Transmembrane 9 superfamily protein member 3'
gene_61570	Ntab08g000080-1.1	id=AT1G53920.1:evalue=4e-52:annot='GDSL-motif lipase 5'	id=Solyc06g065010.2.1:evalue=2e-100:annot='GDSL esterase_lipase 1'
gene_61571	Ntab08g000020-1.1	id=AT4G37380.1:evalue=0.002:annot='Tetratricopeptide repeat (TPR)-like superfamily protein'	id=Solyc02g076700.1.1:evalue=3.7:annot='Pentatricopeptide repeat-containing protein'
gene_61571	Ntab16g005910-1.1	id=AT4G37380.1:evalue=0.002:annot='Tetratricopeptide repeat (TPR)-like superfamily protein'	id=Solyc02g076700.1.1:evalue=3.7:annot='Pentatricopeptide repeat-containing protein'
gene_61571	Ntab08g025150-1.1	id=AT4G37380.1:evalue=0.002:annot='Tetratricopeptide repeat (TPR)-like superfamily protein'	id=Solyc02g076700.1.1:evalue=3.7:annot='Pentatricopeptide repeat-containing protein'
gene_61572	Ntab05g004560-1.1	id=AT4G37070.2:evalue=5e-134:annot='Acyl transferase/acyl hydrolase/lysophospholipase superfamily protein'	id=Solyc08g006860.2.1:evalue=2e-154:annot='Patatin'	M-type_MADS
gene_61572	Ntab05g004530-1.1	id=AT4G37070.2:evalue=5e-134:annot='Acyl transferase/acyl hydrolase/lysophospholipase superfamily protein'	id=Solyc08g006860.2.1:evalue=2e-154:annot='Patatin'	M-type_MADS
gene_61572	Ntab05g004580-1.1	id=AT4G37070.2:evalue=5e-134:annot='Acyl transferase/acyl hydrolase/lysophospholipase superfamily protein'	id=Solyc08g006860.2.1:evalue=2e-154:annot='Patatin'	M-type_MADS
gene_61572	Ntab15g004580-1.1	id=AT4G37070.2:evalue=5e-134:annot='Acyl transferase/acyl hydrolase/lysophospholipase superfamily protein'	id=Solyc08g006860.2.1:evalue=2e-154:annot='Patatin'	M-type_MADS
gene_61572	Ntab05g004540-1.1	id=AT4G37070.2:evalue=5e-134:annot='Acyl transferase/acyl hydrolase/lysophospholipase superfamily protein'	id=Solyc08g006860.2.1:evalue=2e-154:annot='Patatin'	M-type_MADS
gene_61572	Ntab05g004570-1.1	id=AT4G37070.2:evalue=5e-134:annot='Acyl transferase/acyl hydrolase/lysophospholipase superfamily protein'	id=Solyc08g006860.2.1:evalue=2e-154:annot='Patatin'	M-type_MADS
gene_61572	Ntab05g004510-1.1	id=AT4G37070.2:evalue=5e-134:annot='Acyl transferase/acyl hydrolase/lysophospholipase superfamily protein'	id=Solyc08g006860.2.1:evalue=2e-154:annot='Patatin'	M-type_MADS
gene_61572	Ntab05g004520-1.1	id=AT4G37070.2:evalue=5e-134:annot='Acyl transferase/acyl hydrolase/lysophospholipase superfamily protein'	id=Solyc08g006860.2.1:evalue=2e-154:annot='Patatin'	M-type_MADS
gene_61572	Ntab05g004550-1.1	id=AT4G37070.2:evalue=5e-134:annot='Acyl transferase/acyl hydrolase/lysophospholipase superfamily protein'	id=Solyc08g006860.2.1:evalue=2e-154:annot='Patatin'	M-type_MADS
gene_61574	Ntab14g014640-1.1	id=AT1G79400.1:evalue=0.0:annot='cation/H+ exchanger 2'	id=Solyc03g032240.2.1:evalue=0.0:annot='Cation_H(+) antiporter 2'
gene_61574	Ntab15g007060-1.1	id=AT1G79400.1:evalue=0.0:annot='cation/H+ exchanger 2'	id=Solyc03g032240.2.1:evalue=0.0:annot='Cation_H(+) antiporter 2'
gene_61574	Ntab15g007060-1.1	id=AT1G79400.1:evalue=0.0:annot='cation/H+ exchanger 2'	id=Solyc03g032240.2.1:evalue=0.0:annot='Cation_H(+) antiporter 2'
gene_61574	Ntab21g002490-1.1	id=AT1G79400.1:evalue=0.0:annot='cation/H+ exchanger 2'	id=Solyc03g032240.2.1:evalue=0.0:annot='Cation_H(+) antiporter 2'
gene_61574	Ntab05g007330-1.1	id=AT1G79400.1:evalue=0.0:annot='cation/H+ exchanger 2'	id=Solyc03g032240.2.1:evalue=0.0:annot='Cation_H(+) antiporter 2'
gene_61580	Ntab16g018310-1.1	id=AT4G16110.1:evalue=2e-112:annot='response regulator 2'	id=Solyc04g008050.2.1:evalue=0.0:annot='Response regulator 8'	ARR-B
gene_61581	Ntab02g008070-1.1	id=AT2G29980.1:evalue=0.0:annot='fatty acid desaturase 3'	id=Solyc06g007130.2.1:evalue=0.0:annot='Omega-3 fatty acid desaturase'
gene_61589	Ntab22g001490-1.1	id=AT5G54160.1:evalue=8e-132:annot='O-methyltransferase 1'	id=Solyc06g007960.2.1:evalue=1e-138:annot='O-methyltransferase'
gene_61589	Ntab22g001580-1.1	id=AT5G54160.1:evalue=8e-132:annot='O-methyltransferase 1'	id=Solyc06g007960.2.1:evalue=1e-138:annot='O-methyltransferase'
gene_61589	Ntab22g001500-1.1	id=AT5G54160.1:evalue=8e-132:annot='O-methyltransferase 1'	id=Solyc06g007960.2.1:evalue=1e-138:annot='O-methyltransferase'
gene_61589	Ntab22g001570-1.1	id=AT5G54160.1:evalue=8e-132:annot='O-methyltransferase 1'	id=Solyc06g007960.2.1:evalue=1e-138:annot='O-methyltransferase'
gene_61589	Ntab08g005550-1.1	id=AT5G54160.1:evalue=8e-132:annot='O-methyltransferase 1'	id=Solyc06g007960.2.1:evalue=1e-138:annot='O-methyltransferase'
gene_61593	Ntab02g005050-1.1	id=AT2G38090.1:evalue=3e-107:annot='Duplicated homeodomain-like superfamily protein'	id=Solyc09g014250.2.1:evalue=0.0:annot='Myb family transcription factor (Fragment)'	MYB
gene_61594	Ntab02g005080-1.1	id=AT5G01220.1:evalue=0.0:annot='sulfoquinovosyldiacylglycerol 2'	id=Solyc09g014300.2.1:evalue=0.0:annot='Glycosyl transferase group 1 family protein'
gene_61596	Ntab09g010670-1.1	id=AT1G14600.1:evalue=1e-31:annot='Homeodomain-like superfamily protein'	id=Solyc04g008480.1.1:evalue=6e-109:annot='Myb-like DNA-binding domain SHAQKYF class family protein expressed'	G2-like
gene_61596	Ntab18g011180-1.1	id=AT1G14600.1:evalue=1e-31:annot='Homeodomain-like superfamily protein'	id=Solyc04g008480.1.1:evalue=6e-109:annot='Myb-like DNA-binding domain SHAQKYF class family protein expressed'	G2-like
gene_61596	Ntab16g018810-1.1	id=AT1G14600.1:evalue=1e-31:annot='Homeodomain-like superfamily protein'	id=Solyc04g008480.1.1:evalue=6e-107:annot='Myb-like DNA-binding domain SHAQKYF class family protein expressed'	G2-like
gene_61597	Ntab22g011430-1.1	id=AT4G19420.1:evalue=0.0:annot='Pectinacetylesterase family protein'	id=Solyc08g075020.2.1:evalue=0.0:annot='Pectinacetylesterase like protein (Fragment)'
gene_61597	Ntab15g003370-1.1	id=AT4G19420.1:evalue=0.0:annot='Pectinacetylesterase family protein'	id=Solyc08g075020.2.1:evalue=0.0:annot='Pectinacetylesterase like protein (Fragment)'
gene_61600	Ntab23g002070-1.1	id=AT1G09320.1:evalue=3e-51:annot='agenet domain-containing protein'	id=Solyc01g058170.2.1:evalue=3e-34:annot='Agenet domain-containing protein'
gene_61600	Ntab21g011150-1.1	id=AT1G09320.1:evalue=3e-51:annot='agenet domain-containing protein'	id=Solyc01g058170.2.1:evalue=3e-34:annot='Agenet domain-containing protein'
gene_61600	Ntab21g011150-1.1	id=AT1G09320.1:evalue=3e-51:annot='agenet domain-containing protein'	id=Solyc01g058170.2.1:evalue=3e-34:annot='Agenet domain-containing protein'
gene_61600	Ntab23g002070-1.1	id=AT1G09320.1:evalue=3e-51:annot='agenet domain-containing protein'	id=Solyc01g058170.2.1:evalue=3e-34:annot='Agenet domain-containing protein'
gene_61600	Ntab21g011150-1.1	id=AT1G09320.1:evalue=3e-51:annot='agenet domain-containing protein'	id=Solyc01g058170.2.1:evalue=3e-34:annot='Agenet domain-containing protein'
gene_61600	Ntab21g011150-1.1	id=AT1G09320.1:evalue=3e-51:annot='agenet domain-containing protein'	id=Solyc01g058170.2.1:evalue=3e-34:annot='Agenet domain-containing protein'
gene_61600	Ntab23g002070-1.1	id=AT1G09320.1:evalue=3e-51:annot='agenet domain-containing protein'	id=Solyc01g058170.2.1:evalue=3e-34:annot='Agenet domain-containing protein'
gene_61600	Ntab22g019390-1.1	id=AT1G09320.1:evalue=3e-67:annot='agenet domain-containing protein'	id=Solyc01g058160.2.1:evalue=1e-38:annot='Agenet domain-containing protein'
gene_61600	Ntab22g019390-1.1	id=AT1G09320.1:evalue=3e-67:annot='agenet domain-containing protein'	id=Solyc01g058160.2.1:evalue=1e-38:annot='Agenet domain-containing protein'
gene_61601	Ntab22g019360-1.1	id=AT5G49580.1:evalue=0.0:annot='Chaperone DnaJ-domain superfamily protein'	id=Solyc07g026810.2.1:evalue=0.0:annot='Chaperone protein dnaJ'
gene_61602	Ntab14g011480-1.1	id=AT4G21280.1:evalue=3.6:annot='photosystem II subunit QA'	id=Solyc02g032590.1.1:evalue=4e-07:annot='Unknown Protein'
gene_61602	Ntab04g017860-1.1	id=AT4G21280.1:evalue=3.6:annot='photosystem II subunit QA'	id=Solyc02g032590.1.1:evalue=4e-07:annot='Unknown Protein'
gene_61602	Ntab09g015880-1.1	id=AT4G21280.1:evalue=3.6:annot='photosystem II subunit QA'	id=Solyc02g032590.1.1:evalue=4e-07:annot='Unknown Protein'
gene_61602	Ntab16g015350-1.1	id=AT4G21280.1:evalue=3.6:annot='photosystem II subunit QA'	id=Solyc02g032590.1.1:evalue=4e-07:annot='Unknown Protein'
gene_61602	Ntab17g006560-1.1	id=AT4G21280.1:evalue=3.6:annot='photosystem II subunit QA'	id=Solyc02g032590.1.1:evalue=4e-07:annot='Unknown Protein'
gene_61603	Ntab09g016230-1.1	id=AT3G16857.2:evalue=9.0:annot='response regulator 1'	id=Solyc10g012220.1.1:evalue=3.6:annot='Retrotransposon gag protein'
gene_61603	Ntab02g019870-1.1	id=AT5G26310.1:evalue=1.8:annot='UDP-Glycosyltransferase superfamily protein'	id=Solyc07g043210.1.1:evalue=2e-34:annot='Unknown Protein'
gene_61603	Ntab17g005950-1.1	id=AT1G49540.2:evalue=2.8:annot='elongator protein 2'	id=Solyc04g025830.1.1:evalue=4e-18:annot='TdcA1-ORF2 protein (Fragment)'
gene_61603	Ntab15g015600-1.1	id=AT1G49540.2:evalue=2.8:annot='elongator protein 2'	id=Solyc04g025830.1.1:evalue=4e-18:annot='TdcA1-ORF2 protein (Fragment)'
gene_61613	Ntab06g001470-1.1	id=AT1G65620.4:evalue=6e-72:annot='Lateral organ boundaries (LOB) domain family protein'	id=Solyc11g008830.1.1:evalue=5e-83:annot='LOB domain protein'	LBD
gene_61617	Ntab07g007270-1.1	id=AT2G47800.1:evalue=0.0:annot='multidrug resistance-associated protein 4'	id=Solyc01g080640.2.1:evalue=0.0:annot='Multidrug resistance protein ABC transporter family'
gene_61619	Ntab07g007260-1.1	id=AT5G18810.1:evalue=4e-48:annot='SC35-like splicing factor 28'	id=Solyc01g080660.2.1:evalue=6e-79:annot='Splicing factor arginine_serine-rich 4'
gene_61619	Ntab14g006860-1.1	id=AT5G18810.1:evalue=4e-48:annot='SC35-like splicing factor 28'	id=Solyc01g080660.2.1:evalue=6e-79:annot='Splicing factor arginine_serine-rich 4'
gene_61622	Ntab08g006260-1.1	id=AT3G54560.1:evalue=3e-78:annot='histone H2A 11'	id=Solyc06g084090.2.1:evalue=7e-77:annot='Histone H2A'
gene_61622	Ntab22g000940-1.1	id=AT3G54560.1:evalue=3e-78:annot='histone H2A 11'	id=Solyc06g084090.2.1:evalue=7e-77:annot='Histone H2A'
gene_61624	Ntab01g010940-1.1	id=AT5G11650.1:evalue=0.0:annot='alpha/beta-Hydrolases superfamily protein'	id=Solyc08g066440.2.1:evalue=0.0:annot='Hydrolase alpha_beta fold family protein'
gene_61624	Ntab10g024930-1.1	id=AT5G11650.1:evalue=0.0:annot='alpha/beta-Hydrolases superfamily protein'	id=Solyc08g066440.2.1:evalue=0.0:annot='Hydrolase alpha_beta fold family protein'
gene_61625	Ntab01g010980-1.1	id=AT2G25760.1:evalue=0.0:annot='Protein kinase family protein'	id=Solyc12g095830.1.1:evalue=0.0:annot='Casein kinase I'
gene_61625	Ntab23g014570-1.1	id=AT2G25760.1:evalue=0.0:annot='Protein kinase family protein'	id=Solyc12g095830.1.1:evalue=0.0:annot='Casein kinase I'
gene_61625	Ntab01g010980-1.1	id=AT2G25760.1:evalue=0.0:annot='Protein kinase family protein'	id=Solyc12g095830.1.1:evalue=0.0:annot='Casein kinase I'
gene_61628	Ntab22g033560-1.1	id=AT2G16485.1:evalue=0.0:annot='nucleic acid binding'	id=Solyc11g062220.1.1:evalue=8e-07:annot='Novel protein containing a PHD-finger domain (Fragment)'
gene_61628	Ntab19g002250-1.1	id=AT2G16485.1:evalue=0.0:annot='nucleic acid binding'	id=Solyc11g062220.1.1:evalue=8e-07:annot='Novel protein containing a PHD-finger domain (Fragment)'
gene_5892	Ntab13g013720-1.1	id=AT4G23710.1:evalue=9e-46:annot='vacuolar ATP synthase subunit G2'	id=Solyc05g056020.2.1:evalue=3e-58:annot='V-type proton ATPase subunit G 2-ATPase G subunit'
gene_5892	Ntab14g011890-1.1	id=AT4G23710.1:evalue=9e-46:annot='vacuolar ATP synthase subunit G2'	id=Solyc05g056020.2.1:evalue=3e-58:annot='V-type proton ATPase subunit G 2-ATPase G subunit'
gene_5892	Ntab22g018620-1.1	id=AT4G23710.1:evalue=9e-46:annot='vacuolar ATP synthase subunit G2'	id=Solyc05g056020.2.1:evalue=3e-58:annot='V-type proton ATPase subunit G 2-ATPase G subunit'
gene_61629	Ntab12g019930-1.1	id=AT5G13490.2:evalue=0.042:annot='ADP/ATP carrier 2'	id=Solyc11g062190.1.1:evalue=0.13:annot='Mitochondrial ADP_ATP carrier proteins'
gene_61635	Ntab02g019610-1.1	id=AT5G29000.3:evalue=0.001:annot='Homeodomain-like superfamily protein'	id=Solyc10g078720.1.1:evalue=4e-06:annot='MYB-CC type transfactor'	G2-like
gene_5893	Ntab13g013700-1.1	id=AT2G39220.1:evalue=0.0:annot='PATATIN-like protein 6'	id=Solyc05g056030.2.1:evalue=0.0:annot='Patatin-like protein 3'
gene_5893	Ntab11g010950-1.1	id=AT2G39220.1:evalue=0.0:annot='PATATIN-like protein 6'	id=Solyc05g056030.2.1:evalue=0.0:annot='Patatin-like protein 3'
gene_61641	Ntab04g013430-1.1	id=AT3G48740.1:evalue=4e-96:annot='Nodulin MtN3 family protein'	id=Solyc03g097600.2.1:evalue=0.0:annot='MtN3-like protein'
gene_61641	Ntab06g019140-1.1	id=AT3G48740.1:evalue=4e-96:annot='Nodulin MtN3 family protein'	id=Solyc03g097600.2.1:evalue=0.0:annot='MtN3-like protein'
gene_5894	Ntab13g013680-1.1	id=AT1G48850.1:evalue=0.0:annot='chorismate synthase, putative / 5-enolpyruvylshikimate-3-phosphate phospholyase, putative'	id=Solyc04g049350.2.1:evalue=0.0:annot='Chorismate synthase'
gene_61643	Ntab02g010100-1.1	id=AT4G22200.1:evalue=0.0:annot='potassium transport 2/3'	id=Solyc10g024360.1.1:evalue=0.0:annot='Potassium channel'
gene_61644	Ntab22g005060-1.1	id=AT1G09580.1:evalue=4e-103:annot='emp24/gp25L/p24 family/GOLD family protein'	id=Solyc10g045640.1.1:evalue=3e-147:annot='Transmembrane emp24 domain-containing protein 10'
gene_61644	Ntab02g010150-1.1	id=AT1G09580.1:evalue=4e-103:annot='emp24/gp25L/p24 family/GOLD family protein'	id=Solyc10g045640.1.1:evalue=3e-147:annot='Transmembrane emp24 domain-containing protein 10'
gene_61644	Ntab10g011580-1.1	id=AT1G09580.1:evalue=4e-103:annot='emp24/gp25L/p24 family/GOLD family protein'	id=Solyc10g045640.1.1:evalue=3e-147:annot='Transmembrane emp24 domain-containing protein 10'
gene_61645	Ntab02g010180-1.1	id=AT5G24690.1:evalue=1e-178:annot='Protein of unknown function (DUF3411)'	id=Solyc01g104270.2.1:evalue=0.0:annot='Os12g0283800 protein (Fragment)'
gene_61647	Ntab02g010130-1.1	id=AT2G17390.1:evalue=2e-150:annot='ankyrin repeat-containing 2B'	id=Solyc01g104170.2.1:evalue=0.0:annot='Ankyrin repeat domain-containing protein 2'
gene_61649	Ntab02g010090-1.1	id=AT1G36370.1:evalue=0.0:annot='serine hydroxymethyltransferase 7'	id=Solyc01g104000.2.1:evalue=0.0:annot='Serine hydroxymethyltransferase'
gene_61650	Ntab10g011590-1.1	id=AT1G60360.1:evalue=2e-37:annot='RING/U-box superfamily protein'	id=Solyc01g104260.2.1:evalue=4e-110:annot='RING finger protein 13'
gene_61650	Ntab02g010160-1.1	id=AT1G60360.1:evalue=2e-37:annot='RING/U-box superfamily protein'	id=Solyc01g104260.2.1:evalue=4e-110:annot='RING finger protein 13'
gene_5895	Ntab11g010990-1.1	id=AT5G19500.1:evalue=5e-34:annot='Tryptophan/tyrosine permease'	id=Solyc04g049340.2.1:evalue=0.0:annot='Tyrosine-specific transport protein'
gene_5895	Ntab13g013710-1.1	id=AT5G19500.1:evalue=5e-34:annot='Tryptophan/tyrosine permease'	id=Solyc04g049340.2.1:evalue=0.0:annot='Tyrosine-specific transport protein'
gene_61656	Ntab20g001590-1.1	id=AT1G25570.1:evalue=0.0:annot='Di-glucose binding protein with Leucine-rich repeat domain'	id=Solyc05g009800.2.1:evalue=0.0:annot='LRR receptor-like serine_threonine-protein kinase, RLP'
gene_61657	Ntab24g001990-1.1	id=AT1G13270.1:evalue=0.0:annot='methionine aminopeptidase 1B'	id=Solyc05g009780.2.1:evalue=0.0:annot='Methionine aminopeptidase'
gene_61658	Ntab20g001600-1.1	id=AT1G13250.1:evalue=2e-161:annot='galacturonosyltransferase-like 3'	id=Solyc05g009820.2.1:evalue=0.0:annot='Glycosyltransferase family GT8 protein'
gene_61658	Ntab07g007590-1.1	id=AT1G13250.1:evalue=2e-161:annot='galacturonosyltransferase-like 3'	id=Solyc05g009820.2.1:evalue=0.0:annot='Glycosyltransferase family GT8 protein'
gene_61658	Ntab20g005870-1.1	id=AT1G13250.1:evalue=2e-161:annot='galacturonosyltransferase-like 3'	id=Solyc05g009820.2.1:evalue=0.0:annot='Glycosyltransferase family GT8 protein'
gene_61658	Ntab17g000940-1.1	id=AT1G13250.1:evalue=2e-161:annot='galacturonosyltransferase-like 3'	id=Solyc05g009820.2.1:evalue=0.0:annot='Glycosyltransferase family GT8 protein'
gene_61658	Ntab22g026400-1.1	id=AT1G13250.1:evalue=2e-161:annot='galacturonosyltransferase-like 3'	id=Solyc05g009820.2.1:evalue=0.0:annot='Glycosyltransferase family GT8 protein'
gene_61658	Ntab19g009570-1.1	id=AT1G13250.1:evalue=2e-161:annot='galacturonosyltransferase-like 3'	id=Solyc05g009820.2.1:evalue=0.0:annot='Glycosyltransferase family GT8 protein'
gene_61663	Ntab22g008360-1.1	id=AT1G53910.3:evalue=4e-70:annot='related to AP2 12'	id=Solyc06g063070.2.1:evalue=0.0:annot='Ethylene responsive transcription factor 2a'	ERF
gene_61663	Ntab09g020590-1.1	id=AT1G53910.3:evalue=4e-70:annot='related to AP2 12'	id=Solyc06g063070.2.1:evalue=0.0:annot='Ethylene responsive transcription factor 2a'	ERF
gene_61664	Ntab22g008370-1.1	id=AT1G54070.1:evalue=9e-13:annot='Dormancy/auxin associated family protein'	id=Solyc06g063060.2.1:evalue=2e-44:annot='Auxin-repressed protein-like protein'
gene_61664	Ntab08g000900-1.1	id=AT1G54070.1:evalue=9e-13:annot='Dormancy/auxin associated family protein'	id=Solyc06g063060.2.1:evalue=2e-44:annot='Auxin-repressed protein-like protein'
gene_61665	Ntab20g017830-1.1	id=AT1G72390.1:evalue=0.0:annot='unknown protein'	id=Solyc06g063010.2.1:evalue=6e-37:annot='At1g72390-like protein (Fragment)'
gene_61665	Ntab08g000940-1.1	id=AT1G72390.1:evalue=0.0:annot='unknown protein'	id=Solyc06g063010.2.1:evalue=6e-37:annot='At1g72390-like protein (Fragment)'
gene_61665	Ntab15g017220-1.1	id=AT1G72390.1:evalue=0.0:annot='unknown protein'	id=Solyc06g063010.2.1:evalue=6e-37:annot='At1g72390-like protein (Fragment)'
gene_61665	Ntab22g008420-1.1	id=AT1G72390.1:evalue=0.0:annot='unknown protein'	id=Solyc06g063010.2.1:evalue=6e-37:annot='At1g72390-like protein (Fragment)'
gene_61666	Ntab08g000930-1.1	id=AT5G66840.1:evalue=2e-31:annot='SAP domain-containing protein'	id=Solyc06g063020.2.1:evalue=2e-117:annot='Zinc finger CCCH domain-containing protein 62'
gene_61666	Ntab22g008410-1.1	id=AT5G66840.1:evalue=2e-31:annot='SAP domain-containing protein'	id=Solyc06g063020.2.1:evalue=2e-117:annot='Zinc finger CCCH domain-containing protein 62'
gene_621	Ntab09g005240-1.1	id=AT5G39410.1:evalue=1e-59:annot='Saccharopine dehydrogenase'	id=Solyc02g088490.2.1:evalue=2e-74:annot='Saccharopine dehydrogenase'
gene_61669	Ntab06g025510-1.1	id=AT4G02550.1:evalue=4e-121:annot='unknown protein'	id=Solyc01g097250.2.1:evalue=0.0:annot='Genomic DNA chromosome 5 P1 clone MJJ3'
gene_61669	Ntab07g021360-1.1	id=AT4G02550.1:evalue=4e-121:annot='unknown protein'	id=Solyc01g097250.2.1:evalue=0.0:annot='Genomic DNA chromosome 5 P1 clone MJJ3'
gene_61669	Ntab03g027140-1.1	id=AT4G02550.1:evalue=4e-121:annot='unknown protein'	id=Solyc01g097250.2.1:evalue=0.0:annot='Genomic DNA chromosome 5 P1 clone MJJ3'
gene_61669	Ntab19g022930-1.1	id=AT4G02550.1:evalue=9e-120:annot='unknown protein'	id=Solyc01g097250.2.1:evalue=0.0:annot='Genomic DNA chromosome 5 P1 clone MJJ3'
gene_61670	Ntab19g022920-1.1	id=AT3G04720.1:evalue=4e-67:annot='pathogenesis-related 4'	id=Solyc01g097240.2.1:evalue=6e-88:annot='Pathogenesis-related protein 4B (Fragment)'
gene_61671	Ntab08g006270-1.1	id=AT3G63340.1:evalue=1e-90:annot='Protein phosphatase 2C family protein'	id=Solyc06g084100.2.1:evalue=2e-141:annot='Integrin-linked kinase-associated serine_threonine phosphatase 2C'
gene_61671	Ntab22g000920-1.1	id=AT3G63340.1:evalue=1e-90:annot='Protein phosphatase 2C family protein'	id=Solyc06g084100.2.1:evalue=3e-141:annot='Integrin-linked kinase-associated serine_threonine phosphatase 2C'
gene_61679	Ntab17g007230-1.1	id=AT5G66230.1:evalue=2e-31:annot='Chalcone-flavanone isomerase family protein'	id=Solyc02g083890.2.1:evalue=4e-59:annot='Unknown Protein'
gene_61680	Ntab03g007490-1.1	id=AT4G36090.2:evalue=3e-106:annot='oxidoreductase, 2OG-Fe(II) oxygenase family protein'	id=Solyc02g083960.2.1:evalue=7e-133:annot='Oxidoreductase 2OG-Fe oxygenase family protein'
gene_61681	Ntab09g001620-1.1	id=AT5G57950.1:evalue=1e-103:annot='26S proteasome regulatory subunit, putative'	id=Solyc07g005640.2.1:evalue=7e-137:annot='26S proteasome non-ATPase regulatory subunit 9'
gene_61684	Ntab19g028760-1.1	id=AT1G25260.1:evalue=3e-119:annot='Ribosomal protein L10 family protein'	id=Solyc01g104470.2.1:evalue=1e-151:annot='mRNA turnover protein 4 homolog'
gene_5897	Ntab13g013670-1.1	id=AT2G46530.1:evalue=1e-80:annot='auxin response factor 11'	id=Solyc05g056040.2.1:evalue=5e-166:annot='Auxin response factor 14'	ARF
gene_61685	Ntab19g028750-1.1	id=AT1G11400.3:evalue=9e-72:annot='partner of Y14-MAGO'	id=Solyc01g104460.2.1:evalue=9e-137:annot='Partner of Y14 and mago'
gene_61685	Ntab07g014830-1.1	id=AT1G11400.3:evalue=9e-72:annot='partner of Y14-MAGO'	id=Solyc01g104460.2.1:evalue=9e-137:annot='Partner of Y14 and mago'
gene_61691	Ntab14g015510-1.1	id=AT5G24450.1:evalue=2e-163:annot='Transcription factor IIIC, subunit 5'	id=Solyc12g011180.1.1:evalue=0.0:annot='General transcription factor 3C polypeptide 5'
gene_61692	Ntab07g024580-1.1	id=AT3G61220.1:evalue=2e-115:annot='NAD(P)-binding Rossmann-fold superfamily protein'	id=Solyc01g094210.2.1:evalue=2e-162:annot='Carbonyl reductase 3'
gene_61693	Ntab15g006600-1.1	id=AT4G00570.1:evalue=0.0:annot='NAD-dependent malic enzyme 2'	id=Solyc01g094200.2.1:evalue=0.0:annot='NAD-dependent malic enzyme 2'
gene_61693	Ntab05g006760-1.1	id=AT4G00570.1:evalue=0.0:annot='NAD-dependent malic enzyme 2'	id=Solyc01g094200.2.1:evalue=0.0:annot='NAD-dependent malic enzyme 2'
gene_61693	Ntab07g024590-1.1	id=AT4G00570.1:evalue=0.0:annot='NAD-dependent malic enzyme 2'	id=Solyc01g094200.2.1:evalue=0.0:annot='NAD-dependent malic enzyme 2'
gene_61696	Ntab08g024790-1.1	id=AT5G20040.1:evalue=0.0:annot='isopentenyltransferase 9'	id=Solyc12g014190.1.1:evalue=0.0:annot='tRNA dimethylallyltransferase'
gene_61697	Ntab08g024810-1.1	id=AT1G06230.3:evalue=1e-108:annot='global transcription factor group E4'	id=Solyc12g014170.1.1:evalue=0.0:annot='Bromodomain containing 2 (Fragment)'
gene_61701	Ntab08g024660-1.1	id=AT3G14920.1:evalue=0.0:annot='Peptide-N4-(N-acetyl-beta-glucosaminyl)asparagine amidase A protein'	id=Solyc10g007330.1.1:evalue=0.0:annot='Peptide-N4-(N-acetyl-beta-glucosaminyl)asparagine amidase A'
gene_61702	Ntab08g024870-1.1	id=AT1G73170.1:evalue=0.0:annot='P-loop containing nucleoside triphosphate hydrolases superfamily protein'	id=Solyc12g014150.1.1:evalue=0.0:annot='Single-stranded nucleic acid binding R3H domain protein'
gene_61704	Ntab08g024780-1.1	id=AT1G73140.1:evalue=0.0:annot='Plant protein of unknown function (DUF828)'	id=Solyc12g014200.1.1:evalue=0.0:annot='Os03g0291800 protein (Fragment)'
gene_61707	Ntab08g024710-1.1	id=AT1G53300.1:evalue=0.0:annot='tetratricopetide-repeat thioredoxin-like 1'	id=Solyc07g062580.2.1:evalue=0.0:annot='DnaJ homolog subfamily C member 7'
gene_61708	Ntab10g016760-1.1	id=AT2G42610.2:evalue=2e-76:annot='Protein of unknown function (DUF640)'	id=Solyc12g014260.1.1:evalue=1e-101:annot='Light-dependent short hypocotyls 1'
gene_61708	Ntab21g009710-1.1	id=AT2G42610.2:evalue=2e-76:annot='Protein of unknown function (DUF640)'	id=Solyc12g014260.1.1:evalue=1e-101:annot='Light-dependent short hypocotyls 1'
gene_61708	Ntab08g024670-1.1	id=AT2G42610.2:evalue=2e-76:annot='Protein of unknown function (DUF640)'	id=Solyc12g014260.1.1:evalue=1e-101:annot='Light-dependent short hypocotyls 1'
gene_61716	Ntab22g006710-1.1	id=AT2G26910.1:evalue=0.0:annot='pleiotropic drug resistance 4'	id=Solyc06g065670.2.1:evalue=0.0:annot='ATP-binding cassette transporter'
gene_61717	Ntab08g008050-1.1	id=AT5G11310.1:evalue=0.0:annot='Pentatricopeptide repeat (PPR) superfamily protein'	id=Solyc06g065510.2.1:evalue=0.0:annot='Pentatricopeptide repeat-containing protein'
gene_61717	Ntab22g006720-1.1	id=AT5G11310.1:evalue=0.0:annot='Pentatricopeptide repeat (PPR) superfamily protein'	id=Solyc06g065510.2.1:evalue=0.0:annot='Pentatricopeptide repeat-containing protein'
gene_61719	Ntab22g006730-1.1	id=AT3G11830.1:evalue=0.0:annot='TCP-1/cpn60 chaperonin family protein'	id=Solyc06g065520.2.1:evalue=0.0:annot='T-complex protein eta subunit'
gene_61722	Ntab19g024990-1.1	id=AT3G05500.1:evalue=8e-85:annot='Rubber elongation factor protein (REF)'	id=Solyc01g099680.2.1:evalue=2e-133:annot='REF-like stress related protein 1'
gene_61723	Ntab19g024960-1.1	id=AT4G25740.1:evalue=4e-83:annot='RNA binding Plectin/S10 domain-containing protein'	id=Solyc01g099670.2.1:evalue=1e-98:annot='40S ribosomal protein S10-like'
gene_61724	Ntab19g024910-1.1	id=AT1G56210.1:evalue=2e-34:annot='Heavy metal transport/detoxification superfamily protein'	id=Solyc01g099600.2.1:evalue=0.0:annot='Copper chaperone'
gene_5901	Ntab11g001940-1.1	id=AT1G23170.2:evalue=4e-145:annot='Protein of unknown function DUF2359, transmembrane'	id=Solyc11g011220.1.1:evalue=0.0:annot='Unknown Protein'
[truncated: 63,328 more rows]
