# Supplementary material for: Single-cell landscape of long and short glandular trichomes in Nicotiana tabacum leaves
Source: iScience. 2024 Aug 3;27(9):110650. doi: 10.1016/j.isci.2024.110650 (PMC11382123; doi:10.1016/j.isci.2024.110650)
Supplement: Table S3. Cell type-specific differential genes, related to Figure 2 [file mmc3.xlsx]

## Sheet: TableS3
TableS3	List of identified genes showing cell type-specific expression.
	p_val	avg_log2FC	pct.1	pct.2	p_val_adj	cluster	gene
gene-48497	0	1.81403	0.492	0.235	0	Mesophyll	gene-48497
gene-73283	0	1.69734	0.612	0.372	0	Mesophyll	gene-73283
gene-27918	0	1.25761	0.585	0.427	0	Mesophyll	gene-27918
gene-25084	0	1.16491	0.398	0.202	0	Mesophyll	gene-25084
gene-2425	0	1.15175	0.329	0.142	0	Mesophyll	gene-2425
gene-78947	0	1.12789	0.378	0.175	0	Mesophyll	gene-78947
gene-34670	0	1.12379	0.425	0.165	0	Mesophyll	gene-34670
gene-26974	0	1.10915	0.306	0.12	0	Mesophyll	gene-26974
gene-18942	0	1.09812	0.44	0.177	0	Mesophyll	gene-18942
gene-19520	0	1.05261	0.489	0.249	0	Mesophyll	gene-19520
gene-30638	0	1.04615	0.496	0.225	0	Mesophyll	gene-30638
gene-62807	0	1.02739	0.4	0.202	0	Mesophyll	gene-62807
gene-82075	0	1.00242	0.586	0.318	0	Mesophyll	gene-82075
gene-80751	0	0.982992	0.281	0.132	0	Mesophyll	gene-80751
gene-32683	0	0.973985	0.429	0.239	0	Mesophyll	gene-32683
gene-85557	0	0.973688	0.334	0.129	0	Mesophyll	gene-85557
gene-43985	0	0.973307	0.273	0.12	0	Mesophyll	gene-43985
gene-10418	0	0.962193	0.46	0.329	0	Mesophyll	gene-10418
gene-55311	0	0.95819	0.315	0.131	0	Mesophyll	gene-55311
gene-18680	0	0.939165	0.659	0.444	0	Mesophyll	gene-18680
gene-68773	0	0.875983	0.457	0.26	0	Mesophyll	gene-68773
gene-7839	0	0.842471	0.396	0.181	0	Mesophyll	gene-7839
gene-77760	0	0.837805	0.403	0.191	0	Mesophyll	gene-77760
gene-62150	0	0.837338	0.741	0.54	0	Mesophyll	gene-62150
gene-38721	0	0.830026	0.287	0.117	0	Mesophyll	gene-38721
gene-18690	0	0.826623	0.494	0.272	0	Mesophyll	gene-18690
gene-75405	0	0.821306	0.525	0.318	0	Mesophyll	gene-75405
gene-22380	0	0.81516	0.566	0.342	0	Mesophyll	gene-22380
gene-41641	0	0.809891	0.583	0.363	0	Mesophyll	gene-41641
gene-20352	0	0.796333	0.306	0.141	0	Mesophyll	gene-20352
gene-61363	0	0.77966	0.914	0.78	0	Mesophyll	gene-61363
gene-11802	0	0.773546	0.408	0.232	0	Mesophyll	gene-11802
gene-2412	0	0.773061	0.528	0.319	0	Mesophyll	gene-2412
gene-17762	0	0.756724	0.465	0.266	0	Mesophyll	gene-17762
gene-8507	0	0.756695	0.568	0.353	0	Mesophyll	gene-8507
gene-17581	0	0.752693	0.515	0.326	0	Mesophyll	gene-17581
gene-52256	0	0.741348	0.285	0.125	0	Mesophyll	gene-52256
gene-68512	0	0.737626	0.603	0.451	0	Mesophyll	gene-68512
gene-66867	0	0.723571	0.625	0.44	0	Mesophyll	gene-66867
gene-55381	0	0.721748	0.309	0.143	0	Mesophyll	gene-55381
gene-73520	0	0.712811	0.337	0.143	0	Mesophyll	gene-73520
gene-14709	0	0.707086	0.588	0.422	0	Mesophyll	gene-14709
gene-15184	0	0.70665	0.342	0.16	0	Mesophyll	gene-15184
gene-8584	0	0.706028	0.422	0.235	0	Mesophyll	gene-8584
gene-2253	0	0.701275	0.52	0.328	0	Mesophyll	gene-2253
gene-57699	0	0.696675	0.278	0.127	0	Mesophyll	gene-57699
gene-27336	0	0.696095	0.431	0.271	0	Mesophyll	gene-27336
gene-9728	0	0.693173	0.756	0.602	0	Mesophyll	gene-9728
gene-7907	0	0.692797	0.421	0.247	0	Mesophyll	gene-7907
gene-26030	0	0.69223	0.487	0.281	0	Mesophyll	gene-26030
gene-85431	0	0.687626	0.405	0.227	0	Mesophyll	gene-85431
gene-36782	0	0.68542	0.418	0.247	0	Mesophyll	gene-36782
gene-63953	0	0.684811	0.393	0.225	0	Mesophyll	gene-63953
gene-14893	0	0.684543	0.342	0.151	0	Mesophyll	gene-14893
gene-7487	0	0.682048	0.408	0.232	0	Mesophyll	gene-7487
gene-76907	0	0.679815	0.516	0.312	0	Mesophyll	gene-76907
gene-13287	0	0.671671	0.622	0.463	0	Mesophyll	gene-13287
gene-36743	0	0.67027	0.386	0.204	0	Mesophyll	gene-36743
gene-13949	0	0.66165	0.657	0.492	0	Mesophyll	gene-13949
gene-31935	0	0.65234	0.409	0.232	0	Mesophyll	gene-31935
gene-26031	0	0.650123	0.288	0.129	0	Mesophyll	gene-26031
gene-590	0	0.638445	0.668	0.506	0	Mesophyll	gene-590
gene-60685	0	0.626491	0.313	0.161	0	Mesophyll	gene-60685
gene-15631	0	0.619036	0.257	0.113	0	Mesophyll	gene-15631
gene-45967	0	0.607827	0.573	0.409	0	Mesophyll	gene-45967
gene-75342	0	0.602566	0.332	0.183	0	Mesophyll	gene-75342
gene-21587	0	0.596602	0.401	0.228	0	Mesophyll	gene-21587
gene-32098	0	0.593472	0.493	0.328	0	Mesophyll	gene-32098
gene-50340	0	0.592458	0.252	0.122	0	Mesophyll	gene-50340
gene-34944	0	0.589701	0.326	0.187	0	Mesophyll	gene-34944
gene-54785	0	0.589407	0.6	0.429	0	Mesophyll	gene-54785
gene-9422	0	0.588049	0.274	0.13	0	Mesophyll	gene-9422
gene-43731	0	0.580855	0.339	0.178	0	Mesophyll	gene-43731
gene-60686	0	0.579984	0.323	0.174	0	Mesophyll	gene-60686
gene-82354	0	0.578711	0.312	0.159	0	Mesophyll	gene-82354
gene-328	0	0.567566	0.461	0.294	0	Mesophyll	gene-328
gene-32341	0	0.563204	0.87	0.778	0	Mesophyll	gene-32341
gene-55916	0	0.561817	0.254	0.114	0	Mesophyll	gene-55916
gene-53499	0	0.560539	0.362	0.212	0	Mesophyll	gene-53499
gene-75121	0	0.554257	0.34	0.191	0	Mesophyll	gene-75121
gene-18740	0	0.553919	0.515	0.353	0	Mesophyll	gene-18740
gene-13016	0	0.543961	0.356	0.207	0	Mesophyll	gene-13016
gene-20208	0	0.543842	0.407	0.258	0	Mesophyll	gene-20208
gene-76784	0	0.534388	0.465	0.311	0	Mesophyll	gene-76784
gene-19898	0	0.529466	0.314	0.173	0	Mesophyll	gene-19898
gene-46761	0	0.525312	0.255	0.111	0	Mesophyll	gene-46761
gene-56953	0	0.52012	0.291	0.159	0	Mesophyll	gene-56953
gene-24515	0	0.510101	0.268	0.139	0	Mesophyll	gene-24515
gene-8080	0	0.502325	0.305	0.17	0	Mesophyll	gene-8080
gene-82155	0	0.500281	0.604	0.452	0	Mesophyll	gene-82155
gene-3082	0	0.498925	0.743	0.611	0	Mesophyll	gene-3082
gene-38580	0	0.496815	0.338	0.194	0	Mesophyll	gene-38580
gene-41633	0	0.495674	0.342	0.197	0	Mesophyll	gene-41633
gene-21073	0	0.487162	0.313	0.171	0	Mesophyll	gene-21073
gene-54961	0	0.4607	0.255	0.13	0	Mesophyll	gene-54961
gene-33795	0	0.456684	0.276	0.148	0	Mesophyll	gene-33795
gene-84482	1.11299e-306	0.507415	0.563	0.415	8.07464e-302	Mesophyll	gene-84482
gene-69223	1.21244e-301	0.534205	0.854	0.767	8.79614e-297	Mesophyll	gene-69223
gene-6327	1.97766e-296	0.464191	0.363	0.224	1.43477e-291	Mesophyll	gene-6327
gene-67582	9.27618e-296	0.521774	0.304	0.176	6.72977e-291	Mesophyll	gene-67582
gene-61556	1.43627e-293	0.479027	0.657	0.523	1.042e-288	Mesophyll	gene-61556
gene-74826	1.3177e-292	0.439817	0.254	0.133	9.55976e-288	Mesophyll	gene-74826
gene-19569	5.27932e-292	0.576443	0.302	0.176	3.8301e-287	Mesophyll	gene-19569
gene-58677	1.73188e-289	0.439163	0.681	0.544	1.25646e-284	Mesophyll	gene-58677
gene-14782	5.24538e-288	0.479066	0.341	0.207	3.80547e-283	Mesophyll	gene-14782
gene-24674	9.61066e-286	0.535718	0.322	0.191	6.97244e-281	Mesophyll	gene-24674
gene-18708	2.68729e-285	0.55973	0.295	0.169	1.9496e-280	Mesophyll	gene-18708
gene-69738	3.14844e-285	0.483537	0.422	0.282	2.28416e-280	Mesophyll	gene-69738
gene-17366	4.72222e-285	0.519478	0.294	0.168	3.42592e-280	Mesophyll	gene-17366
gene-75283	2.14763e-283	0.467291	0.298	0.173	1.55809e-278	Mesophyll	gene-75283
gene-2170	2.86984e-282	0.493929	0.679	0.553	2.08204e-277	Mesophyll	gene-2170
gene-78298	1.26138e-280	0.443264	0.399	0.26	9.15115e-276	Mesophyll	gene-78298
gene-12906	3.52353e-279	0.50486	0.314	0.185	2.55628e-274	Mesophyll	gene-12906
gene-64519	1.53237e-277	0.49684	0.433	0.297	1.11172e-272	Mesophyll	gene-64519
gene-76245	1.02433e-276	0.527546	0.382	0.249	7.43144e-272	Mesophyll	gene-76245
gene-2398	7.30227e-274	0.448559	0.539	0.396	5.29772e-269	Mesophyll	gene-2398
gene-21031	7.64941e-273	0.595548	0.469	0.339	5.54957e-268	Mesophyll	gene-21031
gene-941	4.07243e-270	0.429634	0.279	0.158	2.95451e-265	Mesophyll	gene-941
gene-64518	5.18554e-268	0.487067	0.333	0.206	3.76205e-263	Mesophyll	gene-64518
gene-14555	8.52634e-267	0.6454	0.377	0.247	6.18578e-262	Mesophyll	gene-14555
gene-77238	9.00084e-266	0.441813	0.304	0.18	6.53002e-261	Mesophyll	gene-77238
gene-66194	1.21258e-263	0.579084	0.307	0.184	8.79711e-259	Mesophyll	gene-66194
gene-65147	7.4079e-261	0.498132	0.271	0.154	5.37435e-256	Mesophyll	gene-65147
gene-75288	2.97471e-260	0.449026	0.381	0.25	2.15812e-255	Mesophyll	gene-75288
gene-1618	2.89068e-258	0.426404	0.577	0.447	2.09716e-253	Mesophyll	gene-1618
gene-62047	6.64318e-255	0.466609	0.416	0.285	4.81956e-250	Mesophyll	gene-62047
gene-44833	7.91304e-254	0.415817	0.924	0.865	5.74083e-249	Mesophyll	gene-44833
gene-72641	7.30695e-252	0.388088	0.255	0.142	5.30112e-247	Mesophyll	gene-72641
gene-59218	3.1972e-249	0.508776	0.505	0.373	2.31954e-244	Mesophyll	gene-59218
gene-80719	9.86684e-246	0.439896	0.418	0.29	7.15829e-241	Mesophyll	gene-80719
gene-54548	2.39983e-245	0.465867	0.572	0.446	1.74106e-240	Mesophyll	gene-54548
gene-59226	2.9128e-244	0.531133	0.321	0.2	2.1132e-239	Mesophyll	gene-59226
gene-49406	8.65066e-242	0.582588	0.276	0.163	6.27597e-237	Mesophyll	gene-49406
gene-29133	7.49371e-240	0.417265	0.348	0.225	5.43661e-235	Mesophyll	gene-29133
gene-57796	3.3305e-239	0.452306	0.294	0.177	2.41624e-234	Mesophyll	gene-57796
gene-42072	3.11992e-236	0.418399	0.252	0.143	2.26347e-231	Mesophyll	gene-42072
gene-3756	1.47126e-232	0.41706	0.494	0.364	1.06738e-227	Mesophyll	gene-3756
gene-84727	1.43632e-231	0.475809	0.27	0.16	1.04204e-226	Mesophyll	gene-84727
gene-49994	1.1623e-230	0.425503	0.276	0.166	8.43239e-226	Mesophyll	gene-49994
gene-62934	1.35988e-228	0.37322	0.277	0.165	9.86581e-224	Mesophyll	gene-62934
gene-25408	5.81084e-228	0.461709	0.499	0.376	4.2157e-223	Mesophyll	gene-25408
gene-37125	1.19144e-227	0.41257	0.342	0.223	8.64378e-223	Mesophyll	gene-37125
gene-84099	2.15027e-227	0.42565	0.336	0.218	1.56e-222	Mesophyll	gene-84099
gene-32219	5.25024e-224	0.439339	0.288	0.176	3.809e-219	Mesophyll	gene-32219
gene-3442	8.04731e-223	0.482214	0.34	0.223	5.83825e-218	Mesophyll	gene-3442
gene-75872	1.93857e-221	0.415688	0.36	0.241	1.40641e-216	Mesophyll	gene-75872
gene-37531	9.2875e-221	0.571838	0.925	0.878	6.73799e-216	Mesophyll	gene-37531
gene-42731	5.02307e-220	0.408728	0.45	0.328	3.64419e-215	Mesophyll	gene-42731
gene-64849	1.37544e-218	0.396348	0.307	0.193	9.97871e-214	Mesophyll	gene-64849
gene-44548	2.12651e-218	0.489615	0.491	0.369	1.54276e-213	Mesophyll	gene-44548
gene-60012	5.88372e-217	0.563154	0.848	0.767	4.26858e-212	Mesophyll	gene-60012
gene-40954	6.59161e-217	0.369049	0.264	0.154	4.78215e-212	Mesophyll	gene-40954
gene-38871	8.40346e-216	0.464482	0.286	0.176	6.09663e-211	Mesophyll	gene-38871
gene-51787	1.52725e-215	0.386397	0.275	0.167	1.108e-210	Mesophyll	gene-51787
gene-70238	4.46588e-215	0.434416	0.321	0.208	3.23995e-210	Mesophyll	gene-70238
gene-44737	7.46141e-214	0.44405	0.363	0.246	5.41318e-209	Mesophyll	gene-44737
gene-82301	5.10032e-212	0.463006	0.348	0.232	3.70023e-207	Mesophyll	gene-82301
gene-6999	1.91995e-208	0.374183	0.472	0.348	1.3929e-203	Mesophyll	gene-6999
gene-73693	2.0526e-208	0.395349	0.306	0.196	1.48914e-203	Mesophyll	gene-73693
gene-51628	4.74119e-208	0.431717	0.315	0.205	3.43968e-203	Mesophyll	gene-51628
gene-33700	2.7156e-207	0.490089	0.48	0.357	1.97014e-202	Mesophyll	gene-33700
gene-36298	2.14236e-206	0.401638	0.311	0.198	1.55426e-201	Mesophyll	gene-36298
gene-67751	3.22014e-205	0.429027	0.454	0.329	2.33618e-200	Mesophyll	gene-67751
gene-13929	3.73245e-204	0.400523	0.405	0.286	2.70785e-199	Mesophyll	gene-13929
gene-67287	4.45065e-202	0.370028	0.357	0.239	3.2289e-197	Mesophyll	gene-67287
gene-67067	3.96514e-201	0.40387	0.28	0.174	2.87667e-196	Mesophyll	gene-67067
gene-4136	1.37987e-200	0.334085	0.384	0.262	1.00108e-195	Mesophyll	gene-4136
gene-25852	7.82539e-200	0.517203	0.436	0.321	5.67724e-195	Mesophyll	gene-25852
gene-69391	8.71581e-198	0.379327	0.347	0.236	6.32323e-193	Mesophyll	gene-69391
gene-10664	4.09239e-195	0.369789	0.323	0.212	2.96899e-190	Mesophyll	gene-10664
gene-69253	3.2065e-193	0.388638	0.354	0.241	2.32628e-188	Mesophyll	gene-69253
gene-57852	7.30027e-193	0.466503	0.305	0.201	5.29627e-188	Mesophyll	gene-57852
gene-27491	1.24472e-192	0.382868	0.26	0.157	9.03032e-188	Mesophyll	gene-27491
gene-22810	2.81536e-192	0.386224	0.258	0.158	2.04252e-187	Mesophyll	gene-22810
gene-30759	6.42204e-190	0.354331	0.254	0.154	4.65913e-185	Mesophyll	gene-30759
gene-48874	3.21527e-188	0.373649	0.322	0.213	2.33264e-183	Mesophyll	gene-48874
gene-59631	4.91039e-188	0.388533	0.306	0.2	3.56244e-183	Mesophyll	gene-59631
gene-14599	8.26441e-188	0.369574	0.591	0.475	5.99574e-183	Mesophyll	gene-14599
gene-48526	3.68819e-187	0.391306	0.39	0.278	2.67574e-182	Mesophyll	gene-48526
gene-17004	1.01405e-185	0.410851	0.377	0.27	7.35682e-181	Mesophyll	gene-17004
gene-65015	1.41509e-184	0.423481	0.469	0.356	1.02664e-179	Mesophyll	gene-65015
gene-25963	1.92039e-184	0.396193	0.298	0.196	1.39322e-179	Mesophyll	gene-25963
gene-9010	1.39798e-183	0.356932	0.322	0.216	1.01422e-178	Mesophyll	gene-9010
gene-113	1.66254e-183	0.475725	0.269	0.17	1.20616e-178	Mesophyll	gene-113
gene-49656	1.937e-183	0.402794	0.319	0.215	1.40527e-178	Mesophyll	gene-49656
gene-75840	3.46353e-183	0.391866	0.273	0.174	2.51276e-178	Mesophyll	gene-75840
gene-57167	1.99421e-182	0.456417	0.536	0.428	1.44678e-177	Mesophyll	gene-57167
gene-37392	1.76763e-180	0.384348	0.38	0.272	1.2824e-175	Mesophyll	gene-37392
gene-4962	2.13159e-180	0.365349	0.492	0.378	1.54645e-175	Mesophyll	gene-4962
gene-25300	4.07293e-178	0.364839	0.313	0.21	2.95487e-173	Mesophyll	gene-25300
gene-44454	7.46454e-177	0.356115	0.288	0.186	5.41545e-172	Mesophyll	gene-44454
gene-677	2.89646e-174	0.388893	0.412	0.303	2.10135e-169	Mesophyll	gene-677
gene-23845	7.75034e-174	0.346419	0.274	0.175	5.62279e-169	Mesophyll	gene-23845
gene-80168	1.98736e-172	0.329592	0.752	0.653	1.44181e-167	Mesophyll	gene-80168
gene-61835	1.32743e-170	0.402195	0.267	0.168	9.63035e-166	Mesophyll	gene-61835
gene-22984	2.00003e-170	0.338483	0.572	0.468	1.451e-165	Mesophyll	gene-22984
gene-35749	1.18518e-168	0.424192	0.274	0.178	8.59837e-164	Mesophyll	gene-35749
gene-39087	6.13843e-168	0.369893	0.281	0.183	4.45337e-163	Mesophyll	gene-39087
gene-66902	5.59752e-167	0.454479	0.578	0.471	4.06095e-162	Mesophyll	gene-66902
gene-19355	5.20637e-166	0.382914	0.333	0.229	3.77717e-161	Mesophyll	gene-19355
gene-26330	7.9025e-165	0.430943	0.27	0.176	5.73319e-160	Mesophyll	gene-26330
gene-57322	8.00917e-165	0.341073	0.273	0.176	5.81058e-160	Mesophyll	gene-57322
gene-26440	5.7222e-164	0.443982	0.336	0.236	4.1514e-159	Mesophyll	gene-26440
gene-12512	8.17253e-164	0.358345	0.299	0.202	5.92909e-159	Mesophyll	gene-12512
gene-55335	7.54934e-162	0.35269	0.262	0.17	5.47697e-157	Mesophyll	gene-55335
gene-28560	1.99949e-161	0.433907	0.259	0.166	1.45061e-156	Mesophyll	gene-28560
gene-59667	2.20713e-161	0.338094	0.342	0.24	1.60125e-156	Mesophyll	gene-59667
gene-11267	7.34371e-161	0.344537	0.26	0.167	5.32779e-156	Mesophyll	gene-11267
gene-39273	3.01463e-160	0.381271	0.411	0.307	2.18709e-155	Mesophyll	gene-39273
gene-83864	3.06176e-160	0.335172	0.566	0.456	2.22127e-155	Mesophyll	gene-83864
gene-32680	6.93782e-160	0.347804	0.272	0.179	5.03332e-155	Mesophyll	gene-32680
gene-70832	1.2188e-159	0.405433	0.257	0.166	8.84225e-155	Mesophyll	gene-70832
gene-23937	8.20437e-159	0.376731	0.408	0.306	5.95219e-154	Mesophyll	gene-23937
gene-48430	1.07718e-158	0.389481	0.385	0.282	7.8148e-154	Mesophyll	gene-48430
gene-10290	7.69104e-158	0.355416	0.461	0.358	5.57977e-153	Mesophyll	gene-10290
gene-26025	1.0181e-157	0.340998	0.358	0.256	7.38625e-153	Mesophyll	gene-26025
gene-81612	2.33672e-157	0.333199	0.709	0.6	1.69526e-152	Mesophyll	gene-81612
gene-32763	2.5326e-157	0.377164	0.431	0.328	1.83738e-152	Mesophyll	gene-32763
gene-6041	2.99303e-157	0.359688	0.33	0.23	2.17141e-152	Mesophyll	gene-6041
gene-51953	6.1498e-157	0.370857	0.298	0.204	4.46162e-152	Mesophyll	gene-51953
gene-62593	1.51441e-156	0.351193	0.312	0.216	1.09869e-151	Mesophyll	gene-62593
gene-59224	3.85633e-156	0.385131	0.273	0.18	2.79773e-151	Mesophyll	gene-59224
gene-80187	7.89243e-156	0.408171	0.694	0.61	5.72588e-151	Mesophyll	gene-80187
gene-72697	1.29585e-154	0.379393	0.306	0.21	9.40126e-150	Mesophyll	gene-72697
gene-7523	2.36188e-154	0.432081	0.302	0.205	1.71352e-149	Mesophyll	gene-7523
gene-80163	2.6191e-152	0.291048	0.753	0.659	1.90013e-147	Mesophyll	gene-80163
gene-58764	4.53032e-152	0.336821	0.39	0.289	3.2867e-147	Mesophyll	gene-58764
gene-78049	2.46678e-151	0.471076	0.818	0.76	1.78963e-146	Mesophyll	gene-78049
gene-55652	3.87992e-151	0.433878	0.41	0.309	2.81484e-146	Mesophyll	gene-55652
gene-58573	9.97548e-151	0.305169	0.71	0.608	7.23711e-146	Mesophyll	gene-58573
gene-70024	1.41968e-150	0.328882	0.309	0.214	1.02996e-145	Mesophyll	gene-70024
gene-26709	7.50608e-150	0.326934	0.295	0.202	5.44558e-145	Mesophyll	gene-26709
gene-3110	1.41962e-149	0.402047	0.464	0.358	1.02992e-144	Mesophyll	gene-3110
gene-69623	2.87274e-148	0.331285	0.251	0.162	2.08414e-143	Mesophyll	gene-69623
gene-73462	4.18773e-148	0.538824	0.547	0.455	3.03815e-143	Mesophyll	gene-73462
gene-57817	6.28665e-148	0.450397	0.302	0.21	4.5609e-143	Mesophyll	gene-57817
gene-25819	9.88308e-147	0.312054	0.272	0.181	7.17008e-142	Mesophyll	gene-25819
gene-20639	1.11358e-145	0.308826	0.294	0.201	8.07888e-141	Mesophyll	gene-20639
gene-15059	4.33048e-145	0.51468	0.482	0.392	3.14172e-140	Mesophyll	gene-15059
gene-63925	7.26582e-144	0.305557	0.261	0.172	5.27128e-139	Mesophyll	gene-63925
gene-62044	2.20925e-143	0.588343	0.51	0.407	1.60279e-138	Mesophyll	gene-62044
gene-36329	6.44018e-143	0.350657	0.323	0.229	4.67229e-138	Mesophyll	gene-36329
gene-23010	6.98962e-143	0.387652	0.258	0.171	5.0709e-138	Mesophyll	gene-23010
gene-76505	1.51176e-142	0.322219	0.341	0.247	1.09676e-137	Mesophyll	gene-76505
gene-83633	6.3964e-142	0.337357	0.303	0.21	4.64052e-137	Mesophyll	gene-83633
gene-2113	1.08975e-140	0.350721	0.519	0.419	7.90603e-136	Mesophyll	gene-2113
gene-75782	1.34747e-140	0.61143	0.439	0.353	9.77576e-136	Mesophyll	gene-75782
gene-31150	1.76745e-140	0.330647	0.314	0.221	1.28226e-135	Mesophyll	gene-31150
gene-57134	1.85061e-140	0.404217	0.353	0.261	1.3426e-135	Mesophyll	gene-57134
gene-31668	1.87952e-140	0.312442	0.299	0.208	1.36357e-135	Mesophyll	gene-31668
gene-33924	4.07454e-140	0.374752	0.36	0.264	2.95604e-135	Mesophyll	gene-33924
gene-66199	1.4091e-139	0.336798	0.364	0.267	1.02229e-134	Mesophyll	gene-66199
gene-36494	2.54966e-139	0.277503	0.41	0.306	1.84975e-134	Mesophyll	gene-36494
gene-3748	3.66324e-139	0.305983	0.496	0.395	2.65764e-134	Mesophyll	gene-3748
gene-41503	4.62756e-139	0.354373	0.5	0.402	3.35725e-134	Mesophyll	gene-41503
gene-35568	1.94844e-138	0.318954	0.279	0.192	1.41357e-133	Mesophyll	gene-35568
gene-76713	4.63578e-138	0.316067	0.48	0.383	3.36321e-133	Mesophyll	gene-76713
gene-72117	9.41104e-138	0.353844	0.354	0.262	6.82762e-133	Mesophyll	gene-72117
gene-29985	2.31134e-134	0.324207	0.386	0.293	1.67685e-129	Mesophyll	gene-29985
gene-58888	2.90671e-134	0.335369	0.32	0.229	2.10879e-129	Mesophyll	gene-58888
gene-69387	1.90521e-133	0.310556	0.477	0.376	1.38221e-128	Mesophyll	gene-69387
gene-67988	4.72652e-132	0.324681	0.301	0.21	3.42904e-127	Mesophyll	gene-67988
gene-32839	4.52315e-131	0.327209	0.413	0.318	3.2815e-126	Mesophyll	gene-32839
gene-16855	5.41179e-131	0.426083	0.309	0.224	3.9262e-126	Mesophyll	gene-16855
gene-43686	3.55603e-130	0.43978	0.394	0.302	2.57986e-125	Mesophyll	gene-43686
gene-75457	5.66841e-130	0.25888	0.743	0.657	4.11237e-125	Mesophyll	gene-75457
gene-57339	2.27566e-129	0.280471	0.321	0.231	1.65097e-124	Mesophyll	gene-57339
gene-49640	5.23008e-129	0.348712	0.372	0.278	3.79437e-124	Mesophyll	gene-49640
gene-20325	1.99462e-128	0.321016	0.277	0.193	1.44708e-123	Mesophyll	gene-20325
gene-27659	4.95214e-128	0.38919	0.285	0.2	3.59273e-123	Mesophyll	gene-27659
gene-112	1.02736e-127	0.29279	0.331	0.242	7.45341e-123	Mesophyll	gene-112
gene-71346	1.17167e-126	0.302227	0.258	0.176	8.50037e-122	Mesophyll	gene-71346
gene-46102	1.5075e-126	0.405959	0.275	0.192	1.09368e-121	Mesophyll	gene-46102
gene-41920	5.1193e-126	0.345231	0.267	0.184	3.714e-121	Mesophyll	gene-41920
gene-66218	5.22374e-126	0.423019	0.575	0.481	3.78977e-121	Mesophyll	gene-66218
gene-31878	7.9067e-126	0.292641	0.463	0.37	5.73623e-121	Mesophyll	gene-31878
gene-71328	2.37398e-125	0.342412	0.58	0.486	1.7223e-120	Mesophyll	gene-71328
gene-52703	3.05628e-124	0.520905	0.927	0.895	2.2173e-119	Mesophyll	gene-52703
gene-32720	2.63086e-122	0.299536	0.281	0.198	1.90867e-117	Mesophyll	gene-32720
gene-85096	2.77594e-122	0.313624	0.263	0.182	2.01392e-117	Mesophyll	gene-85096
gene-65172	7.35507e-122	0.337113	0.443	0.349	5.33603e-117	Mesophyll	gene-65172
gene-11541	4.57195e-121	0.316883	0.321	0.236	3.3169e-116	Mesophyll	gene-11541
gene-21573	7.09299e-121	0.253563	0.581	0.484	5.14589e-116	Mesophyll	gene-21573
gene-15677	1.18539e-120	0.278262	0.262	0.181	8.59988e-116	Mesophyll	gene-15677
gene-30765	2.16669e-120	0.405087	0.538	0.447	1.57191e-115	Mesophyll	gene-30765
gene-17419	2.60261e-120	0.333621	0.255	0.175	1.88817e-115	Mesophyll	gene-17419
gene-42214	3.63146e-120	0.300309	0.25	0.172	2.63459e-115	Mesophyll	gene-42214
gene-17252	3.72933e-120	0.306533	0.307	0.223	2.70559e-115	Mesophyll	gene-17252
gene-16669	1.15268e-118	0.30423	0.443	0.348	8.36256e-114	Mesophyll	gene-16669
gene-19720	1.46691e-118	0.374841	0.612	0.527	1.06423e-113	Mesophyll	gene-19720
gene-10289	2.19722e-118	0.282058	0.542	0.449	1.59406e-113	Mesophyll	gene-10289
gene-64156	7.57093e-118	0.296149	0.261	0.182	5.49263e-113	Mesophyll	gene-64156
gene-65029	2.75763e-117	0.329554	0.342	0.257	2.00064e-112	Mesophyll	gene-65029
gene-44542	2.75984e-117	0.31094	0.437	0.349	2.00223e-112	Mesophyll	gene-44542
gene-35004	6.01981e-117	0.412882	0.379	0.29	4.36731e-112	Mesophyll	gene-35004
gene-32668	5.01262e-116	0.280082	0.29	0.206	3.63661e-111	Mesophyll	gene-32668
gene-66171	8.58458e-115	0.27556	0.308	0.224	6.22803e-110	Mesophyll	gene-66171
gene-80170	4.43846e-114	0.311885	0.372	0.287	3.22006e-109	Mesophyll	gene-80170
gene-30022	1.98691e-113	0.288737	0.317	0.232	1.44148e-108	Mesophyll	gene-30022
gene-7142	1.89134e-112	0.353762	0.499	0.415	1.37215e-107	Mesophyll	gene-7142
gene-50839	5.73857e-112	0.34291	0.416	0.33	4.16327e-107	Mesophyll	gene-50839
gene-50728	1.63754e-111	0.269873	0.298	0.216	1.18802e-106	Mesophyll	gene-50728
gene-12556	4.42915e-111	0.284029	0.346	0.26	3.2133e-106	Mesophyll	gene-12556
gene-80258	7.48493e-111	0.284386	0.363	0.275	5.43024e-106	Mesophyll	gene-80258
gene-66516	1.02539e-110	0.286639	0.332	0.247	7.43913e-106	Mesophyll	gene-66516
gene-47700	2.13939e-110	0.256654	0.55	0.457	1.5521e-105	Mesophyll	gene-47700
gene-40342	2.22618e-110	0.357064	0.307	0.226	1.61507e-105	Mesophyll	gene-40342
gene-50838	2.38997e-110	0.429043	0.429	0.347	1.7339e-105	Mesophyll	gene-50838
gene-22099	5.07444e-110	0.301497	0.318	0.238	3.68146e-105	Mesophyll	gene-22099
gene-5677	4.85786e-109	0.273635	0.325	0.241	3.52433e-104	Mesophyll	gene-5677
gene-3076	1.88214e-108	0.296409	0.352	0.267	1.36547e-103	Mesophyll	gene-3076
gene-65878	4.01791e-108	0.284078	0.278	0.199	2.91496e-103	Mesophyll	gene-65878
gene-33797	4.23661e-108	0.346971	0.278	0.201	3.07362e-103	Mesophyll	gene-33797
gene-59274	9.65898e-108	0.287848	0.297	0.216	7.00749e-103	Mesophyll	gene-59274
gene-75112	1.14598e-107	0.305784	0.278	0.2	8.31395e-103	Mesophyll	gene-75112
gene-2589	2.79962e-107	0.288917	0.276	0.198	2.0311e-102	Mesophyll	gene-2589
gene-62756	4.45528e-107	0.307499	0.544	0.461	3.23226e-102	Mesophyll	gene-62756
gene-33043	7.61854e-107	0.280109	0.373	0.29	5.52717e-102	Mesophyll	gene-33043
gene-60554	1.35161e-106	0.362415	0.35	0.267	9.80583e-102	Mesophyll	gene-60554
gene-44630	3.62499e-106	0.320527	0.29	0.214	2.6299e-101	Mesophyll	gene-44630
gene-61563	9.18127e-106	0.27659	0.295	0.216	6.66092e-101	Mesophyll	gene-61563
gene-35277	3.22814e-105	0.310436	0.454	0.368	2.34198e-100	Mesophyll	gene-35277
gene-66847	3.92808e-105	0.264493	0.457	0.367	2.84978e-100	Mesophyll	gene-66847
gene-16089	3.98621e-105	0.309004	0.718	0.64	2.89196e-100	Mesophyll	gene-16089
gene-76758	4.78334e-105	0.277203	0.254	0.178	3.47027e-100	Mesophyll	gene-76758
gene-61581	5.30434e-105	0.263363	0.294	0.215	3.84824e-100	Mesophyll	gene-61581
gene-30897	7.48017e-105	0.38593	0.334	0.255	5.42679e-100	Mesophyll	gene-30897
gene-34666	2.29969e-104	0.277044	0.275	0.199	1.6684e-99	Mesophyll	gene-34666
gene-45074	2.64085e-104	0.308825	0.389	0.307	1.91591e-99	Mesophyll	gene-45074
gene-35754	1.12548e-103	0.289768	0.345	0.26	8.16521e-99	Mesophyll	gene-35754
gene-18577	1.60365e-103	0.261575	0.449	0.363	1.16343e-98	Mesophyll	gene-18577
gene-76960	8.08598e-103	0.292114	0.305	0.227	5.8663e-98	Mesophyll	gene-76960
gene-61931	1.32093e-102	0.292324	0.267	0.193	9.58324e-98	Mesophyll	gene-61931
gene-39692	7.45593e-102	0.280756	0.354	0.273	5.4092e-97	Mesophyll	gene-39692
gene-71902	5.71925e-101	0.259093	0.379	0.295	4.14926e-96	Mesophyll	gene-71902
gene-33289	8.07365e-101	0.270407	0.268	0.193	5.85735e-96	Mesophyll	gene-33289
gene-14454	8.16782e-101	0.295094	0.253	0.181	5.92568e-96	Mesophyll	gene-14454
gene-32593	2.79664e-100	0.307849	0.267	0.194	2.02893e-95	Mesophyll	gene-32593
gene-40865	3.88479e-100	0.279008	0.274	0.199	2.81838e-95	Mesophyll	gene-40865
gene-60696	4.21444e-100	0.273146	0.32	0.241	3.05754e-95	Mesophyll	gene-60696
gene-64994	6.02216e-100	0.293439	0.295	0.217	4.36902e-95	Mesophyll	gene-64994
gene-80940	3.0577e-99	0.296824	0.421	0.34	2.21833e-94	Mesophyll	gene-80940
gene-61778	8.81291e-99	0.258275	0.276	0.2	6.39368e-94	Mesophyll	gene-61778
gene-15162	2.21541e-98	0.26755	0.436	0.352	1.60726e-93	Mesophyll	gene-15162
gene-48371	3.15679e-98	0.251598	0.391	0.31	2.29022e-93	Mesophyll	gene-48371
gene-4775	5.57645e-98	0.258222	0.341	0.262	4.04566e-93	Mesophyll	gene-4775
gene-41170	6.013e-98	0.294149	0.29	0.214	4.36237e-93	Mesophyll	gene-41170
gene-75124	1.21732e-97	0.252823	0.284	0.21	8.83154e-93	Mesophyll	gene-75124
gene-22406	2.41386e-96	0.286768	0.331	0.254	1.75123e-91	Mesophyll	gene-22406
gene-10226	2.74199e-96	0.264805	0.3	0.223	1.98929e-91	Mesophyll	gene-10226
gene-22535	8.81957e-96	0.25419	0.274	0.2	6.39851e-91	Mesophyll	gene-22535
gene-56923	3.71824e-95	0.294694	0.265	0.194	2.69755e-90	Mesophyll	gene-56923
gene-40118	7.84044e-95	0.262788	0.513	0.433	5.68816e-90	Mesophyll	gene-40118
gene-72788	8.26437e-95	0.268406	0.337	0.261	5.99571e-90	Mesophyll	gene-72788
gene-19886	2.00058e-93	0.278678	0.263	0.19	1.4514e-88	Mesophyll	gene-19886
gene-73703	1.59639e-92	0.266597	0.344	0.268	1.15816e-87	Mesophyll	gene-73703
gene-19211	1.00979e-91	0.325849	0.3	0.225	7.32591e-87	Mesophyll	gene-19211
gene-44547	2.92061e-91	0.276006	0.293	0.22	2.11888e-86	Mesophyll	gene-44547
gene-14092	4.75449e-91	0.303073	0.337	0.262	3.44934e-86	Mesophyll	gene-14092
gene-24715	1.12376e-90	0.404886	0.402	0.325	8.15276e-86	Mesophyll	gene-24715
gene-26273	1.37369e-90	0.26578	0.251	0.18	9.96599e-86	Mesophyll	gene-26273
gene-4234	4.43342e-90	0.257932	0.29	0.218	3.2164e-85	Mesophyll	gene-4234
gene-3622	6.4574e-90	0.258067	0.25	0.18	4.68478e-85	Mesophyll	gene-3622
gene-19486	4.90436e-89	0.250901	0.275	0.204	3.55807e-84	Mesophyll	gene-19486
gene-72305	7.7882e-89	0.263842	0.267	0.198	5.65026e-84	Mesophyll	gene-72305
gene-17565	2.74366e-88	0.253441	0.336	0.26	1.9905e-83	Mesophyll	gene-17565
gene-37497	7.76263e-88	0.349761	0.381	0.307	5.63171e-83	Mesophyll	gene-37497
gene-81481	4.8521e-87	0.274501	0.278	0.207	3.52015e-82	Mesophyll	gene-81481
gene-22654	3.18456e-86	0.258418	0.288	0.219	2.31037e-81	Mesophyll	gene-22654
gene-60848	2.6975e-85	0.288089	0.306	0.235	1.95701e-80	Mesophyll	gene-60848
gene-39461	3.79389e-85	0.253378	0.346	0.272	2.75243e-80	Mesophyll	gene-39461
gene-16097	5.727e-84	0.329512	0.399	0.323	4.15488e-79	Mesophyll	gene-16097
gene-72501	1.3423e-83	0.254195	0.268	0.201	9.73828e-79	Mesophyll	gene-72501
gene-54662	4.7839e-83	0.277997	0.251	0.186	3.47067e-78	Mesophyll	gene-54662
gene-76305	1.34357e-82	0.294352	0.318	0.249	9.74749e-78	Mesophyll	gene-76305
gene-37164	4.31721e-81	0.344504	0.396	0.324	3.1321e-76	Mesophyll	gene-37164
gene-64631	1.73048e-80	0.258112	0.296	0.226	1.25545e-75	Mesophyll	gene-64631
gene-18315	2.92908e-80	0.26029	0.359	0.288	2.12502e-75	Mesophyll	gene-18315
gene-70975	5.72768e-80	0.258483	0.252	0.188	4.15538e-75	Mesophyll	gene-70975
gene-40035	2.96461e-78	0.308785	0.28	0.212	2.1508e-73	Mesophyll	gene-40035
gene-61104	3.35441e-78	0.383361	0.558	0.495	2.43359e-73	Mesophyll	gene-61104
gene-36597	2.58935e-77	0.26495	0.419	0.348	1.87855e-72	Mesophyll	gene-36597
gene-62167	2.62052e-77	0.268453	0.319	0.249	1.90116e-72	Mesophyll	gene-62167
gene-33928	1.24836e-76	0.288314	0.36	0.293	9.05674e-72	Mesophyll	gene-33928
gene-48638	2.09668e-76	0.297819	0.325	0.253	1.52112e-71	Mesophyll	gene-48638
gene-46518	3.72981e-75	0.295211	0.503	0.429	2.70594e-70	Mesophyll	gene-46518
gene-42997	7.6252e-75	0.254992	0.258	0.193	5.53201e-70	Mesophyll	gene-42997
gene-22112	4.98661e-73	0.30011	0.265	0.201	3.61774e-68	Mesophyll	gene-22112
gene-18609	5.57569e-73	0.345337	0.405	0.336	4.0451e-68	Mesophyll	gene-18609
gene-42039	2.8539e-72	0.257472	0.293	0.228	2.07048e-67	Mesophyll	gene-42039
gene-14024	1.46239e-66	0.293267	0.859	0.813	1.06095e-61	Mesophyll	gene-14024
gene-9000	2.27703e-66	0.375017	0.291	0.229	1.65196e-61	Mesophyll	gene-9000
gene-36638	2.32426e-66	0.280291	0.356	0.287	1.68623e-61	Mesophyll	gene-36638
gene-50132	7.40583e-64	0.252672	0.296	0.234	5.37286e-59	Mesophyll	gene-50132
gene-45315	1.18537e-62	0.265664	0.293	0.233	8.59976e-58	Mesophyll	gene-45315
gene-36493	1.33816e-62	0.404079	0.781	0.741	9.70821e-58	Mesophyll	gene-36493
gene-43695	3.4096e-61	0.260499	0.321	0.261	2.47363e-56	Mesophyll	gene-43695
gene-41417	5.78861e-58	0.260914	0.274	0.217	4.19958e-53	Mesophyll	gene-41417
gene-26290	7.98323e-56	0.38478	0.253	0.201	5.79175e-51	Mesophyll	gene-26290
gene-43865	2.19014e-55	0.327814	0.41	0.352	1.58892e-50	Mesophyll	gene-43865
gene-16104	5.24735e-55	0.258979	0.428	0.366	3.8069e-50	Mesophyll	gene-16104
gene-48604	2.32486e-53	0.342512	0.508	0.459	1.68667e-48	Mesophyll	gene-48604
gene-63606	4.91207e-53	0.306138	0.722	0.676	3.56366e-48	Mesophyll	gene-63606
gene-72729	6.5966e-52	0.262796	0.315	0.26	4.78577e-47	Mesophyll	gene-72729
gene-32951	2.90808e-51	0.423534	0.382	0.332	2.10978e-46	Mesophyll	gene-32951
gene-42425	6.05657e-45	0.264441	0.444	0.389	4.39398e-40	Mesophyll	gene-42425
gene-75656	1.35531e-42	0.253312	0.279	0.23	9.8326e-38	Mesophyll	gene-75656
gene-38480	4.96529e-41	0.271182	0.301	0.258	3.60227e-36	Mesophyll	gene-38480
gene-3134	2.61013e-40	0.368741	0.303	0.257	1.89362e-35	Mesophyll	gene-3134
gene-5748	1.49684e-35	0.471651	0.279	0.235	1.08595e-30	Mesophyll	gene-5748
gene-60891	2.37437e-35	0.374954	0.744	0.711	1.72258e-30	Mesophyll	gene-60891
gene-56243	0	1.85524	0.49	0.151	0	Epidermis	gene-56243
gene-54713	0	1.8102	0.703	0.314	0	Epidermis	gene-54713
gene-26630	0	1.78449	0.497	0.297	0	Epidermis	gene-26630
gene-85174	0	1.73006	0.751	0.553	0	Epidermis	gene-85174
gene-50353	0	1.7112	0.598	0.267	0	Epidermis	gene-50353
gene-66159	0	1.63059	0.451	0.278	0	Epidermis	gene-66159
gene-69952	0	1.5674	0.585	0.267	0	Epidermis	gene-69952
gene-20471	0	1.54752	0.397	0.212	0	Epidermis	gene-20471
gene-26336	0	1.54614	0.394	0.132	0	Epidermis	gene-26336
gene-55016	0	1.4562	0.412	0.215	0	Epidermis	gene-55016
gene-77922	0	1.38075	0.363	0.194	0	Epidermis	gene-77922
gene-28859	0	1.36933	0.408	0.136	0	Epidermis	gene-28859
gene-76192	0	1.34848	0.671	0.451	0	Epidermis	gene-76192
gene-50391	0	1.32616	0.278	0.147	0	Epidermis	gene-50391
gene-72486	0	1.32615	0.347	0.13	0	Epidermis	gene-72486
gene-14191	0	1.32315	0.403	0.159	0	Epidermis	gene-14191
gene-43409	0	1.30359	0.279	0.128	0	Epidermis	gene-43409
gene-6638	0	1.2833	0.347	0.129	0	Epidermis	gene-6638
gene-83348	0	1.26141	0.391	0.16	0	Epidermis	gene-83348
gene-46691	0	1.25082	0.321	0.149	0	Epidermis	gene-46691
gene-20149	0	1.21661	0.462	0.203	0	Epidermis	gene-20149
gene-36872	0	1.17902	0.489	0.264	0	Epidermis	gene-36872
gene-64031	0	1.17372	0.464	0.219	0	Epidermis	gene-64031
gene-58439	0	1.16791	0.264	0.086	0	Epidermis	gene-58439
gene-16845	0	1.16346	0.371	0.149	0	Epidermis	gene-16845
gene-18123	0	1.15477	0.482	0.228	0	Epidermis	gene-18123
gene-48727	0	1.13158	0.321	0.131	0	Epidermis	gene-48727
gene-20122	0	1.12421	0.278	0.108	0	Epidermis	gene-20122
gene-35601	0	1.10031	0.496	0.299	0	Epidermis	gene-35601
gene-67960	0	1.1	0.294	0.082	0	Epidermis	gene-67960
gene-21014	0	1.08814	0.317	0.078	0	Epidermis	gene-21014
gene-68281	0	1.07182	0.392	0.213	0	Epidermis	gene-68281
gene-30739	0	1.03581	0.433	0.229	0	Epidermis	gene-30739
gene-17104	0	1.02751	0.525	0.258	0	Epidermis	gene-17104
gene-66151	0	1.02023	0.259	0.107	0	Epidermis	gene-66151
gene-31179	0	1.01598	0.479	0.258	0	Epidermis	gene-31179
gene-22568	0	1.01116	0.301	0.119	0	Epidermis	gene-22568
gene-26163	0	1.0092	0.382	0.167	0	Epidermis	gene-26163
gene-72493	0	1.00104	0.35	0.167	0	Epidermis	gene-72493
gene-34792	0	0.998703	0.344	0.175	0	Epidermis	gene-34792
gene-36222	0	0.967049	0.314	0.165	0	Epidermis	gene-36222
gene-58284	0	0.956306	0.329	0.131	0	Epidermis	gene-58284
gene-69278	0	0.95136	0.274	0.093	0	Epidermis	gene-69278
gene-68769	0	0.938318	0.508	0.287	0	Epidermis	gene-68769
gene-81688	0	0.930453	0.252	0.081	0	Epidermis	gene-81688
gene-12989	0	0.928676	0.257	0.089	0	Epidermis	gene-12989
gene-61357	0	0.925466	0.393	0.182	0	Epidermis	gene-61357
gene-68756	0	0.912941	0.352	0.143	0	Epidermis	gene-68756
gene-19342	0	0.893056	0.287	0.119	0	Epidermis	gene-19342
gene-33779	0	0.886729	0.322	0.155	0	Epidermis	gene-33779
gene-2023	0	0.882841	0.352	0.169	0	Epidermis	gene-2023
gene-11545	0	0.861681	0.332	0.164	0	Epidermis	gene-11545
gene-20691	0	0.856105	0.338	0.177	0	Epidermis	gene-20691
gene-11844	0	0.837386	0.456	0.24	0	Epidermis	gene-11844
gene-70998	0	0.832357	0.587	0.412	0	Epidermis	gene-70998
gene-1277	0	0.820967	0.52	0.362	0	Epidermis	gene-1277
gene-78362	0	0.81623	0.331	0.165	0	Epidermis	gene-78362
gene-41292	0	0.814489	0.388	0.236	0	Epidermis	gene-41292
gene-3684	0	0.806439	0.316	0.146	0	Epidermis	gene-3684
gene-25221	0	0.79965	0.363	0.2	0	Epidermis	gene-25221
gene-43551	0	0.79924	0.275	0.101	0	Epidermis	gene-43551
gene-31795	0	0.796436	0.258	0.132	0	Epidermis	gene-31795
gene-29082	0	0.795538	0.585	0.438	0	Epidermis	gene-29082
gene-35303	0	0.794663	0.327	0.16	0	Epidermis	gene-35303
gene-9594	0	0.791535	0.4	0.264	0	Epidermis	gene-9594
gene-39116	0	0.788723	0.554	0.426	0	Epidermis	gene-39116
gene-34223	0	0.77318	0.255	0.122	0	Epidermis	gene-34223
gene-26757	0	0.770892	0.299	0.105	0	Epidermis	gene-26757
gene-75158	0	0.762926	0.302	0.155	0	Epidermis	gene-75158
gene-28045	0	0.76107	0.485	0.317	0	Epidermis	gene-28045
gene-45866	0	0.758019	0.304	0.136	0	Epidermis	gene-45866
gene-73993	0	0.753979	0.369	0.17	0	Epidermis	gene-73993
gene-28891	0	0.751507	0.278	0.119	0	Epidermis	gene-28891
gene-64355	0	0.742299	0.264	0.108	0	Epidermis	gene-64355
gene-11767	0	0.741501	0.283	0.115	0	Epidermis	gene-11767
gene-28104	0	0.740969	0.492	0.36	0	Epidermis	gene-28104
gene-83556	0	0.717784	0.309	0.159	0	Epidermis	gene-83556
gene-13157	0	0.675842	0.263	0.126	0	Epidermis	gene-13157
gene-63453	0	0.675424	0.366	0.227	0	Epidermis	gene-63453
gene-58411	0	0.674034	0.263	0.134	0	Epidermis	gene-58411
gene-58711	0	0.6729	0.303	0.164	0	Epidermis	gene-58711
gene-58311	0	0.667605	0.26	0.119	0	Epidermis	gene-58311
gene-73496	0	0.665074	0.277	0.148	0	Epidermis	gene-73496
gene-72120	0	0.641592	0.273	0.118	0	Epidermis	gene-72120
gene-70963	0	0.577013	0.258	0.126	0	Epidermis	gene-70963
gene-50117	1.49124e-297	1.03551	0.561	0.437	1.08188e-292	Epidermis	gene-50117
gene-49682	1.09513e-295	0.737023	0.379	0.251	7.94503e-291	Epidermis	gene-49682
gene-66894	1.44824e-290	0.789501	0.361	0.23	1.05069e-285	Epidermis	gene-66894
gene-43007	7.79404e-289	0.621032	0.275	0.151	5.6545e-284	Epidermis	gene-43007
gene-64554	3.31223e-284	0.729425	0.376	0.245	2.40299e-279	Epidermis	gene-64554
gene-72431	2.13375e-282	0.792531	0.431	0.307	1.54801e-277	Epidermis	gene-72431
gene-19789	8.16914e-274	0.619787	0.698	0.639	5.92663e-269	Epidermis	gene-19789
gene-14535	3.25184e-273	0.602361	0.307	0.185	2.35918e-268	Epidermis	gene-14535
gene-29296	9.59712e-250	0.723657	0.25	0.142	6.96261e-245	Epidermis	gene-29296
gene-65892	1.03007e-237	1.79599	0.273	0.168	7.47305e-233	Epidermis	gene-65892
gene-1351	6.28281e-236	0.596352	0.356	0.243	4.55812e-231	Epidermis	gene-1351
gene-58667	1.87808e-234	0.614364	0.316	0.198	1.36253e-229	Epidermis	gene-58667
gene-75804	5.88698e-234	0.652745	0.278	0.167	4.27095e-229	Epidermis	gene-75804
gene-180	2.2329e-232	0.619092	0.587	0.486	1.61995e-227	Epidermis	gene-180
gene-24085	1.03044e-229	0.595118	0.289	0.177	7.47574e-225	Epidermis	gene-24085
gene-63166	1.45906e-224	0.892019	0.279	0.178	1.05853e-219	Epidermis	gene-63166
gene-7668	5.41156e-224	0.998845	0.387	0.282	3.92603e-219	Epidermis	gene-7668
gene-70898	5.77882e-224	0.628155	0.28	0.172	4.19247e-219	Epidermis	gene-70898
gene-24752	2.78582e-222	0.752282	0.329	0.213	2.02109e-217	Epidermis	gene-24752
gene-23161	4.91897e-219	0.57031	0.374	0.263	3.56866e-214	Epidermis	gene-23161
gene-79966	1.81809e-213	0.921993	0.397	0.295	1.31901e-208	Epidermis	gene-79966
gene-83218	1.27462e-210	0.542272	0.28	0.173	9.24724e-206	Epidermis	gene-83218
gene-8136	4.42327e-208	0.593417	0.347	0.239	3.20904e-203	Epidermis	gene-8136
gene-81718	2.53697e-206	0.485278	0.674	0.626	1.84055e-201	Epidermis	gene-81718
gene-17835	9.01382e-200	0.582961	0.425	0.318	6.53943e-195	Epidermis	gene-17835
gene-24307	3.60868e-194	1.33747	0.437	0.344	2.61806e-189	Epidermis	gene-24307
gene-79679	1.32302e-193	0.499987	0.289	0.186	9.59838e-189	Epidermis	gene-79679
gene-438651	1.27736e-191	0.618062	0.449	0.339	9.26714e-187	Epidermis	gene-43865
gene-80396	2.2194e-190	0.875876	0.424	0.327	1.61015e-185	Epidermis	gene-80396
gene-80961	8.18479e-189	0.560915	0.36	0.258	5.93798e-184	Epidermis	gene-80961
gene-21678	2.29246e-188	0.573834	0.322	0.222	1.66316e-183	Epidermis	gene-21678
gene-3381	7.06754e-180	0.568695	0.269	0.174	5.12743e-175	Epidermis	gene-3381
gene-76637	1.81295e-176	0.545872	0.443	0.343	1.31528e-171	Epidermis	gene-76637
gene-42005	2.56158e-176	0.606088	0.337	0.239	1.8584e-171	Epidermis	gene-42005
gene-56907	4.0602e-176	0.462596	0.255	0.16	2.94563e-171	Epidermis	gene-56907
gene-66898	5.06847e-168	0.716792	0.405	0.315	3.67712e-163	Epidermis	gene-66898
gene-21951	6.22559e-161	0.517967	0.305	0.208	4.5166e-156	Epidermis	gene-21951
gene-68831	9.65036e-155	0.525902	0.534	0.463	7.00124e-150	Epidermis	gene-68831
gene-22022	3.16085e-152	0.606657	0.286	0.198	2.29317e-147	Epidermis	gene-22022
gene-61506	1.07202e-150	0.72573	0.454	0.372	7.7774e-146	Epidermis	gene-61506
gene-2053	1.14591e-145	0.438016	0.251	0.164	8.31349e-141	Epidermis	gene-2053
gene-28846	3.0379e-145	0.736097	0.337	0.255	2.20397e-140	Epidermis	gene-28846
gene-3712	3.98041e-145	0.418642	0.268	0.181	2.88775e-140	Epidermis	gene-3712
gene-72232	7.1944e-143	0.465047	0.279	0.194	5.21947e-138	Epidermis	gene-72232
gene-2066	1.16798e-141	0.744059	0.277	0.189	8.47355e-137	Epidermis	gene-2066
gene-29694	4.64314e-139	0.572953	0.306	0.219	3.36855e-134	Epidermis	gene-29694
gene-43798	2.0224e-138	0.542017	0.289	0.204	1.46723e-133	Epidermis	gene-43798
gene-80558	3.7368e-138	0.459603	0.343	0.255	2.71101e-133	Epidermis	gene-80558
gene-486381	2.20309e-133	0.509025	0.34	0.251	1.59832e-128	Epidermis	gene-48638
gene-20429	4.85139e-131	0.427323	0.262	0.18	3.51963e-126	Epidermis	gene-20429
gene-64459	5.41918e-127	0.30436	0.749	0.73	3.93156e-122	Epidermis	gene-64459
gene-6839	1.28875e-125	0.495196	0.296	0.214	9.34977e-121	Epidermis	gene-6839
gene-35020	4.01042e-122	0.557356	0.341	0.265	2.90952e-117	Epidermis	gene-35020
gene-21698	6.07321e-122	0.501752	0.27	0.192	4.40605e-117	Epidermis	gene-21698
gene-76735	4.98385e-120	0.47085	0.43	0.348	3.61573e-115	Epidermis	gene-76735
gene-26989	3.93655e-118	0.601063	0.29	0.212	2.85593e-113	Epidermis	gene-26989
gene-28102	1.5168e-117	0.385272	0.259	0.182	1.10043e-112	Epidermis	gene-28102
gene-29081	7.23408e-117	0.441956	0.572	0.527	5.24825e-112	Epidermis	gene-29081
gene-34000	6.08264e-116	0.402135	0.28	0.201	4.41289e-111	Epidermis	gene-34000
gene-23465	3.15315e-113	0.378343	0.601	0.561	2.28758e-108	Epidermis	gene-23465
gene-24938	3.19683e-112	0.392269	0.392	0.315	2.31927e-107	Epidermis	gene-24938
gene-81586	9.37331e-111	0.564125	0.308	0.233	6.80024e-106	Epidermis	gene-81586
gene-6261	6.87262e-108	0.347705	0.703	0.664	4.98602e-103	Epidermis	gene-6261
gene-75456	2.75133e-107	0.290884	0.711	0.697	1.99606e-102	Epidermis	gene-75456
gene-48372	4.32364e-105	0.714867	0.357	0.286	3.13676e-100	Epidermis	gene-48372
gene-83397	6.17084e-102	0.374124	0.264	0.191	4.47688e-97	Epidermis	gene-83397
gene-24100	1.38838e-100	0.455762	0.286	0.216	1.00725e-95	Epidermis	gene-24100
gene-54434	3.8093e-99	0.390269	0.254	0.184	2.76361e-94	Epidermis	gene-54434
gene-65058	1.28668e-98	0.361218	0.254	0.181	9.33472e-94	Epidermis	gene-65058
gene-3388	2.69849e-98	0.410097	0.256	0.186	1.95773e-93	Epidermis	gene-3388
gene-49882	6.99968e-97	0.407048	0.325	0.256	5.0782e-92	Epidermis	gene-49882
gene-7634	2.3202e-91	0.503569	0.29	0.221	1.68328e-86	Epidermis	gene-7634
gene-9215	3.55934e-89	0.395814	0.286	0.219	2.58226e-84	Epidermis	gene-9215
gene-15637	3.57576e-89	0.498718	0.275	0.21	2.59418e-84	Epidermis	gene-15637
gene-49142	1.4917e-88	0.414213	0.302	0.237	1.08221e-83	Epidermis	gene-49142
gene-36186	1.19975e-84	0.363275	0.261	0.196	8.70403e-80	Epidermis	gene-36186
gene-38772	2.06533e-84	0.452304	0.304	0.241	1.49838e-79	Epidermis	gene-38772
gene-48258	5.54686e-80	0.457824	0.436	0.383	4.02419e-75	Epidermis	gene-48258
gene-54017	4.17405e-78	0.367213	0.278	0.213	3.02823e-73	Epidermis	gene-54017
gene-83453	5.42459e-78	0.367807	0.261	0.2	3.93549e-73	Epidermis	gene-83453
gene-51684	6.73171e-77	0.396767	0.37	0.309	4.88378e-72	Epidermis	gene-51684
gene-75089	2.25673e-76	0.394792	0.301	0.239	1.63723e-71	Epidermis	gene-75089
gene-61618	5.79332e-74	0.359614	0.26	0.199	4.203e-69	Epidermis	gene-61618
gene-44606	9.39692e-73	0.367602	0.28	0.216	6.81737e-68	Epidermis	gene-44606
gene-20921	2.74153e-72	0.403704	0.268	0.211	1.98895e-67	Epidermis	gene-20921
gene-49145	1.68886e-71	0.376683	0.38	0.324	1.22525e-66	Epidermis	gene-49145
gene-38234	1.79151e-70	0.317113	0.276	0.217	1.29972e-65	Epidermis	gene-38234
gene-366381	3.01033e-67	0.415479	0.35	0.293	2.18397e-62	Epidermis	gene-36638
gene-18807	8.20743e-67	0.408212	0.281	0.222	5.95441e-62	Epidermis	gene-18807
gene-59395	8.64443e-64	0.311271	0.415	0.361	6.27145e-59	Epidermis	gene-59395
gene-15364	1.13961e-61	0.340016	0.283	0.226	8.26773e-57	Epidermis	gene-15364
gene-33129	1.00925e-60	0.433224	0.258	0.207	7.32201e-56	Epidermis	gene-33129
gene-13683	7.97545e-60	0.339135	0.284	0.229	5.78611e-55	Epidermis	gene-13683
gene-1323	3.93854e-58	0.337972	0.527	0.498	2.85737e-53	Epidermis	gene-1323
gene-35806	2.16569e-57	0.309038	0.292	0.239	1.57119e-52	Epidermis	gene-35806
gene-27919	6.43441e-57	0.353346	0.442	0.403	4.6681e-52	Epidermis	gene-27919
gene-69274	1.19282e-56	0.520285	0.422	0.39	8.65376e-52	Epidermis	gene-69274
gene-2867	1.79721e-56	0.316332	0.252	0.2	1.30386e-51	Epidermis	gene-2867
gene-13300	8.10388e-56	0.316032	0.333	0.275	5.87928e-51	Epidermis	gene-13300
gene-2726	1.15112e-54	0.398752	0.337	0.29	8.35126e-50	Epidermis	gene-2726
gene-22341	3.08096e-52	0.362171	0.297	0.25	2.23521e-47	Epidermis	gene-22341
gene-35070	1.75189e-51	0.30449	0.449	0.397	1.27098e-46	Epidermis	gene-35070
gene-34447	8.11548e-49	0.319	0.283	0.235	5.8877e-44	Epidermis	gene-34447
gene-19540	3.0116e-48	0.323436	0.264	0.218	2.18489e-43	Epidermis	gene-19540
gene-14688	4.04131e-48	0.365862	0.437	0.406	2.93193e-43	Epidermis	gene-14688
gene-71803	1.35566e-47	0.285202	0.285	0.237	9.83517e-43	Epidermis	gene-71803
gene-42095	2.72545e-47	0.296721	0.263	0.215	1.97729e-42	Epidermis	gene-42095
gene-727291	4.32834e-47	0.316374	0.313	0.264	3.14016e-42	Epidermis	gene-72729
gene-28969	4.37896e-47	0.284554	0.25	0.2	3.17689e-42	Epidermis	gene-28969
gene-38668	2.88704e-46	0.340723	0.399	0.364	2.09452e-41	Epidermis	gene-38668
gene-62109	1.17556e-45	0.363082	0.332	0.292	8.52856e-41	Epidermis	gene-62109
gene-23080	2.21418e-45	0.25055	0.488	0.451	1.60637e-40	Epidermis	gene-23080
gene-3965	2.33113e-45	0.252337	0.662	0.65	1.69121e-40	Epidermis	gene-3965
gene-55253	5.81157e-45	0.26394	0.262	0.216	4.21624e-40	Epidermis	gene-55253
gene-41992	9.98231e-44	0.311086	0.481	0.451	7.24206e-39	Epidermis	gene-41992
gene-22405	1.6414e-43	0.264018	0.373	0.331	1.19082e-38	Epidermis	gene-22405
gene-55371	2.25273e-43	0.297253	0.262	0.219	1.63433e-38	Epidermis	gene-55371
gene-37748	3.6493e-43	0.313325	0.291	0.249	2.64753e-38	Epidermis	gene-37748
gene-32570	4.40881e-43	0.278156	0.408	0.372	3.19855e-38	Epidermis	gene-32570
gene-63013	1.16767e-41	1.26865	0.351	0.321	8.47132e-37	Epidermis	gene-63013
gene-39863	6.94094e-41	0.285814	0.439	0.405	5.03559e-36	Epidermis	gene-39863
gene-41323	1.0252e-39	0.278175	0.259	0.215	7.43773e-35	Epidermis	gene-41323
gene-4110	2.19737e-39	0.280004	0.288	0.246	1.59417e-34	Epidermis	gene-4110
gene-72037	1.19142e-38	0.796864	0.255	0.217	8.64366e-34	Epidermis	gene-72037
gene-75991	1.43048e-38	0.414167	0.34	0.304	1.0378e-33	Epidermis	gene-75991
gene-41361	1.74892e-38	0.528717	0.328	0.292	1.26882e-33	Epidermis	gene-4136
gene-21198	3.31658e-38	0.319178	0.298	0.259	2.40615e-33	Epidermis	gene-21198
gene-23293	1.76052e-37	0.274493	0.292	0.254	1.27724e-32	Epidermis	gene-23293
gene-5023	7.29248e-37	0.288119	0.504	0.476	5.29062e-32	Epidermis	gene-5023
gene-63814	1.91662e-34	0.268406	0.32	0.277	1.39049e-29	Epidermis	gene-63814
gene-41090	1.05397e-33	0.269873	0.28	0.242	7.64647e-29	Epidermis	gene-41090
gene-51202	1.58867e-33	0.254419	0.251	0.211	1.15256e-28	Epidermis	gene-51202
gene-756561	1.39775e-32	0.290606	0.274	0.235	1.01406e-27	Epidermis	gene-75656
gene-33036	3.26915e-32	0.309257	0.264	0.23	2.37174e-27	Epidermis	gene-33036
gene-2324	2.77376e-31	0.263745	0.354	0.321	2.01234e-26	Epidermis	gene-2324
gene-15206	4.90741e-31	0.262399	0.271	0.236	3.56028e-26	Epidermis	gene-15206
gene-77326	3.11219e-30	0.274595	0.271	0.237	2.25786e-25	Epidermis	gene-77326
gene-28836	4.60127e-30	0.284011	0.308	0.277	3.33817e-25	Epidermis	gene-28836
gene-41110	4.77799e-30	0.269322	0.286	0.249	3.46638e-25	Epidermis	gene-41110
gene-67827	1.95397e-27	0.269414	0.333	0.305	1.41758e-22	Epidermis	gene-67827
gene-55675	4.31205e-27	0.402098	0.368	0.35	3.12835e-22	Epidermis	gene-55675
gene-35394	6.99768e-27	0.28327	0.361	0.336	5.07674e-22	Epidermis	gene-35394
gene-82674	1.70557e-24	0.282956	0.334	0.309	1.23737e-19	Epidermis	gene-82674
gene-10847	2.41213e-24	0.252416	0.301	0.274	1.74998e-19	Epidermis	gene-10847
gene-10781	6.05043e-23	0.277322	0.322	0.298	4.38953e-18	Epidermis	gene-10781
gene-82711	1.04136e-11	0.250258	0.272	0.259	7.55493e-07	Epidermis	gene-82711
gene-29503	0	2.02142	0.972	0.485	0	S	gene-29503
gene-65414	0	2.00418	0.948	0.455	0	S	gene-65414
gene-28624	0	1.97543	0.94	0.46	0	S	gene-28624
gene-50121	0	1.96751	0.968	0.516	0	S	gene-50121
gene-6129	0	1.94386	0.931	0.417	0	S	gene-6129
gene-61725	0	1.9426	0.98	0.545	0	S	gene-61725
gene-35110	0	1.92228	0.903	0.383	0	S	gene-35110
gene-18765	0	1.91764	0.909	0.392	0	S	gene-18765
gene-790	0	1.91318	0.911	0.338	0	S	gene-790
gene-67322	0	1.90998	0.922	0.408	0	S	gene-67322
gene-61802	0	1.90195	0.899	0.372	0	S	gene-61802
gene-10277	0	1.90097	0.836	0.301	0	S	gene-10277
gene-24652	0	1.89878	0.949	0.485	0	S	gene-24652
gene-44765	0	1.88823	0.913	0.398	0	S	gene-44765
gene-27994	0	1.88154	0.853	0.298	0	S	gene-27994
gene-24656	0	1.86215	0.936	0.438	0	S	gene-24656
gene-74449	0	1.85903	0.878	0.361	0	S	gene-74449
gene-25204	0	1.8546	0.95	0.53	0	S	gene-25204
gene-10278	0	1.83663	0.811	0.287	0	S	gene-10278
gene-28877	0	1.80364	0.902	0.371	0	S	gene-28877
gene-82008	0	1.79742	0.863	0.337	0	S	gene-82008
gene-27022	0	1.78829	0.916	0.413	0	S	gene-27022
gene-32184	0	1.76862	0.819	0.27	0	S	gene-32184
gene-40817	0	1.76041	0.9	0.405	0	S	gene-40817
gene-79504	0	1.74522	0.891	0.402	0	S	gene-79504
gene-25369	0	1.73684	0.769	0.248	0	S	gene-25369
gene-17976	0	1.73122	0.751	0.268	0	S	gene-17976
gene-24665	0	1.7078	0.888	0.396	0	S	gene-24665
gene-79451	0	1.68479	0.86	0.335	0	S	gene-79451
gene-62443	0	1.65701	0.863	0.382	0	S	gene-62443
gene-50122	0	1.65084	0.754	0.265	0	S	gene-50122
gene-65415	0	1.64803	0.762	0.262	0	S	gene-65415
gene-16391	0	1.64643	0.876	0.375	0	S	gene-16391
gene-36537	0	1.64566	0.863	0.364	0	S	gene-36537
gene-77846	0	1.61612	0.849	0.355	0	S	gene-77846
gene-32296	0	1.61418	0.861	0.367	0	S	gene-32296
gene-17614	0	1.59207	0.858	0.362	0	S	gene-17614
gene-73897	0	1.58705	0.746	0.256	0	S	gene-73897
gene-13034	0	1.5841	0.794	0.287	0	S	gene-13034
gene-16392	0	1.49411	0.717	0.233	0	S	gene-16392
gene-25203	0	1.46844	0.678	0.203	0	S	gene-25203
gene-37805	0	1.46557	0.678	0.194	0	S	gene-37805
gene-54875	0	1.43678	0.897	0.463	0	S	gene-54875
gene-17164	0	1.43548	0.631	0.17	0	S	gene-17164
gene-396	0	1.40784	0.683	0.213	0	S	gene-396
gene-73215	0	1.388	0.667	0.199	0	S	gene-73215
gene-21567	0	1.37165	0.657	0.193	0	S	gene-21567
gene-67145	0	1.35613	0.895	0.455	0	S	gene-67145
gene-20693	0	1.31551	0.639	0.189	0	S	gene-20693
gene-77933	0	1.30242	0.797	0.335	0	S	gene-77933
gene-66045	0	1.28193	0.632	0.192	0	S	gene-66045
gene-40012	0	1.26901	0.564	0.146	0	S	gene-40012
gene-29911	0	1.24325	0.895	0.492	0	S	gene-29911
gene-69768	0	1.24252	0.904	0.527	0	S	gene-69768
gene-49144	0	1.22605	0.804	0.355	0	S	gene-49144
gene-14478	0	1.17304	0.92	0.576	0	S	gene-14478
gene-58910	0	1.16671	0.519	0.135	0	S	gene-58910
gene-1572	0	1.1495	0.865	0.468	0	S	gene-1572
gene-25017	0	1.13167	0.82	0.389	0	S	gene-25017
gene-3578	0	1.12021	0.756	0.389	0	S	gene-3578
gene-85307	0	1.11638	0.76	0.472	0	S	gene-85307
gene-74079	0	1.06985	0.537	0.162	0	S	gene-74079
gene-24550	0	1.05783	0.844	0.466	0	S	gene-24550
gene-3391	0	1.01795	0.761	0.35	0	S	gene-3391
gene-68046	0	1.00724	0.737	0.347	0	S	gene-68046
gene-13414	0	0.980593	0.503	0.14	0	S	gene-13414
gene-33900	0	0.968404	0.533	0.182	0	S	gene-33900
gene-80943	0	0.95741	0.697	0.357	0	S	gene-80943
gene-69895	0	0.919071	0.685	0.321	0	S	gene-69895
gene-16059	0	0.892778	0.551	0.197	0	S	gene-16059
gene-7674	0	0.843595	0.469	0.16	0	S	gene-7674
gene-38448	0	0.814384	0.658	0.27	0	S	gene-38448
gene-45386	0	0.812207	0.631	0.335	0	S	gene-45386
gene-27318	0	0.804144	0.92	0.684	0	S	gene-27318
gene-78952	0	0.798589	0.639	0.281	0	S	gene-78952
gene-39578	0	0.784555	0.605	0.304	0	S	gene-39578
gene-59410	0	0.771295	0.684	0.383	0	S	gene-59410
gene-4109	0	0.767397	0.318	0.106	0	S	gene-4109
gene-2842	0	0.75408	0.866	0.583	0	S	gene-2842
gene-61622	0	0.748524	0.481	0.158	0	S	gene-61622
gene-80874	0	0.744667	0.675	0.373	0	S	gene-80874
gene-961	0	0.74279	0.675	0.374	0	S	gene-961
gene-77569	0	0.735561	0.6	0.325	0	S	gene-77569
gene-14883	0	0.729706	0.432	0.152	0	S	gene-14883
gene-65099	0	0.728086	0.639	0.337	0	S	gene-65099
gene-67579	0	0.72556	0.544	0.257	0	S	gene-67579
gene-62767	0	0.721518	0.649	0.367	0	S	gene-62767
gene-1621	0	0.717439	0.651	0.349	0	S	gene-1621
gene-25026	0	0.716665	0.451	0.151	0	S	gene-25026
gene-14765	0	0.714746	0.324	0.08	0	S	gene-14765
gene-34704	0	0.714376	0.552	0.268	0	S	gene-34704
gene-65987	0	0.713652	0.591	0.256	0	S	gene-65987
gene-73804	0	0.713119	0.511	0.204	0	S	gene-73804
gene-52927	0	0.712625	0.831	0.548	0	S	gene-52927
gene-15069	0	0.709082	0.595	0.304	0	S	gene-15069
gene-63195	0	0.707684	0.536	0.2	0	S	gene-63195
gene-28399	0	0.705264	0.634	0.34	0	S	gene-28399
gene-16388	0	0.690433	0.681	0.386	0	S	gene-16388
gene-85323	0	0.68976	0.573	0.281	0	S	gene-85323
gene-37982	0	0.688372	0.718	0.399	0	S	gene-37982
gene-31914	0	0.683194	0.75	0.461	0	S	gene-31914
gene-10863	0	0.683063	0.574	0.294	0	S	gene-10863
gene-12804	0	0.681342	0.636	0.335	0	S	gene-12804
gene-54960	0	0.679855	0.565	0.297	0	S	gene-54960
gene-34967	0	0.674769	0.744	0.458	0	S	gene-34967
gene-62097	0	0.673978	0.617	0.312	0	S	gene-62097
gene-45500	0	0.673033	0.54	0.256	0	S	gene-45500
gene-26420	0	0.672626	0.656	0.352	0	S	gene-26420
gene-14886	0	0.672058	0.539	0.266	0	S	gene-14886
gene-47106	0	0.664632	0.695	0.403	0	S	gene-47106
gene-44221	0	0.656336	0.516	0.235	0	S	gene-44221
gene-48896	0	0.655208	0.459	0.194	0	S	gene-48896
gene-43523	0	0.653992	0.575	0.291	0	S	gene-43523
gene-35882	0	0.653071	0.56	0.272	0	S	gene-35882
gene-58460	0	0.652987	0.575	0.285	0	S	gene-58460
gene-82548	0	0.650343	0.569	0.288	0	S	gene-82548
gene-68530	0	0.64923	0.62	0.328	0	S	gene-68530
gene-63234	0	0.64893	0.455	0.152	0	S	gene-63234
gene-13762	0	0.646893	0.551	0.277	0	S	gene-13762
gene-16255	0	0.64662	0.809	0.519	0	S	gene-16255
gene-341	0	0.645282	0.578	0.286	0	S	gene-341
gene-14488	0	0.643101	0.434	0.151	0	S	gene-14488
gene-48575	0	0.642324	0.335	0.088	0	S	gene-48575
gene-1188	0	0.642199	0.479	0.208	0	S	gene-1188
gene-52780	0	0.638823	0.608	0.321	0	S	gene-52780
gene-23593	0	0.637992	0.77	0.497	0	S	gene-23593
gene-59697	0	0.637505	0.602	0.309	0	S	gene-59697
gene-36103	0	0.637317	0.345	0.102	0	S	gene-36103
gene-67939	0	0.626722	0.505	0.233	0	S	gene-67939
gene-6052	0	0.625137	0.513	0.25	0	S	gene-6052
gene-32081	0	0.624547	0.453	0.197	0	S	gene-32081
gene-72404	0	0.623651	0.441	0.188	0	S	gene-72404
gene-72367	0	0.623341	0.533	0.231	0	S	gene-72367
gene-22090	0	0.61813	0.556	0.273	0	S	gene-22090
gene-80811	0	0.617966	0.512	0.243	0	S	gene-80811
gene-16952	0	0.617926	0.517	0.257	0	S	gene-16952
gene-23831	0	0.61701	0.526	0.256	0	S	gene-23831
gene-40838	0	0.614809	0.573	0.282	0	S	gene-40838
gene-36797	0	0.609247	0.496	0.229	0	S	gene-36797
gene-58608	0	0.607607	0.523	0.26	0	S	gene-58608
gene-83333	0	0.605383	0.499	0.237	0	S	gene-83333
gene-50610	0	0.60492	0.467	0.214	0	S	gene-50610
gene-1205	0	0.602125	0.462	0.202	0	S	gene-1205
gene-16027	0	0.599101	0.652	0.364	0	S	gene-16027
gene-53525	0	0.598782	0.572	0.295	0	S	gene-53525
gene-7594	0	0.59573	0.511	0.241	0	S	gene-7594
gene-16687	0	0.595693	0.463	0.18	0	S	gene-16687
gene-4040	0	0.595011	0.508	0.248	0	S	gene-4040
gene-63995	0	0.592326	0.492	0.204	0	S	gene-63995
gene-65626	0	0.591568	0.456	0.21	0	S	gene-65626
gene-68539	0	0.591304	0.274	0.068	0	S	gene-68539
gene-60313	0	0.590576	0.582	0.257	0	S	gene-60313
gene-77957	0	0.585977	0.541	0.274	0	S	gene-77957
gene-24362	0	0.585633	0.459	0.211	0	S	gene-24362
gene-22321	0	0.584349	0.587	0.313	0	S	gene-22321
gene-42278	0	0.583028	0.516	0.258	0	S	gene-42278
gene-70593	0	0.581912	0.55	0.278	0	S	gene-70593
gene-77386	0	0.581028	0.59	0.317	0	S	gene-77386
gene-39421	0	0.578553	0.506	0.244	0	S	gene-39421
gene-39318	0	0.577791	0.607	0.322	0	S	gene-39318
gene-55613	0	0.576868	0.523	0.254	0	S	gene-55613
gene-21890	0	0.575649	0.475	0.222	0	S	gene-21890
gene-17083	0	0.573773	0.883	0.616	0	S	gene-17083
gene-80658	0	0.571034	0.485	0.229	0	S	gene-80658
gene-37231	0	0.566765	0.528	0.255	0	S	gene-37231
gene-7842	0	0.566067	0.464	0.216	0	S	gene-7842
gene-52296	0	0.565389	0.543	0.278	0	S	gene-52296
gene-6581	0	0.563659	0.611	0.331	0	S	gene-6581
gene-72508	0	0.563027	0.497	0.242	0	S	gene-72508
gene-75760	0	0.562296	0.491	0.228	0	S	gene-75760
gene-36899	0	0.562134	0.447	0.187	0	S	gene-36899
gene-60903	0	0.560064	0.426	0.187	0	S	gene-60903
gene-21166	0	0.559926	0.54	0.271	0	S	gene-21166
gene-32890	0	0.558493	0.521	0.255	0	S	gene-32890
gene-58878	0	0.558426	0.555	0.247	0	S	gene-58878
gene-7686	0	0.557423	0.5	0.241	0	S	gene-7686
gene-63640	0	0.556467	0.567	0.296	0	S	gene-63640
gene-76388	0	0.55377	0.533	0.26	0	S	gene-76388
gene-12378	0	0.553665	0.44	0.192	0	S	gene-12378
gene-28873	0	0.553379	0.534	0.252	0	S	gene-28873
gene-45433	0	0.552916	0.587	0.312	0	S	gene-45433
gene-64685	0	0.552177	0.553	0.28	0	S	gene-64685
gene-61723	0	0.550876	0.571	0.299	0	S	gene-61723
gene-68095	0	0.550821	0.417	0.16	0	S	gene-68095
gene-4875	0	0.549571	0.555	0.28	0	S	gene-4875
gene-17060	0	0.548887	0.498	0.238	0	S	gene-17060
gene-21364	0	0.54851	0.483	0.224	0	S	gene-21364
gene-37352	0	0.544813	0.469	0.198	0	S	gene-37352
gene-21785	0	0.541421	0.463	0.218	0	S	gene-21785
gene-42356	0	0.541255	0.353	0.125	0	S	gene-42356
gene-13124	0	0.530061	0.439	0.2	0	S	gene-13124
gene-81731	0	0.526884	0.489	0.227	0	S	gene-81731
gene-69617	0	0.526831	0.505	0.245	0	S	gene-69617
gene-5212	0	0.522737	0.402	0.17	0	S	gene-5212
gene-3675	0	0.522219	0.325	0.111	0	S	gene-3675
gene-25444	0	0.5207	0.343	0.106	0	S	gene-25444
gene-30975	0	0.519652	0.451	0.204	0	S	gene-30975
gene-11535	0	0.519536	0.382	0.136	0	S	gene-11535
gene-61012	0	0.519344	0.441	0.198	0	S	gene-61012
gene-21732	0	0.518414	0.558	0.285	0	S	gene-21732
gene-66275	0	0.517404	0.361	0.116	0	S	gene-66275
gene-80433	0	0.514865	0.4	0.169	0	S	gene-80433
gene-84365	0	0.50297	0.302	0.094	0	S	gene-84365
gene-19363	0	0.502172	0.416	0.179	0	S	gene-19363
gene-32118	0	0.499631	0.414	0.179	0	S	gene-32118
gene-39981	0	0.498833	0.475	0.224	0	S	gene-39981
gene-62805	0	0.495484	0.301	0.088	0	S	gene-62805
gene-11604	0	0.48925	0.394	0.166	0	S	gene-11604
gene-57573	0	0.489081	0.424	0.178	0	S	gene-57573
gene-3561	0	0.483131	0.385	0.161	0	S	gene-3561
gene-4330	0	0.475015	0.305	0.09	0	S	gene-4330
gene-25988	0	0.473032	0.518	0.249	0	S	gene-25988
gene-84287	0	0.472764	0.296	0.088	0	S	gene-84287
gene-82581	0	0.445834	0.376	0.154	0	S	gene-82581
gene-60924	0	0.443489	0.315	0.116	0	S	gene-60924
gene-27773	0	0.439277	0.289	0.097	0	S	gene-27773
gene-53252	0	0.435032	0.343	0.124	0	S	gene-53252
gene-38929	0	0.4348	0.385	0.149	0	S	gene-38929
gene-26447	0	0.434162	0.256	0.066	0	S	gene-26447
gene-50009	0	0.433652	0.251	0.064	0	S	gene-50009
gene-74651	0	0.431083	0.267	0.08	0	S	gene-74651
gene-10713	0	0.424837	0.269	0.077	0	S	gene-10713
gene-30948	0	0.414531	0.28	0.096	0	S	gene-30948
gene-64607	0	0.413427	0.289	0.101	0	S	gene-64607
gene-1332	0	0.411415	0.389	0.155	0	S	gene-1332
gene-13035	0	0.409711	0.26	0.074	0	S	gene-13035
gene-62005	0	0.401507	0.278	0.089	0	S	gene-62005
gene-81193	0	0.394167	0.322	0.117	0	S	gene-81193
gene-10717	0	0.392286	0.269	0.082	0	S	gene-10717
gene-66299	0	0.37273	0.269	0.081	0	S	gene-66299
gene-6347	9.93518e-308	0.441699	0.391	0.165	7.20788e-303	S	gene-6347
gene-32005	6.78322e-307	0.51987	0.526	0.263	4.92116e-302	S	gene-32005
gene-13036	1.11019e-306	0.465947	0.425	0.19	8.05435e-302	S	gene-13036
gene-22121	1.1754e-306	0.566762	0.501	0.244	8.52742e-302	S	gene-22121
gene-15360	1.79329e-306	0.499914	0.538	0.27	1.30102e-301	S	gene-15360
gene-75040	4.07385e-306	0.557385	0.424	0.191	2.95553e-301	S	gene-75040
gene-9252	4.51849e-306	0.51439	0.512	0.251	3.27812e-301	S	gene-9252
gene-1471	1.40159e-303	0.498385	0.496	0.24	1.01684e-298	S	gene-1471
gene-2640	2.24099e-303	0.514048	0.523	0.262	1.62582e-298	S	gene-2640
gene-78581	5.44351e-303	0.359608	0.326	0.124	3.94921e-298	S	gene-78581
gene-6815	1.36999e-302	0.471472	0.395	0.169	9.93912e-298	S	gene-6815
gene-30863	5.45908e-302	0.6601	0.766	0.488	3.96051e-297	S	gene-30863
gene-59687	6.91293e-302	0.553048	0.503	0.25	5.01526e-297	S	gene-59687
gene-65295	8.2644e-302	0.404196	0.307	0.114	5.99574e-297	S	gene-65295
gene-73101	1.1045e-301	0.531965	0.525	0.264	8.01305e-297	S	gene-73101
gene-69995	1.21625e-301	0.357083	0.35	0.138	8.82377e-297	S	gene-69995
gene-81859	7.06718e-301	0.564428	0.637	0.361	5.12717e-296	S	gene-81859
gene-62464	8.71985e-301	0.493813	0.321	0.124	6.32616e-296	S	gene-62464
gene-29182	2.15099e-300	0.623413	0.744	0.476	1.56052e-295	S	gene-29182
gene-7078	2.87562e-299	0.549608	0.51	0.257	2.08623e-294	S	gene-7078
gene-64907	4.10845e-299	0.574418	0.609	0.337	2.98064e-294	S	gene-64907
gene-36558	8.16793e-299	0.478904	0.398	0.17	5.92575e-294	S	gene-36558
gene-72731	1.04399e-298	0.491409	0.476	0.227	7.57401e-294	S	gene-72731
gene-77408	1.10697e-298	0.444256	0.352	0.143	8.03095e-294	S	gene-77408
gene-27932	1.44133e-298	0.519859	0.505	0.25	1.04567e-293	S	gene-27932
gene-33414	2.88827e-298	0.658545	0.456	0.216	2.09541e-293	S	gene-33414
gene-15789	8.96881e-298	0.387041	0.287	0.104	6.50678e-293	S	gene-15789
gene-52134	7.71994e-297	0.519433	0.534	0.273	5.60074e-292	S	gene-52134
gene-70240	2.83128e-296	0.382524	0.284	0.101	2.05406e-291	S	gene-70240
gene-51166	3.87005e-296	0.551065	0.594	0.323	2.80769e-291	S	gene-51166
gene-55289	4.7425e-296	0.475423	0.399	0.174	3.44064e-291	S	gene-55289
gene-81940	6.3033e-296	0.351466	0.253	0.084	4.57298e-291	S	gene-81940
gene-41542	4.65058e-295	0.53942	0.619	0.345	3.37395e-290	S	gene-41542
gene-65924	7.01999e-295	0.555929	0.581	0.315	5.09293e-290	S	gene-65924
gene-40143	1.00363e-294	0.459179	0.432	0.197	7.28127e-290	S	gene-40143
gene-17519	1.84269e-294	0.510464	0.496	0.245	1.33686e-289	S	gene-17519
gene-33903	2.72157e-294	0.456618	0.352	0.145	1.97447e-289	S	gene-33903
gene-59405	2.86051e-294	0.360297	0.306	0.115	2.07527e-289	S	gene-59405
gene-68230	4.48395e-294	0.538325	0.54	0.28	3.25306e-289	S	gene-68230
gene-50187	2.32628e-293	0.528202	0.464	0.222	1.6877e-288	S	gene-50187
gene-25845	1.25315e-292	0.509305	0.593	0.319	9.09147e-288	S	gene-25845
gene-18429	2.55083e-292	0.711775	0.721	0.451	1.8506e-287	S	gene-18429
gene-30700	9.21752e-292	0.493919	0.438	0.203	6.68722e-287	S	gene-30700
gene-57124	3.06341e-291	0.516469	0.701	0.417	2.22248e-286	S	gene-57124
gene-58773	3.8521e-291	0.583651	0.598	0.325	2.79466e-286	S	gene-58773
gene-56817	4.50566e-291	0.500775	0.505	0.252	3.26881e-286	S	gene-56817
gene-77368	3.74271e-290	0.459413	0.378	0.162	2.7153e-285	S	gene-77368
gene-15836	4.88365e-290	0.536574	0.508	0.253	3.54304e-285	S	gene-15836
gene-34558	9.35407e-290	0.483419	0.391	0.171	6.78629e-285	S	gene-34558
gene-18443	1.33126e-289	0.646401	0.643	0.369	9.65817e-285	S	gene-18443
gene-41544	8.28857e-289	0.50699	0.44	0.206	6.01327e-284	S	gene-41544
gene-59544	1.27159e-287	0.502353	0.528	0.271	9.22526e-283	S	gene-59544
gene-28375	1.48494e-287	0.462248	0.361	0.152	1.07731e-282	S	gene-28375
gene-26970	4.8847e-287	0.417708	0.287	0.106	3.5438e-282	S	gene-26970
gene-23769	6.45387e-287	0.535958	0.645	0.371	4.68222e-282	S	gene-23769
gene-60646	7.29771e-287	0.508434	0.479	0.234	5.29442e-282	S	gene-60646
gene-85168	2.13264e-286	0.482065	0.423	0.194	1.54721e-281	S	gene-85168
gene-55917	2.1439e-286	0.345814	0.299	0.111	1.55538e-281	S	gene-55917
gene-10444	5.17077e-286	0.441998	0.433	0.199	3.75134e-281	S	gene-10444
gene-25299	1.09993e-284	0.484706	0.46	0.219	7.97988e-280	S	gene-25299
gene-65033	1.32628e-284	0.472751	0.415	0.188	9.62206e-280	S	gene-65033
gene-4573	1.57493e-284	0.53163	0.365	0.155	1.1426e-279	S	gene-4573
gene-23666	3.56944e-284	0.464297	0.386	0.169	2.58959e-279	S	gene-23666
gene-140241	4.8698e-284	0.808361	0.954	0.815	3.53299e-279	S	gene-14024
gene-78975	5.89733e-284	0.416759	0.38	0.163	4.27845e-279	S	gene-78975
gene-36479	7.1826e-284	0.485067	0.569	0.303	5.21091e-279	S	gene-36479
gene-10456	9.11447e-284	0.438871	0.449	0.211	6.61246e-279	S	gene-10456
gene-82699	2.19789e-283	0.488087	0.499	0.249	1.59455e-278	S	gene-82699
gene-31911	7.87373e-283	0.672774	0.627	0.366	5.71231e-278	S	gene-31911
gene-15581	9.42843e-283	0.562996	0.766	0.508	6.84023e-278	S	gene-15581
gene-50056	1.86123e-282	0.461007	0.409	0.185	1.35031e-277	S	gene-50056
gene-41015	2.51e-282	0.49101	0.507	0.256	1.82098e-277	S	gene-41015
gene-62214	3.70501e-282	0.489559	0.444	0.211	2.68795e-277	S	gene-62214
gene-54681	4.05067e-282	0.462402	0.477	0.233	2.93872e-277	S	gene-54681
gene-28525	1.6388e-281	0.467302	0.463	0.223	1.18894e-276	S	gene-28525
gene-29579	1.11201e-280	0.498437	0.348	0.146	8.06754e-276	S	gene-29579
gene-41671	4.30965e-280	0.48869	0.508	0.258	3.1266e-275	S	gene-41671
gene-41696	5.39787e-280	0.494364	0.412	0.188	3.9161e-275	S	gene-41696
gene-11870	6.43867e-280	0.490328	0.406	0.185	4.67119e-275	S	gene-11870
gene-53377	2.11957e-279	0.483455	0.508	0.257	1.53773e-274	S	gene-53377
gene-53093	3.56795e-279	0.491404	0.54	0.285	2.58851e-274	S	gene-53093
gene-43578	1.21441e-278	0.475266	0.453	0.216	8.81039e-274	S	gene-43578
gene-27599	1.87403e-278	0.416184	0.331	0.134	1.35959e-273	S	gene-27599
gene-67208	2.07072e-278	0.494438	0.458	0.222	1.50228e-273	S	gene-67208
gene-15347	5.12605e-278	0.535171	0.682	0.41	3.7189e-273	S	gene-15347
gene-14466	1.18861e-277	0.473154	0.421	0.195	8.62327e-273	S	gene-14466
gene-63773	1.68375e-277	0.522745	0.504	0.256	1.22154e-272	S	gene-63773
gene-13742	2.49919e-277	0.537099	0.438	0.208	1.81314e-272	S	gene-13742
gene-13869	1.96981e-276	0.472937	0.423	0.196	1.42908e-271	S	gene-13869
gene-57324	3.4061e-276	0.481738	0.381	0.168	2.47109e-271	S	gene-57324
gene-70620	1.31287e-275	0.427715	0.371	0.161	9.52476e-271	S	gene-70620
gene-83928	1.48549e-275	0.475966	0.464	0.227	1.07771e-270	S	gene-83928
gene-56589	1.88931e-275	0.444199	0.349	0.147	1.37067e-270	S	gene-56589
gene-62822	1.92121e-275	0.475402	0.365	0.157	1.39382e-270	S	gene-62822
gene-48125	2.63571e-275	0.51094	0.567	0.304	1.91218e-270	S	gene-48125
gene-84859	5.54589e-275	0.46675	0.402	0.184	4.02349e-270	S	gene-84859
gene-34663	2.39766e-274	0.50039	0.438	0.209	1.73948e-269	S	gene-34663
gene-42406	8.44649e-274	0.490219	0.469	0.232	6.12784e-269	S	gene-42406
gene-713281	2.82415e-273	0.647755	0.766	0.493	2.04889e-268	S	gene-71328
gene-11059	4.15648e-273	0.406647	0.346	0.145	3.01549e-268	S	gene-11059
gene-7122	1.21964e-272	0.412406	0.364	0.157	8.84837e-268	S	gene-7122
gene-79813	1.32862e-272	0.485589	0.385	0.172	9.63901e-268	S	gene-79813
gene-2184	1.64537e-272	0.484587	0.516	0.266	1.1937e-267	S	gene-2184
gene-73072	3.76547e-272	0.448843	0.389	0.175	2.73181e-267	S	gene-73072
gene-2471	6.14509e-272	0.483511	0.515	0.264	4.4582e-267	S	gene-2471
gene-43534	5.19667e-271	0.512069	0.473	0.234	3.77014e-266	S	gene-43534
gene-245	1.01515e-270	0.414592	0.368	0.16	7.36484e-266	S	gene-245
gene-31290	1.04382e-270	0.504701	0.595	0.328	7.57278e-266	S	gene-31290
gene-47081	2.17506e-270	0.465987	0.391	0.176	1.57798e-265	S	gene-47081
gene-47328	6.02373e-270	0.434245	0.393	0.174	4.37016e-265	S	gene-47328
gene-26107	1.7137e-268	0.475913	0.527	0.276	1.24327e-263	S	gene-26107
gene-465181	2.42212e-268	0.667514	0.695	0.429	1.75723e-263	S	gene-46518
gene-67924	4.14242e-268	0.445942	0.388	0.175	3.00529e-263	S	gene-67924
gene-6817	5.08754e-268	0.479192	0.777	0.502	3.69096e-263	S	gene-6817
gene-21372	6.95579e-268	0.449998	0.521	0.268	5.04636e-263	S	gene-21372
gene-32911	1.52055e-267	0.465906	0.483	0.242	1.10314e-262	S	gene-32911
gene-85111	3.47047e-267	0.47617	0.578	0.316	2.51779e-262	S	gene-85111
gene-78140	5.63187e-267	0.431532	0.365	0.16	4.08586e-262	S	gene-78140
gene-35066	9.78584e-267	0.445304	0.553	0.293	7.09953e-262	S	gene-35066
gene-13101	5.3909e-266	0.420333	0.396	0.179	3.91104e-261	S	gene-13101
gene-21913	1.21581e-265	0.448272	0.472	0.235	8.82056e-261	S	gene-21913
gene-13752	1.49622e-265	0.45256	0.375	0.167	1.08549e-260	S	gene-13752
gene-61150	1.16258e-264	0.425698	0.457	0.222	8.43437e-260	S	gene-61150
gene-81178	2.93868e-264	0.437908	0.417	0.194	2.13198e-259	S	gene-81178
gene-75780	3.80838e-264	0.442532	0.464	0.229	2.76294e-259	S	gene-75780
gene-14052	5.34677e-264	0.579489	0.557	0.308	3.87903e-259	S	gene-14052
gene-29726	1.19566e-263	0.494895	0.464	0.231	8.67443e-259	S	gene-29726
gene-10871	2.32035e-263	0.506466	0.532	0.285	1.68339e-258	S	gene-10871
gene-38262	2.54506e-263	0.425646	0.435	0.207	1.84642e-258	S	gene-38262
gene-52558	8.85223e-263	0.417884	0.426	0.199	6.4222e-258	S	gene-52558
gene-80619	1.15236e-262	0.451153	0.378	0.17	8.36029e-258	S	gene-80619
gene-81245	1.72642e-262	0.446158	0.409	0.19	1.2525e-257	S	gene-81245
gene-76123	3.69112e-262	0.423603	0.4	0.183	2.67787e-257	S	gene-76123
gene-84460	8.98836e-262	0.303476	0.305	0.118	6.52097e-257	S	gene-84460
gene-66149	1.41452e-261	0.485263	0.503	0.26	1.02622e-256	S	gene-66149
gene-67822	2.2428e-261	0.445394	0.328	0.137	1.62713e-256	S	gene-67822
gene-74250	2.70164e-261	0.591406	0.612	0.352	1.96001e-256	S	gene-74250
gene-7673	6.75407e-261	0.415208	0.338	0.144	4.90001e-256	S	gene-7673
gene-5721	7.75167e-261	0.518295	0.564	0.31	5.62376e-256	S	gene-5721
gene-52486	8.90838e-261	0.78435	0.677	0.424	6.46294e-256	S	gene-52486
gene-69173	1.00579e-260	0.474674	0.528	0.277	7.29694e-256	S	gene-69173
gene-51417	2.72923e-260	0.409377	0.38	0.17	1.98003e-255	S	gene-51417
gene-36430	3.10267e-260	0.359701	0.331	0.137	2.25096e-255	S	gene-36430
gene-45751	5.98401e-260	0.471411	0.505	0.261	4.34134e-255	S	gene-45751
gene-8818	9.14172e-260	0.431145	0.4	0.185	6.63222e-255	S	gene-8818
gene-55897	1.18477e-259	0.339417	0.254	0.091	8.59538e-255	S	gene-55897
gene-2326	1.916e-259	0.445789	0.504	0.259	1.39004e-254	S	gene-2326
gene-85143	1.46025e-258	0.445069	0.372	0.167	1.0594e-253	S	gene-85143
gene-83096	2.3074e-258	0.423697	0.408	0.19	1.674e-253	S	gene-83096
gene-50772	2.58069e-258	0.451841	0.58	0.32	1.87226e-253	S	gene-50772
gene-14290	3.26985e-258	0.335512	0.26	0.096	2.37224e-253	S	gene-14290
gene-12910	1.83043e-257	0.532915	0.736	0.479	1.32796e-252	S	gene-12910
gene-19570	2.81445e-257	0.451144	0.435	0.211	2.04185e-252	S	gene-19570
gene-6731	4.04299e-257	0.446429	0.479	0.242	2.93315e-252	S	gene-6731
gene-50006	5.38542e-257	0.481659	0.451	0.224	3.90707e-252	S	gene-50006
gene-69787	8.14045e-257	0.44178	0.437	0.211	5.90581e-252	S	gene-69787
gene-17363	2.61568e-256	0.431911	0.507	0.262	1.89765e-251	S	gene-17363
gene-79912	4.07634e-256	0.451138	0.37	0.166	2.95734e-251	S	gene-79912
gene-61981	5.18251e-256	0.44269	0.444	0.216	3.75986e-251	S	gene-61981
gene-11282	9.29879e-256	0.412727	0.353	0.154	6.74618e-251	S	gene-11282
gene-8955	1.25082e-255	0.453986	0.428	0.206	9.07455e-251	S	gene-8955
gene-39545	3.68839e-255	0.475804	0.508	0.266	2.67589e-250	S	gene-39545
gene-2447	4.18115e-255	0.455182	0.507	0.265	3.03338e-250	S	gene-2447
gene-25680	3.36234e-254	0.477215	0.467	0.237	2.43935e-249	S	gene-25680
gene-60060	3.28764e-253	0.407599	0.431	0.206	2.38515e-248	S	gene-60060
gene-43529	6.37928e-252	0.464887	0.44	0.217	4.62811e-247	S	gene-43529
gene-49314	1.14149e-251	0.404751	0.516	0.266	8.2814e-247	S	gene-49314
gene-71741	1.93845e-251	0.45413	0.37	0.167	1.40632e-246	S	gene-71741
gene-161041	6.37152e-251	0.590921	0.621	0.363	4.62247e-246	S	gene-16104
gene-54545	8.13596e-251	0.346154	0.266	0.1	5.90256e-246	S	gene-54545
gene-82932	9.0899e-251	0.458577	0.517	0.275	6.59463e-246	S	gene-82932
gene-4419	9.98502e-251	0.425471	0.392	0.182	7.24403e-246	S	gene-4419
gene-10936	3.72745e-250	0.429842	0.439	0.216	2.70423e-245	S	gene-10936
gene-22431	9.5808e-250	0.381438	0.347	0.152	6.95078e-245	S	gene-22431
gene-53413	9.84975e-250	0.312637	0.273	0.104	7.1459e-245	S	gene-53413
gene-81813	1.14289e-249	0.390514	0.3	0.121	8.29156e-245	S	gene-81813
gene-72866	1.14534e-249	0.419898	0.437	0.213	8.30936e-245	S	gene-72866
gene-13571	1.19236e-249	0.373851	0.397	0.183	8.65043e-245	S	gene-13571
gene-20441	2.84361e-249	0.3939	0.378	0.172	2.06301e-244	S	gene-20441
gene-73006	5.52762e-249	0.456357	0.519	0.277	4.01023e-244	S	gene-73006
gene-66462	3.31115e-248	0.446611	0.518	0.272	2.4022e-243	S	gene-66462
gene-11117	9.25063e-248	0.424318	0.414	0.197	6.71124e-243	S	gene-11117
gene-72836	1.71449e-247	0.345619	0.278	0.108	1.24384e-242	S	gene-72836
gene-60839	2.07778e-247	0.406828	0.431	0.209	1.50741e-242	S	gene-60839
gene-64967	4.29258e-247	0.405869	0.408	0.194	3.11422e-242	S	gene-64967
gene-49552	5.31775e-247	0.380677	0.388	0.178	3.85798e-242	S	gene-49552
gene-10167	5.86912e-247	0.417055	0.466	0.235	4.25798e-242	S	gene-10167
gene-66172	1.41504e-246	0.44648	0.478	0.246	1.0266e-241	S	gene-66172
gene-74985	1.50417e-246	0.40545	0.358	0.16	1.09126e-241	S	gene-74985
gene-79918	1.56147e-246	0.43706	0.456	0.226	1.13283e-241	S	gene-79918
gene-11115	3.00392e-246	0.408974	0.385	0.177	2.17932e-241	S	gene-11115
gene-25629	6.76326e-246	0.386475	0.379	0.173	4.90668e-241	S	gene-25629
gene-33831	1.79119e-245	0.421374	0.38	0.174	1.29949e-240	S	gene-33831
gene-77662	2.42826e-245	0.484314	0.446	0.222	1.76168e-240	S	gene-77662
gene-4665	4.49132e-245	0.445908	0.484	0.251	3.2584e-240	S	gene-4665
gene-962	8.47589e-245	0.414341	0.501	0.26	6.14917e-240	S	gene-962
gene-32112	1.10096e-244	0.455251	0.59	0.335	7.98737e-240	S	gene-32112
gene-57007	1.55092e-244	0.430118	0.394	0.186	1.12518e-239	S	gene-57007
gene-61549	1.78102e-244	0.411635	0.516	0.272	1.29211e-239	S	gene-61549
gene-27672	2.5234e-244	0.387774	0.338	0.147	1.8307e-239	S	gene-27672
gene-448331	7.90912e-244	0.751808	0.973	0.876	5.73799e-239	S	gene-44833
gene-82143	2.6255e-243	0.421946	0.456	0.228	1.90477e-238	S	gene-82143
gene-47678	3.69485e-243	0.447992	0.414	0.201	2.68057e-238	S	gene-47678
gene-14500	4.31484e-243	0.404795	0.366	0.166	3.13037e-238	S	gene-14500
gene-1580	1.618e-242	0.398986	0.332	0.143	1.17385e-237	S	gene-1580
gene-51224	1.86204e-242	0.352192	0.272	0.106	1.35089e-237	S	gene-51224
gene-30070	3.17338e-242	0.413495	0.403	0.191	2.30226e-237	S	gene-30070
gene-24189	3.36245e-242	0.382549	0.358	0.16	2.43942e-237	S	gene-24189
gene-31789	4.28147e-242	0.378812	0.37	0.169	3.10616e-237	S	gene-31789
gene-4915	6.10336e-242	0.399387	0.389	0.182	4.42793e-237	S	gene-4915
gene-31767	7.65958e-242	0.399291	0.367	0.167	5.55695e-237	S	gene-31767
gene-30913	7.83147e-242	0.362224	0.334	0.144	5.68165e-237	S	gene-30913
gene-24956	1.69245e-241	0.382804	0.462	0.232	1.22785e-236	S	gene-24956
gene-74289	3.08095e-241	0.323812	0.295	0.118	2.2352e-236	S	gene-74289
gene-19198	3.6371e-241	0.403254	0.376	0.173	2.63868e-236	S	gene-19198
gene-6278	4.7532e-241	0.371119	0.363	0.163	3.4484e-236	S	gene-6278
gene-73189	2.93608e-240	0.409788	0.435	0.215	2.13009e-235	S	gene-73189
gene-1541	1.33779e-239	0.394029	0.483	0.248	9.70555e-235	S	gene-1541
gene-809401	1.59765e-239	0.512788	0.601	0.344	1.15908e-234	S	gene-80940
gene-57730	1.81619e-239	0.427764	0.479	0.248	1.31763e-234	S	gene-57730
gene-7370	2.77e-239	0.371235	0.401	0.189	2.00961e-234	S	gene-7370
gene-36835	4.37968e-239	0.367983	0.376	0.173	3.17741e-234	S	gene-36835
gene-65337	6.44034e-239	0.431739	0.486	0.255	4.6724e-234	S	gene-65337
gene-10615	8.28101e-239	0.303838	0.251	0.093	6.00779e-234	S	gene-10615
gene-2032	1.32286e-238	0.381542	0.36	0.162	9.59721e-234	S	gene-2032
gene-22622	3.19818e-238	0.432316	0.472	0.244	2.32025e-233	S	gene-22622
gene-16289	3.76103e-238	0.411139	0.464	0.235	2.72859e-233	S	gene-16289
gene-65436	3.94099e-238	0.398684	0.485	0.252	2.85915e-233	S	gene-65436
gene-49575	4.16552e-238	0.390111	0.464	0.234	3.02204e-233	S	gene-49575
gene-6573	1.22253e-237	0.420126	0.415	0.203	8.86934e-233	S	gene-6573
gene-93	1.45382e-236	0.420358	0.396	0.189	1.05473e-231	S	gene-93
gene-22141	2.75022e-236	0.419623	0.521	0.28	1.99526e-231	S	gene-22141
gene-20117	2.90939e-236	0.370431	0.383	0.178	2.11073e-231	S	gene-20117
gene-83784	3.44661e-236	0.476494	0.443	0.226	2.50048e-231	S	gene-83784
gene-20601	4.51594e-236	0.409058	0.424	0.209	3.27627e-231	S	gene-20601
gene-42539	1.6945e-235	0.37784	0.433	0.213	1.22934e-230	S	gene-42539
gene-54219	2.25681e-235	0.345435	0.318	0.136	1.6373e-230	S	gene-54219
gene-53880	5.80208e-235	0.534901	0.663	0.404	4.20935e-230	S	gene-53880
gene-59101	1.0563e-234	0.408284	0.358	0.164	7.66335e-230	S	gene-59101
gene-385	1.14279e-234	0.36746	0.337	0.148	8.29081e-230	S	gene-385
gene-20745	1.78753e-234	0.550599	0.322	0.145	1.29684e-229	S	gene-20745
gene-10940	1.90973e-234	0.409949	0.403	0.193	1.38549e-229	S	gene-10940
gene-21620	3.28269e-234	0.398311	0.371	0.172	2.38156e-229	S	gene-21620
gene-16978	3.90639e-234	0.378978	0.432	0.213	2.83405e-229	S	gene-16978
gene-61229	2.60389e-233	0.427301	0.466	0.24	1.8891e-228	S	gene-61229
gene-57299	2.71937e-233	0.37547	0.396	0.189	1.97288e-228	S	gene-57299
gene-70957	3.1063e-232	0.355607	0.306	0.128	2.25359e-227	S	gene-70957
gene-17358	2.35802e-231	0.434196	0.715	0.454	1.71072e-226	S	gene-17358
gene-26849	2.43856e-231	0.340586	0.34	0.15	1.76915e-226	S	gene-26849
gene-8314	2.75671e-231	0.479052	0.744	0.483	1.99996e-226	S	gene-8314
gene-58638	3.18588e-231	0.44498	0.472	0.245	2.31133e-226	S	gene-58638
gene-10416	4.10679e-231	0.403685	0.482	0.253	2.97943e-226	S	gene-10416
gene-36100	1.14126e-230	0.373263	0.349	0.158	8.2797e-226	S	gene-36100
gene-67899	2.31367e-230	0.42341	0.56	0.314	1.67854e-225	S	gene-67899
gene-34026	2.58088e-230	0.412543	0.512	0.274	1.8724e-225	S	gene-34026
gene-76053	2.61235e-230	0.372606	0.372	0.173	1.89523e-225	S	gene-76053
gene-25877	3.00203e-230	0.4701	0.512	0.28	2.17794e-225	S	gene-25877
gene-27496	4.29593e-230	0.406659	0.448	0.228	3.11666e-225	S	gene-27496
gene-79594	5.22673e-230	0.454553	0.403	0.196	3.79194e-225	S	gene-79594
gene-71909	5.51791e-230	0.379692	0.254	0.098	4.00318e-225	S	gene-71909
gene-10457	5.60811e-230	0.292454	0.255	0.097	4.06863e-225	S	gene-10457
gene-2987	8.88637e-230	0.527759	0.634	0.39	6.44697e-225	S	gene-2987
gene-6955	1.68793e-229	0.385121	0.287	0.118	1.22457e-224	S	gene-6955
gene-31564	2.07285e-229	0.364506	0.316	0.137	1.50383e-224	S	gene-31564
gene-160891	2.7105e-229	0.685516	0.836	0.649	1.96644e-224	S	gene-16089
gene-70563	2.77996e-229	0.378429	0.382	0.18	2.01683e-224	S	gene-70563
gene-82038	5.75095e-229	0.357747	0.38	0.179	4.17225e-224	S	gene-82038
gene-41817	5.95605e-229	0.399488	0.434	0.218	4.32106e-224	S	gene-41817
gene-15587	4.53649e-228	0.370428	0.339	0.152	3.29118e-223	S	gene-15587
gene-693871	5.64331e-228	0.500016	0.645	0.386	4.09417e-223	S	gene-69387
gene-25638	6.04485e-227	0.35527	0.324	0.143	4.38548e-222	S	gene-25638
gene-21011	9.45748e-227	0.357985	0.297	0.125	6.86131e-222	S	gene-21011
gene-29087	1.32168e-226	0.384527	0.561	0.314	9.58863e-222	S	gene-29087
gene-28647	2.11061e-226	0.353358	0.378	0.178	1.53123e-221	S	gene-28647
gene-2552	2.39487e-226	0.372235	0.375	0.174	1.73746e-221	S	gene-2552
gene-41332	8.68622e-226	0.345171	0.282	0.115	6.30176e-221	S	gene-41332
gene-61513	1.04353e-225	0.529251	0.442	0.227	7.57068e-221	S	gene-61513
gene-50074	5.45789e-225	0.432259	0.491	0.265	3.95964e-220	S	gene-50074
gene-19928	2.63757e-224	0.493587	0.459	0.238	1.91353e-219	S	gene-19928
gene-39958	3.47181e-224	0.385831	0.376	0.178	2.51877e-219	S	gene-39958
gene-70034	6.72319e-224	0.383129	0.354	0.163	4.87761e-219	S	gene-70034
gene-27428	7.50117e-224	0.37597	0.487	0.258	5.44203e-219	S	gene-27428
gene-7143	9.00034e-224	0.419359	0.556	0.315	6.52965e-219	S	gene-7143
gene-2354	9.27361e-224	0.40953	0.5	0.268	6.72791e-219	S	gene-2354
gene-64763	1.07225e-223	0.39322	0.617	0.362	7.77909e-219	S	gene-64763
gene-85332	3.40493e-223	0.436466	0.378	0.181	2.47024e-218	S	gene-85332
gene-10038	7.84113e-223	0.395429	0.433	0.22	5.68866e-218	S	gene-10038
gene-83900	4.98392e-222	0.377909	0.403	0.198	3.61578e-217	S	gene-83900
gene-49976	5.1787e-222	0.320674	0.28	0.115	3.7571e-217	S	gene-49976
gene-15050	6.02529e-222	0.360081	0.344	0.157	4.37129e-217	S	gene-15050
gene-6741	7.53029e-222	0.391532	0.51	0.277	5.46315e-217	S	gene-6741
gene-4600	8.12774e-222	0.288976	0.289	0.12	5.8966e-217	S	gene-4600
gene-42976	8.85349e-222	0.479778	0.482	0.258	6.42312e-217	S	gene-42976
gene-39921	1.21166e-221	0.357947	0.344	0.157	8.79047e-217	S	gene-39921
gene-85229	1.72205e-221	0.30799	0.283	0.117	1.24933e-216	S	gene-85229
gene-18217	2.3607e-221	0.406664	0.363	0.169	1.71266e-216	S	gene-18217
gene-46206	4.18805e-221	0.307508	0.313	0.136	3.03839e-216	S	gene-46206
gene-41880	1.11497e-220	0.369921	0.5	0.267	8.089e-216	S	gene-41880
gene-32091	2.36218e-220	0.436021	0.453	0.234	1.71374e-215	S	gene-32091
gene-56771	2.5303e-220	0.436822	0.471	0.248	1.83571e-215	S	gene-5677
gene-81971	4.64539e-220	0.373582	0.321	0.142	3.37019e-215	S	gene-81971
gene-74792	2.91952e-219	0.341096	0.352	0.162	2.11808e-214	S	gene-74792
gene-3090	6.91655e-219	0.362685	0.374	0.178	5.01789e-214	S	gene-3090
gene-65809	7.53987e-219	0.313126	0.337	0.152	5.4701e-214	S	gene-65809
gene-34043	1.10192e-218	0.356104	0.348	0.16	7.99432e-214	S	gene-34043
gene-10740	1.5825e-218	0.331489	0.301	0.129	1.14809e-213	S	gene-10740
gene-7224	1.80658e-218	0.329407	0.348	0.159	1.31066e-213	S	gene-7224
gene-78458	4.64324e-218	0.430286	0.524	0.287	3.36862e-213	S	gene-78458
gene-9662	1.18638e-217	0.407311	0.438	0.223	8.60708e-213	S	gene-9662
gene-58390	1.43517e-217	0.353728	0.437	0.219	1.0412e-212	S	gene-58390
gene-81617	4.56344e-217	0.456824	0.735	0.486	3.31073e-212	S	gene-81617
gene-11885	5.60617e-217	0.364449	0.332	0.151	4.06722e-212	S	gene-11885
gene-72656	6.13523e-217	0.35107	0.354	0.165	4.45105e-212	S	gene-72656
gene-329511	1.29322e-216	0.494911	0.568	0.326	9.38217e-212	S	gene-32951
gene-42848	1.55724e-216	0.361892	0.512	0.278	1.12976e-211	S	gene-42848
gene-10378	2.12366e-216	0.329255	0.302	0.13	1.54069e-211	S	gene-10378
gene-307651	2.42276e-216	0.499753	0.712	0.454	1.75769e-211	S	gene-30765
gene-25314	2.96379e-216	0.352733	0.36	0.169	2.1502e-211	S	gene-25314
gene-74592	3.838e-216	0.325919	0.294	0.125	2.78443e-211	S	gene-74592
gene-34387	5.40879e-216	0.701225	0.8	0.583	3.92402e-211	S	gene-34387
gene-9971	9.849e-216	0.35247	0.444	0.227	7.14535e-211	S	gene-9971
gene-25822	2.01377e-215	0.341399	0.34	0.154	1.46097e-210	S	gene-25822
gene-29605	3.22027e-215	0.368509	0.376	0.181	2.33627e-210	S	gene-29605
gene-4345	4.04149e-215	0.322068	0.289	0.123	2.93206e-210	S	gene-4345
gene-650291	6.28381e-215	0.398719	0.495	0.264	4.55884e-210	S	gene-65029
gene-83379	7.13268e-215	0.352334	0.314	0.138	5.17469e-210	S	gene-83379
gene-83288	7.14367e-215	0.389073	0.285	0.121	5.18266e-210	S	gene-83288
gene-54569	7.63884e-215	0.318535	0.316	0.139	5.5419e-210	S	gene-54569
gene-39898	1.21849e-214	0.343523	0.352	0.164	8.84002e-210	S	gene-39898
gene-70513	2.77769e-214	0.401981	0.406	0.204	2.01519e-209	S	gene-70513
gene-7704	3.09966e-214	0.351535	0.378	0.182	2.24877e-209	S	gene-7704
gene-80637	4.15753e-214	0.375174	0.39	0.191	3.01625e-209	S	gene-80637
gene-9688	6.92166e-214	0.317928	0.267	0.109	5.0216e-209	S	gene-9688
gene-72177	1.51428e-213	0.465365	0.574	0.334	1.0986e-208	S	gene-72177
gene-81236	2.21517e-213	0.388621	0.323	0.146	1.60708e-208	S	gene-81236
gene-57910	2.56169e-213	0.360965	0.425	0.214	1.85848e-208	S	gene-57910
gene-42889	4.42231e-213	0.382311	0.582	0.332	3.20834e-208	S	gene-42889
gene-84259	6.40748e-213	0.338752	0.409	0.202	4.64856e-208	S	gene-84259
gene-61942	9.21884e-213	0.362364	0.38	0.184	6.68818e-208	S	gene-61942
gene-34215	1.34767e-212	0.326908	0.328	0.147	9.77722e-208	S	gene-34215
gene-14150	2.73201e-212	0.321495	0.342	0.156	1.98204e-207	S	gene-14150
gene-21089	3.93557e-212	0.342441	0.465	0.243	2.85522e-207	S	gene-21089
gene-78798	4.8039e-212	0.365797	0.415	0.209	3.48518e-207	S	gene-78798
gene-35610	6.48449e-212	0.349507	0.327	0.148	4.70444e-207	S	gene-35610
gene-82357	9.03877e-212	0.345011	0.349	0.163	6.55753e-207	S	gene-82357
gene-85401	9.25216e-212	0.383243	0.39	0.193	6.71235e-207	S	gene-85401
gene-11368	1.31099e-211	0.455083	0.523	0.291	9.51107e-207	S	gene-11368
gene-816121	1.47378e-211	0.451778	0.847	0.615	1.06921e-206	S	gene-81612
gene-12119	1.52871e-211	0.372686	0.504	0.276	1.10907e-206	S	gene-12119
gene-55071	2.01164e-211	0.354621	0.356	0.168	1.45942e-206	S	gene-55071
gene-160971	2.07943e-211	0.562092	0.559	0.327	1.50861e-206	S	gene-16097
gene-34994	2.59893e-211	0.406359	0.354	0.167	1.8855e-206	S	gene-34994
gene-7626	3.37239e-211	0.374755	0.375	0.182	2.44663e-206	S	gene-7626
gene-34413	3.53719e-211	0.38118	0.542	0.305	2.56619e-206	S	gene-34413
gene-85524	5.32781e-211	0.319335	0.319	0.142	3.86528e-206	S	gene-85524
gene-83902	1.35273e-210	0.360711	0.38	0.184	9.81391e-206	S	gene-83902
gene-29900	1.76532e-210	0.341362	0.314	0.14	1.28072e-205	S	gene-29900
gene-49729	2.56268e-210	0.408137	0.497	0.27	1.8592e-205	S	gene-49729
gene-31040	8.2796e-210	0.331311	0.378	0.182	6.00676e-205	S	gene-31040
gene-35989	1.05119e-209	0.376816	0.385	0.189	7.6263e-205	S	gene-35989
gene-51849	1.09029e-209	0.325861	0.353	0.165	7.90998e-205	S	gene-51849
gene-33381	1.9417e-209	0.341838	0.328	0.149	1.40869e-204	S	gene-33381
gene-83761	2.37755e-209	0.302474	0.289	0.123	1.72489e-204	S	gene-83761
gene-69664	2.51637e-209	0.364168	0.354	0.167	1.8256e-204	S	gene-69664
gene-81861	3.30661e-209	0.289268	0.276	0.115	2.39891e-204	S	gene-81861
gene-55758	4.79679e-209	0.382571	0.335	0.154	3.48003e-204	S	gene-55758
gene-20064	1.48491e-208	0.429458	0.706	0.455	1.07729e-203	S	gene-20064
gene-19080	4.31235e-208	0.365868	0.492	0.268	3.12857e-203	S	gene-19080
gene-48429	5.24386e-208	0.34543	0.305	0.135	3.80437e-203	S	gene-48429
gene-79663	7.12184e-208	0.302677	0.32	0.143	5.16683e-203	S	gene-79663
gene-34051	2.35448e-207	0.301038	0.287	0.123	1.70816e-202	S	gene-34051
gene-662181	2.37991e-207	0.504196	0.736	0.49	1.7266e-202	S	gene-66218
gene-78970	4.42779e-207	0.325407	0.351	0.165	3.21232e-202	S	gene-78970
gene-71179	5.09895e-207	0.347782	0.448	0.233	3.69924e-202	S	gene-71179
gene-19973	1.37156e-206	0.365638	0.343	0.159	9.95054e-202	S	gene-19973
gene-838641	2.33301e-206	0.499604	0.717	0.47	1.69257e-201	S	gene-83864
gene-16534	2.57671e-206	0.29003	0.284	0.121	1.86938e-201	S	gene-16534
gene-30736	7.17709e-206	0.342904	0.388	0.191	5.20691e-201	S	gene-30736
gene-18434	1.55674e-205	0.335266	0.296	0.129	1.1294e-200	S	gene-18434
gene-24709	2.2466e-205	0.327909	0.327	0.15	1.62989e-200	S	gene-24709
gene-56617	4.90397e-205	0.354464	0.472	0.253	3.55778e-200	S	gene-56617
gene-71214	5.88324e-205	0.320411	0.334	0.154	4.26823e-200	S	gene-71214
gene-38103	1.11176e-204	0.38753	0.314	0.142	8.06568e-200	S	gene-38103
gene-63468	1.31684e-204	0.320571	0.353	0.168	9.55351e-200	S	gene-63468
gene-3361	1.44207e-204	0.392949	0.264	0.111	1.04621e-199	S	gene-3361
gene-36375	1.79948e-204	0.301456	0.269	0.112	1.30551e-199	S	gene-36375
gene-10082	2.26498e-204	0.296177	0.32	0.145	1.64322e-199	S	gene-10082
gene-52245	2.76004e-204	0.34196	0.399	0.198	2.00238e-199	S	gene-52245
gene-67779	1.12786e-203	0.440946	0.433	0.228	8.18254e-199	S	gene-67779
gene-29020	1.48955e-203	0.398115	0.352	0.168	1.08066e-198	S	gene-29020
gene-6790	1.49219e-203	0.551063	0.365	0.186	1.08257e-198	S	gene-6790
gene-22143	1.52803e-203	0.353738	0.421	0.216	1.10857e-198	S	gene-22143
gene-8775	1.61228e-203	0.350359	0.37	0.18	1.16969e-198	S	gene-8775
gene-1801	2.07717e-203	0.413643	0.73	0.494	1.50696e-198	S	gene-180
gene-24712	2.63407e-203	0.3065	0.283	0.121	1.91099e-198	S	gene-24712
gene-55535	2.88086e-203	0.316136	0.308	0.138	2.09004e-198	S	gene-55535
gene-2875	4.46548e-203	0.346733	0.436	0.226	3.23966e-198	S	gene-2875
gene-84029	4.88037e-203	0.412733	0.669	0.424	3.54066e-198	S	gene-84029
gene-52459	9.17135e-203	0.300282	0.284	0.122	6.65372e-198	S	gene-52459
gene-16907	1.08852e-202	0.34056	0.344	0.162	7.89712e-198	S	gene-16907
gene-66094	1.24038e-202	0.345978	0.415	0.211	8.99881e-198	S	gene-66094
gene-53588	1.59784e-202	0.428729	0.46	0.249	1.15921e-197	S	gene-53588
gene-48467	1.8131e-202	0.2995	0.292	0.127	1.31539e-197	S	gene-48467
gene-69764	2.17247e-202	0.383426	0.329	0.153	1.5761e-197	S	gene-69764
gene-37211	5.3743e-202	0.34592	0.325	0.15	3.899e-197	S	gene-37211
gene-59788	7.93265e-202	0.329145	0.32	0.146	5.75506e-197	S	gene-59788
gene-73847	3.92314e-201	0.380741	0.34	0.161	2.8462e-196	S	gene-73847
gene-75002	1.39014e-200	0.30898	0.31	0.14	1.00853e-195	S	gene-75002
gene-16696	1.74465e-200	0.333483	0.335	0.157	1.26573e-195	S	gene-16696
gene-29302	1.88482e-200	0.293835	0.262	0.109	1.36742e-195	S	gene-29302
gene-3438	2.40486e-200	0.303074	0.27	0.114	1.7447e-195	S	gene-3438
gene-38133	8.29674e-200	0.482802	0.814	0.588	6.0192e-195	S	gene-38133
gene-34747	1.07502e-199	0.362101	0.284	0.123	7.79914e-195	S	gene-34747
gene-21131	1.12133e-199	0.48859	0.677	0.43	8.1351e-195	S	gene-2113
gene-31074	1.3188e-199	0.288628	0.264	0.111	9.56777e-195	S	gene-31074
gene-19635	1.86112e-199	0.299595	0.286	0.123	1.35022e-194	S	gene-19635
gene-31101	1.9181e-199	0.485145	0.611	0.372	1.39156e-194	S	gene-3110
gene-23917	5.4485e-199	0.481658	0.539	0.312	3.95283e-194	S	gene-23917
gene-31720	1.02494e-198	0.393011	0.379	0.189	7.43585e-194	S	gene-31720
gene-611	1.07682e-198	0.298872	0.284	0.123	7.81219e-194	S	gene-611
gene-54816	1.25487e-198	0.423701	0.502	0.282	9.10397e-194	S	gene-54816
gene-25259	1.30628e-198	0.343294	0.325	0.152	9.47696e-194	S	gene-25259
gene-75832	1.54719e-198	0.281696	0.304	0.135	1.12247e-193	S	gene-75832
gene-46429	1.96267e-198	0.393434	0.477	0.26	1.4239e-193	S	gene-46429
gene-436951	3.21883e-198	0.44592	0.478	0.261	2.33523e-193	S	gene-43695
gene-7981	1.28651e-197	0.280915	0.301	0.134	9.33352e-193	S	gene-7981
gene-78457	1.60934e-197	0.402413	0.535	0.304	1.16756e-192	S	gene-78457
gene-17585	1.94188e-197	0.316963	0.356	0.171	1.40882e-192	S	gene-17585
gene-82770	7.8088e-197	0.320408	0.456	0.243	5.66521e-192	S	gene-82770
gene-27468	1.2649e-196	0.304402	0.268	0.114	9.17674e-192	S	gene-27468
gene-30821	1.3955e-196	0.464994	0.854	0.635	1.01242e-191	S	gene-3082
gene-42807	1.68117e-196	0.316775	0.321	0.148	1.21968e-191	S	gene-42807
gene-13711	2.0762e-196	0.365265	0.474	0.259	1.50626e-191	S	gene-13711
gene-63241	9.04282e-196	0.313348	0.345	0.164	6.56047e-191	S	gene-63241
gene-12182	1.56563e-195	0.304059	0.303	0.137	1.13585e-190	S	gene-12182
gene-58853	1.61172e-195	0.325642	0.383	0.192	1.16928e-190	S	gene-58853
gene-80642	2.3396e-195	0.352995	0.484	0.267	1.69735e-190	S	gene-80642
gene-58746	1.98538e-194	0.384382	0.389	0.196	1.44037e-189	S	gene-58746
gene-44300	8.01984e-194	0.306454	0.294	0.131	5.81831e-189	S	gene-44300
gene-5847	8.04372e-194	0.309661	0.276	0.12	5.83564e-189	S	gene-5847
gene-44934	1.57873e-193	0.410824	0.499	0.28	1.14536e-188	S	gene-44934
gene-650151	1.7783e-193	0.413447	0.615	0.371	1.29014e-188	S	gene-65015
gene-9822	2.82953e-193	0.316837	0.383	0.19	2.0528e-188	S	gene-9822
gene-45061	3.09908e-193	0.330257	0.319	0.148	2.24835e-188	S	gene-45061
gene-16688	7.79663e-193	0.377009	0.408	0.212	5.65638e-188	S	gene-16688
gene-29783	1.1575e-192	0.297875	0.332	0.157	8.39752e-188	S	gene-29783
gene-78645	1.57397e-192	0.309669	0.277	0.12	1.1419e-187	S	gene-78645
gene-84991	1.86846e-192	0.373875	0.338	0.161	1.35555e-187	S	gene-84991
gene-41296	1.95059e-192	0.285532	0.266	0.114	1.41513e-187	S	gene-41296
gene-57529	4.19491e-192	0.294101	0.33	0.155	3.04336e-187	S	gene-57529
gene-72483	1.06533e-191	0.331637	0.435	0.229	7.72888e-187	S	gene-72483
gene-895	1.3948e-191	0.284621	0.263	0.112	1.01191e-186	S	gene-895
gene-61288	2.60166e-191	0.333696	0.323	0.152	1.88748e-186	S	gene-61288
gene-54047	3.23268e-191	0.455654	0.389	0.201	2.34527e-186	S	gene-54047
gene-4024	3.38895e-191	0.324	0.336	0.159	2.45865e-186	S	gene-4024
gene-22787	1.02643e-189	0.298283	0.314	0.145	7.44667e-185	S	gene-22787
gene-72247	1.05686e-189	0.319287	0.327	0.154	7.66742e-185	S	gene-72247
gene-40827	1.48001e-189	0.347613	0.394	0.201	1.07373e-184	S	gene-40827
gene-79817	1.59026e-189	0.348585	0.523	0.299	1.15372e-184	S	gene-79817
gene-59771	1.65679e-189	0.345401	0.296	0.134	1.20199e-184	S	gene-59771
gene-85117	2.32538e-189	0.257087	0.293	0.13	1.68704e-184	S	gene-85117
gene-3084	3.05442e-189	0.334679	0.297	0.135	2.21595e-184	S	gene-3084
gene-85075	5.19845e-189	0.323603	0.438	0.233	3.77142e-184	S	gene-85075
gene-70086	9.26122e-189	0.28073	0.293	0.132	6.71892e-184	S	gene-70086
gene-83495	1.02715e-188	0.282415	0.271	0.118	7.45184e-184	S	gene-83495
gene-74790	2.17393e-188	0.326465	0.395	0.202	1.57716e-183	S	gene-74790
gene-33553	3.43127e-188	0.405452	0.423	0.224	2.48935e-183	S	gene-33553
gene-25806	3.76709e-188	0.37189	0.293	0.134	2.73299e-183	S	gene-25806
gene-58354	4.88465e-188	0.415263	0.489	0.276	3.54376e-183	S	gene-58354
gene-85267	5.65504e-188	0.31664	0.279	0.123	4.10267e-183	S	gene-85267
gene-73936	1.25287e-187	0.291134	0.327	0.155	9.08945e-183	S	gene-73936
gene-70618	2.49394e-187	0.26407	0.284	0.125	1.80933e-182	S	gene-70618
gene-80965	1.22121e-186	0.283648	0.27	0.118	8.85974e-182	S	gene-80965
gene-12587	2.30332e-186	0.383613	0.446	0.241	1.67104e-181	S	gene-12587
gene-14209	6.04527e-186	0.321349	0.311	0.144	4.38578e-181	S	gene-14209
gene-57297	9.13168e-186	0.296516	0.355	0.173	6.62494e-181	S	gene-57297
gene-102891	1.04505e-185	0.425255	0.706	0.457	7.58175e-181	S	gene-10289
gene-22658	1.20933e-185	0.277147	0.312	0.145	8.77355e-181	S	gene-22658
gene-29071	1.48937e-185	0.299615	0.315	0.148	1.08053e-180	S	gene-29071
gene-25707	4.37417e-185	0.289468	0.367	0.182	3.17341e-180	S	gene-25707
gene-37698	5.60174e-185	0.331731	0.379	0.192	4.064e-180	S	gene-37698
gene-62975	6.52969e-185	0.301893	0.298	0.136	4.73723e-180	S	gene-62975
gene-50231	6.80485e-185	0.477765	0.693	0.463	4.93685e-180	S	gene-5023
gene-5854	8.51979e-185	0.309731	0.364	0.182	6.18102e-180	S	gene-5854
gene-29981	1.12552e-184	0.298366	0.314	0.147	8.16557e-180	S	gene-29981
gene-17765	1.41278e-184	0.35722	0.31	0.146	1.02496e-179	S	gene-17765
gene-63666	3.42194e-184	0.299171	0.363	0.18	2.48258e-179	S	gene-63666
gene-82559	5.06714e-184	0.339211	0.255	0.11	3.67616e-179	S	gene-82559
gene-45349	9.57924e-184	0.296615	0.339	0.165	6.94965e-179	S	gene-45349
gene-75644	9.91559e-184	0.288265	0.278	0.123	7.19366e-179	S	gene-75644
gene-10519	1.53314e-183	0.313287	0.437	0.233	1.11228e-178	S	gene-10519
gene-39955	1.55979e-183	0.324363	0.297	0.136	1.13161e-178	S	gene-39955
gene-45570	1.8278e-183	0.292554	0.273	0.121	1.32605e-178	S	gene-45570
gene-547851	4.41121e-183	0.693887	0.682	0.465	3.20029e-178	S	gene-54785
gene-57651	8.51751e-183	0.278602	0.256	0.11	6.17937e-178	S	gene-57651
gene-64746	4.34821e-182	0.27778	0.299	0.137	3.15458e-177	S	gene-64746
gene-44171	5.62899e-182	0.301862	0.351	0.174	4.08378e-177	S	gene-44171
gene-23657	1.06113e-181	0.286335	0.303	0.14	7.69841e-177	S	gene-23657
gene-46582	1.08147e-181	0.296216	0.373	0.188	7.84598e-177	S	gene-46582
gene-13712	1.36553e-181	0.345818	0.352	0.174	9.90677e-177	S	gene-13712
gene-1935	2.25654e-181	0.381086	0.396	0.207	1.6371e-176	S	gene-1935
gene-15862	3.1571e-181	0.287664	0.46	0.249	2.29044e-176	S	gene-15862
gene-49621	6.80488e-181	0.369062	0.634	0.394	4.93687e-176	S	gene-4962
gene-328391	7.20827e-181	0.397073	0.555	0.329	5.22953e-176	S	gene-32839
gene-82502	7.39834e-181	0.34923	0.472	0.263	5.36742e-176	S	gene-82502
gene-8948	8.3828e-181	0.330451	0.438	0.236	6.08164e-176	S	gene-8948
gene-30699	1.24832e-180	0.265597	0.353	0.173	9.05644e-176	S	gene-30699
gene-22755	1.30313e-180	0.270693	0.251	0.107	9.45406e-176	S	gene-22755
gene-77050	1.52052e-180	0.300058	0.278	0.125	1.10313e-175	S	gene-77050
gene-48608	4.30148e-180	0.329652	0.5	0.283	3.12068e-175	S	gene-48608
gene-71228	6.2731e-180	0.35615	0.477	0.265	4.55107e-175	S	gene-71228
gene-14626	5.57193e-179	0.252751	0.256	0.11	4.04238e-174	S	gene-14626
gene-62537	1.99719e-178	0.289801	0.408	0.214	1.44894e-173	S	gene-62537
gene-82352	2.07411e-178	0.295855	0.435	0.236	1.50475e-173	S	gene-82352
gene-36185	2.50897e-178	0.300435	0.532	0.306	1.82023e-173	S	gene-36185
gene-59849	1.89058e-177	0.287704	0.25	0.107	1.3716e-172	S	gene-59849
gene-61060	2.42635e-176	0.357577	0.344	0.172	1.76029e-171	S	gene-61060
gene-60827	4.97149e-176	0.310023	0.33	0.161	3.60677e-171	S	gene-60827
gene-23894	5.30607e-176	0.41496	0.406	0.218	3.8495e-171	S	gene-23894
gene-1844	6.96425e-176	0.27592	0.339	0.166	5.05249e-171	S	gene-1844
gene-54702	1.12714e-175	0.269468	0.27	0.12	8.17731e-171	S	gene-54702
gene-23531	1.73636e-175	0.282797	0.312	0.148	1.25971e-170	S	gene-23531
gene-65806	1.9374e-175	0.309503	0.419	0.224	1.40556e-170	S	gene-65806
gene-22324	2.26788e-175	0.369026	0.397	0.209	1.64533e-170	S	gene-22324
gene-66038	3.9373e-175	0.348752	0.361	0.184	2.85647e-170	S	gene-66038
gene-65874	5.38381e-175	0.276343	0.342	0.168	3.9059e-170	S	gene-65874
gene-621671	8.1185e-175	0.369735	0.458	0.254	5.88989e-170	S	gene-62167
gene-53995	1.00066e-174	0.283819	0.382	0.195	7.25966e-170	S	gene-53995
gene-68314	1.24944e-174	0.336215	0.424	0.227	9.06457e-170	S	gene-68314
gene-21175	1.50595e-174	0.343335	0.378	0.195	1.09255e-169	S	gene-21175
gene-43721	1.51003e-174	0.254796	0.258	0.113	1.09551e-169	S	gene-43721
gene-71954	1.71836e-174	0.321036	0.513	0.297	1.24665e-169	S	gene-71954
gene-58496	1.88325e-174	0.278033	0.396	0.206	1.36628e-169	S	gene-58496
gene-51508	6.32266e-174	0.287899	0.295	0.138	4.58702e-169	S	gene-51508
gene-13007	9.52781e-174	0.304991	0.345	0.173	6.91233e-169	S	gene-13007
gene-58744	1.03451e-173	0.394021	0.322	0.158	7.5053e-169	S	gene-58744
gene-61876	5.41679e-173	0.268839	0.302	0.142	3.92983e-168	S	gene-61876
gene-339281	1.24942e-171	0.352411	0.512	0.295	9.06438e-167	S	gene-33928
gene-10561	1.36086e-171	0.335293	0.474	0.268	9.87289e-167	S	gene-10561
gene-400351	3.56563e-171	0.469364	0.404	0.217	2.58683e-166	S	gene-40035
gene-78579	5.08667e-171	0.372926	0.441	0.244	3.69033e-166	S	gene-78579
gene-45860	7.10916e-171	0.262137	0.276	0.126	5.15763e-166	S	gene-45860
gene-44233	9.90191e-171	0.278022	0.299	0.142	7.18374e-166	S	gene-44233
gene-38945	1.00019e-170	0.275194	0.328	0.161	7.2563e-166	S	gene-38945
gene-84652	1.04613e-170	0.365248	0.275	0.127	7.58959e-166	S	gene-84652
gene-247151	1.27904e-170	0.419252	0.549	0.331	9.27929e-166	S	gene-24715
gene-29022	2.44351e-170	0.290575	0.331	0.164	1.77274e-165	S	gene-29022
gene-73079	5.48367e-170	0.326513	0.669	0.431	3.97835e-165	S	gene-73079
gene-79815	1.47352e-169	0.266694	0.325	0.158	1.06903e-164	S	gene-79815
gene-20210	3.23028e-169	0.417144	0.319	0.158	2.34354e-164	S	gene-20210
gene-73111	4.2573e-169	0.31494	0.352	0.18	3.08863e-164	S	gene-73111
gene-81252	7.32767e-169	0.363217	0.607	0.377	5.31615e-164	S	gene-81252
gene-44298	1.26849e-168	0.316196	0.614	0.378	9.20275e-164	S	gene-44298
gene-67578	2.50666e-168	0.274474	0.307	0.147	1.81856e-163	S	gene-67578
gene-57389	6.60401e-168	0.284878	0.277	0.127	4.79114e-163	S	gene-57389
gene-67601	6.82129e-168	0.250541	0.254	0.112	4.94878e-163	S	gene-67601
gene-33320	8.2092e-168	0.302704	0.317	0.154	5.95569e-163	S	gene-33320
gene-586771	1.8471e-167	0.43029	0.795	0.569	1.34005e-162	S	gene-58677
gene-13558	1.94039e-167	0.276467	0.354	0.178	1.40774e-162	S	gene-13558
gene-13759	5.69655e-167	0.404665	0.36	0.185	4.13279e-162	S	gene-13759
gene-151621	1.05175e-166	0.365203	0.584	0.36	7.63032e-162	S	gene-15162
gene-35674	1.56527e-166	0.280646	0.297	0.141	1.13559e-161	S	gene-35674
gene-35863	2.00134e-166	0.355349	0.557	0.343	1.45196e-161	S	gene-35863
gene-60682	3.00403e-166	0.287835	0.295	0.14	2.1794e-161	S	gene-60682
gene-812	7.01126e-166	0.260015	0.331	0.163	5.0866e-161	S	gene-812
gene-10669	1.95198e-165	0.251388	0.251	0.111	1.41614e-160	S	gene-10669
gene-30325	2.24029e-165	0.284736	0.451	0.251	1.62531e-160	S	gene-30325
gene-51498	5.88411e-165	0.259589	0.266	0.121	4.26886e-160	S	gene-51498
gene-16018	8.25931e-165	0.304589	0.367	0.192	5.99204e-160	S	gene-16018
gene-74307	1.1902e-164	0.342518	0.796	0.562	8.63479e-160	S	gene-74307
gene-84556	2.21937e-164	0.301961	0.285	0.135	1.61013e-159	S	gene-84556
gene-672871	2.74907e-164	0.37843	0.458	0.26	1.99442e-159	S	gene-67287
gene-18667	3.01607e-164	0.294303	0.32	0.157	2.18813e-159	S	gene-18667
gene-69852	3.33906e-164	0.563365	0.315	0.159	2.42245e-159	S	gene-69852
gene-35353	3.83788e-164	0.264237	0.285	0.134	2.78435e-159	S	gene-35353
gene-81563	6.37344e-164	0.250701	0.3	0.143	4.62387e-159	S	gene-81563
gene-65855	2.87124e-163	0.274292	0.391	0.208	2.08305e-158	S	gene-65855
gene-73439	3.29947e-163	0.301451	0.389	0.207	2.39374e-158	S	gene-73439
gene-27196	4.92376e-163	0.313215	0.415	0.227	3.57214e-158	S	gene-27196
gene-496401	8.49419e-163	0.326121	0.499	0.29	6.16245e-158	S	gene-49640
gene-997	1.91961e-162	0.281821	0.304	0.148	1.39266e-157	S	gene-997
gene-36123	6.69838e-162	0.275382	0.422	0.23	4.8596e-157	S	gene-36123
gene-57963	4.42781e-161	0.26053	0.489	0.282	3.21233e-156	S	gene-57963
gene-28468	4.57118e-161	0.28908	0.251	0.112	3.31635e-156	S	gene-28468
gene-43166	4.88046e-161	0.26555	0.388	0.205	3.54073e-156	S	gene-43166
gene-15795	8.45302e-161	0.278624	0.255	0.115	6.13258e-156	S	gene-15795
gene-54616	1.80326e-160	0.275409	0.331	0.167	1.30825e-155	S	gene-54616
gene-60087	4.52365e-160	0.252512	0.322	0.159	3.28186e-155	S	gene-60087
gene-32579	1.22643e-159	0.290011	0.311	0.154	8.89765e-155	S	gene-32579
gene-21982	1.55639e-158	0.30235	0.304	0.149	1.12915e-153	S	gene-21982
gene-57160	3.25533e-158	0.315174	0.346	0.178	2.36171e-153	S	gene-57160
gene-33829	7.56723e-158	0.304124	0.378	0.201	5.48995e-153	S	gene-33829
gene-47899	7.78559e-158	0.251892	0.304	0.149	5.64837e-153	S	gene-47899
gene-61086	8.58701e-158	0.34498	0.658	0.434	6.22979e-153	S	gene-61086
gene-12111	1.69581e-157	0.254375	0.285	0.136	1.23029e-152	S	gene-12111
gene-61236	1.95542e-157	0.263785	0.322	0.161	1.41863e-152	S	gene-61236
gene-615561	2.6728e-157	0.387455	0.774	0.547	1.93909e-152	S	gene-61556
gene-74077	9.99005e-157	0.2626	0.264	0.122	7.24768e-152	S	gene-74077
gene-83022	1.66234e-156	0.358818	0.613	0.391	1.20601e-151	S	gene-83022
gene-36109	2.87742e-156	0.311231	0.372	0.197	2.08754e-151	S	gene-36109
gene-18050	2.99801e-155	0.315934	0.444	0.25	2.17503e-150	S	gene-18050
gene-10489	1.17899e-154	0.325445	0.467	0.268	8.55346e-150	S	gene-10489
gene-30982	1.24885e-154	0.33164	0.293	0.144	9.06029e-150	S	gene-30982
gene-71923	2.73968e-154	0.277133	0.323	0.162	1.98761e-149	S	gene-71923
gene-254081	2.97941e-154	0.32856	0.623	0.396	2.16153e-149	S	gene-25408
gene-68806	1.96313e-153	0.272366	0.271	0.128	1.42423e-148	S	gene-68806
gene-85148	3.14484e-153	0.279677	0.306	0.152	2.28155e-148	S	gene-85148
gene-31972	3.93435e-153	0.250385	0.254	0.117	2.85433e-148	S	gene-31972
gene-350041	1.03194e-152	0.477019	0.498	0.302	7.48659e-148	S	gene-35004
gene-62403	9.36643e-152	0.251032	0.278	0.133	6.79525e-147	S	gene-62403
gene-66986	1.38087e-151	0.284908	0.259	0.121	1.00181e-146	S	gene-66986
gene-54759	1.5209e-151	0.256549	0.316	0.16	1.10339e-146	S	gene-54759
gene-26036	4.84813e-151	0.252024	0.26	0.121	3.51727e-146	S	gene-26036
gene-47493	1.28589e-150	0.315726	0.437	0.248	9.32901e-146	S	gene-47493
gene-32711	5.30833e-150	0.268696	0.39	0.212	3.85114e-145	S	gene-32711
gene-23982	8.09693e-150	0.292534	0.336	0.174	5.87424e-145	S	gene-23982
gene-11533	2.50987e-149	0.333998	0.353	0.188	1.82089e-144	S	gene-11533
gene-102901	3.19898e-149	0.309433	0.594	0.372	2.32083e-144	S	gene-10290
gene-608911	4.61658e-149	0.353987	0.89	0.705	3.34928e-144	S	gene-60891
gene-42527	1.52411e-148	0.303437	0.275	0.133	1.10573e-143	S	gene-42527
gene-12943	2.09703e-148	0.283816	0.269	0.129	1.52138e-143	S	gene-12943
gene-21619	5.25864e-148	0.266699	0.294	0.146	3.81509e-143	S	gene-21619
gene-36221	2.01282e-147	0.328736	0.353	0.188	1.46028e-142	S	gene-3622
gene-61454	2.80638e-147	0.250736	0.372	0.2	2.036e-142	S	gene-61454
gene-50623	3.31777e-147	0.303111	0.445	0.256	2.40701e-142	S	gene-50623
gene-35079	4.63267e-147	0.252111	0.419	0.234	3.36095e-142	S	gene-35079
gene-42071	1.49711e-146	0.332644	0.833	0.633	1.08614e-141	S	gene-42071
gene-71316	2.63575e-146	0.303175	0.54	0.332	1.91221e-141	S	gene-71316
gene-63794	4.35909e-146	0.259498	0.463	0.267	3.16248e-141	S	gene-63794
gene-4397	5.10319e-146	0.252481	0.473	0.275	3.70231e-141	S	gene-4397
gene-52519	6.82418e-146	0.278718	0.274	0.133	4.95087e-141	S	gene-52519
gene-447371	4.4417e-145	0.263947	0.461	0.267	3.22241e-140	S	gene-44737
gene-352771	4.63875e-144	0.357817	0.591	0.377	3.36536e-139	S	gene-35277
gene-78848	7.53422e-144	1.10027	0.565	0.416	5.466e-139	S	gene-78848
gene-59427	1.03573e-143	0.252529	0.379	0.207	7.51411e-139	S	gene-59427
gene-1989	6.67467e-143	0.292296	0.379	0.208	4.84241e-138	S	gene-1989
gene-35146	8.60081e-143	0.366172	0.349	0.192	6.2398e-138	S	gene-35146
gene-78536	2.87427e-142	0.265459	0.308	0.158	2.08525e-137	S	gene-78536
gene-605541	5.41741e-142	0.374573	0.465	0.277	3.93027e-137	S	gene-60554
gene-69291	9.58622e-142	0.290487	0.339	0.18	6.95471e-137	S	gene-69291
gene-54355	1.28589e-141	0.250503	0.259	0.124	9.32901e-137	S	gene-54355
gene-23585	2.96429e-141	0.291896	0.299	0.152	2.15056e-136	S	gene-23585
gene-21477	8.95273e-141	0.371439	0.833	0.645	6.49512e-136	S	gene-21477
gene-327631	1.4124e-140	0.311636	0.551	0.343	1.02469e-135	S	gene-32763
gene-17787	2.58523e-140	0.311436	0.285	0.141	1.87556e-135	S	gene-17787
gene-365971	2.82544e-140	0.322062	0.56	0.353	2.04983e-135	S	gene-36597
gene-34192	1.25044e-138	0.251333	0.382	0.212	9.07181e-134	S	gene-34192
gene-73440	7.16942e-138	0.253269	0.285	0.142	5.20134e-133	S	gene-73440
gene-34759	1.13766e-137	0.264735	0.452	0.265	8.2536e-133	S	gene-34759
gene-125561	4.72876e-137	0.307343	0.458	0.272	3.43067e-132	S	gene-12556
gene-2563	5.644e-137	0.257063	0.399	0.225	4.09467e-132	S	gene-2563
gene-727881	1.49922e-136	0.260414	0.459	0.269	1.08767e-131	S	gene-72788
gene-17490	2.15923e-136	0.271086	0.259	0.126	1.5665e-131	S	gene-17490
gene-175651	4.84665e-136	0.298565	0.454	0.268	3.5162e-131	S	gene-17565
gene-13620	9.44711e-136	0.292774	0.775	0.557	6.85379e-131	S	gene-13620
gene-28928	6.07138e-135	0.309238	0.786	0.573	4.40473e-130	S	gene-28928
gene-12894	5.07568e-134	0.282954	0.34	0.183	3.68235e-129	S	gene-12894
gene-23220	6.64876e-134	0.278041	0.311	0.163	4.82361e-129	S	gene-23220
gene-59391	6.44376e-133	0.269942	0.36	0.197	4.67489e-128	S	gene-59391
gene-20206	8.7555e-133	0.253785	0.296	0.151	6.35203e-128	S	gene-20206
gene-620441	8.88252e-133	0.383974	0.616	0.423	6.44418e-128	S	gene-62044
gene-75444	3.59841e-132	0.273292	0.287	0.147	2.61061e-127	S	gene-75444
gene-587641	2.28434e-131	0.315012	0.496	0.305	1.65726e-126	S	gene-58764
gene-23981	1.32062e-130	0.306457	0.641	0.424	9.58097e-126	S	gene-2398
gene-17809	4.70597e-130	0.256135	0.437	0.257	3.41413e-125	S	gene-17809
gene-556521	5.12868e-130	0.302922	0.521	0.324	3.72081e-125	S	gene-55652
gene-31341	6.07965e-130	0.265909	0.438	0.256	4.41073e-125	S	gene-3134
gene-64479	6.33689e-128	0.263952	0.661	0.442	4.59735e-123	S	gene-64479
gene-6771	7.76406e-127	0.270091	0.518	0.321	5.63274e-122	S	gene-677
gene-192111	4.34523e-125	0.328273	0.402	0.235	3.15242e-120	S	gene-19211
gene-62144	9.18051e-125	0.27525	0.3	0.158	6.66037e-120	S	gene-62144
gene-78246	9.56522e-125	0.254074	0.469	0.285	6.93947e-120	S	gene-78246
gene-592741	1.49013e-124	0.266281	0.395	0.227	1.08107e-119	S	gene-59274
gene-41482	7.89236e-124	0.253013	0.273	0.14	5.72583e-119	S	gene-41482
gene-72151	9.35371e-124	0.263861	0.423	0.249	6.78602e-119	S	gene-72151
gene-29908	2.8737e-123	0.296498	0.312	0.169	2.08484e-118	S	gene-29908
gene-13273	7.08969e-123	0.283354	0.418	0.245	5.1435e-118	S	gene-13273
gene-21701	2.572e-122	0.350045	0.78	0.576	1.86596e-117	S	gene-2170
gene-11327	4.81574e-122	0.256575	0.271	0.14	3.49377e-117	S	gene-11327
gene-661991	6.16771e-120	0.251747	0.465	0.283	4.47461e-115	S	gene-66199
gene-10886	1.496e-119	0.27693	0.963	0.879	1.08534e-114	S	gene-10886
gene-59741	7.22184e-117	0.263766	0.32	0.176	5.23937e-112	S	gene-59741
gene-821551	1.01304e-115	0.335509	0.691	0.484	7.34949e-111	S	gene-82155
gene-679881	1.45829e-114	0.26525	0.385	0.226	1.05798e-109	S	gene-67988
gene-13731	5.68008e-112	0.302814	0.414	0.252	4.12084e-107	S	gene-13731
gene-83569	1.30857e-110	0.26139	0.603	0.404	9.49358e-106	S	gene-83569
gene-39386	1.25386e-109	0.263298	0.742	0.542	9.09666e-105	S	gene-39386
gene-613631	2.46158e-107	0.406086	0.935	0.813	1.78585e-102	S	gene-61363
gene-66109	2.13144e-103	0.251643	0.361	0.213	1.54634e-98	S	gene-66109
gene-75728	1.47384e-102	0.300581	0.286	0.158	1.06925e-97	S	gene-75728
gene-6386	2.75494e-101	0.290495	0.394	0.244	1.99868e-96	S	gene-6386
gene-29265	2.4899e-100	0.271582	0.294	0.166	1.8064e-95	S	gene-29265
gene-419201	7.34183e-97	0.284399	0.334	0.199	5.32642e-92	S	gene-41920
gene-260301	2.67434e-93	0.311114	0.499	0.335	1.94021e-88	S	gene-26030
gene-588881	8.38187e-87	0.264917	0.385	0.247	6.08096e-82	S	gene-58888
gene-79071	2.52081e-83	0.357145	0.431	0.292	1.82882e-78	S	gene-7907
gene-38419	0	2.97488	0.691	0.166	0	G2M	gene-38419
gene-67443	0	2.71385	0.621	0.102	0	G2M	gene-67443
gene-48469	0	2.44041	0.747	0.178	0	G2M	gene-48469
gene-20524	0	2.20727	0.553	0.151	0	G2M	gene-20524
gene-73175	0	2.12799	0.516	0.086	0	G2M	gene-73175
gene-50222	0	2.01457	0.561	0.095	0	G2M	gene-50222
gene-45960	0	1.93995	0.623	0.128	0	G2M	gene-45960
gene-60720	0	1.93686	0.651	0.147	0	G2M	gene-60720
gene-42166	0	1.93304	0.515	0.091	0	G2M	gene-42166
gene-45955	0	1.9114	0.466	0.073	0	G2M	gene-45955
gene-23349	0	1.90756	0.543	0.122	0	G2M	gene-23349
gene-46	0	1.88681	0.438	0.09	0	G2M	gene-46
gene-67229	0	1.85645	0.55	0.125	0	G2M	gene-67229
gene-16724	0	1.8476	0.467	0.085	0	G2M	gene-16724
gene-33119	0	1.83396	0.503	0.091	0	G2M	gene-33119
gene-10225	0	1.79789	0.535	0.082	0	G2M	gene-10225
gene-66644	0	1.79671	0.481	0.077	0	G2M	gene-66644
gene-603131	0	1.79057	0.696	0.253	0	G2M	gene-60313
gene-10756	0	1.78837	0.542	0.081	0	G2M	gene-10756
gene-588781	0	1.74687	0.685	0.242	0	G2M	gene-58878
gene-31875	0	1.74521	0.526	0.068	0	G2M	gene-31875
gene-73176	0	1.71592	0.551	0.1	0	G2M	gene-73176
gene-37895	0	1.70597	0.445	0.095	0	G2M	gene-37895
gene-3207	0	1.70578	0.552	0.134	0	G2M	gene-3207
gene-85028	0	1.68586	0.547	0.075	0	G2M	gene-85028
gene-6872	0	1.68133	0.501	0.076	0	G2M	gene-6872
gene-11897	0	1.62424	0.47	0.068	0	G2M	gene-11897
gene-28800	0	1.61714	0.486	0.099	0	G2M	gene-28800
gene-21279	0	1.60681	0.51	0.112	0	G2M	gene-21279
gene-17526	0	1.58717	0.476	0.068	0	G2M	gene-17526
gene-48187	0	1.58318	0.465	0.068	0	G2M	gene-48187
gene-48605	0	1.57992	0.587	0.136	0	G2M	gene-48605
gene-54630	0	1.57687	0.487	0.088	0	G2M	gene-54630
gene-60569	0	1.57118	0.464	0.06	0	G2M	gene-60569
gene-76874	0	1.54937	0.384	0.044	0	G2M	gene-76874
gene-75526	0	1.54211	0.404	0.056	0	G2M	gene-75526
gene-69883	0	1.53961	0.483	0.075	0	G2M	gene-69883
gene-45201	0	1.52104	0.488	0.068	0	G2M	gene-45201
gene-5193	0	1.5185	0.474	0.092	0	G2M	gene-5193
gene-78949	0	1.50948	0.444	0.056	0	G2M	gene-78949
gene-23793	0	1.49088	0.461	0.11	0	G2M	gene-23793
gene-84007	0	1.4851	0.433	0.056	0	G2M	gene-84007
gene-844601	0	1.47722	0.469	0.109	0	G2M	gene-84460
gene-64406	0	1.4749	0.44	0.075	0	G2M	gene-64406
gene-56827	0	1.45642	0.445	0.054	0	G2M	gene-56827
gene-51544	0	1.4557	0.444	0.068	0	G2M	gene-51544
gene-384481	0	1.4372	0.683	0.275	0	G2M	gene-38448
gene-22656	0	1.43177	0.416	0.05	0	G2M	gene-22656
gene-69509	0	1.42391	0.419	0.071	0	G2M	gene-69509
gene-22792	0	1.40671	0.385	0.049	0	G2M	gene-22792
gene-71285	0	1.40234	0.371	0.101	0	G2M	gene-71285
gene-64080	0	1.40213	0.459	0.07	0	G2M	gene-64080
gene-10040	0	1.3984	0.489	0.092	0	G2M	gene-10040
gene-16709	0	1.39721	0.457	0.074	0	G2M	gene-16709
gene-16029	0	1.38835	0.441	0.068	0	G2M	gene-16029
gene-52627	0	1.3851	0.493	0.098	0	G2M	gene-52627
gene-52501	0	1.3736	0.476	0.114	0	G2M	gene-52501
gene-64067	0	1.36604	0.423	0.049	0	G2M	gene-64067
gene-148831	0	1.36312	0.446	0.155	0	G2M	gene-14883
gene-61679	0	1.35433	0.34	0.04	0	G2M	gene-61679
gene-64894	0	1.35042	0.44	0.078	0	G2M	gene-64894
gene-79042	0	1.30796	0.386	0.049	0	G2M	gene-79042
gene-42923	0	1.3024	0.394	0.051	0	G2M	gene-42923
gene-631951	0	1.27675	0.576	0.203	0	G2M	gene-63195
gene-10733	0	1.26939	0.374	0.051	0	G2M	gene-10733
gene-2483	0	1.26846	0.363	0.033	0	G2M	gene-2483
gene-785811	0	1.2624	0.495	0.114	0	G2M	gene-78581
gene-58304	0	1.23636	0.393	0.051	0	G2M	gene-58304
gene-30915	0	1.22553	0.342	0.07	0	G2M	gene-30915
gene-6857	0	1.22158	0.434	0.063	0	G2M	gene-6857
gene-811931	0	1.21531	0.458	0.11	0	G2M	gene-81193
gene-69508	0	1.21371	0.331	0.056	0	G2M	gene-69508
gene-639951	0	1.20182	0.56	0.203	0	G2M	gene-63995
gene-57194	0	1.20042	0.387	0.07	0	G2M	gene-57194
gene-491441	0	1.19726	0.747	0.368	0	G2M	gene-49144
gene-5099	0	1.1844	0.429	0.067	0	G2M	gene-5099
gene-13800	0	1.16738	0.397	0.055	0	G2M	gene-13800
gene-57015	0	1.15777	0.389	0.056	0	G2M	gene-57015
gene-43917	0	1.15668	0.303	0.044	0	G2M	gene-43917
gene-779331	0	1.1564	0.71	0.35	0	G2M	gene-77933
gene-19915	0	1.15584	0.306	0.029	0	G2M	gene-19915
gene-51323	0	1.15009	0.396	0.058	0	G2M	gene-51323
gene-5100	0	1.14749	0.382	0.041	0	G2M	gene-5100
gene-373521	0	1.14624	0.537	0.197	0	G2M	gene-37352
gene-5659	0	1.14476	0.46	0.17	0	G2M	gene-5659
gene-52447	0	1.13942	0.411	0.072	0	G2M	gene-52447
gene-3504	0	1.13306	0.344	0.038	0	G2M	gene-3504
gene-7797	0	1.13212	0.369	0.088	0	G2M	gene-7797
gene-534131	0	1.12883	0.43	0.094	0	G2M	gene-53413
gene-48259	0	1.12041	0.578	0.258	0	G2M	gene-48259
gene-66043	0	1.11574	0.435	0.091	0	G2M	gene-66043
gene-106151	0	1.11551	0.391	0.084	0	G2M	gene-10615
gene-18867	0	1.1133	0.493	0.231	0	G2M	gene-18867
gene-853071	0	1.11144	0.711	0.481	0	G2M	gene-85307
gene-27081	0	1.09142	0.352	0.047	0	G2M	gene-27081
gene-56526	0	1.08336	0.331	0.036	0	G2M	gene-56526
gene-45706	0	1.07998	0.293	0.033	0	G2M	gene-45706
gene-390	0	1.07182	0.434	0.098	0	G2M	gene-390
gene-73359	0	1.06848	0.318	0.037	0	G2M	gene-73359
gene-14783	0	1.0631	0.405	0.087	0	G2M	gene-14783
gene-60733	0	1.0626	0.346	0.041	0	G2M	gene-60733
gene-40068	0	1.0517	0.282	0.03	0	G2M	gene-40068
gene-83916	0	1.04016	0.369	0.06	0	G2M	gene-83916
gene-7450	0	1.02218	0.377	0.114	0	G2M	gene-7450
gene-72833	0	1.01246	0.308	0.043	0	G2M	gene-72833
gene-68171	0	1.0118	0.773	0.507	0	G2M	gene-6817
gene-3527	0	1.00614	0.308	0.04	0	G2M	gene-3527
gene-719	0	0.997242	0.395	0.074	0	G2M	gene-719
gene-69164	0	0.980535	0.354	0.054	0	G2M	gene-69164
gene-76202	0	0.979862	0.372	0.089	0	G2M	gene-76202
gene-49360	0	0.979791	0.279	0.048	0	G2M	gene-49360
gene-31208	0	0.978988	0.431	0.159	0	G2M	gene-31208
gene-33635	0	0.978473	0.344	0.047	0	G2M	gene-33635
gene-8226	0	0.977642	0.343	0.057	0	G2M	gene-8226
gene-54828	0	0.975881	0.279	0.05	0	G2M	gene-54828
gene-62253	0	0.974662	0.315	0.039	0	G2M	gene-62253
gene-77000	0	0.971384	0.323	0.054	0	G2M	gene-77000
gene-170831	0	0.964957	0.848	0.623	0	G2M	gene-17083
gene-44243	0	0.948137	0.292	0.03	0	G2M	gene-44243
gene-16775	0	0.946989	0.282	0.028	0	G2M	gene-16775
gene-63425	0	0.945029	0.302	0.068	0	G2M	gene-63425
gene-48930	0	0.938403	0.291	0.042	0	G2M	gene-48930
gene-13194	0	0.933255	0.293	0.057	0	G2M	gene-13194
gene-44299	0	0.926154	0.356	0.06	0	G2M	gene-44299
gene-43916	0	0.923642	0.318	0.041	0	G2M	gene-43916
gene-40058	0	0.916775	0.425	0.165	0	G2M	gene-40058
gene-72194	0	0.911209	0.343	0.071	0	G2M	gene-72194
gene-69643	0	0.909597	0.269	0.058	0	G2M	gene-69643
gene-61399	0	0.898631	0.26	0.031	0	G2M	gene-61399
gene-72241	0	0.897687	0.378	0.117	0	G2M	gene-72241
gene-42766	0	0.890551	0.329	0.052	0	G2M	gene-42766
gene-54336	0	0.882272	0.329	0.062	0	G2M	gene-54336
gene-80657	0	0.872237	0.306	0.043	0	G2M	gene-80657
gene-13888	0	0.869722	0.279	0.038	0	G2M	gene-13888
gene-37181	0	0.865114	0.304	0.048	0	G2M	gene-37181
gene-32202	0	0.859997	0.292	0.035	0	G2M	gene-32202
gene-61731	0	0.857984	0.277	0.029	0	G2M	gene-61731
gene-36964	0	0.853892	0.31	0.056	0	G2M	gene-36964
gene-24823	0	0.851547	0.305	0.053	0	G2M	gene-24823
gene-55367	0	0.850926	0.276	0.033	0	G2M	gene-55367
gene-58481	0	0.84732	0.271	0.035	0	G2M	gene-58481
gene-78340	0	0.841964	0.304	0.048	0	G2M	gene-78340
gene-54338	0	0.840256	0.305	0.051	0	G2M	gene-54338
gene-59099	0	0.836415	0.495	0.226	0	G2M	gene-59099
gene-28918	0	0.833069	0.295	0.059	0	G2M	gene-28918
gene-7086	0	0.831921	0.276	0.04	0	G2M	gene-7086
gene-73682	0	0.831742	0.315	0.076	0	G2M	gene-73682
gene-28262	0	0.82595	0.266	0.035	0	G2M	gene-28262
gene-23872	0	0.818176	0.313	0.079	0	G2M	gene-23872
gene-52752	0	0.81672	0.284	0.049	0	G2M	gene-52752
gene-70886	0	0.815355	0.264	0.031	0	G2M	gene-70886
gene-23746	0	0.809744	0.259	0.036	0	G2M	gene-23746
gene-18215	0	0.807974	0.294	0.046	0	G2M	gene-18215
gene-24751	0	0.798878	0.314	0.069	0	G2M	gene-24751
gene-61961	0	0.795904	0.266	0.039	0	G2M	gene-61961
gene-33858	0	0.795854	0.303	0.053	0	G2M	gene-33858
gene-31537	0	0.794355	0.255	0.027	0	G2M	gene-31537
gene-8840	0	0.781545	0.287	0.046	0	G2M	gene-8840
gene-55149	0	0.781434	0.284	0.081	0	G2M	gene-55149
gene-73298	0	0.774161	0.292	0.052	0	G2M	gene-73298
gene-43694	0	0.767205	0.314	0.065	0	G2M	gene-43694
gene-28303	0	0.764579	0.293	0.043	0	G2M	gene-28303
gene-84290	0	0.763904	0.281	0.037	0	G2M	gene-84290
gene-11438	0	0.754499	0.289	0.08	0	G2M	gene-11438
gene-2918	0	0.752722	0.313	0.083	0	G2M	gene-2918
gene-5125	0	0.749672	0.311	0.086	0	G2M	gene-5125
gene-37128	0	0.7368	0.256	0.031	0	G2M	gene-37128
gene-2497	0	0.732134	0.252	0.044	0	G2M	gene-2497
gene-3344	0	0.728384	0.254	0.04	0	G2M	gene-3344
gene-44993	0	0.725383	0.283	0.071	0	G2M	gene-44993
gene-67458	0	0.704408	0.257	0.065	0	G2M	gene-67458
gene-28277	0	0.697971	0.267	0.046	0	G2M	gene-28277
gene-620051	0	0.696283	0.296	0.09	0	G2M	gene-62005
gene-58051	0	0.681038	0.276	0.062	0	G2M	gene-58051
gene-14834	0	0.668959	0.288	0.064	0	G2M	gene-14834
gene-9333	0	0.66851	0.288	0.094	0	G2M	gene-9333
gene-2007	0	0.66712	0.292	0.072	0	G2M	gene-2007
gene-662751	0	0.661996	0.337	0.122	0	G2M	gene-66275
gene-32183	0	0.659812	0.269	0.061	0	G2M	gene-32183
gene-1033	0	0.639132	0.255	0.054	0	G2M	gene-1033
gene-36258	0	0.612974	0.267	0.079	0	G2M	gene-36258
gene-19544	0	0.610128	0.276	0.067	0	G2M	gene-19544
gene-23600	0	0.588402	0.253	0.073	0	G2M	gene-23600
gene-28968	0	0.56697	0.25	0.069	0	G2M	gene-28968
gene-819401	1.06357e-303	0.59343	0.268	0.086	7.71612e-299	G2M	gene-81940
gene-76692	8.70246e-302	0.833405	0.711	0.453	6.31355e-297	G2M	gene-76692
gene-81977	3.12792e-295	0.556004	0.286	0.097	2.26928e-290	G2M	gene-81977
gene-816122	7.29131e-291	0.77957	0.819	0.621	5.28978e-286	G2M	gene-81612
gene-45731	1.36303e-287	0.74677	0.379	0.157	9.88861e-283	G2M	gene-4573
gene-43162	3.7051e-286	0.704304	0.41	0.179	2.68802e-281	G2M	gene-43162
gene-652951	1.79788e-278	0.656945	0.312	0.116	1.30435e-273	G2M	gene-65295
gene-47237	1.61545e-272	0.740719	0.414	0.188	1.17199e-267	G2M	gene-47237
gene-361851	6.90606e-272	0.709085	0.564	0.308	5.01028e-267	G2M	gene-36185
gene-68484	2.43751e-266	0.653473	0.357	0.148	1.76839e-261	G2M	gene-68484
gene-81679	3.28037e-263	0.777528	0.641	0.392	2.37987e-258	G2M	gene-81679
gene-658741	2.68831e-262	0.615323	0.385	0.168	1.95034e-257	G2M	gene-65874
gene-39588	2.54066e-255	0.612125	0.372	0.161	1.84322e-250	G2M	gene-39588
gene-3535	5.4363e-255	0.556467	0.32	0.126	3.94398e-250	G2M	gene-3535
gene-71740	9.55069e-247	0.484613	0.278	0.102	6.92893e-242	G2M	gene-71740
gene-717411	1.97702e-244	0.780827	0.378	0.17	1.43431e-239	G2M	gene-71741
gene-35694	9.2851e-244	0.562935	0.321	0.129	6.73625e-239	G2M	gene-35694
gene-843651	3.64116e-241	0.527474	0.271	0.1	2.64162e-236	G2M	gene-84365
gene-46013	3.57729e-232	0.620392	0.52	0.284	2.59529e-227	G2M	gene-46013
gene-99711	1.44529e-224	0.639	0.45	0.23	1.04854e-219	G2M	gene-9971
gene-646071	3.99076e-222	0.5078	0.274	0.105	2.89526e-217	G2M	gene-64607
gene-10927	9.75495e-221	0.673214	0.408	0.199	7.07712e-216	G2M	gene-10927
gene-61045	9.338e-214	0.518354	0.345	0.154	6.77463e-209	G2M	gene-61045
gene-79314	5.56699e-213	0.617625	0.342	0.154	4.0388e-208	G2M	gene-79314
gene-368991	7.52472e-212	0.607361	0.402	0.196	5.45911e-207	G2M	gene-36899
gene-60521	2.2577e-211	0.657301	0.475	0.257	1.63794e-206	G2M	gene-6052
gene-723671	6.77844e-210	0.637063	0.46	0.242	4.91769e-205	G2M	gene-72367
gene-273181	9.2462e-210	0.758805	0.859	0.693	6.70802e-205	G2M	gene-27318
gene-55112	7.56387e-209	0.733121	0.704	0.495	5.48751e-204	G2M	gene-55112
gene-609241	1.30277e-208	0.486627	0.294	0.121	9.45147e-204	G2M	gene-60924
gene-13276	2.45293e-208	0.720099	0.685	0.481	1.77958e-203	G2M	gene-13276
gene-659871	2.90867e-204	0.632857	0.491	0.27	2.11021e-199	G2M	gene-65987
gene-2361	9.61844e-202	0.463986	0.29	0.121	6.97808e-197	G2M	gene-2361
gene-77229	7.20511e-199	0.64294	0.621	0.408	5.22723e-194	G2M	gene-77229
gene-53339	3.84894e-195	0.618935	0.282	0.119	2.79237e-190	G2M	gene-53339
gene-807	7.48856e-195	0.639323	0.545	0.318	5.43287e-190	G2M	gene-807
gene-753	4.44454e-194	0.487419	0.27	0.11	3.22447e-189	G2M	gene-753
gene-132731	2.108e-193	0.632172	0.456	0.245	1.52933e-188	G2M	gene-13273
gene-575731	8.39805e-193	0.56362	0.378	0.186	6.0927e-188	G2M	gene-57573
gene-7164	8.94134e-193	0.715066	0.284	0.122	6.48685e-188	G2M	gene-7164
gene-52121	3.06746e-191	0.584457	0.366	0.177	2.22541e-186	G2M	gene-5212
gene-269701	3.0847e-188	0.444191	0.268	0.111	2.23792e-183	G2M	gene-26970
gene-69966	6.57188e-188	0.601696	0.364	0.177	4.76784e-183	G2M	gene-69966
gene-418801	4.42435e-181	0.574225	0.483	0.273	3.20982e-176	G2M	gene-41880
gene-67721	6.11495e-177	0.498309	0.292	0.13	4.43634e-172	G2M	gene-67721
gene-34177	5.33464e-176	0.612233	0.616	0.408	3.87023e-171	G2M	gene-34177
gene-82025	6.46834e-171	0.468803	0.282	0.125	4.69272e-166	G2M	gene-82025
gene-319141	1.02466e-164	0.631934	0.686	0.471	7.43379e-160	G2M	gene-31914
gene-73971	3.5242e-164	0.57749	0.417	0.231	2.55677e-159	G2M	gene-73971
gene-71472	8.61471e-159	0.558223	0.51	0.309	6.24989e-154	G2M	gene-71472
gene-28692	3.88139e-158	0.640107	0.262	0.118	2.81591e-153	G2M	gene-28692
gene-11167	5.50052e-155	0.560439	0.42	0.236	3.99057e-150	G2M	gene-11167
gene-18172	5.02664e-154	0.409026	0.252	0.11	3.64677e-149	G2M	gene-18172
gene-571241	6.89656e-151	0.530885	0.63	0.427	5.00339e-146	G2M	gene-57124
gene-67076	3.29788e-149	0.598526	0.67	0.488	2.39258e-144	G2M	gene-67076
gene-9471	9.01101e-144	0.489377	0.445	0.259	6.5374e-139	G2M	gene-9471
gene-295791	3.89253e-143	0.612089	0.305	0.153	2.82399e-138	G2M	gene-29579
gene-254441	4.48906e-143	0.372262	0.258	0.117	3.25677e-138	G2M	gene-25444
gene-43527	1.10011e-142	0.421033	0.32	0.16	7.98122e-138	G2M	gene-43527
gene-46051	1.2455e-136	0.563973	0.481	0.301	9.03599e-132	G2M	gene-46051
gene-28606	1.9453e-136	0.377535	0.283	0.135	1.4113e-131	G2M	gene-28606
gene-42286	6.64085e-133	0.68572	0.359	0.2	4.81787e-128	G2M	gene-42286
gene-44601	8.01914e-130	0.433286	0.273	0.132	5.81781e-125	G2M	gene-44601
gene-40883	6.91125e-129	0.38094	0.278	0.136	5.01404e-124	G2M	gene-40883
gene-78561	9.84983e-127	0.482413	0.259	0.126	7.14595e-122	G2M	gene-78561
gene-43568	6.6342e-126	0.479174	0.416	0.244	4.81305e-121	G2M	gene-43568
gene-200641	5.16206e-125	0.505364	0.644	0.464	3.74502e-120	G2M	gene-20064
gene-83855	1.2558e-124	0.359084	0.258	0.124	9.1107e-120	G2M	gene-83855
gene-105611	3.82368e-123	0.478258	0.449	0.274	2.77404e-118	G2M	gene-10561
gene-92	3.43957e-122	0.374858	0.258	0.125	2.49537e-117	G2M	gene-92
gene-65756	6.71734e-122	0.480243	0.373	0.213	4.87336e-117	G2M	gene-65756
gene-26176	5.75842e-120	0.574955	0.408	0.244	4.17768e-115	G2M	gene-26176
gene-4476	4.47692e-119	0.423874	0.312	0.165	3.24796e-114	G2M	gene-4476
gene-812521	9.91338e-118	0.500118	0.563	0.385	7.19206e-113	G2M	gene-81252
gene-20213	2.37431e-114	0.449028	0.36	0.206	1.72254e-109	G2M	gene-20213
gene-428891	1.84683e-113	0.445504	0.518	0.341	1.33985e-108	G2M	gene-42889
gene-364301	8.28644e-112	0.342102	0.281	0.145	6.01173e-107	G2M	gene-36430
gene-215731	6.12642e-110	0.556683	0.651	0.505	4.44466e-105	G2M	gene-21573
gene-816171	1.72599e-109	0.460225	0.669	0.496	1.25219e-104	G2M	gene-81617
gene-825021	1.37085e-106	0.491145	0.428	0.27	9.94539e-102	G2M	gene-82502
gene-730791	2.57696e-106	0.433734	0.613	0.439	1.86956e-101	G2M	gene-73079
gene-288731	2.47942e-105	0.385651	0.432	0.265	1.79879e-100	G2M	gene-28873
gene-64411	3.13313e-104	0.389243	0.306	0.169	2.27305e-99	G2M	gene-64411
gene-28888	1.1402e-100	0.458652	0.675	0.512	8.27204e-96	G2M	gene-28888
gene-34569	2.45204e-100	0.417756	0.311	0.174	1.77893e-95	G2M	gene-34569
gene-637941	1.23826e-99	0.374055	0.436	0.273	8.98346e-95	G2M	gene-63794
gene-376981	2.09107e-97	0.360425	0.342	0.199	1.51705e-92	G2M	gene-37698
gene-18218	4.00565e-97	0.365877	0.321	0.183	2.90606e-92	G2M	gene-18218
gene-493141	3.108e-96	0.383311	0.438	0.276	2.25482e-91	G2M	gene-49314
gene-522451	7.76741e-95	0.403336	0.347	0.206	5.63518e-90	G2M	gene-52245
gene-743071	4.3046e-94	0.431456	0.718	0.572	3.12294e-89	G2M	gene-74307
gene-62781	6.1688e-94	0.383689	0.303	0.171	4.4754e-89	G2M	gene-6278
gene-78918	1.40465e-93	0.378484	0.381	0.235	1.01906e-88	G2M	gene-78918
gene-483721	1.80292e-92	0.267104	0.457	0.295	1.308e-87	G2M	gene-48372
gene-136201	2.76303e-89	0.405342	0.709	0.566	2.00455e-84	G2M	gene-13620
gene-36315	9.81553e-89	0.307135	0.25	0.133	7.12107e-84	G2M	gene-36315
gene-8806	2.87942e-88	0.306273	0.263	0.143	2.08899e-83	G2M	gene-8806
gene-34624	8.42523e-88	0.504478	0.509	0.368	6.11242e-83	G2M	gene-34624
gene-83155	1.17876e-85	0.284152	0.289	0.163	8.55182e-81	G2M	gene-83155
gene-789521	1.05073e-82	0.365837	0.454	0.302	7.62298e-78	G2M	gene-78952
gene-35025	1.14047e-82	0.303558	0.256	0.141	8.27397e-78	G2M	gene-35025
gene-497291	2.25885e-82	0.385027	0.426	0.28	1.63877e-77	G2M	gene-49729
gene-442981	2.67971e-82	0.399188	0.546	0.387	1.9441e-77	G2M	gene-44298
gene-153601	1.48744e-81	0.383288	0.429	0.284	1.07912e-76	G2M	gene-15360
gene-840291	2.31669e-79	0.372298	0.59	0.435	1.68073e-74	G2M	gene-84029
gene-57211	2.44251e-78	0.350895	0.474	0.322	1.77202e-73	G2M	gene-5721
gene-17681	1.08406e-77	0.300093	0.25	0.139	7.86477e-73	G2M	gene-17681
gene-583901	1.8703e-77	0.299155	0.366	0.229	1.35689e-72	G2M	gene-58390
gene-823521	1.04011e-76	0.32663	0.382	0.244	7.54588e-72	G2M	gene-82352
gene-77336	2.53239e-76	0.31506	0.472	0.322	1.83722e-71	G2M	gene-77336
gene-160271	8.06295e-76	0.371461	0.533	0.378	5.84959e-71	G2M	gene-16027
gene-217321	1.42221e-75	0.365961	0.442	0.299	1.0318e-70	G2M	gene-21732
gene-38445	2.39623e-75	0.301079	0.251	0.142	1.73844e-70	G2M	gene-38445
gene-678221	3.67786e-75	0.366024	0.256	0.147	2.66825e-70	G2M	gene-67822
gene-379821	1.94292e-74	0.35975	0.569	0.417	1.40957e-69	G2M	gene-37982
gene-37410	2.98607e-74	0.346683	0.327	0.201	2.16636e-69	G2M	gene-37410
gene-71467	4.87213e-74	0.303481	0.339	0.21	3.53468e-69	G2M	gene-71467
gene-83147	1.37557e-73	0.286337	0.328	0.202	9.97966e-69	G2M	gene-83147
gene-632341	2.19276e-73	0.28499	0.289	0.171	1.59082e-68	G2M	gene-63234
gene-289281	5.48711e-73	0.350647	0.717	0.582	3.98084e-68	G2M	gene-28928
gene-162551	5.63202e-73	0.376617	0.679	0.535	4.08597e-68	G2M	gene-16255
gene-35797	9.98878e-72	0.251991	0.258	0.148	7.24676e-67	G2M	gene-35797
gene-586081	1.52069e-71	0.334257	0.415	0.273	1.10325e-66	G2M	gene-58608
gene-664621	2.05281e-71	0.350975	0.425	0.284	1.48929e-66	G2M	gene-66462
gene-340261	1.30407e-70	0.335176	0.424	0.285	9.46088e-66	G2M	gene-34026
gene-533771	1.90781e-70	0.333299	0.406	0.269	1.3841e-65	G2M	gene-53377
gene-29871	1.13637e-69	0.416262	0.54	0.402	8.24427e-65	G2M	gene-2987
gene-685301	1.18735e-69	0.347802	0.487	0.344	8.61408e-65	G2M	gene-68530
gene-9621	2.39794e-69	0.34797	0.407	0.272	1.73968e-64	G2M	gene-962
gene-424251	3.98909e-69	0.290317	0.547	0.396	2.89404e-64	G2M	gene-42425
gene-10796	1.73629e-67	0.279208	0.34	0.216	1.25966e-62	G2M	gene-10796
gene-83141	2.3383e-67	0.362177	0.639	0.496	1.69642e-62	G2M	gene-8314
gene-175191	3.38127e-67	0.305097	0.39	0.258	2.45308e-62	G2M	gene-17519
gene-23530	8.97403e-67	0.325819	0.325	0.207	6.51057e-62	G2M	gene-23530
gene-34671	1.12499e-66	0.327198	0.279	0.168	8.1617e-62	G2M	gene-34671
gene-283991	3.69961e-66	0.345617	0.497	0.356	2.68403e-61	G2M	gene-28399
gene-23261	5.42852e-66	0.331603	0.404	0.271	3.93834e-61	G2M	gene-2326
gene-85413	5.95206e-66	0.30769	0.31	0.194	4.31816e-61	G2M	gene-85413
gene-89481	7.86763e-66	0.302014	0.373	0.245	5.70789e-61	G2M	gene-8948
gene-817311	1.26888e-65	0.334181	0.368	0.241	9.20557e-61	G2M	gene-81731
gene-264201	1.32506e-65	0.327494	0.513	0.368	9.61317e-61	G2M	gene-26420
gene-358631	1.35791e-65	0.326671	0.493	0.352	9.85152e-61	G2M	gene-35863
gene-35677	2.20897e-65	0.270684	0.271	0.163	1.60259e-60	G2M	gene-35677
gene-312901	8.25409e-65	0.33856	0.482	0.342	5.98826e-60	G2M	gene-31290
gene-173631	1.00397e-64	0.332755	0.404	0.275	7.28368e-60	G2M	gene-17363
gene-279321	1.12419e-64	0.310452	0.394	0.263	8.15592e-60	G2M	gene-27932
gene-775691	1.38992e-64	0.413349	0.473	0.34	1.00837e-59	G2M	gene-77569
gene-26401	5.11198e-64	0.333033	0.406	0.276	3.70869e-59	G2M	gene-2640
gene-76667	1.18687e-63	0.268339	0.31	0.195	8.61065e-59	G2M	gene-76667
gene-808741	1.28637e-63	0.323187	0.536	0.389	9.33248e-59	G2M	gene-80874
gene-661491	5.91533e-63	0.290536	0.403	0.272	4.29151e-58	G2M	gene-66149
gene-16211	5.98348e-63	0.317674	0.508	0.366	4.34095e-58	G2M	gene-1621
gene-763881	8.26655e-63	0.324186	0.405	0.275	5.9973e-58	G2M	gene-76388
gene-522961	9.23914e-63	0.306962	0.425	0.292	6.7029e-58	G2M	gene-52296
gene-415421	1.34716e-62	0.321582	0.501	0.359	9.77353e-58	G2M	gene-41542
gene-620971	1.51123e-62	0.33908	0.466	0.329	1.09638e-57	G2M	gene-62097
gene-65811	1.67435e-62	0.355938	0.481	0.347	1.21472e-57	G2M	gene-6581
gene-297831	1.84504e-62	0.2539	0.272	0.165	1.33856e-57	G2M	gene-29783
gene-486081	2.03905e-62	0.27845	0.428	0.293	1.47931e-57	G2M	gene-48608
gene-131241	2.18635e-62	0.290502	0.331	0.213	1.58617e-57	G2M	gene-13124
gene-649071	2.75025e-62	0.326779	0.489	0.351	1.99528e-57	G2M	gene-64907
gene-731011	1.35652e-61	0.336548	0.407	0.278	9.84141e-57	G2M	gene-73101
gene-74885	6.35422e-61	0.287854	0.331	0.215	4.60993e-56	G2M	gene-74885
gene-566171	6.87495e-61	0.328724	0.388	0.263	4.98771e-56	G2M	gene-56617
gene-285251	1.35432e-60	0.316199	0.355	0.236	9.82543e-56	G2M	gene-28525
gene-23541	1.84058e-60	0.297414	0.407	0.28	1.33532e-55	G2M	gene-2354
gene-696171	2.65802e-60	0.313216	0.385	0.26	1.92837e-55	G2M	gene-69617
gene-658091	3.13772e-60	0.289725	0.264	0.161	2.27639e-55	G2M	gene-65809
gene-535251	3.70741e-60	0.33355	0.441	0.31	2.68969e-55	G2M	gene-53525
gene-587731	4.65812e-60	0.316425	0.477	0.339	3.37942e-55	G2M	gene-58773
gene-546811	5.06127e-60	0.280109	0.371	0.245	3.6719e-55	G2M	gene-54681
gene-654361	9.04136e-60	0.301204	0.389	0.264	6.55942e-55	G2M	gene-65436
gene-596871	1.67865e-59	0.269826	0.39	0.264	1.21785e-54	G2M	gene-59687
gene-454331	2.67152e-59	0.301373	0.46	0.327	1.93816e-54	G2M	gene-45433
gene-617231	3.06062e-59	0.319113	0.445	0.314	2.22045e-54	G2M	gene-61723
gene-128041	4.14998e-59	0.307647	0.488	0.352	3.01077e-54	G2M	gene-12804
gene-530931	9.61002e-59	0.315173	0.426	0.298	6.97197e-54	G2M	gene-53093
gene-15411	1.53133e-58	0.30724	0.383	0.26	1.11097e-53	G2M	gene-1541
gene-30435	1.51105e-57	0.362003	0.412	0.288	1.09625e-52	G2M	gene-30435
gene-850751	4.38453e-57	0.26187	0.364	0.243	3.18093e-52	G2M	gene-85075
gene-67311	7.13741e-57	0.337827	0.373	0.254	5.17812e-52	G2M	gene-6731
gene-584961	7.57253e-57	0.267673	0.328	0.214	5.4938e-52	G2M	gene-58496
gene-393181	7.84656e-57	0.316464	0.468	0.338	5.6926e-52	G2M	gene-39318
gene-223211	1.1614e-56	0.321583	0.457	0.328	8.42581e-52	G2M	gene-22321
gene-825481	1.23232e-56	0.326117	0.43	0.305	8.94035e-52	G2M	gene-82548
gene-408381	1.31989e-56	0.336546	0.424	0.299	9.57567e-52	G2M	gene-40838
gene-89551	1.77189e-56	0.277678	0.332	0.218	1.28549e-51	G2M	gene-8955
gene-818591	2.83831e-56	0.302058	0.512	0.376	2.05917e-51	G2M	gene-81859
gene-761231	5.54989e-56	0.259372	0.303	0.195	4.02639e-51	G2M	gene-76123
gene-368351	1.31216e-55	0.251964	0.289	0.184	9.51958e-51	G2M	gene-36835
gene-24711	1.59729e-55	0.265497	0.402	0.278	1.15882e-50	G2M	gene-2471
gene-27392	2.36613e-55	0.256254	0.327	0.215	1.7166e-50	G2M	gene-27392
gene-39477	2.51045e-55	0.263868	0.281	0.177	1.82131e-50	G2M	gene-39477
gene-731891	2.91506e-55	0.255087	0.341	0.226	2.11485e-50	G2M	gene-73189
gene-650991	2.95158e-55	0.290125	0.486	0.354	2.14134e-50	G2M	gene-65099
gene-163881	4.26132e-55	0.310011	0.539	0.403	3.09154e-50	G2M	gene-16388
gene-100381	4.5066e-55	0.284351	0.345	0.231	3.26949e-50	G2M	gene-10038
gene-3851	4.57693e-55	0.251475	0.256	0.158	3.32051e-50	G2M	gene-385
gene-556131	4.60965e-55	0.29483	0.392	0.269	3.34426e-50	G2M	gene-55613
gene-425391	5.2341e-55	0.28522	0.338	0.224	3.79729e-50	G2M	gene-42539
gene-72333	7.27161e-55	0.285073	0.359	0.242	5.27548e-50	G2M	gene-72333
gene-137621	7.43773e-55	0.315835	0.414	0.293	5.396e-50	G2M	gene-13762
gene-820381	1.94441e-54	0.275835	0.294	0.189	1.41065e-49	G2M	gene-82038
gene-63471	2.16494e-54	0.253864	0.281	0.178	1.57064e-49	G2M	gene-6347
gene-779571	2.66507e-54	0.335046	0.409	0.289	1.93348e-49	G2M	gene-77957
gene-84428	2.963e-54	0.263038	0.264	0.165	2.14963e-49	G2M	gene-84428
gene-258451	1.26516e-53	0.289839	0.464	0.334	9.17864e-49	G2M	gene-25845
gene-144661	4.7082e-53	0.27963	0.315	0.208	3.41575e-48	G2M	gene-14466
gene-75941	4.83858e-53	0.318831	0.371	0.257	3.51034e-48	G2M	gene-7594
gene-697681	5.47671e-53	0.25517	0.684	0.551	3.9733e-48	G2M	gene-69768
gene-457511	5.73054e-53	0.293123	0.393	0.274	4.15745e-48	G2M	gene-45751
gene-237691	9.79557e-53	0.27928	0.517	0.386	7.10659e-48	G2M	gene-23769
gene-169781	1.09983e-52	0.285089	0.335	0.225	7.97917e-48	G2M	gene-16978
gene-568171	1.68484e-52	0.298456	0.383	0.266	1.22233e-47	G2M	gene-56817
gene-821431	2.20046e-52	0.266835	0.355	0.24	1.59641e-47	G2M	gene-82143
gene-14711	2.40186e-52	0.259916	0.371	0.255	1.74252e-47	G2M	gene-1471
gene-6	2.89951e-52	0.257376	0.27	0.172	2.10356e-47	G2M	gene-6
gene-495751	3.03248e-52	0.264327	0.359	0.246	2.20003e-47	G2M	gene-49575
gene-92521	3.87692e-52	0.311275	0.381	0.267	2.81267e-47	G2M	gene-9252
gene-705931	5.20314e-52	0.302819	0.415	0.294	3.77482e-47	G2M	gene-70593
gene-108631	7.48163e-52	0.306506	0.432	0.31	5.42785e-47	G2M	gene-10863
gene-11881	1.53051e-51	0.29254	0.333	0.225	1.11037e-46	G2M	gene-1188
gene-131011	1.69932e-51	0.26074	0.294	0.191	1.23284e-46	G2M	gene-13101
gene-213641	2.75392e-51	0.253656	0.352	0.239	1.99794e-46	G2M	gene-21364
gene-372311	2.84335e-51	0.279061	0.39	0.271	2.06283e-46	G2M	gene-37231
gene-727311	2.93346e-51	0.264753	0.353	0.241	2.1282e-46	G2M	gene-72731
gene-61746	3.21211e-51	0.256746	0.334	0.224	2.33035e-46	G2M	gene-61746
gene-619811	3.49585e-51	0.266457	0.338	0.228	2.5362e-46	G2M	gene-61981
gene-252991	6.38893e-51	0.267535	0.343	0.233	4.6351e-46	G2M	gene-25299
gene-51670	1.26647e-50	0.264701	0.332	0.223	9.18815e-46	G2M	gene-51670
gene-577301	1.38266e-50	0.269099	0.375	0.261	1.0031e-45	G2M	gene-57730
gene-550711	1.46727e-50	0.253446	0.277	0.178	1.06449e-45	G2M	gene-55071
gene-394211	1.67845e-50	0.280676	0.375	0.259	1.2177e-45	G2M	gene-39421
gene-148861	1.79997e-50	0.26022	0.402	0.282	1.30586e-45	G2M	gene-14886
gene-518491	2.22472e-50	0.290668	0.271	0.175	1.61401e-45	G2M	gene-51849
gene-424061	2.72494e-50	0.27803	0.358	0.245	1.97692e-45	G2M	gene-42406
gene-170601	4.14738e-50	0.262952	0.366	0.253	3.00888e-45	G2M	gene-17060
gene-173581	4.42962e-50	0.270388	0.6	0.467	3.21365e-45	G2M	gene-17358
gene-660941	5.02803e-50	0.253711	0.33	0.222	3.64779e-45	G2M	gene-66094
gene-410151	6.59915e-50	0.279976	0.385	0.271	4.78762e-45	G2M	gene-41015
gene-851111	9.84435e-50	0.279172	0.455	0.33	7.14198e-45	G2M	gene-85111
gene-435291	2.12425e-49	0.268251	0.337	0.229	1.54113e-44	G2M	gene-43529
gene-596971	3.82501e-49	0.280669	0.448	0.326	2.77501e-44	G2M	gene-59697
gene-600601	2.3418e-48	0.263835	0.322	0.219	1.69895e-43	G2M	gene-60060
gene-697871	2.70522e-48	0.258928	0.33	0.224	1.96261e-43	G2M	gene-69787
gene-435781	7.42581e-48	0.254828	0.336	0.229	5.38735e-43	G2M	gene-43578
[truncated: 1,253 more rows]
