# Supplementary material for: Single-cell landscape of long and short glandular trichomes in Nicotiana tabacum leaves
Source: iScience. 2024 Aug 3;27(9):110650. doi: 10.1016/j.isci.2024.110650 (PMC11382123; doi:10.1016/j.isci.2024.110650)
Supplement: Table S4. GO enrichment results of cell types, related to Figure 2 [file mmc4.xlsx]

## Sheet: TableS4
TableS4	Gene ontology enrichment analysis results of each cellular cluster.
	ONTOLOGY	ID	Description	GeneRatio	BgRatio	pvalue	p.adjust	qvalue	geneID	Count	Cluster
GO:0006631	BP	GO:0006631	fatty acid metabolic process	15/96	354/18328	4.58721e-10	3.06426e-07	2.79578e-07	gene_54713/gene_20149/gene_36872/gene_68281/gene_17104/gene_81688/gene_12989/gene_11844/gene_43551/gene_26757/gene_28891/gene_58411/gene_58711/gene_58311/gene_24752	15	Epidermis
GO:0010025	BP	GO:0010025	wax biosynthetic process	7/96	47/18328	4.5919e-09	1.3847e-06	1.26338e-06	gene_26336/gene_20149/gene_17104/gene_22568/gene_69278/gene_11844/gene_28891	7	Epidermis
GO:0010166	BP	GO:0010166	wax metabolic process	7/96	49/18328	6.21871e-09	1.3847e-06	1.26338e-06	gene_26336/gene_20149/gene_17104/gene_22568/gene_69278/gene_11844/gene_28891	7	Epidermis
GO:1901570	BP	GO:1901570	fatty acid derivative biosynthetic process	7/96	54/18328	1.25511e-08	2.09604e-06	1.9124e-06	gene_26336/gene_20149/gene_17104/gene_22568/gene_69278/gene_11844/gene_28891	7	Epidermis
GO:0010143	BP	GO:0010143	cutin biosynthetic process	6/96	37/18328	3.59512e-08	4.80307e-06	4.38226e-06	gene_54713/gene_35601/gene_17104/gene_11844/gene_26757/gene_8136	6	Epidermis
GO:0042335	BP	GO:0042335	cuticle development	6/96	48/18328	1.81177e-07	2.0171e-05	1.84037e-05	gene_16845/gene_18123/gene_48727/gene_22568/gene_45866/gene_83397	6	Epidermis
GO:1901568	BP	GO:1901568	fatty acid derivative metabolic process	7/96	82/18328	2.39175e-07	2.28241e-05	2.08244e-05	gene_26336/gene_20149/gene_17104/gene_22568/gene_69278/gene_11844/gene_28891	7	Epidermis
GO:0042761	BP	GO:0042761	very long-chain fatty acid biosynthetic process	3/96	21/18328	0.000172959	0.0144421	0.0131767	gene_20149/gene_28891/gene_58311	3	Epidermis
GO:0001676	BP	GO:0001676	long-chain fatty acid metabolic process	4/96	57/18328	0.000225715	0.0167531	0.0152853	gene_54713/gene_17104/gene_11844/gene_26757	4	Epidermis
GO:0034440	BP	GO:0034440	lipid oxidation	5/96	112/18328	0.000305997	0.0204406	0.0186497	gene_36872/gene_68281/gene_12989/gene_14535/gene_24752	5	Epidermis
GO:0000038	BP	GO:0000038	very long-chain fatty acid metabolic process	3/96	29/18328	0.000460968	0.0262117	0.0239152	gene_20149/gene_28891/gene_58311	3	Epidermis
GO:0071472	BP	GO:0071472	cellular response to salt stress	4/96	69/18328	0.000470869	0.0262117	0.0239152	gene_70998/gene_28045/gene_15637/gene_61618	4	Epidermis
GO:0004467	MF	GO:0004467	long-chain fatty acid-CoA ligase activity	4/79	20/15723	2.69024e-06	0.000344637	0.00031186	gene_54713/gene_17104/gene_11844/gene_26757	4	Epidermis
GO:0015645	MF	GO:0015645	fatty acid ligase activity	4/79	22/15723	4.03084e-06	0.000344637	0.00031186	gene_54713/gene_17104/gene_11844/gene_26757	4	Epidermis
GO:0016405	MF	GO:0016405	CoA-ligase activity	5/79	52/15723	6.08635e-06	0.000346922	0.000313928	gene_54713/gene_17104/gene_11844/gene_43551/gene_26757	5	Epidermis
GO:0016878	MF	GO:0016878	acid-thiol ligase activity	5/79	59/15723	1.14069e-05	0.000487645	0.000441267	gene_54713/gene_17104/gene_11844/gene_43551/gene_26757	5	Epidermis
GO:0016877	MF	GO:0016877	ligase activity, forming carbon-sulfur bonds	5/79	77/15723	4.19538e-05	0.00143482	0.00129836	gene_54713/gene_17104/gene_11844/gene_43551/gene_26757	5	Epidermis
GO:0016832	MF	GO:0016832	aldehyde-lyase activity	3/79	16/15723	6.52217e-05	0.00185882	0.00168203	gene_36872/gene_68281/gene_12989	3	Epidermis
GO:0004312	MF	GO:0004312	fatty acid synthase activity	3/79	35/15723	0.000711653	0.0173847	0.0157313	gene_26336/gene_69278/gene_58711	3	Epidermis
GO:0010295	MF	GO:0010295	(+)-abscisic acid 8'-hydroxylase activity	2/79	10/15723	0.0010928	0.0233587	0.0211371	gene_7634/gene_36638	2	Epidermis
GO:0009922	MF	GO:0009922	fatty acid elongase activity	2/79	11/15723	0.0013313	0.0252947	0.022889	gene_26336/gene_69278	2	Epidermis
GO:0071103	BP	GO:0071103	DNA conformation change	25/140	236/18328	1.24248e-21	9.35585e-19	5.25764e-19	gene_69995/gene_2552/gene_57389/gene_75800/gene_23395/gene_67880/gene_84513/gene_40305/gene_80102/gene_48653/gene_80101/gene_44765/gene_3086/gene_37587/gene_39576/gene_7843/gene_47817/gene_39267/gene_4052/gene_3391/gene_1572/gene_68046/gene_40164/gene_14052/gene_66149	25	G1S
GO:0006260	BP	GO:0006260	DNA replication	24/140	293/18328	3.67211e-18	1.38255e-15	7.7694e-16	gene_36558/gene_47328/gene_2552/gene_57389/gene_18983/gene_40305/gene_70240/gene_1393/gene_11102/gene_48982/gene_65714/gene_7809/gene_3086/gene_1085/gene_49284/gene_37587/gene_340/gene_39576/gene_7843/gene_59839/gene_47817/gene_39267/gene_44233/gene_4052	24	G1S
GO:0006310	BP	GO:0006310	DNA recombination	24/140	306/18328	1.00207e-17	2.51519e-15	1.41344e-15	gene_2552/gene_57389/gene_75800/gene_23395/gene_67880/gene_9592/gene_84513/gene_55293/gene_58798/gene_18581/gene_62055/gene_60508/gene_74372/gene_40305/gene_1393/gene_11102/gene_66096/gene_65714/gene_80471/gene_75281/gene_49284/gene_83367/gene_17378/gene_74796	24	G1S
GO:0006302	BP	GO:0006302	double-strand break repair	22/140	246/18328	1.58698e-17	2.98749e-15	1.67886e-15	gene_2552/gene_57389/gene_75800/gene_23395/gene_9286/gene_67880/gene_47529/gene_84513/gene_55293/gene_58798/gene_18581/gene_62055/gene_60508/gene_74372/gene_40305/gene_1393/gene_66096/gene_7809/gene_75281/gene_1085/gene_83367/gene_74796	22	G1S
GO:0006268	BP	GO:0006268	DNA unwinding involved in DNA replication	9/140	15/18328	3.28506e-16	4.9473e-14	2.7802e-14	gene_2552/gene_57389/gene_3086/gene_37587/gene_39576/gene_7843/gene_47817/gene_39267/gene_4052	9	G1S
GO:0006333	BP	GO:0006333	chromatin assembly or disassembly	15/140	115/18328	1.02465e-14	1.28594e-12	7.22649e-13	gene_69995/gene_23395/gene_67880/gene_80102/gene_48653/gene_80101/gene_44765/gene_69768/gene_24550/gene_3391/gene_1572/gene_68046/gene_40164/gene_14052/gene_69895	15	G1S
GO:0006261	BP	GO:0006261	DNA-dependent DNA replication	19/140	248/18328	5.00243e-14	5.38119e-12	3.02403e-12	gene_2552/gene_57389/gene_1393/gene_11102/gene_48982/gene_65714/gene_7809/gene_3086/gene_1085/gene_49284/gene_37587/gene_340/gene_39576/gene_7843/gene_59839/gene_47817/gene_39267/gene_44233/gene_4052	19	G1S
GO:0071824	BP	GO:0071824	protein-DNA complex subunit organization	17/140	207/18328	3.76203e-13	3.54101e-11	1.98992e-11	gene_69995/gene_23395/gene_67880/gene_55293/gene_60508/gene_80102/gene_48653/gene_80101/gene_44765/gene_44233/gene_3391/gene_1572/gene_68046/gene_40164/gene_56917/gene_14052/gene_43653	17	G1S
GO:0032508	BP	GO:0032508	DNA duplex unwinding	13/140	98/18328	5.28649e-13	4.42303e-11	2.48558e-11	gene_2552/gene_57389/gene_75800/gene_84513/gene_40305/gene_3086/gene_37587/gene_39576/gene_7843/gene_47817/gene_39267/gene_4052/gene_66149	13	G1S
GO:0000724	BP	GO:0000724	double-strand break repair via homologous recombination	15/140	157/18328	1.08556e-12	7.26402e-11	4.08211e-11	gene_2552/gene_57389/gene_75800/gene_23395/gene_67880/gene_84513/gene_55293/gene_62055/gene_60508/gene_74372/gene_40305/gene_1393/gene_66096/gene_75281/gene_74796	15	G1S
GO:0000725	BP	GO:0000725	recombinational repair	15/140	157/18328	1.08556e-12	7.26402e-11	4.08211e-11	gene_2552/gene_57389/gene_75800/gene_23395/gene_67880/gene_84513/gene_55293/gene_62055/gene_60508/gene_74372/gene_40305/gene_1393/gene_66096/gene_75281/gene_74796	15	G1S
GO:0032392	BP	GO:0032392	DNA geometric change	13/140	104/18328	1.15761e-12	7.26402e-11	4.08211e-11	gene_2552/gene_57389/gene_75800/gene_84513/gene_40305/gene_3086/gene_37587/gene_39576/gene_7843/gene_47817/gene_39267/gene_4052/gene_66149	13	G1S
GO:0031497	BP	GO:0031497	chromatin assembly	12/140	101/18328	1.63365e-11	9.46262e-10	5.31764e-10	gene_69995/gene_23395/gene_67880/gene_80102/gene_48653/gene_80101/gene_44765/gene_3391/gene_1572/gene_68046/gene_40164/gene_14052	12	G1S
GO:0034728	BP	GO:0034728	nucleosome organization	11/140	85/18328	4.57425e-11	2.46029e-09	1.38259e-09	gene_23395/gene_67880/gene_80102/gene_48653/gene_80101/gene_44765/gene_3391/gene_1572/gene_68046/gene_40164/gene_14052	11	G1S
GO:0051052	BP	GO:0051052	regulation of DNA metabolic process	17/140	293/18328	9.75092e-11	4.89496e-09	2.75079e-09	gene_69995/gene_2552/gene_57389/gene_75800/gene_84513/gene_58798/gene_18581/gene_11102/gene_80471/gene_49284/gene_39576/gene_83367/gene_7843/gene_44233/gene_4052/gene_27499/gene_82581	17	G1S
GO:0006323	BP	GO:0006323	DNA packaging	12/140	121/18328	1.40901e-10	6.46179e-09	3.63128e-09	gene_69995/gene_23395/gene_67880/gene_80102/gene_48653/gene_80101/gene_44765/gene_3391/gene_1572/gene_68046/gene_40164/gene_14052	12	G1S
GO:1903047	BP	GO:1903047	mitotic cell cycle process	21/140	489/18328	1.45884e-10	6.46179e-09	3.63128e-09	gene_2552/gene_25017/gene_13571/gene_57389/gene_23395/gene_55903/gene_67880/gene_9243/gene_84350/gene_82933/gene_1393/gene_11102/gene_48982/gene_65714/gene_55897/gene_6052/gene_5212/gene_49284/gene_340/gene_25444/gene_36430	21	G1S
GO:2001252	BP	GO:2001252	positive regulation of chromosome organization	11/140	102/18328	3.42126e-10	1.43123e-08	8.04296e-09	gene_69995/gene_2552/gene_57389/gene_9243/gene_55293/gene_58798/gene_18581/gene_62055/gene_60508/gene_74372/gene_27499	11	G1S
GO:0065004	BP	GO:0065004	protein-DNA complex assembly	13/140	164/18328	3.92695e-10	1.55631e-08	8.7459e-09	gene_69995/gene_23395/gene_67880/gene_55293/gene_60508/gene_44765/gene_44233/gene_3391/gene_1572/gene_68046/gene_56917/gene_14052/gene_43653	13	G1S
GO:0045814	BP	GO:0045814	negative regulation of gene expression, epigenetic	13/140	176/18328	9.41499e-10	3.54474e-08	1.99201e-08	gene_69995/gene_25017/gene_29503/gene_61725/gene_58910/gene_74449/gene_74079/gene_14488/gene_61622/gene_73215/gene_40012/gene_62464/gene_82581	13	G1S
GO:0009934	BP	GO:0009934	regulation of meristem structural organization	7/140	27/18328	1.01981e-09	3.65675e-08	2.05496e-08	gene_23395/gene_67880/gene_55293/gene_60508/gene_84350/gene_82933/gene_1580	7	G1S
GO:0010564	BP	GO:0010564	regulation of cell cycle process	14/140	249/18328	7.21419e-09	2.46922e-07	1.38761e-07	gene_2552/gene_57389/gene_23395/gene_67880/gene_9243/gene_55293/gene_62055/gene_60508/gene_74372/gene_1393/gene_11102/gene_80471/gene_49284/gene_73978	14	G1S
GO:0033260	BP	GO:0033260	nuclear DNA replication	7/140	38/18328	1.35132e-08	4.42412e-07	2.48619e-07	gene_2552/gene_57389/gene_11102/gene_48982/gene_65714/gene_49284/gene_44233	7	G1S
GO:0006270	BP	GO:0006270	DNA replication initiation	7/140	40/18328	1.97104e-08	5.97888e-07	3.35991e-07	gene_48982/gene_7809/gene_1085/gene_39576/gene_7843/gene_44233/gene_4052	7	G1S
GO:0035066	BP	GO:0035066	positive regulation of histone acetylation	6/140	24/18328	2.14382e-08	5.97888e-07	3.35991e-07	gene_55293/gene_58798/gene_18581/gene_62055/gene_60508/gene_74372	6	G1S
GO:1901985	BP	GO:1901985	positive regulation of protein acetylation	6/140	24/18328	2.14382e-08	5.97888e-07	3.35991e-07	gene_55293/gene_58798/gene_18581/gene_62055/gene_60508/gene_74372	6	G1S
GO:2000758	BP	GO:2000758	positive regulation of peptidyl-lysine acetylation	6/140	24/18328	2.14382e-08	5.97888e-07	3.35991e-07	gene_55293/gene_58798/gene_18581/gene_62055/gene_60508/gene_74372	6	G1S
GO:0040029	BP	GO:0040029	regulation of gene expression, epigenetic	17/140	420/18328	2.26966e-08	6.10377e-07	3.43009e-07	gene_69995/gene_25017/gene_13571/gene_55903/gene_29503/gene_61725/gene_58910/gene_74449/gene_74079/gene_14488/gene_61622/gene_73215/gene_55897/gene_40012/gene_62464/gene_82581/gene_21238	17	G1S
GO:0048509	BP	GO:0048509	regulation of meristem development	13/140	231/18328	2.52472e-08	6.55558e-07	3.68399e-07	gene_23395/gene_67880/gene_55293/gene_60508/gene_84350/gene_82933/gene_80102/gene_48653/gene_80101/gene_39576/gene_7843/gene_1580/gene_40164	13	G1S
GO:0006334	BP	GO:0006334	nucleosome assembly	7/140	42/18328	2.81616e-08	7.06855e-07	3.97226e-07	gene_23395/gene_67880/gene_44765/gene_3391/gene_1572/gene_68046/gene_14052	7	G1S
GO:0000018	BP	GO:0000018	regulation of DNA recombination	8/140	70/18328	6.00443e-08	1.4585e-06	8.1962e-07	gene_75800/gene_84513/gene_58798/gene_18581/gene_11102/gene_80471/gene_49284/gene_83367	8	G1S
GO:0009263	BP	GO:0009263	deoxyribonucleotide biosynthetic process	5/140	16/18328	9.8815e-08	2.32524e-06	1.3067e-06	gene_36558/gene_47328/gene_18983/gene_70240/gene_34747	5	G1S
GO:0010216	BP	GO:0010216	maintenance of DNA methylation	6/140	31/18328	1.12232e-07	2.56093e-06	1.43915e-06	gene_69995/gene_1332/gene_13571/gene_55903/gene_55897/gene_1288	6	G1S
GO:0009200	BP	GO:0009200	deoxyribonucleoside triphosphate metabolic process	5/140	18/18328	1.9146e-07	4.11913e-06	2.3148e-06	gene_36558/gene_47328/gene_18983/gene_70240/gene_34747	5	G1S
GO:0032776	BP	GO:0032776	DNA methylation on cytosine	5/140	18/18328	1.9146e-07	4.11913e-06	2.3148e-06	gene_69995/gene_25017/gene_13571/gene_55903/gene_55897	5	G1S
GO:0009262	BP	GO:0009262	deoxyribonucleotide metabolic process	5/140	19/18328	2.58246e-07	5.40165e-06	3.03553e-06	gene_36558/gene_47328/gene_18983/gene_70240/gene_34747	5	G1S
GO:0010638	BP	GO:0010638	positive regulation of organelle organization	11/140	202/18328	4.35932e-07	8.87181e-06	4.98563e-06	gene_69995/gene_2552/gene_57389/gene_9243/gene_55293/gene_58798/gene_18581/gene_62055/gene_60508/gene_74372/gene_27499	11	G1S
GO:1905269	BP	GO:1905269	positive regulation of chromatin organization	7/140	62/18328	4.52081e-07	8.95835e-06	5.03426e-06	gene_69995/gene_55293/gene_58798/gene_18581/gene_62055/gene_60508/gene_74372	7	G1S
GO:0045786	BP	GO:0045786	negative regulation of cell cycle	10/140	168/18328	6.59468e-07	1.27328e-05	7.15537e-06	gene_2552/gene_57389/gene_55293/gene_62055/gene_60508/gene_74372/gene_1393/gene_80471/gene_73978/gene_44233	10	G1S
GO:0043414	BP	GO:0043414	macromolecule methylation	15/140	422/18328	8.39221e-07	1.57983e-05	8.87807e-06	gene_69995/gene_1332/gene_25017/gene_13571/gene_55903/gene_55293/gene_58798/gene_18581/gene_60508/gene_55897/gene_1288/gene_70345/gene_1152/gene_82581/gene_83096	15	G1S
GO:0035065	BP	GO:0035065	regulation of histone acetylation	6/140	46/18328	1.29961e-06	2.27583e-05	1.27893e-05	gene_55293/gene_58798/gene_18581/gene_62055/gene_60508/gene_74372	6	G1S
GO:1901983	BP	GO:1901983	regulation of protein acetylation	6/140	46/18328	1.29961e-06	2.27583e-05	1.27893e-05	gene_55293/gene_58798/gene_18581/gene_62055/gene_60508/gene_74372	6	G1S
GO:2000756	BP	GO:2000756	regulation of peptidyl-lysine acetylation	6/140	46/18328	1.29961e-06	2.27583e-05	1.27893e-05	gene_55293/gene_58798/gene_18581/gene_62055/gene_60508/gene_74372	6	G1S
GO:0044770	BP	GO:0044770	cell cycle phase transition	10/140	182/18328	1.37028e-06	2.34504e-05	1.31782e-05	gene_23395/gene_67880/gene_84350/gene_82933/gene_1393/gene_11102/gene_48982/gene_49284/gene_73978/gene_340	10	G1S
GO:0016584	BP	GO:0016584	nucleosome positioning	4/140	12/18328	1.53941e-06	2.51994e-05	1.41611e-05	gene_80102/gene_48653/gene_80101/gene_40164	4	G1S
GO:1900036	BP	GO:1900036	positive regulation of cellular response to heat	4/140	12/18328	1.53941e-06	2.51994e-05	1.41611e-05	gene_80102/gene_48653/gene_80101/gene_40164	4	G1S
GO:0051054	BP	GO:0051054	positive regulation of DNA metabolic process	8/140	107/18328	1.63562e-06	2.62048e-05	1.47261e-05	gene_69995/gene_2552/gene_57389/gene_58798/gene_18581/gene_11102/gene_49284/gene_27499	8	G1S
GO:0071480	BP	GO:0071480	cellular response to gamma radiation	4/140	13/18328	2.21041e-06	3.45453e-05	1.94132e-05	gene_55293/gene_62055/gene_60508/gene_74372	4	G1S
GO:0016458	BP	GO:0016458	gene silencing	14/140	398/18328	2.24797e-06	3.45453e-05	1.94132e-05	gene_69995/gene_25017/gene_29503/gene_61725/gene_58910/gene_74449/gene_74079/gene_14488/gene_61622/gene_73215/gene_40012/gene_62464/gene_82581/gene_21238	14	G1S
GO:0016571	BP	GO:0016571	histone methylation	10/140	196/18328	2.6749e-06	4.02839e-05	2.26381e-05	gene_1332/gene_25017/gene_55293/gene_58798/gene_18581/gene_60508/gene_1288/gene_70345/gene_1152/gene_83096	10	G1S
GO:0010212	BP	GO:0010212	response to ionizing radiation	8/140	115/18328	2.81993e-06	4.16354e-05	2.33975e-05	gene_55293/gene_58798/gene_18581/gene_62055/gene_60508/gene_74372/gene_1393/gene_74796	8	G1S
GO:0034968	BP	GO:0034968	histone lysine methylation	9/140	155/18328	2.98954e-06	4.32908e-05	2.43278e-05	gene_1332/gene_25017/gene_55293/gene_58798/gene_18581/gene_60508/gene_1288/gene_70345/gene_1152	9	G1S
GO:0051055	BP	GO:0051055	negative regulation of lipid biosynthetic process	4/140	14/18328	3.07623e-06	4.37057e-05	2.4561e-05	gene_55293/gene_62055/gene_60508/gene_74372	4	G1S
GO:0051726	BP	GO:0051726	regulation of cell cycle	15/140	472/18328	3.34459e-06	4.66385e-05	2.62091e-05	gene_2552/gene_57389/gene_23395/gene_67880/gene_9243/gene_55293/gene_62055/gene_60508/gene_74372/gene_1393/gene_11102/gene_80471/gene_49284/gene_73978/gene_44233	15	G1S
GO:0030174	BP	GO:0030174	regulation of DNA-dependent DNA replication initiation	4/140	15/18328	4.17e-06	5.65846e-05	3.17985e-05	gene_39576/gene_7843/gene_44233/gene_4052	4	G1S
GO:0044772	BP	GO:0044772	mitotic cell cycle phase transition	9/140	163/18328	4.51941e-06	5.65846e-05	3.17985e-05	gene_23395/gene_67880/gene_84350/gene_82933/gene_1393/gene_11102/gene_48982/gene_49284/gene_340	9	G1S
GO:0031058	BP	GO:0031058	positive regulation of histone modification	6/140	57/18328	4.69964e-06	5.65846e-05	3.17985e-05	gene_55293/gene_58798/gene_18581/gene_62055/gene_60508/gene_74372	6	G1S
GO:0080135	BP	GO:0080135	regulation of cellular response to stress	10/140	212/18328	5.38253e-06	5.65846e-05	3.17985e-05	gene_75800/gene_84513/gene_1393/gene_11102/gene_80102/gene_48653/gene_80101/gene_49284/gene_25444/gene_40164	10	G1S
GO:0002639	BP	GO:0002639	positive regulation of immunoglobulin production	4/140	16/18328	5.52707e-06	5.65846e-05	3.17985e-05	gene_58798/gene_18581/gene_11102/gene_49284	4	G1S
GO:0002699	BP	GO:0002699	positive regulation of immune effector process	4/140	16/18328	5.52707e-06	5.65846e-05	3.17985e-05	gene_58798/gene_18581/gene_11102/gene_49284	4	G1S
GO:0002702	BP	GO:0002702	positive regulation of production of molecular mediator of immune response	4/140	16/18328	5.52707e-06	5.65846e-05	3.17985e-05	gene_58798/gene_18581/gene_11102/gene_49284	4	G1S
GO:0002705	BP	GO:0002705	positive regulation of leukocyte mediated immunity	4/140	16/18328	5.52707e-06	5.65846e-05	3.17985e-05	gene_58798/gene_18581/gene_11102/gene_49284	4	G1S
GO:0002708	BP	GO:0002708	positive regulation of lymphocyte mediated immunity	4/140	16/18328	5.52707e-06	5.65846e-05	3.17985e-05	gene_58798/gene_18581/gene_11102/gene_49284	4	G1S
GO:0002714	BP	GO:0002714	positive regulation of B cell mediated immunity	4/140	16/18328	5.52707e-06	5.65846e-05	3.17985e-05	gene_58798/gene_18581/gene_11102/gene_49284	4	G1S
GO:0002821	BP	GO:0002821	positive regulation of adaptive immune response	4/140	16/18328	5.52707e-06	5.65846e-05	3.17985e-05	gene_58798/gene_18581/gene_11102/gene_49284	4	G1S
GO:0002824	BP	GO:0002824	positive regulation of adaptive immune response based on somatic recombination of immune receptors built from immunoglobulin superfamily domains	4/140	16/18328	5.52707e-06	5.65846e-05	3.17985e-05	gene_58798/gene_18581/gene_11102/gene_49284	4	G1S
GO:0002891	BP	GO:0002891	positive regulation of immunoglobulin mediated immune response	4/140	16/18328	5.52707e-06	5.65846e-05	3.17985e-05	gene_58798/gene_18581/gene_11102/gene_49284	4	G1S
GO:0045830	BP	GO:0045830	positive regulation of isotype switching	4/140	16/18328	5.52707e-06	5.65846e-05	3.17985e-05	gene_58798/gene_18581/gene_11102/gene_49284	4	G1S
GO:0045833	BP	GO:0045833	negative regulation of lipid metabolic process	4/140	16/18328	5.52707e-06	5.65846e-05	3.17985e-05	gene_55293/gene_62055/gene_60508/gene_74372	4	G1S
GO:0050871	BP	GO:0050871	positive regulation of B cell activation	4/140	16/18328	5.52707e-06	5.65846e-05	3.17985e-05	gene_58798/gene_18581/gene_11102/gene_49284	4	G1S
GO:1900034	BP	GO:1900034	regulation of cellular response to heat	4/140	16/18328	5.52707e-06	5.65846e-05	3.17985e-05	gene_80102/gene_48653/gene_80101/gene_40164	4	G1S
GO:0002200	BP	GO:0002200	somatic diversification of immune receptors	5/140	34/18328	5.63592e-06	5.65846e-05	3.17985e-05	gene_58798/gene_18581/gene_11102/gene_49284/gene_17378	5	G1S
GO:0002377	BP	GO:0002377	immunoglobulin production	5/140	34/18328	5.63592e-06	5.65846e-05	3.17985e-05	gene_58798/gene_18581/gene_11102/gene_49284/gene_17378	5	G1S
GO:0002440	BP	GO:0002440	production of molecular mediator of immune response	5/140	34/18328	5.63592e-06	5.65846e-05	3.17985e-05	gene_58798/gene_18581/gene_11102/gene_49284/gene_17378	5	G1S
GO:0016445	BP	GO:0016445	somatic diversification of immunoglobulins	5/140	34/18328	5.63592e-06	5.65846e-05	3.17985e-05	gene_58798/gene_18581/gene_11102/gene_49284/gene_17378	5	G1S
GO:0018022	BP	GO:0018022	peptidyl-lysine methylation	9/140	169/18328	6.06924e-06	6.01334e-05	3.37927e-05	gene_1332/gene_25017/gene_55293/gene_58798/gene_18581/gene_60508/gene_1288/gene_70345/gene_1152	9	G1S
GO:0006479	BP	GO:0006479	protein methylation	10/140	219/18328	7.1692e-06	6.76278e-05	3.80043e-05	gene_1332/gene_25017/gene_55293/gene_58798/gene_18581/gene_60508/gene_1288/gene_70345/gene_1152/gene_83096	10	G1S
GO:0008213	BP	GO:0008213	protein alkylation	10/140	219/18328	7.1692e-06	6.76278e-05	3.80043e-05	gene_1332/gene_25017/gene_55293/gene_58798/gene_18581/gene_60508/gene_1288/gene_70345/gene_1152/gene_83096	10	G1S
GO:0010069	BP	GO:0010069	zygote asymmetric cytokinesis in embryo sac	4/140	17/18328	7.18489e-06	6.76278e-05	3.80043e-05	gene_25017/gene_13571/gene_55903/gene_55897	4	G1S
GO:0010070	BP	GO:0010070	zygote asymmetric cell division	4/140	17/18328	7.18489e-06	6.76278e-05	3.80043e-05	gene_25017/gene_13571/gene_55903/gene_55897	4	G1S
GO:0071897	BP	GO:0071897	DNA biosynthetic process	8/140	131/18328	7.44454e-06	6.92066e-05	3.88915e-05	gene_2552/gene_57389/gene_7809/gene_1085/gene_24482/gene_73978/gene_340/gene_27499	8	G1S
GO:0033044	BP	GO:0033044	regulation of chromosome organization	11/140	272/18328	7.85847e-06	7.21638e-05	4.05533e-05	gene_69995/gene_2552/gene_57389/gene_9243/gene_55293/gene_58798/gene_18581/gene_62055/gene_60508/gene_74372/gene_27499	11	G1S
GO:0002696	BP	GO:0002696	positive regulation of leukocyte activation	4/140	18/18328	9.18302e-06	8.23192e-05	4.62603e-05	gene_58798/gene_18581/gene_11102/gene_49284	4	G1S
GO:0051251	BP	GO:0051251	positive regulation of lymphocyte activation	4/140	18/18328	9.18302e-06	8.23192e-05	4.62603e-05	gene_58798/gene_18581/gene_11102/gene_49284	4	G1S
GO:0007062	BP	GO:0007062	sister chromatid cohesion	6/140	64/18328	9.29363e-06	8.23306e-05	4.62667e-05	gene_2552/gene_57389/gene_9243/gene_72789/gene_74796/gene_19102	6	G1S
GO:0042304	BP	GO:0042304	regulation of fatty acid biosynthetic process	4/140	19/18328	1.1563e-05	0.000101243	5.68948e-05	gene_55293/gene_62055/gene_60508/gene_74372	4	G1S
GO:0045944	BP	GO:0045944	positive regulation of transcription by RNA polymerase II	11/140	289/18328	1.38824e-05	0.000111538	6.26803e-05	gene_38743/gene_10715/gene_55293/gene_58798/gene_18581/gene_62055/gene_60508/gene_74372/gene_56917/gene_71802/gene_43653	11	G1S
GO:0002637	BP	GO:0002637	regulation of immunoglobulin production	4/140	20/18328	1.43681e-05	0.000111538	6.26803e-05	gene_58798/gene_18581/gene_11102/gene_49284	4	G1S
GO:0002700	BP	GO:0002700	regulation of production of molecular mediator of immune response	4/140	20/18328	1.43681e-05	0.000111538	6.26803e-05	gene_58798/gene_18581/gene_11102/gene_49284	4	G1S
GO:0002703	BP	GO:0002703	regulation of leukocyte mediated immunity	4/140	20/18328	1.43681e-05	0.000111538	6.26803e-05	gene_58798/gene_18581/gene_11102/gene_49284	4	G1S
GO:0002706	BP	GO:0002706	regulation of lymphocyte mediated immunity	4/140	20/18328	1.43681e-05	0.000111538	6.26803e-05	gene_58798/gene_18581/gene_11102/gene_49284	4	G1S
GO:0002712	BP	GO:0002712	regulation of B cell mediated immunity	4/140	20/18328	1.43681e-05	0.000111538	6.26803e-05	gene_58798/gene_18581/gene_11102/gene_49284	4	G1S
GO:0002819	BP	GO:0002819	regulation of adaptive immune response	4/140	20/18328	1.43681e-05	0.000111538	6.26803e-05	gene_58798/gene_18581/gene_11102/gene_49284	4	G1S
GO:0002822	BP	GO:0002822	regulation of adaptive immune response based on somatic recombination of immune receptors built from immunoglobulin superfamily domains	4/140	20/18328	1.43681e-05	0.000111538	6.26803e-05	gene_58798/gene_18581/gene_11102/gene_49284	4	G1S
GO:0002889	BP	GO:0002889	regulation of immunoglobulin mediated immune response	4/140	20/18328	1.43681e-05	0.000111538	6.26803e-05	gene_58798/gene_18581/gene_11102/gene_49284	4	G1S
GO:0045191	BP	GO:0045191	regulation of isotype switching	4/140	20/18328	1.43681e-05	0.000111538	6.26803e-05	gene_58798/gene_18581/gene_11102/gene_49284	4	G1S
GO:0050864	BP	GO:0050864	regulation of B cell activation	4/140	20/18328	1.43681e-05	0.000111538	6.26803e-05	gene_58798/gene_18581/gene_11102/gene_49284	4	G1S
GO:0044786	BP	GO:0044786	cell cycle DNA replication	7/140	104/18328	1.49601e-05	0.000114949	6.45968e-05	gene_2552/gene_57389/gene_11102/gene_48982/gene_65714/gene_49284/gene_44233	7	G1S
GO:0016570	BP	GO:0016570	histone modification	13/140	408/18328	1.51658e-05	0.000115352	6.48237e-05	gene_1332/gene_25017/gene_55293/gene_58798/gene_18581/gene_62055/gene_60508/gene_74372/gene_1288/gene_70345/gene_1152/gene_83367/gene_83096	13	G1S
GO:0050867	BP	GO:0050867	positive regulation of cell activation	4/140	21/18328	1.76438e-05	0.000132858	7.46613e-05	gene_58798/gene_18581/gene_11102/gene_49284	4	G1S
GO:0051130	BP	GO:0051130	positive regulation of cellular component organization	11/140	302/18328	2.08818e-05	0.000140366	7.88807e-05	gene_69995/gene_2552/gene_57389/gene_9243/gene_55293/gene_58798/gene_18581/gene_62055/gene_60508/gene_74372/gene_27499	11	G1S
GO:0002204	BP	GO:0002204	somatic recombination of immunoglobulin genes involved in immune response	4/140	22/18328	2.14371e-05	0.000140366	7.88807e-05	gene_58798/gene_18581/gene_11102/gene_49284	4	G1S
GO:0002208	BP	GO:0002208	somatic diversification of immunoglobulins involved in immune response	4/140	22/18328	2.14371e-05	0.000140366	7.88807e-05	gene_58798/gene_18581/gene_11102/gene_49284	4	G1S
GO:0002250	BP	GO:0002250	adaptive immune response	4/140	22/18328	2.14371e-05	0.000140366	7.88807e-05	gene_58798/gene_18581/gene_11102/gene_49284	4	G1S
GO:0002285	BP	GO:0002285	lymphocyte activation involved in immune response	4/140	22/18328	2.14371e-05	0.000140366	7.88807e-05	gene_58798/gene_18581/gene_11102/gene_49284	4	G1S
GO:0002312	BP	GO:0002312	B cell activation involved in immune response	4/140	22/18328	2.14371e-05	0.000140366	7.88807e-05	gene_58798/gene_18581/gene_11102/gene_49284	4	G1S
GO:0002381	BP	GO:0002381	immunoglobulin production involved in immunoglobulin-mediated immune response	4/140	22/18328	2.14371e-05	0.000140366	7.88807e-05	gene_58798/gene_18581/gene_11102/gene_49284	4	G1S
GO:0002449	BP	GO:0002449	lymphocyte mediated immunity	4/140	22/18328	2.14371e-05	0.000140366	7.88807e-05	gene_58798/gene_18581/gene_11102/gene_49284	4	G1S
GO:0002460	BP	GO:0002460	adaptive immune response based on somatic recombination of immune receptors built from immunoglobulin superfamily domains	4/140	22/18328	2.14371e-05	0.000140366	7.88807e-05	gene_58798/gene_18581/gene_11102/gene_49284	4	G1S
GO:0002562	BP	GO:0002562	somatic diversification of immune receptors via germline recombination within a single locus	4/140	22/18328	2.14371e-05	0.000140366	7.88807e-05	gene_58798/gene_18581/gene_11102/gene_49284	4	G1S
GO:0016064	BP	GO:0016064	immunoglobulin mediated immune response	4/140	22/18328	2.14371e-05	0.000140366	7.88807e-05	gene_58798/gene_18581/gene_11102/gene_49284	4	G1S
GO:0016447	BP	GO:0016447	somatic recombination of immunoglobulin gene segments	4/140	22/18328	2.14371e-05	0.000140366	7.88807e-05	gene_58798/gene_18581/gene_11102/gene_49284	4	G1S
GO:0019724	BP	GO:0019724	B cell mediated immunity	4/140	22/18328	2.14371e-05	0.000140366	7.88807e-05	gene_58798/gene_18581/gene_11102/gene_49284	4	G1S
GO:0042113	BP	GO:0042113	B cell activation	4/140	22/18328	2.14371e-05	0.000140366	7.88807e-05	gene_58798/gene_18581/gene_11102/gene_49284	4	G1S
GO:0045190	BP	GO:0045190	isotype switching	4/140	22/18328	2.14371e-05	0.000140366	7.88807e-05	gene_58798/gene_18581/gene_11102/gene_49284	4	G1S
GO:0007059	BP	GO:0007059	chromosome segregation	10/140	251/18328	2.34283e-05	0.000152082	8.54643e-05	gene_2552/gene_57389/gene_9592/gene_9243/gene_72789/gene_83367/gene_74796/gene_32123/gene_36430/gene_19102	10	G1S
GO:0002694	BP	GO:0002694	regulation of leukocyte activation	4/140	23/18328	2.57967e-05	0.000163234	9.17316e-05	gene_58798/gene_18581/gene_11102/gene_49284	4	G1S
GO:0045911	BP	GO:0045911	positive regulation of DNA recombination	4/140	23/18328	2.57967e-05	0.000163234	9.17316e-05	gene_58798/gene_18581/gene_11102/gene_49284	4	G1S
GO:0051249	BP	GO:0051249	regulation of lymphocyte activation	4/140	23/18328	2.57967e-05	0.000163234	9.17316e-05	gene_58798/gene_18581/gene_11102/gene_49284	4	G1S
GO:0051568	BP	GO:0051568	histone H3-K4 methylation	6/140	77/18328	2.70952e-05	0.000170023	9.55463e-05	gene_55293/gene_58798/gene_18581/gene_60508/gene_70345/gene_1152	6	G1S
GO:0035067	BP	GO:0035067	negative regulation of histone acetylation	4/140	24/18328	3.07729e-05	0.00018839	0.000105868	gene_55293/gene_62055/gene_60508/gene_74372	4	G1S
GO:1901984	BP	GO:1901984	negative regulation of protein acetylation	4/140	24/18328	3.07729e-05	0.00018839	0.000105868	gene_55293/gene_62055/gene_60508/gene_74372	4	G1S
GO:2000757	BP	GO:2000757	negative regulation of peptidyl-lysine acetylation	4/140	24/18328	3.07729e-05	0.00018839	0.000105868	gene_55293/gene_62055/gene_60508/gene_74372	4	G1S
GO:0042770	BP	GO:0042770	signal transduction in response to DNA damage	5/140	48/18328	3.18298e-05	0.000193289	0.000108621	gene_58798/gene_18581/gene_11102/gene_49284/gene_73978	5	G1S
GO:0050865	BP	GO:0050865	regulation of cell activation	4/140	26/18328	4.27848e-05	0.000257736	0.000144838	gene_58798/gene_18581/gene_11102/gene_49284	4	G1S
GO:0019217	BP	GO:0019217	regulation of fatty acid metabolic process	4/140	27/18328	4.99288e-05	0.000296034	0.00016636	gene_55293/gene_62055/gene_60508/gene_74372	4	G1S
GO:0071479	BP	GO:0071479	cellular response to ionizing radiation	4/140	27/18328	4.99288e-05	0.000296034	0.00016636	gene_55293/gene_62055/gene_60508/gene_74372	4	G1S
GO:0062014	BP	GO:0062014	negative regulation of small molecule metabolic process	4/140	28/18328	5.7906e-05	0.00034065	0.000191433	gene_55293/gene_62055/gene_60508/gene_74372	4	G1S
GO:0045787	BP	GO:0045787	positive regulation of cell cycle	7/140	129/18328	6.00848e-05	0.000350728	0.000197096	gene_23395/gene_67880/gene_9243/gene_55293/gene_62055/gene_60508/gene_74372	7	G1S
GO:0009933	BP	GO:0009933	meristem structural organization	7/140	130/18328	6.31039e-05	0.000365517	0.000205407	gene_23395/gene_67880/gene_55293/gene_60508/gene_84350/gene_82933/gene_1580	7	G1S
GO:0006269	BP	GO:0006269	DNA replication, synthesis of RNA primer	3/140	11/18328	6.88206e-05	0.000395587	0.000222305	gene_65714/gene_7809/gene_1085	3	G1S
GO:0098813	BP	GO:0098813	nuclear chromosome segregation	9/140	233/18328	7.68927e-05	0.000438638	0.000246498	gene_2552/gene_57389/gene_9592/gene_9243/gene_72789/gene_74796/gene_32123/gene_36430/gene_19102	9	G1S
GO:0018205	BP	GO:0018205	peptidyl-lysine modification	11/140	350/18328	7.95537e-05	0.000450231	0.000253013	gene_1332/gene_25017/gene_55293/gene_58798/gene_18581/gene_62055/gene_60508/gene_74372/gene_1288/gene_70345/gene_1152	11	G1S
GO:0044839	BP	GO:0044839	cell cycle G2/M phase transition	5/140	58/18328	8.01209e-05	0.000450231	0.000253013	gene_23395/gene_67880/gene_84350/gene_82933/gene_73978	5	G1S
GO:0006272	BP	GO:0006272	leading strand elongation	3/140	12/18328	9.12477e-05	0.000505217	0.000283913	gene_7809/gene_1085/gene_340	3	G1S
GO:0009157	BP	GO:0009157	deoxyribonucleoside monophosphate biosynthetic process	3/140	12/18328	9.12477e-05	0.000505217	0.000283913	gene_9286/gene_47529/gene_34747	3	G1S
GO:0046649	BP	GO:0046649	lymphocyte activation	4/140	32/18328	9.93183e-05	0.000545888	0.000306769	gene_58798/gene_18581/gene_11102/gene_49284	4	G1S
GO:0071168	BP	GO:0071168	protein localization to chromatin	3/140	13/18328	0.000117959	0.000643645	0.000361705	gene_2552/gene_57389/gene_44233	3	G1S
GO:2001251	BP	GO:2001251	negative regulation of chromosome organization	6/140	101/18328	0.000124686	0.000675455	0.00037958	gene_2552/gene_57389/gene_55293/gene_62055/gene_60508/gene_74372	6	G1S
GO:0009162	BP	GO:0009162	deoxyribonucleoside monophosphate metabolic process	3/140	14/18328	0.000149291	0.00079166	0.000444884	gene_9286/gene_47529/gene_34747	3	G1S
GO:0032212	BP	GO:0032212	positive regulation of telomere maintenance via telomerase	3/140	14/18328	0.000149291	0.00079166	0.000444884	gene_2552/gene_57389/gene_27499	3	G1S
GO:1904358	BP	GO:1904358	positive regulation of telomere maintenance via telomere lengthening	3/140	14/18328	0.000149291	0.00079166	0.000444884	gene_2552/gene_57389/gene_27499	3	G1S
GO:0016444	BP	GO:0016444	somatic cell DNA recombination	4/140	36/18328	0.000158884	0.000836641	0.000470161	gene_58798/gene_18581/gene_11102/gene_49284	4	G1S
GO:0031056	BP	GO:0031056	regulation of histone modification	6/140	107/18328	0.000171278	0.000890453	0.000500401	gene_55293/gene_58798/gene_18581/gene_62055/gene_60508/gene_74372	6	G1S
GO:0072331	BP	GO:0072331	signal transduction by p53 class mediator	5/140	68/18328	0.000171468	0.000890453	0.000500401	gene_58798/gene_18581/gene_11102/gene_49284/gene_71802	5	G1S
GO:0002263	BP	GO:0002263	cell activation involved in immune response	4/140	37/18328	0.000177092	0.000901016	0.000506337	gene_58798/gene_18581/gene_11102/gene_49284	4	G1S
GO:0002366	BP	GO:0002366	leukocyte activation involved in immune response	4/140	37/18328	0.000177092	0.000901016	0.000506337	gene_58798/gene_18581/gene_11102/gene_49284	4	G1S
GO:0002443	BP	GO:0002443	leukocyte mediated immunity	4/140	37/18328	0.000177092	0.000901016	0.000506337	gene_58798/gene_18581/gene_11102/gene_49284	4	G1S
GO:0042127	BP	GO:0042127	regulation of cell population proliferation	8/140	205/18328	0.00018077	0.000913555	0.000513384	gene_55293/gene_62055/gene_60508/gene_74372/gene_11102/gene_49284/gene_39576/gene_7843	8	G1S
GO:0048532	BP	GO:0048532	anatomical structure arrangement	7/140	158/18328	0.00021333	0.00107092	0.000601816	gene_23395/gene_67880/gene_55293/gene_60508/gene_84350/gene_82933/gene_1580	7	G1S
GO:0008283	BP	GO:0008283	cell population proliferation	10/140	331/18328	0.000232544	0.00115964	0.000651675	gene_23395/gene_67880/gene_55293/gene_62055/gene_60508/gene_74372/gene_11102/gene_49284/gene_39576/gene_7843	10	G1S
GO:1902275	BP	GO:1902275	regulation of chromatin organization	7/140	161/18328	0.000239397	0.00118483	0.000665833	gene_69995/gene_55293/gene_58798/gene_18581/gene_62055/gene_60508/gene_74372	7	G1S
GO:0006298	BP	GO:0006298	mismatch repair	4/140	40/18328	0.000240743	0.00118483	0.000665833	gene_80471/gene_37022/gene_47815/gene_17378	4	G1S
GO:0031057	BP	GO:0031057	negative regulation of histone modification	4/140	41/18328	0.000265198	0.00129169	0.000725883	gene_55293/gene_62055/gene_60508/gene_74372	4	G1S
GO:1901987	BP	GO:1901987	regulation of cell cycle phase transition	6/140	116/18328	0.000265886	0.00129169	0.000725883	gene_23395/gene_67880/gene_1393/gene_11102/gene_49284/gene_73978	6	G1S
GO:0007063	BP	GO:0007063	regulation of sister chromatid cohesion	3/140	17/18328	0.000274248	0.00132377	0.000743912	gene_2552/gene_57389/gene_9243	3	G1S
GO:0000154	BP	GO:0000154	rRNA modification	5/140	77/18328	0.000307634	0.00147547	0.000829158	gene_34026/gene_66462/gene_962/gene_2354/gene_83096	5	G1S
GO:0008356	BP	GO:0008356	asymmetric cell division	4/140	43/18328	0.00031938	0.00152211	0.000855368	gene_25017/gene_13571/gene_55903/gene_55897	4	G1S
GO:0090068	BP	GO:0090068	positive regulation of cell cycle process	5/140	78/18328	0.000326707	0.00153061	0.000860143	gene_9243/gene_55293/gene_62055/gene_60508/gene_74372	5	G1S
GO:2001020	BP	GO:2001020	regulation of response to DNA damage stimulus	5/140	78/18328	0.000326707	0.00153061	0.000860143	gene_75800/gene_84513/gene_1393/gene_11102/gene_49284	5	G1S
GO:1902969	BP	GO:1902969	mitotic DNA replication	3/140	18/18328	0.000327261	0.00153061	0.000860143	gene_2552/gene_57389/gene_65714	3	G1S
GO:0006305	BP	GO:0006305	DNA alkylation	6/140	123/18328	0.000364555	0.00168411	0.000946408	gene_69995/gene_25017/gene_13571/gene_55903/gene_55897/gene_82581	6	G1S
GO:0006306	BP	GO:0006306	DNA methylation	6/140	123/18328	0.000364555	0.00168411	0.000946408	gene_69995/gene_25017/gene_13571/gene_55903/gene_55897/gene_82581	6	G1S
GO:0000281	BP	GO:0000281	mitotic cytokinesis	8/140	230/18328	0.000392993	0.00180441	0.00101401	gene_25017/gene_13571/gene_55903/gene_9243/gene_55897/gene_6052/gene_5212/gene_25444	8	G1S
GO:0031401	BP	GO:0031401	positive regulation of protein modification process	8/140	231/18328	0.000404509	0.00184603	0.0010374	gene_55293/gene_58798/gene_18581/gene_62055/gene_60508/gene_74372/gene_44233/gene_80874	8	G1S
GO:0010332	BP	GO:0010332	response to gamma radiation	4/140	46/18328	0.000414901	0.00187078	0.00105131	gene_55293/gene_62055/gene_60508/gene_74372	4	G1S
GO:0045321	BP	GO:0045321	leukocyte activation	4/140	46/18328	0.000414901	0.00187078	0.00105131	gene_58798/gene_18581/gene_11102/gene_49284	4	G1S
GO:1901796	BP	GO:1901796	regulation of signal transduction by p53 class mediator	3/140	20/18328	0.000452117	0.00202645	0.00113879	gene_11102/gene_49284/gene_71802	3	G1S
GO:0000086	BP	GO:0000086	G2/M transition of mitotic cell cycle	4/140	48/18328	0.000488918	0.00217843	0.0012242	gene_23395/gene_67880/gene_84350/gene_82933	4	G1S
GO:0061640	BP	GO:0061640	cytoskeleton-dependent cytokinesis	8/140	238/18328	0.000493051	0.00218392	0.00122728	gene_25017/gene_13571/gene_55903/gene_9243/gene_55897/gene_6052/gene_5212/gene_25444	8	G1S
GO:0009561	BP	GO:0009561	megagametogenesis	6/140	131/18328	0.000510146	0.00224643	0.00126241	gene_33900/gene_7674/gene_80102/gene_48653/gene_80101/gene_40164	6	G1S
GO:0002520	BP	GO:0002520	immune system development	5/140	86/18328	0.000513319	0.00224726	0.00126288	gene_58798/gene_18581/gene_11102/gene_49284/gene_17378	5	G1S
GO:0031126	BP	GO:0031126	sno(s)RNA 3'-end processing	3/140	21/18328	0.000524529	0.00226994	0.00127562	gene_66462/gene_962/gene_83096	3	G1S
GO:0043570	BP	GO:0043570	maintenance of DNA repeat elements	3/140	21/18328	0.000524529	0.00226994	0.00127562	gene_80471/gene_37022/gene_47815	3	G1S
GO:0002697	BP	GO:0002697	regulation of immune effector process	4/140	49/18328	0.000529246	0.00227727	0.00127974	gene_58798/gene_18581/gene_11102/gene_49284	4	G1S
GO:0044728	BP	GO:0044728	DNA methylation or demethylation	6/140	136/18328	0.000621858	0.00266056	0.00149514	gene_69995/gene_25017/gene_13571/gene_55903/gene_55897/gene_82581	6	G1S
GO:0000819	BP	GO:0000819	sister chromatid segregation	6/140	138/18328	0.00067151	0.00285676	0.00160539	gene_2552/gene_57389/gene_9243/gene_72789/gene_74796/gene_19102	6	G1S
GO:0001775	BP	GO:0001775	cell activation	4/140	53/18328	0.000714399	0.00302215	0.00169833	gene_58798/gene_18581/gene_11102/gene_49284	4	G1S
GO:0006304	BP	GO:0006304	DNA modification	6/140	141/18328	0.000751686	0.00316212	0.00177699	gene_69995/gene_25017/gene_13571/gene_55903/gene_55897/gene_82581	6	G1S
GO:0010639	BP	GO:0010639	negative regulation of organelle organization	7/140	196/18328	0.000779335	0.00326022	0.00183212	gene_2552/gene_57389/gene_55293/gene_62055/gene_60508/gene_74372/gene_80471	7	G1S
GO:0016573	BP	GO:0016573	histone acetylation	6/140	145/18328	0.000869879	0.00361889	0.00203368	gene_55293/gene_58798/gene_18581/gene_62055/gene_60508/gene_74372	6	G1S
GO:1905268	BP	GO:1905268	negative regulation of chromatin organization	4/140	56/18328	0.00088037	0.00364241	0.0020469	gene_55293/gene_62055/gene_60508/gene_74372	4	G1S
GO:0032210	BP	GO:0032210	regulation of telomere maintenance via telomerase	3/140	25/18328	0.000887038	0.00364994	0.00205113	gene_2552/gene_57389/gene_27499	3	G1S
GO:0000910	BP	GO:0000910	cytokinesis	8/140	264/18328	0.000969357	0.00396699	0.0022293	gene_25017/gene_13571/gene_55903/gene_9243/gene_55897/gene_6052/gene_5212/gene_25444	8	G1S
GO:0006303	BP	GO:0006303	double-strand break repair via nonhomologous end joining	4/140	58/18328	0.00100504	0.00409079	0.00229887	gene_58798/gene_18581/gene_7809/gene_1085	4	G1S
GO:0043144	BP	GO:0043144	sno(s)RNA processing	3/140	27/18328	0.00111556	0.00449207	0.00252438	gene_66462/gene_962/gene_83096	3	G1S
GO:1904356	BP	GO:1904356	regulation of telomere maintenance via telomere lengthening	3/140	27/18328	0.00111556	0.00449207	0.00252438	gene_2552/gene_57389/gene_27499	3	G1S
GO:0006364	BP	GO:0006364	rRNA processing	9/140	337/18328	0.00114845	0.00452924	0.00254526	gene_84029/gene_34026/gene_66462/gene_962/gene_81617/gene_2354/gene_60077/gene_83096/gene_65647	9	G1S
GO:0018393	BP	GO:0018393	internal peptidyl-lysine acetylation	6/140	153/18328	0.00114885	0.00452924	0.00254526	gene_55293/gene_58798/gene_18581/gene_62055/gene_60508/gene_74372	6	G1S
GO:0018394	BP	GO:0018394	peptidyl-lysine acetylation	6/140	153/18328	0.00114885	0.00452924	0.00254526	gene_55293/gene_58798/gene_18581/gene_62055/gene_60508/gene_74372	6	G1S
GO:2000242	BP	GO:2000242	negative regulation of reproductive process	6/140	153/18328	0.00114885	0.00452924	0.00254526	gene_13571/gene_55903/gene_55897/gene_80471/gene_340/gene_18435	6	G1S
GO:0010449	BP	GO:0010449	root meristem growth	4/140	61/18328	0.00121457	0.00474019	0.00266381	gene_23395/gene_67880/gene_39576/gene_7843	4	G1S
GO:1901990	BP	GO:1901990	regulation of mitotic cell cycle phase transition	5/140	104/18328	0.00121495	0.00474019	0.00266381	gene_23395/gene_67880/gene_1393/gene_11102/gene_49284	5	G1S
GO:0006349	BP	GO:0006349	regulation of gene expression by genetic imprinting	3/140	28/18328	0.00124248	0.0047734	0.00268248	gene_13571/gene_55903/gene_55897	3	G1S
GO:0051099	BP	GO:0051099	positive regulation of binding	3/140	28/18328	0.00124248	0.0047734	0.00268248	gene_2552/gene_57389/gene_44233	3	G1S
GO:0071514	BP	GO:0071514	genetic imprinting	3/140	28/18328	0.00124248	0.0047734	0.00268248	gene_13571/gene_55903/gene_55897	3	G1S
GO:0006475	BP	GO:0006475	internal protein amino acid acetylation	6/140	157/18328	0.00131178	0.00501404	0.00281771	gene_55293/gene_58798/gene_18581/gene_62055/gene_60508/gene_74372	6	G1S
GO:0006271	BP	GO:0006271	DNA strand elongation involved in DNA replication	3/140	29/18328	0.00137814	0.0051157	0.00287483	gene_7809/gene_1085/gene_340	3	G1S
GO:0010225	BP	GO:0010225	response to UV-C	3/140	29/18328	0.00137814	0.0051157	0.00287483	gene_9286/gene_47529/gene_83367	3	G1S
GO:0022616	BP	GO:0022616	DNA strand elongation	3/140	29/18328	0.00137814	0.0051157	0.00287483	gene_7809/gene_1085/gene_340	3	G1S
GO:0051567	BP	GO:0051567	histone H3-K9 methylation	3/140	29/18328	0.00137814	0.0051157	0.00287483	gene_1332/gene_25017/gene_1288	3	G1S
GO:0006367	BP	GO:0006367	transcription initiation from RNA polymerase II promoter	5/140	107/18328	0.00137913	0.0051157	0.00287483	gene_58798/gene_18581/gene_56917/gene_71802/gene_43653	5	G1S
GO:0010948	BP	GO:0010948	negative regulation of cell cycle process	5/140	107/18328	0.00137913	0.0051157	0.00287483	gene_2552/gene_57389/gene_1393/gene_80471/gene_73978	5	G1S
GO:1903046	BP	GO:1903046	meiotic cell cycle process	8/140	280/18328	0.0014109	0.00520789	0.00292664	gene_2552/gene_57389/gene_9592/gene_9243/gene_66096/gene_80471/gene_25444/gene_32123	8	G1S
GO:0034502	BP	GO:0034502	protein localization to chromosome	3/140	30/18328	0.00152275	0.00559334	0.00314325	gene_2552/gene_57389/gene_44233	3	G1S
GO:0031399	BP	GO:0031399	regulation of protein modification process	10/140	430/18328	0.00173866	0.00633445	0.00355973	gene_55293/gene_58798/gene_18581/gene_62055/gene_60508/gene_74372/gene_25444/gene_44233/gene_27499/gene_80874	10	G1S
GO:0016072	BP	GO:0016072	rRNA metabolic process	9/140	358/18328	0.00174134	0.00633445	0.00355973	gene_84029/gene_34026/gene_66462/gene_962/gene_81617/gene_2354/gene_60077/gene_83096/gene_65647	9	G1S
GO:0007018	BP	GO:0007018	microtubule-based movement	6/140	169/18328	0.0019078	0.00689011	0.00387198	gene_58638/gene_6052/gene_15483/gene_5212/gene_66275/gene_36430	6	G1S
GO:0007346	BP	GO:0007346	regulation of mitotic cell cycle	7/140	229/18328	0.00191239	0.00689011	0.00387198	gene_2552/gene_57389/gene_23395/gene_67880/gene_1393/gene_11102/gene_49284	7	G1S
GO:0006473	BP	GO:0006473	protein acetylation	6/140	170/18328	0.0019654	0.00704736	0.00396035	gene_55293/gene_58798/gene_18581/gene_62055/gene_60508/gene_74372	6	G1S
GO:0032206	BP	GO:0032206	positive regulation of telomere maintenance	3/140	33/18328	0.00201244	0.00718182	0.00403592	gene_2552/gene_57389/gene_27499	3	G1S
GO:0061647	BP	GO:0061647	histone H3-K9 modification	3/140	34/18328	0.00219494	0.00779617	0.00438116	gene_1332/gene_25017/gene_1288	3	G1S
GO:0043543	BP	GO:0043543	protein acylation	6/140	176/18328	0.00233913	0.00826933	0.00464705	gene_55293/gene_58798/gene_18581/gene_62055/gene_60508/gene_74372	6	G1S
GO:0040031	BP	GO:0040031	snRNA modification	2/140	10/18328	0.00250437	0.00881212	0.00495208	gene_66462/gene_962	2	G1S
GO:2000573	BP	GO:2000573	positive regulation of DNA biosynthetic process	3/140	36/18328	0.00258999	0.00907098	0.00509755	gene_2552/gene_57389/gene_27499	3	G1S
GO:0051321	BP	GO:0051321	meiotic cell cycle	8/140	309/18328	0.00260755	0.00909019	0.00510835	gene_2552/gene_57389/gene_9592/gene_9243/gene_66096/gene_80471/gene_25444/gene_32123	8	G1S
GO:0051129	BP	GO:0051129	negative regulation of cellular component organization	7/140	243/18328	0.002668	0.0092581	0.00520271	gene_2552/gene_57389/gene_55293/gene_62055/gene_60508/gene_74372/gene_80471	7	G1S
GO:0043388	BP	GO:0043388	positive regulation of DNA binding	2/140	11/18328	0.00304561	0.0105199	0.00591181	gene_2552/gene_57389	2	G1S
GO:0016074	BP	GO:0016074	sno(s)RNA metabolic process	3/140	39/18328	0.0032603	0.0111591	0.00627101	gene_66462/gene_962/gene_83096	3	G1S
GO:0051784	BP	GO:0051784	negative regulation of nuclear division	3/140	39/18328	0.0032603	0.0111591	0.00627101	gene_2552/gene_57389/gene_80471	3	G1S
GO:0090329	BP	GO:0090329	regulation of DNA-dependent DNA replication	4/140	83/18328	0.00375892	0.0127566	0.00716874	gene_39576/gene_7843/gene_44233/gene_4052	4	G1S
GO:0051098	BP	GO:0051098	regulation of binding	3/140	41/18328	0.00376091	0.0127566	0.00716874	gene_2552/gene_57389/gene_44233	3	G1S
GO:0031400	BP	GO:0031400	negative regulation of protein modification process	5/140	135/18328	0.0037963	0.0128189	0.00720375	gene_55293/gene_62055/gene_60508/gene_74372/gene_27499	5	G1S
GO:0006284	BP	GO:0006284	base-excision repair	3/140	42/18328	0.0040278	0.0134201	0.00754157	gene_40305/gene_340/gene_59839	3	G1S
GO:0007004	BP	GO:0007004	telomere maintenance via telomerase	3/140	42/18328	0.0040278	0.0134201	0.00754157	gene_2552/gene_57389/gene_27499	3	G1S
GO:1902749	BP	GO:1902749	regulation of cell cycle G2/M phase transition	3/140	42/18328	0.0040278	0.0134201	0.00754157	gene_23395/gene_67880/gene_73978	3	G1S
GO:0046890	BP	GO:0046890	regulation of lipid biosynthetic process	4/140	86/18328	0.00426823	0.0140611	0.0079018	gene_55293/gene_62055/gene_60508/gene_74372	4	G1S
GO:0006287	BP	GO:0006287	base-excision repair, gap-filling	2/140	13/18328	0.00427621	0.0140611	0.0079018	gene_340/gene_59839	2	G1S
GO:0045004	BP	GO:0045004	DNA replication proofreading	2/140	13/18328	0.00427621	0.0140611	0.0079018	gene_340/gene_59839	2	G1S
GO:0009165	BP	GO:0009165	nucleotide biosynthetic process	7/140	268/18328	0.00456554	0.0148825	0.00836339	gene_36558/gene_47328/gene_18983/gene_9286/gene_47529/gene_70240/gene_34747	7	G1S
GO:1901293	BP	GO:1901293	nucleoside phosphate biosynthetic process	7/140	268/18328	0.00456554	0.0148825	0.00836339	gene_36558/gene_47328/gene_18983/gene_9286/gene_47529/gene_70240/gene_34747	7	G1S
GO:0010833	BP	GO:0010833	telomere maintenance via telomere lengthening	3/140	44/18328	0.00459544	0.0149154	0.00838189	gene_2552/gene_57389/gene_27499	3	G1S
GO:0034605	BP	GO:0034605	cellular response to heat	4/140	89/18328	0.00482221	0.0155842	0.00875775	gene_80102/gene_48653/gene_80101/gene_40164	4	G1S
GO:0006278	BP	GO:0006278	RNA-dependent DNA biosynthetic process	3/140	45/18328	0.00489647	0.0157566	0.00885461	gene_2552/gene_57389/gene_27499	3	G1S
GO:0000416	BP	GO:0000416	positive regulation of histone H3-K36 methylation	2/140	14/18328	0.00496403	0.0158386	0.00890072	gene_58798/gene_18581	2	G1S
GO:0080182	BP	GO:0080182	histone H3-K4 trimethylation	2/140	14/18328	0.00496403	0.0158386	0.00890072	gene_55293/gene_60508	2	G1S
GO:0035266	BP	GO:0035266	meristem growth	4/140	90/18328	0.00501709	0.0159404	0.0089579	gene_23395/gene_67880/gene_39576/gene_7843	4	G1S
GO:0006352	BP	GO:0006352	DNA-templated transcription, initiation	5/140	145/18328	0.00513554	0.0161802	0.00909265	gene_58798/gene_18581/gene_56917/gene_71802/gene_43653	5	G1S
GO:0009141	BP	GO:0009141	nucleoside triphosphate metabolic process	5/140	145/18328	0.00513554	0.0161802	0.00909265	gene_36558/gene_47328/gene_18983/gene_70240/gene_34747	5	G1S
GO:0043628	BP	GO:0043628	ncRNA 3'-end processing	3/140	46/18328	0.00520914	0.0163437	0.00918453	gene_66462/gene_962/gene_83096	3	G1S
GO:0009553	BP	GO:0009553	embryo sac development	7/140	277/18328	0.00545263	0.0170366	0.00957396	gene_33900/gene_7674/gene_80102/gene_48653/gene_80101/gene_40164/gene_65647	7	G1S
GO:0006275	BP	GO:0006275	regulation of DNA replication	4/140	93/18328	0.00563329	0.0175163	0.00984348	gene_39576/gene_7843/gene_44233/gene_4052	4	G1S
GO:0034085	BP	GO:0034085	establishment of sister chromatid cohesion	2/140	15/18328	0.00569918	0.0175163	0.00984348	gene_2552/gene_57389	2	G1S
GO:1903828	BP	GO:1903828	negative regulation of cellular protein localization	2/140	15/18328	0.00569918	0.0175163	0.00984348	gene_2552/gene_57389	2	G1S
GO:2001242	BP	GO:2001242	regulation of intrinsic apoptotic signaling pathway	2/140	15/18328	0.00569918	0.0175163	0.00984348	gene_11102/gene_49284	2	G1S
GO:0000280	BP	GO:0000280	nuclear division	8/140	356/18328	0.00608737	0.0186333	0.0104712	gene_2552/gene_57389/gene_9592/gene_9243/gene_66096/gene_80471/gene_32123/gene_36430	8	G1S
GO:0042771	BP	GO:0042771	intrinsic apoptotic signaling pathway in response to DNA damage by p53 class mediator	2/140	16/18328	0.0064809	0.0196189	0.0110251	gene_11102/gene_49284	2	G1S
GO:0051101	BP	GO:0051101	regulation of DNA binding	2/140	16/18328	0.0064809	0.0196189	0.0110251	gene_2552/gene_57389	2	G1S
GO:0009411	BP	GO:0009411	response to UV	6/140	217/18328	0.00648754	0.0196189	0.0110251	gene_2552/gene_57389/gene_9286/gene_47529/gene_73978/gene_83367	6	G1S
GO:0009910	BP	GO:0009910	negative regulation of flower development	4/140	97/18328	0.00653076	0.0196707	0.0110542	gene_13571/gene_55903/gene_55897/gene_18435	4	G1S
GO:0009117	BP	GO:0009117	nucleotide metabolic process	9/140	439/18328	0.00663954	0.0199186	0.0111935	gene_36558/gene_47328/gene_18983/gene_9286/gene_47529/gene_70240/gene_34747/gene_83367/gene_27499	9	G1S
GO:0006753	BP	GO:0006753	nucleoside phosphate metabolic process	9/140	441/18328	0.00683198	0.0204146	0.0114723	gene_36558/gene_47328/gene_18983/gene_9286/gene_47529/gene_70240/gene_34747/gene_83367/gene_27499	9	G1S
GO:2000278	BP	GO:2000278	regulation of DNA biosynthetic process	3/140	51/18328	0.00695119	0.0206887	0.0116263	gene_2552/gene_57389/gene_27499	3	G1S
GO:0006273	BP	GO:0006273	lagging strand elongation	2/140	17/18328	0.00730846	0.0216664	0.0121757	gene_7809/gene_1085	2	G1S
GO:0022603	BP	GO:0022603	regulation of anatomical structure morphogenesis	7/140	293/18328	0.0073414	0.0216787	0.0121826	gene_23395/gene_67880/gene_55293/gene_60508/gene_84350/gene_82933/gene_1580	7	G1S
GO:0009142	BP	GO:0009142	nucleoside triphosphate biosynthetic process	4/140	101/18328	0.00751837	0.0221146	0.0124276	gene_36558/gene_47328/gene_18983/gene_70240	4	G1S
GO:0009292	BP	GO:0009292	genetic transfer	3/140	53/18328	0.00773339	0.0224836	0.0126349	gene_13571/gene_55903/gene_55897	3	G1S
GO:0009294	BP	GO:0009294	DNA mediated transformation	3/140	53/18328	0.00773339	0.0224836	0.0126349	gene_13571/gene_55903/gene_55897	3	G1S
GO:0033045	BP	GO:0033045	regulation of sister chromatid segregation	3/140	53/18328	0.00773339	0.0224836	0.0126349	gene_2552/gene_57389/gene_9243	3	G1S
GO:0006338	BP	GO:0006338	chromatin remodeling	5/140	162/18328	0.00812959	0.0235129	0.0132134	gene_69995/gene_23395/gene_67880/gene_83367/gene_14052	5	G1S
GO:0000414	BP	GO:0000414	regulation of histone H3-K36 methylation	2/140	18/18328	0.00818111	0.0235129	0.0132134	gene_58798/gene_18581	2	G1S
GO:0090101	BP	GO:0090101	negative regulation of transmembrane receptor protein serine/threonine kinase signaling pathway	2/140	18/18328	0.00818111	0.0235129	0.0132134	gene_77770/gene_31784	2	G1S
GO:0000911	BP	GO:0000911	cytokinesis by cell plate formation	4/140	106/18328	0.00888507	0.025439	0.0142958	gene_9243/gene_6052/gene_5212/gene_25444	4	G1S
GO:0032270	BP	GO:0032270	positive regulation of cellular protein metabolic process	8/140	384/18328	0.00940518	0.0266463	0.0149742	gene_55293/gene_58798/gene_18581/gene_62055/gene_60508/gene_74372/gene_44233/gene_80874	8	G1S
GO:0009960	BP	GO:0009960	endosperm development	3/140	57/18328	0.00944829	0.0266463	0.0149742	gene_9243/gene_16059/gene_73804	3	G1S
GO:0031507	BP	GO:0031507	heterochromatin assembly	3/140	57/18328	0.00944829	0.0266463	0.0149742	gene_69995/gene_23395/gene_67880	3	G1S
GO:0045005	BP	GO:0045005	DNA-dependent DNA replication maintenance of fidelity	3/140	57/18328	0.00944829	0.0266463	0.0149742	gene_1393/gene_340/gene_59839	3	G1S
GO:0032204	BP	GO:0032204	regulation of telomere maintenance	3/140	58/18328	0.00990883	0.0277243	0.01558	gene_2552/gene_57389/gene_27499	3	G1S
GO:0010569	BP	GO:0010569	regulation of double-strand break repair via homologous recombination	2/140	20/18328	0.0100588	0.0277243	0.01558	gene_75800/gene_84513	2	G1S
GO:0031118	BP	GO:0031118	rRNA pseudouridine synthesis	2/140	20/18328	0.0100588	0.0277243	0.01558	gene_66462/gene_962	2	G1S
GO:0072332	BP	GO:0072332	intrinsic apoptotic signaling pathway by p53 class mediator	2/140	20/18328	0.0100588	0.0277243	0.01558	gene_11102/gene_49284	2	G1S
GO:2000014	BP	GO:2000014	regulation of endosperm development	2/140	20/18328	0.0100588	0.0277243	0.01558	gene_16059/gene_73804	2	G1S
GO:0048506	BP	GO:0048506	regulation of timing of meristematic phase transition	4/140	110/18328	0.0100883	0.0277243	0.01558	gene_80102/gene_48653/gene_80101/gene_40164	4	G1S
GO:0048510	BP	GO:0048510	regulation of timing of transition from vegetative to reproductive phase	4/140	110/18328	0.0100883	0.0277243	0.01558	gene_80102/gene_48653/gene_80101/gene_40164	4	G1S
GO:0007017	BP	GO:0007017	microtubule-based process	8/140	391/18328	0.0104129	0.0285125	0.016023	gene_58638/gene_6052/gene_15483/gene_5212/gene_66275/gene_25444/gene_36430/gene_24130	8	G1S
GO:0008630	BP	GO:0008630	intrinsic apoptotic signaling pathway in response to DNA damage	2/140	21/18328	0.0110624	0.0300722	0.0168994	gene_11102/gene_49284	2	G1S
GO:2000779	BP	GO:2000779	regulation of double-strand break repair	2/140	21/18328	0.0110624	0.0300722	0.0168994	gene_75800/gene_84513	2	G1S
GO:0051247	BP	GO:0051247	positive regulation of protein metabolic process	8/140	397/18328	0.0113389	0.0307128	0.0172594	gene_55293/gene_58798/gene_18581/gene_62055/gene_60508/gene_74372/gene_44233/gene_80874	8	G1S
GO:0006928	BP	GO:0006928	movement of cell or subcellular component	7/140	320/18328	0.0115717	0.0312312	0.0175508	gene_58638/gene_6052/gene_15483/gene_5212/gene_66275/gene_25444/gene_36430	7	G1S
GO:0000082	BP	GO:0000082	G1/S transition of mitotic cell cycle	3/140	62/18328	0.0118803	0.0319496	0.0179545	gene_1393/gene_48982/gene_340	3	G1S
GO:0048578	BP	GO:0048578	positive regulation of long-day photoperiodism, flowering	2/140	22/18328	0.0121082	0.0324466	0.0182338	gene_70345/gene_1152	2	G1S
GO:0070828	BP	GO:0070828	heterochromatin organization	3/140	63/18328	0.0124058	0.0331262	0.0186157	gene_69995/gene_23395/gene_67880	3	G1S
GO:0062012	BP	GO:0062012	regulation of small molecule metabolic process	5/140	181/18328	0.0127122	0.0338244	0.019008	gene_55293/gene_62055/gene_60508/gene_74372/gene_30100	5	G1S
GO:1902410	BP	GO:1902410	mitotic cytokinetic process	4/140	119/18328	0.0131693	0.0346213	0.0194559	gene_9243/gene_6052/gene_5212/gene_25444	4	G1S
GO:0006297	BP	GO:0006297	nucleotide-excision repair, DNA gap filling	2/140	23/18328	0.0131956	0.0346213	0.0194559	gene_340/gene_59839	2	G1S
GO:0070848	BP	GO:0070848	response to growth factor	2/140	23/18328	0.0131956	0.0346213	0.0194559	gene_77770/gene_31784	2	G1S
GO:0071363	BP	GO:0071363	cellular response to growth factor stimulus	2/140	23/18328	0.0131956	0.0346213	0.0194559	gene_77770/gene_31784	2	G1S
GO:0032506	BP	GO:0032506	cytokinetic process	4/140	121/18328	0.0139266	0.0364124	0.0204624	gene_9243/gene_6052/gene_5212/gene_25444	4	G1S
GO:0031570	BP	GO:0031570	DNA integrity checkpoint signaling	3/140	66/18328	0.0140615	0.0366378	0.0205891	gene_1393/gene_73978/gene_44233	3	G1S
GO:0010565	BP	GO:0010565	regulation of cellular ketone metabolic process	4/140	122/18328	0.0143155	0.0368119	0.0206869	gene_55293/gene_62055/gene_60508/gene_74372	4	G1S
GO:0010078	BP	GO:0010078	maintenance of root meristem identity	2/140	24/18328	0.0143239	0.0368119	0.0206869	gene_55293/gene_60508	2	G1S
GO:0090092	BP	GO:0090092	regulation of transmembrane receptor protein serine/threonine kinase signaling pathway	2/140	24/18328	0.0143239	0.0368119	0.0206869	gene_77770/gene_31784	2	G1S
GO:2001233	BP	GO:2001233	regulation of apoptotic signaling pathway	2/140	24/18328	0.0143239	0.0368119	0.0206869	gene_11102/gene_49284	2	G1S
GO:0034470	BP	GO:0034470	ncRNA processing	9/140	499/18328	0.0145164	0.0371797	0.0208936	gene_84029/gene_34026/gene_66462/gene_962/gene_81617/gene_2354/gene_60077/gene_83096/gene_65647	9	G1S
GO:0051983	BP	GO:0051983	regulation of chromosome segregation	3/140	68/18328	0.0152317	0.0388794	0.0218488	gene_2552/gene_57389/gene_9243	3	G1S
GO:0080186	BP	GO:0080186	developmental vegetative growth	2/140	25/18328	0.0154923	0.0394111	0.0221476	gene_23395/gene_67880	2	G1S
GO:0044843	BP	GO:0044843	cell cycle G1/S phase transition	3/140	69/18328	0.0158367	0.0401517	0.0225638	gene_1393/gene_48982/gene_340	3	G1S
GO:0006414	BP	GO:0006414	translational elongation	2/140	26/18328	0.0167002	0.0419176	0.0235561	gene_23593/gene_15581	2	G1S
GO:0009939	BP	GO:0009939	positive regulation of gibberellic acid mediated signaling pathway	2/140	26/18328	0.0167002	0.0419176	0.0235561	gene_57522/gene_72839	2	G1S
GO:0033048	BP	GO:0033048	negative regulation of mitotic sister chromatid segregation	2/140	26/18328	0.0167002	0.0419176	0.0235561	gene_2552/gene_57389	2	G1S
GO:0048285	BP	GO:0048285	organelle fission	8/140	427/18328	0.0169052	0.0422912	0.0237661	gene_2552/gene_57389/gene_9592/gene_9243/gene_66096/gene_80471/gene_32123/gene_36430	8	G1S
GO:0002181	BP	GO:0002181	cytoplasmic translation	4/140	129/18328	0.0172306	0.0429624	0.0241433	gene_53525/gene_80874/gene_83928/gene_12804	4	G1S
GO:0000723	BP	GO:0000723	telomere maintenance	4/140	131/18328	0.0181266	0.0450473	0.0253149	gene_2552/gene_57389/gene_48982/gene_27499	4	G1S
GO:0032200	BP	GO:0032200	telomere organization	4/140	133/18328	0.0190511	0.0470344	0.0264316	gene_2552/gene_57389/gene_48982/gene_27499	4	G1S
GO:2000028	BP	GO:2000028	regulation of photoperiodism, flowering	4/140	133/18328	0.0190511	0.0470344	0.0264316	gene_70345/gene_1152/gene_340/gene_18435	4	G1S
GO:0018023	BP	GO:0018023	peptidyl-lysine trimethylation	2/140	28/18328	0.019232	0.0473257	0.0265953	gene_55293/gene_60508	2	G1S
GO:0000785	CC	GO:0000785	chromatin	28/155	295/18719	8.21715e-22	7.23109e-20	3.89233e-20	gene_69995/gene_2552/gene_57389/gene_29503/gene_61725/gene_58910/gene_74449/gene_74079/gene_14488/gene_61622/gene_73215/gene_44765/gene_70345/gene_40012/gene_62464/gene_1152/gene_69768/gene_39576/gene_83367/gene_7843/gene_24550/gene_44233/gene_4052/gene_3391/gene_1572/gene_82581/gene_68046/gene_69895	28	G1S
GO:0000228	CC	GO:0000228	nuclear chromosome	22/155	369/18719	4.30437e-13	1.89392e-11	1.01946e-11	gene_69995/gene_2552/gene_57389/gene_29503/gene_61725/gene_58910/gene_74449/gene_74079/gene_14488/gene_61622/gene_48982/gene_73215/gene_65714/gene_7809/gene_40012/gene_1085/gene_62464/gene_24482/gene_340/gene_83367/gene_59839/gene_82581	22	G1S
GO:0030894	CC	GO:0030894	replisome	8/155	23/18719	8.13068e-12	1.78875e-10	9.62844e-11	gene_2552/gene_57389/gene_48982/gene_65714/gene_7809/gene_1085/gene_24482/gene_59839	8	G1S
GO:0043601	CC	GO:0043601	nuclear replisome	8/155	23/18719	8.13068e-12	1.78875e-10	9.62844e-11	gene_2552/gene_57389/gene_48982/gene_65714/gene_7809/gene_1085/gene_24482/gene_59839	8	G1S
GO:0032993	CC	GO:0032993	protein-DNA complex	12/155	90/18719	1.06194e-11	1.86901e-10	1.00605e-10	gene_2552/gene_57389/gene_48982/gene_65714/gene_7809/gene_44765/gene_1085/gene_24482/gene_59839/gene_3391/gene_1572/gene_68046	12	G1S
GO:0043596	CC	GO:0043596	nuclear replication fork	9/155	44/18719	8.01737e-11	1.17588e-09	6.3295e-10	gene_2552/gene_57389/gene_48982/gene_65714/gene_7809/gene_1085/gene_24482/gene_83367/gene_59839	9	G1S
GO:0044815	CC	GO:0044815	DNA packaging complex	6/155	17/18719	3.35728e-09	4.22059e-08	2.27185e-08	gene_63234/gene_11535/gene_44765/gene_3391/gene_1572/gene_68046	6	G1S
GO:0000347	CC	GO:0000347	THO complex	7/155	33/18719	8.30677e-09	9.13745e-08	4.91848e-08	gene_3086/gene_37587/gene_39576/gene_7843/gene_47817/gene_39267/gene_4052	7	G1S
GO:0005657	CC	GO:0005657	replication fork	9/155	78/18719	1.62344e-08	1.58737e-07	8.54444e-08	gene_2552/gene_57389/gene_48982/gene_65714/gene_7809/gene_1085/gene_24482/gene_83367/gene_59839	9	G1S
GO:0042555	CC	GO:0042555	MCM complex	5/155	13/18719	4.45132e-08	3.91716e-07	2.10852e-07	gene_66096/gene_75281/gene_39576/gene_7843/gene_4052	5	G1S
GO:0042575	CC	GO:0042575	DNA polymerase complex	6/155	36/18719	4.64037e-07	3.7123e-06	1.99825e-06	gene_48982/gene_7809/gene_1085/gene_24482/gene_340/gene_59839	6	G1S
GO:0000786	CC	GO:0000786	nucleosome	4/155	12/18719	2.12579e-06	1.55891e-05	8.39128e-06	gene_44765/gene_3391/gene_1572/gene_68046	4	G1S
GO:0005732	CC	GO:0005732	sno(s)RNA-containing ribonucleoprotein complex	5/155	28/18719	3.07478e-06	2.08139e-05	1.12037e-05	gene_34026/gene_66462/gene_962/gene_2354/gene_83096	5	G1S
GO:0090734	CC	GO:0090734	site of DNA damage	5/155	31/18719	5.21039e-06	3.2751e-05	1.76291e-05	gene_2552/gene_57389/gene_1393/gene_65714/gene_83367	5	G1S
GO:0000152	CC	GO:0000152	nuclear ubiquitin ligase complex	4/155	27/18719	6.84153e-05	0.00040137	0.000216048	gene_55293/gene_62055/gene_60508/gene_74372	4	G1S
GO:0032300	CC	GO:0032300	mismatch repair complex	4/155	28/18719	7.93054e-05	0.000410522	0.000220975	gene_80471/gene_37022/gene_47815/gene_17378	4	G1S
GO:0035861	CC	GO:0035861	site of double-strand break	4/155	28/18719	7.93054e-05	0.000410522	0.000220975	gene_2552/gene_57389/gene_65714/gene_83367	4	G1S
GO:0061695	CC	GO:0061695	transferase complex, transferring phosphorus-containing groups	10/155	306/18719	0.000239416	0.00117048	0.000630042	gene_48982/gene_7809/gene_1085/gene_24482/gene_340/gene_59839/gene_56917/gene_71802/gene_7154/gene_43653	10	G1S
GO:0055029	CC	GO:0055029	nuclear DNA-directed RNA polymerase complex	8/155	211/18719	0.000380977	0.00176452	0.000949803	gene_48982/gene_7809/gene_1085/gene_24482/gene_56917/gene_71802/gene_7154/gene_43653	8	G1S
GO:1990391	CC	GO:1990391	DNA repair complex	4/155	43/18719	0.00043406	0.00190986	0.00102804	gene_80471/gene_37022/gene_47815/gene_17378	4	G1S
GO:0000428	CC	GO:0000428	DNA-directed RNA polymerase complex	8/155	228/18719	0.00063586	0.00254344	0.00136908	gene_48982/gene_7809/gene_1085/gene_24482/gene_56917/gene_71802/gene_7154/gene_43653	8	G1S
GO:0030880	CC	GO:0030880	RNA polymerase complex	8/155	228/18719	0.00063586	0.00254344	0.00136908	gene_48982/gene_7809/gene_1085/gene_24482/gene_56917/gene_71802/gene_7154/gene_43653	8	G1S
GO:0005871	CC	GO:0005871	kinesin complex	6/155	132/18719	0.000812652	0.00310928	0.00167365	gene_58638/gene_6052/gene_15483/gene_5212/gene_66275/gene_36430	6	G1S
GO:0032040	CC	GO:0032040	small-subunit processome	4/155	58/18719	0.00135555	0.00497036	0.00267543	gene_34026/gene_2354/gene_83096/gene_65647	4	G1S
GO:0005669	CC	GO:0005669	transcription factor TFIID complex	3/155	32/18719	0.0023158	0.0081516	0.00438782	gene_56917/gene_71802/gene_43653	3	G1S
GO:0098687	CC	GO:0098687	chromosomal region	6/155	168/18719	0.00277863	0.0094046	0.00506229	gene_69995/gene_2552/gene_1332/gene_57389/gene_1288/gene_44765	6	G1S
GO:0005875	CC	GO:0005875	microtubule associated complex	6/155	182/18719	0.00411744	0.0134198	0.00722359	gene_58638/gene_6052/gene_15483/gene_5212/gene_66275/gene_36430	6	G1S
GO:0022626	CC	GO:0022626	cytosolic ribosome	9/155	400/18719	0.00618944	0.0194525	0.0104709	gene_2987/gene_53525/gene_37982/gene_80874/gene_28399/gene_16952/gene_83928/gene_12804/gene_82932	9	G1S
GO:0044391	CC	GO:0044391	ribosomal subunit	8/155	340/18719	0.00748619	0.0227167	0.0122279	gene_2987/gene_53525/gene_37982/gene_80874/gene_28399/gene_83928/gene_12804/gene_82932	8	G1S
GO:0044666	CC	GO:0044666	MLL3/4 complex	2/155	18/18719	0.00955467	0.028027	0.0150863	gene_58798/gene_18581	2	G1S
GO:0010369	CC	GO:0010369	chromocenter	2/155	19/18719	0.0106212	0.0301504	0.0162293	gene_69995/gene_44765	2	G1S
GO:0005840	CC	GO:0005840	ribosome	9/155	463/18719	0.0151242	0.0415917	0.0223879	gene_2987/gene_53525/gene_37982/gene_80874/gene_28399/gene_16952/gene_83928/gene_12804/gene_82932	9	G1S
GO:0030684	CC	GO:0030684	preribosome	4/155	117/18719	0.0162919	0.0431887	0.0232475	gene_34026/gene_2354/gene_83096/gene_65647	4	G1S
GO:0035371	CC	GO:0035371	microtubule plus-end	2/155	24/18719	0.0166866	0.0431887	0.0232475	gene_58638/gene_15483	2	G1S
GO:0022625	CC	GO:0022625	cytosolic large ribosomal subunit	5/155	187/18719	0.0198165	0.0498244	0.0268194	gene_2987/gene_53525/gene_37982/gene_80874/gene_83928	5	G1S
GO:0003682	MF	GO:0003682	chromatin binding	14/120	273/15723	2.10109e-08	2.89951e-06	1.92416e-06	gene_69995/gene_38743/gene_10715/gene_44765/gene_69768/gene_340/gene_24550/gene_44233/gene_3391/gene_1572/gene_68046/gene_56917/gene_69895/gene_43653	14	G1S
GO:0031492	MF	GO:0031492	nucleosomal DNA binding	4/120	10/15723	6.5406e-07	4.51302e-05	2.99491e-05	gene_44765/gene_3391/gene_1572/gene_68046	4	G1S
GO:0016725	MF	GO:0016725	oxidoreductase activity, acting on CH or CH2 groups	4/120	16/15723	5.471e-06	0.000251666	0.000167009	gene_36558/gene_47328/gene_18983/gene_70240	4	G1S
GO:0140097	MF	GO:0140097	catalytic activity, acting on DNA	11/120	280/15723	9.78218e-06	0.000337485	0.00022396	gene_25017/gene_75800/gene_84513/gene_40305/gene_7809/gene_1085/gene_24482/gene_340/gene_59839/gene_32123/gene_12804	11	G1S
GO:0032135	MF	GO:0032135	DNA insertion or deletion binding	4/120	21/15723	1.74678e-05	0.00048211	0.000319936	gene_80471/gene_37022/gene_47815/gene_17378	4	G1S
GO:0030983	MF	GO:0030983	mismatched DNA binding	4/120	29/15723	6.61251e-05	0.00130361	0.000865095	gene_80471/gene_37022/gene_47815/gene_17378	4	G1S
GO:0031491	MF	GO:0031491	nucleosome binding	4/120	29/15723	6.61251e-05	0.00130361	0.000865095	gene_44765/gene_3391/gene_1572/gene_68046	4	G1S
GO:0010385	MF	GO:0010385	double-stranded methylated DNA binding	3/120	12/15723	9.07107e-05	0.00140646	0.000933346	gene_69995/gene_1332/gene_1288	3	G1S
GO:0005198	MF	GO:0005198	structural molecule activity	13/120	489/15723	9.17254e-05	0.00140646	0.000933346	gene_69768/gene_24550/gene_2987/gene_78184/gene_69895/gene_53525/gene_37982/gene_80874/gene_28399/gene_16952/gene_83928/gene_12804/gene_82932	13	G1S
GO:0042054	MF	GO:0042054	histone methyltransferase activity	5/120	68/15723	0.00016913	0.00197761	0.00131237	gene_1332/gene_1288/gene_70345/gene_1152/gene_83096	5	G1S
GO:0018024	MF	GO:0018024	histone-lysine N-methyltransferase activity	4/120	37/15723	0.000175416	0.00197761	0.00131237	gene_1332/gene_1288/gene_70345/gene_1152	4	G1S
GO:0031490	MF	GO:0031490	chromatin DNA binding	4/120	37/15723	0.000175416	0.00197761	0.00131237	gene_44765/gene_3391/gene_1572/gene_68046	4	G1S
GO:0003690	MF	GO:0003690	double-stranded DNA binding	12/120	455/15723	0.000186296	0.00197761	0.00131237	gene_69995/gene_1332/gene_38743/gene_10715/gene_80471/gene_1288/gene_37022/gene_47815/gene_17378/gene_27499/gene_32176/gene_66149	12	G1S
GO:0003887	MF	GO:0003887	DNA-directed DNA polymerase activity	4/120	39/15723	0.000215905	0.00212821	0.00141231	gene_7809/gene_1085/gene_24482/gene_340	4	G1S
GO:0000404	MF	GO:0000404	heteroduplex DNA loop binding	3/120	17/15723	0.000272667	0.00250854	0.00166471	gene_80471/gene_37022/gene_47815	3	G1S
GO:0034061	MF	GO:0034061	DNA polymerase activity	4/120	43/15723	0.000316418	0.00272911	0.00181108	gene_7809/gene_1085/gene_24482/gene_340	4	G1S
GO:0008327	MF	GO:0008327	methyl-CpG binding	3/120	19/15723	0.000384246	0.00311917	0.00206993	gene_69995/gene_1332/gene_1288	3	G1S
GO:0003777	MF	GO:0003777	microtubule motor activity	6/120	132/15723	0.00052205	0.00400238	0.00265604	gene_58638/gene_6052/gene_15483/gene_5212/gene_66275/gene_36430	6	G1S
GO:0008276	MF	GO:0008276	protein methyltransferase activity	5/120	89/15723	0.000593014	0.00401737	0.00266599	gene_1332/gene_1288/gene_70345/gene_1152/gene_83096	5	G1S
GO:0016278	MF	GO:0016278	lysine N-methyltransferase activity	4/120	51/15723	0.00061134	0.00401737	0.00266599	gene_1332/gene_1288/gene_70345/gene_1152	4	G1S
GO:0016279	MF	GO:0016279	protein-lysine N-methyltransferase activity	4/120	51/15723	0.00061134	0.00401737	0.00266599	gene_1332/gene_1288/gene_70345/gene_1152	4	G1S
GO:0008168	MF	GO:0008168	methyltransferase activity	9/120	314/15723	0.000677438	0.00424939	0.00281996	gene_1332/gene_25017/gene_13571/gene_55903/gene_55897/gene_1288/gene_70345/gene_1152/gene_83096	9	G1S
GO:0016741	MF	GO:0016741	transferase activity, transferring one-carbon groups	9/120	339/15723	0.00116211	0.00690016	0.00457905	gene_1332/gene_25017/gene_13571/gene_55903/gene_55897/gene_1288/gene_70345/gene_1152/gene_83096	9	G1S
GO:0008170	MF	GO:0008170	N-methyltransferase activity	5/120	104/15723	0.00120003	0.00690016	0.00457905	gene_1332/gene_1288/gene_70345/gene_1152/gene_83096	5	G1S
GO:0003774	MF	GO:0003774	cytoskeletal motor activity	6/120	164/15723	0.00161297	0.00856117	0.00568133	gene_58638/gene_6052/gene_15483/gene_5212/gene_66275/gene_36430	6	G1S
GO:0008094	MF	GO:0008094	ATP-dependent activity, acting on DNA	6/120	164/15723	0.00161297	0.00856117	0.00568133	gene_75800/gene_84513/gene_40305/gene_80471/gene_37022/gene_47815	6	G1S
GO:0003735	MF	GO:0003735	structural constituent of ribosome	9/120	365/15723	0.00193177	0.0098735	0.00655221	gene_2987/gene_53525/gene_37982/gene_80874/gene_28399/gene_16952/gene_83928/gene_12804/gene_82932	9	G1S
GO:0003684	MF	GO:0003684	damaged DNA binding	4/120	73/15723	0.00234106	0.0115381	0.00765686	gene_80471/gene_37022/gene_47815/gene_12804	4	G1S
GO:0030515	MF	GO:0030515	snoRNA binding	3/120	36/15723	0.00257623	0.0122593	0.00813545	gene_34026/gene_2354/gene_83096	3	G1S
GO:0043047	MF	GO:0043047	single-stranded telomeric DNA binding	2/120	11/15723	0.00303729	0.0135208	0.00897263	gene_2552/gene_57389	2	G1S
GO:0098847	MF	GO:0098847	sequence-specific single stranded DNA binding	2/120	11/15723	0.00303729	0.0135208	0.00897263	gene_2552/gene_57389	2	G1S
GO:0042800	MF	GO:0042800	histone methyltransferase activity (H3-K4 specific)	2/120	13/15723	0.00426466	0.0183914	0.0122048	gene_70345/gene_1152	2	G1S
GO:0003746	MF	GO:0003746	translation elongation factor activity	2/120	14/15723	0.0049507	0.0207029	0.0137388	gene_23593/gene_15581	2	G1S
GO:0003697	MF	GO:0003697	single-stranded DNA binding	5/120	149/15723	0.00569321	0.0231077	0.0153346	gene_2552/gene_57389/gene_24482/gene_17378/gene_66149	5	G1S
GO:0000217	MF	GO:0000217	DNA secondary structure binding	3/120	49/15723	0.00618699	0.0243944	0.0161885	gene_80471/gene_37022/gene_47815	3	G1S
GO:0008296	MF	GO:0008296	3'-5'-exodeoxyribonuclease activity	2/120	17/15723	0.00728918	0.0279418	0.0185426	gene_340/gene_59839	2	G1S
GO:0004536	MF	GO:0004536	deoxyribonuclease activity	3/120	56/15723	0.0089568	0.0334064	0.022169	gene_340/gene_59839/gene_32123	3	G1S
GO:0004529	MF	GO:0004529	exodeoxyribonuclease activity	2/120	22/15723	0.0120772	0.0427348	0.0283595	gene_340/gene_59839	2	G1S
GO:0016895	MF	GO:0016895	exodeoxyribonuclease activity, producing 5'-phosphomonoesters	2/120	22/15723	0.0120772	0.0427348	0.0283595	gene_340/gene_59839	2	G1S
GO:0009982	MF	GO:0009982	pseudouridine synthase activity	2/120	23/15723	0.013162	0.045409	0.0301341	gene_66462/gene_962	2	G1S
GO:0008135	MF	GO:0008135	translation factor activity, RNA binding	3/120	66/15723	0.0139962	0.0467792	0.0310434	gene_23593/gene_15581/gene_15360	3	G1S
GO:0004386	MF	GO:0004386	helicase activity	6/120	258/15723	0.0142372	0.0467792	0.0310434	gene_75800/gene_84513/gene_40305/gene_21238/gene_60077/gene_17798	6	G1S
GO:0007018	BP	GO:0007018	microtubule-based movement	34/189	169/18328	2.18041e-34	1.73997e-31	1.35185e-31	gene_60720/gene_85028/gene_48605/gene_60569/gene_22656/gene_10040/gene_16709/gene_52627/gene_78581/gene_81193/gene_5099/gene_57015/gene_5100/gene_66043/gene_390/gene_719/gene_69164/gene_8226/gene_44299/gene_54336/gene_24823/gene_54338/gene_33858/gene_8840/gene_73298/gene_28303/gene_84290/gene_28277/gene_14834/gene_66275/gene_6052/gene_5212/gene_43527/gene_36430	34	G2M
GO:0007017	BP	GO:0007017	microtubule-based process	42/189	391/18328	9.24448e-31	3.68855e-28	2.86579e-28	gene_60720/gene_16724/gene_10756/gene_85028/gene_48605/gene_60569/gene_45201/gene_22656/gene_10040/gene_16709/gene_52627/gene_42923/gene_78581/gene_58304/gene_81193/gene_5099/gene_57015/gene_51323/gene_5100/gene_66043/gene_390/gene_719/gene_69164/gene_33635/gene_8226/gene_44299/gene_54336/gene_24823/gene_54338/gene_33858/gene_8840/gene_73298/gene_28303/gene_84290/gene_28277/gene_14834/gene_66275/…	42	G2M
GO:0002181	BP	GO:0002181	cytoplasmic translation	27/189	129/18328	6.57431e-28	1.74877e-25	1.35869e-25	gene_16027/gene_68530/gene_80874/gene_52296/gene_53525/gene_59687/gene_12804/gene_81859/gene_76123/gene_36835/gene_73189/gene_16388/gene_385/gene_16978/gene_70593/gene_13101/gene_39421/gene_42406/gene_66094/gene_85111/gene_69787/gene_75780/gene_31767/gene_47106/gene_4875/gene_10416/gene_22141	27	G2M
GO:0006928	BP	GO:0006928	movement of cell or subcellular component	36/189	320/18328	4.5627e-27	9.10259e-25	7.07219e-25	gene_60720/gene_85028/gene_48605/gene_60569/gene_22656/gene_10040/gene_16709/gene_52627/gene_78581/gene_81193/gene_5099/gene_57015/gene_5100/gene_66043/gene_390/gene_719/gene_69164/gene_8226/gene_44299/gene_54336/gene_24823/gene_54338/gene_33858/gene_8840/gene_73298/gene_28303/gene_84290/gene_28277/gene_14834/gene_66275/gene_6052/gene_5212/gene_67721/gene_25444/gene_43527/gene_36430	36	G2M
GO:0000910	BP	GO:0000910	cytokinesis	24/189	264/18328	4.09461e-16	5.77041e-14	4.48328e-14	gene_60720/gene_17526/gene_48605/gene_45201/gene_51544/gene_10040/gene_52627/gene_42923/gene_57015/gene_51323/gene_33635/gene_8226/gene_80657/gene_61731/gene_24823/gene_24751/gene_8840/gene_73298/gene_28303/gene_19544/gene_6052/gene_5212/gene_67721/gene_25444	24	G2M
GO:1903047	BP	GO:1903047	mitotic cell cycle process	31/189	489/18328	4.33865e-16	5.77041e-14	4.48328e-14	gene_60720/gene_67229/gene_16724/gene_10756/gene_17526/gene_48605/gene_45201/gene_5193/gene_51544/gene_10040/gene_52627/gene_42923/gene_58304/gene_57015/gene_51323/gene_33635/gene_48930/gene_61731/gene_36964/gene_24823/gene_43694/gene_28277/gene_62005/gene_14834/gene_81940/gene_6052/gene_5212/gene_67721/gene_25444/gene_43527/gene_36430	31	G2M
GO:0042255	BP	GO:0042255	ribosome assembly	16/189	124/18328	1.77249e-13	2.02064e-11	1.56992e-11	gene_76388/gene_41542/gene_13124/gene_54681/gene_61723/gene_53093/gene_2471/gene_45751/gene_23769/gene_1471/gene_9252/gene_25299/gene_55071/gene_59697/gene_43578/gene_961	16	G2M
GO:0070925	BP	GO:0070925	organelle assembly	22/189	321/18328	2.37456e-12	2.36862e-10	1.84028e-10	gene_16724/gene_10756/gene_58304/gene_57015/gene_28277/gene_36430/gene_76388/gene_41542/gene_13124/gene_54681/gene_61723/gene_53093/gene_2471/gene_45751/gene_23769/gene_1471/gene_9252/gene_25299/gene_55071/gene_59697/gene_43578/gene_961	22	G2M
GO:0000911	BP	GO:0000911	cytokinesis by cell plate formation	14/189	106/18328	4.37286e-12	3.87727e-10	3.01241e-10	gene_60720/gene_17526/gene_48605/gene_45201/gene_51544/gene_10040/gene_52627/gene_42923/gene_57015/gene_61731/gene_24823/gene_6052/gene_5212/gene_25444	14	G2M
GO:0061640	BP	GO:0061640	cytoskeleton-dependent cytokinesis	19/189	238/18328	5.69326e-12	4.54322e-10	3.52982e-10	gene_60720/gene_17526/gene_48605/gene_45201/gene_51544/gene_10040/gene_52627/gene_42923/gene_57015/gene_8226/gene_61731/gene_24823/gene_8840/gene_73298/gene_28303/gene_6052/gene_5212/gene_67721/gene_25444	19	G2M
GO:1902410	BP	GO:1902410	mitotic cytokinetic process	14/189	119/18328	2.17694e-11	1.57927e-09	1.227e-09	gene_60720/gene_17526/gene_48605/gene_45201/gene_51544/gene_10040/gene_52627/gene_42923/gene_57015/gene_61731/gene_24823/gene_6052/gene_5212/gene_25444	14	G2M
GO:0032506	BP	GO:0032506	cytokinetic process	14/189	121/18328	2.73738e-11	1.82036e-09	1.41431e-09	gene_60720/gene_17526/gene_48605/gene_45201/gene_51544/gene_10040/gene_52627/gene_42923/gene_57015/gene_61731/gene_24823/gene_6052/gene_5212/gene_25444	14	G2M
GO:0048285	BP	GO:0048285	organelle fission	23/189	427/18328	9.76955e-11	5.997e-09	4.65932e-09	gene_67229/gene_16724/gene_10756/gene_45201/gene_5193/gene_84460/gene_42923/gene_58304/gene_57015/gene_10615/gene_8226/gene_48930/gene_36964/gene_59099/gene_8840/gene_73298/gene_43694/gene_28303/gene_28277/gene_14834/gene_65874/gene_43527/gene_36430	23	G2M
GO:0000280	BP	GO:0000280	nuclear division	21/189	356/18328	1.2827e-10	7.31137e-09	5.68051e-09	gene_67229/gene_16724/gene_10756/gene_45201/gene_5193/gene_84460/gene_42923/gene_58304/gene_57015/gene_10615/gene_8226/gene_48930/gene_36964/gene_8840/gene_73298/gene_43694/gene_28303/gene_28277/gene_14834/gene_43527/gene_36430	21	G2M
GO:0000226	BP	GO:0000226	microtubule cytoskeleton organization	18/189	269/18328	3.85265e-10	2.04961e-08	1.59243e-08	gene_16724/gene_10756/gene_45201/gene_10040/gene_52627/gene_42923/gene_58304/gene_57015/gene_51323/gene_33635/gene_8226/gene_8840/gene_73298/gene_28303/gene_28277/gene_25444/gene_43527/gene_36430	18	G2M
GO:0010564	BP	GO:0010564	regulation of cell cycle process	17/189	249/18328	8.90598e-10	4.44186e-08	3.45107e-08	gene_67229/gene_16724/gene_10756/gene_5193/gene_58304/gene_51323/gene_33635/gene_48930/gene_80657/gene_36964/gene_24751/gene_43694/gene_28277/gene_62005/gene_19544/gene_81940/gene_84365	17	G2M
GO:0002478	BP	GO:0002478	antigen processing and presentation of exogenous peptide antigen	7/189	21/18328	1.14173e-09	4.45694e-08	3.46279e-08	gene_85028/gene_78581/gene_81193/gene_5099/gene_5100/gene_28277/gene_43527	7	G2M
GO:0019884	BP	GO:0019884	antigen processing and presentation of exogenous antigen	7/189	21/18328	1.14173e-09	4.45694e-08	3.46279e-08	gene_85028/gene_78581/gene_81193/gene_5099/gene_5100/gene_28277/gene_43527	7	G2M
GO:0019886	BP	GO:0019886	antigen processing and presentation of exogenous peptide antigen via MHC class II	7/189	21/18328	1.14173e-09	4.45694e-08	3.46279e-08	gene_85028/gene_78581/gene_81193/gene_5099/gene_5100/gene_28277/gene_43527	7	G2M
GO:0007052	BP	GO:0007052	mitotic spindle organization	10/189	65/18328	1.17288e-09	4.45694e-08	3.46279e-08	gene_16724/gene_10756/gene_10040/gene_52627/gene_58304/gene_57015/gene_51323/gene_33635/gene_28277/gene_36430	10	G2M
GO:1902850	BP	GO:1902850	microtubule cytoskeleton organization involved in mitosis	10/189	65/18328	1.17288e-09	4.45694e-08	3.46279e-08	gene_16724/gene_10756/gene_10040/gene_52627/gene_58304/gene_57015/gene_51323/gene_33635/gene_28277/gene_36430	10	G2M
GO:0140014	BP	GO:0140014	mitotic nuclear division	13/189	147/18328	4.11073e-09	1.49108e-07	1.15848e-07	gene_67229/gene_16724/gene_10756/gene_5193/gene_58304/gene_57015/gene_48930/gene_36964/gene_43694/gene_28277/gene_14834/gene_43527/gene_36430	13	G2M
GO:0002495	BP	GO:0002495	antigen processing and presentation of peptide antigen via MHC class II	7/189	26/18328	6.18333e-09	2.05596e-07	1.59736e-07	gene_85028/gene_78581/gene_81193/gene_5099/gene_5100/gene_28277/gene_43527	7	G2M
GO:0002504	BP	GO:0002504	antigen processing and presentation of peptide or polysaccharide antigen via MHC class II	7/189	26/18328	6.18333e-09	2.05596e-07	1.59736e-07	gene_85028/gene_78581/gene_81193/gene_5099/gene_5100/gene_28277/gene_43527	7	G2M
GO:0007051	BP	GO:0007051	spindle organization	10/189	80/18328	9.43842e-09	3.01274e-07	2.34073e-07	gene_16724/gene_10756/gene_10040/gene_52627/gene_58304/gene_57015/gene_51323/gene_33635/gene_28277/gene_36430	10	G2M
GO:0042273	BP	GO:0042273	ribosomal large subunit biogenesis	12/189	134/18328	1.43524e-08	4.4051e-07	3.42251e-07	gene_41542/gene_53093/gene_8955/gene_45751/gene_23769/gene_9252/gene_39421/gene_42406/gene_43578/gene_75780/gene_47106/gene_10416	12	G2M
GO:0000281	BP	GO:0000281	mitotic cytokinesis	15/189	230/18328	1.67959e-08	4.96413e-07	3.85684e-07	gene_60720/gene_17526/gene_48605/gene_45201/gene_51544/gene_10040/gene_52627/gene_42923/gene_57015/gene_61731/gene_24823/gene_6052/gene_5212/gene_67721/gene_25444	15	G2M
GO:0022618	BP	GO:0022618	ribonucleoprotein complex assembly	16/189	269/18328	2.0282e-08	5.78038e-07	4.49102e-07	gene_76388/gene_41542/gene_13124/gene_54681/gene_61723/gene_53093/gene_2471/gene_45751/gene_23769/gene_1471/gene_9252/gene_25299/gene_55071/gene_59697/gene_43578/gene_961	16	G2M
GO:0071826	BP	GO:0071826	ribonucleoprotein complex subunit organization	16/189	278/18328	3.21558e-08	8.84839e-07	6.87469e-07	gene_76388/gene_41542/gene_13124/gene_54681/gene_61723/gene_53093/gene_2471/gene_45751/gene_23769/gene_1471/gene_9252/gene_25299/gene_55071/gene_59697/gene_43578/gene_961	16	G2M
GO:0019882	BP	GO:0019882	antigen processing and presentation	7/189	33/18328	3.77815e-08	9.72569e-07	7.5563e-07	gene_85028/gene_78581/gene_81193/gene_5099/gene_5100/gene_28277/gene_43527	7	G2M
GO:0048002	BP	GO:0048002	antigen processing and presentation of peptide antigen	7/189	33/18328	3.77815e-08	9.72569e-07	7.5563e-07	gene_85028/gene_78581/gene_81193/gene_5099/gene_5100/gene_28277/gene_43527	7	G2M
GO:0042274	BP	GO:0042274	ribosomal small subunit biogenesis	11/189	123/18328	5.91983e-08	1.47626e-06	1.14697e-06	gene_76388/gene_13124/gene_54681/gene_61723/gene_2471/gene_25845/gene_1471/gene_25299/gene_55071/gene_59697/gene_961	11	G2M
GO:0000028	BP	GO:0000028	ribosomal small subunit assembly	7/189	38/18328	1.06857e-07	2.584e-06	2.00762e-06	gene_13124/gene_54681/gene_61723/gene_1471/gene_25299/gene_59697/gene_961	7	G2M
GO:0051726	BP	GO:0051726	regulation of cell cycle	19/189	472/18328	4.55081e-07	1.0681e-05	8.29853e-06	gene_67229/gene_16724/gene_10756/gene_5193/gene_84460/gene_58304/gene_51323/gene_10615/gene_33635/gene_48930/gene_80657/gene_36964/gene_24751/gene_43694/gene_28277/gene_62005/gene_19544/gene_81940/gene_84365	19	G2M
GO:0007091	BP	GO:0007091	metaphase/anaphase transition of mitotic cell cycle	6/189	36/18328	1.67252e-06	3.33667e-05	2.5924e-05	gene_67229/gene_5193/gene_48930/gene_36964/gene_43694/gene_28277	6	G2M
GO:0010965	BP	GO:0010965	regulation of mitotic sister chromatid separation	6/189	36/18328	1.67252e-06	3.33667e-05	2.5924e-05	gene_67229/gene_5193/gene_48930/gene_36964/gene_43694/gene_28277	6	G2M
GO:0030071	BP	GO:0030071	regulation of mitotic metaphase/anaphase transition	6/189	36/18328	1.67252e-06	3.33667e-05	2.5924e-05	gene_67229/gene_5193/gene_48930/gene_36964/gene_43694/gene_28277	6	G2M
GO:0044784	BP	GO:0044784	metaphase/anaphase transition of cell cycle	6/189	36/18328	1.67252e-06	3.33667e-05	2.5924e-05	gene_67229/gene_5193/gene_48930/gene_36964/gene_43694/gene_28277	6	G2M
GO:1902099	BP	GO:1902099	regulation of metaphase/anaphase transition of cell cycle	6/189	36/18328	1.67252e-06	3.33667e-05	2.5924e-05	gene_67229/gene_5193/gene_48930/gene_36964/gene_43694/gene_28277	6	G2M
GO:1905818	BP	GO:1905818	regulation of chromosome separation	6/189	36/18328	1.67252e-06	3.33667e-05	2.5924e-05	gene_67229/gene_5193/gene_48930/gene_36964/gene_43694/gene_28277	6	G2M
GO:0080175	BP	GO:0080175	phragmoplast microtubule organization	4/189	10/18328	2.19159e-06	4.26558e-05	3.31411e-05	gene_8226/gene_8840/gene_73298/gene_28303	4	G2M
GO:0006364	BP	GO:0006364	rRNA processing	15/189	337/18328	2.30187e-06	4.32456e-05	3.35993e-05	gene_81617/gene_84029/gene_66462/gene_34026/gene_962/gene_76388/gene_13124/gene_2354/gene_54681/gene_2471/gene_25845/gene_1471/gene_55071/gene_75780/gene_10416	15	G2M
GO:0051306	BP	GO:0051306	mitotic sister chromatid separation	6/189	38/18328	2.33027e-06	4.32456e-05	3.35993e-05	gene_67229/gene_5193/gene_48930/gene_36964/gene_43694/gene_28277	6	G2M
GO:0033047	BP	GO:0033047	regulation of mitotic sister chromatid segregation	6/189	40/18328	3.18496e-06	5.70381e-05	4.43153e-05	gene_67229/gene_5193/gene_48930/gene_36964/gene_43694/gene_28277	6	G2M
GO:1901987	BP	GO:1901987	regulation of cell cycle phase transition	9/189	116/18328	3.21643e-06	5.70381e-05	4.43153e-05	gene_67229/gene_5193/gene_48930/gene_36964/gene_43694/gene_28277/gene_62005/gene_81940/gene_84365	9	G2M
GO:0000070	BP	GO:0000070	mitotic sister chromatid segregation	8/189	90/18328	4.15277e-06	7.20415e-05	5.59721e-05	gene_67229/gene_5193/gene_48930/gene_36964/gene_43694/gene_28277/gene_14834/gene_43527	8	G2M
GO:0016072	BP	GO:0016072	rRNA metabolic process	15/189	358/18328	4.81067e-06	8.1679e-05	6.34599e-05	gene_81617/gene_84029/gene_66462/gene_34026/gene_962/gene_76388/gene_13124/gene_2354/gene_54681/gene_2471/gene_25845/gene_1471/gene_55071/gene_75780/gene_10416	15	G2M
GO:0051983	BP	GO:0051983	regulation of chromosome segregation	7/189	68/18328	6.32434e-06	0.000105142	8.16894e-05	gene_67229/gene_5193/gene_48930/gene_36964/gene_43694/gene_28277/gene_43527	7	G2M
GO:0051131	BP	GO:0051131	chaperone-mediated protein complex assembly	4/189	13/18328	7.28286e-06	0.000118607	9.21505e-05	gene_20064/gene_81252/gene_82502/gene_74307	4	G2M
GO:0006890	BP	GO:0006890	retrograde vesicle-mediated transport, Golgi to endoplasmic reticulum	7/189	72/18328	9.2823e-06	0.000148145	0.000115101	gene_85028/gene_78581/gene_81193/gene_5099/gene_5100/gene_28277/gene_43527	7	G2M
GO:1901990	BP	GO:1901990	regulation of mitotic cell cycle phase transition	8/189	104/18328	1.22055e-05	0.00019098	0.00014838	gene_67229/gene_5193/gene_48930/gene_36964/gene_43694/gene_28277/gene_62005/gene_81940	8	G2M
GO:0033045	BP	GO:0033045	regulation of sister chromatid segregation	6/189	53/18328	1.70454e-05	0.000261582	0.000203234	gene_67229/gene_5193/gene_48930/gene_36964/gene_43694/gene_28277	6	G2M
GO:0007346	BP	GO:0007346	regulation of mitotic cell cycle	11/189	229/18328	2.66108e-05	0.000400668	0.000311296	gene_67229/gene_16724/gene_10756/gene_5193/gene_58304/gene_48930/gene_36964/gene_43694/gene_28277/gene_62005/gene_81940	11	G2M
GO:0090307	BP	GO:0090307	mitotic spindle assembly	5/189	35/18328	2.79272e-05	0.000412702	0.000320645	gene_16724/gene_10756/gene_58304/gene_57015/gene_36430	5	G2M
GO:0007112	BP	GO:0007112	male meiosis cytokinesis	4/189	18/18328	2.9934e-05	0.000419077	0.000325598	gene_8226/gene_8840/gene_73298/gene_28303	4	G2M
GO:0033206	BP	GO:0033206	meiotic cytokinesis	4/189	18/18328	2.9934e-05	0.000419077	0.000325598	gene_8226/gene_8840/gene_73298/gene_28303	4	G2M
GO:0071277	BP	GO:0071277	cellular response to calcium ion	4/189	18/18328	2.9934e-05	0.000419077	0.000325598	gene_20064/gene_81252/gene_82502/gene_74307	4	G2M
GO:0000462	BP	GO:0000462	maturation of SSU-rRNA from tricistronic rRNA transcript (SSU-rRNA, 5.8S rRNA, LSU-rRNA)	7/189	87/18328	3.23311e-05	0.000444831	0.000345608	gene_76388/gene_13124/gene_54681/gene_2471/gene_25845/gene_1471/gene_55071	7	G2M
GO:0007140	BP	GO:0007140	male meiotic nuclear division	6/189	60/18328	3.5015e-05	0.000473593	0.000367955	gene_84460/gene_10615/gene_8226/gene_8840/gene_73298/gene_28303	6	G2M
GO:0032875	BP	GO:0032875	regulation of DNA endoreduplication	5/189	37/18328	3.68778e-05	0.000490475	0.000381071	gene_80657/gene_24751/gene_62005/gene_19544/gene_81940	5	G2M
GO:0000027	BP	GO:0000027	ribosomal large subunit assembly	6/189	61/18328	3.85049e-05	0.00050372	0.000391361	gene_41542/gene_53093/gene_45751/gene_23769/gene_9252/gene_43578	6	G2M
GO:0008283	BP	GO:0008283	cell population proliferation	13/189	331/18328	4.11513e-05	0.000529656	0.000411513	gene_67229/gene_85028/gene_5193/gene_78581/gene_81193/gene_5099/gene_5100/gene_80657/gene_24751/gene_62005/gene_19544/gene_81940/gene_43527	13	G2M
GO:0007088	BP	GO:0007088	regulation of mitotic nuclear division	6/189	62/18328	4.22683e-05	0.000535399	0.000415974	gene_67229/gene_5193/gene_48930/gene_36964/gene_43694/gene_28277	6	G2M
GO:0051225	BP	GO:0051225	spindle assembly	5/189	40/18328	5.42922e-05	0.000676955	0.000525955	gene_16724/gene_10756/gene_58304/gene_57015/gene_36430	5	G2M
GO:0030490	BP	GO:0030490	maturation of SSU-rRNA	7/189	99/18328	7.42446e-05	0.000911495	0.000708179	gene_76388/gene_13124/gene_54681/gene_2471/gene_25845/gene_1471/gene_55071	7	G2M
GO:0000819	BP	GO:0000819	sister chromatid segregation	8/189	138/18328	9.33731e-05	0.00112897	0.000877141	gene_67229/gene_5193/gene_48930/gene_36964/gene_43694/gene_28277/gene_14834/gene_43527	8	G2M
GO:0044770	BP	GO:0044770	cell cycle phase transition	9/189	182/18328	0.000116424	0.00138666	0.00107735	gene_67229/gene_5193/gene_48930/gene_36964/gene_43694/gene_28277/gene_62005/gene_81940/gene_84365	9	G2M
GO:0060236	BP	GO:0060236	regulation of mitotic spindle organization	3/189	10/18328	0.000122792	0.00139983	0.00108759	gene_16724/gene_10756/gene_58304	3	G2M
GO:0072384	BP	GO:0072384	organelle transport along microtubule	3/189	10/18328	0.000122792	0.00139983	0.00108759	gene_60569/gene_22656/gene_84290	3	G2M
GO:0090224	BP	GO:0090224	regulation of spindle organization	3/189	10/18328	0.000122792	0.00139983	0.00108759	gene_16724/gene_10756/gene_58304	3	G2M
GO:0032465	BP	GO:0032465	regulation of cytokinesis	5/189	49/18328	0.000145964	0.00164055	0.00127461	gene_51323/gene_33635/gene_80657/gene_24751/gene_19544	5	G2M
GO:0031000	BP	GO:0031000	response to caffeine	3/189	11/18328	0.000167558	0.00169255	0.00131501	gene_80657/gene_24751/gene_19544	3	G2M
GO:0036270	BP	GO:0036270	response to diuretic	3/189	11/18328	0.000167558	0.00169255	0.00131501	gene_80657/gene_24751/gene_19544	3	G2M
GO:0071312	BP	GO:0071312	cellular response to alkaloid	3/189	11/18328	0.000167558	0.00169255	0.00131501	gene_80657/gene_24751/gene_19544	3	G2M
GO:0071313	BP	GO:0071313	cellular response to caffeine	3/189	11/18328	0.000167558	0.00169255	0.00131501	gene_80657/gene_24751/gene_19544	3	G2M
GO:0071415	BP	GO:0071415	cellular response to purine-containing compound	3/189	11/18328	0.000167558	0.00169255	0.00131501	gene_80657/gene_24751/gene_19544	3	G2M
GO:1901181	BP	GO:1901181	negative regulation of cellular response to caffeine	3/189	11/18328	0.000167558	0.00169255	0.00131501	gene_80657/gene_24751/gene_19544	3	G2M
GO:2001024	BP	GO:2001024	negative regulation of response to drug	3/189	11/18328	0.000167558	0.00169255	0.00131501	gene_80657/gene_24751/gene_19544	3	G2M
GO:2001039	BP	GO:2001039	negative regulation of cellular response to drug	3/189	11/18328	0.000167558	0.00169255	0.00131501	gene_80657/gene_24751/gene_19544	3	G2M
GO:0061077	BP	GO:0061077	chaperone-mediated protein folding	7/189	115/18328	0.000190296	0.00189821	0.0014748	gene_20064/gene_81252/gene_82502/gene_74307/gene_49729/gene_31290/gene_58773	7	G2M
GO:0034470	BP	GO:0034470	ncRNA processing	15/189	499/18328	0.000215285	0.00212096	0.00164786	gene_81617/gene_84029/gene_66462/gene_34026/gene_962/gene_76388/gene_13124/gene_2354/gene_54681/gene_2471/gene_25845/gene_1471/gene_55071/gene_75780/gene_10416	15	G2M
GO:0043279	BP	GO:0043279	response to alkaloid	3/189	12/18328	0.000221716	0.00215768	0.00167639	gene_80657/gene_24751/gene_19544	3	G2M
GO:0051304	BP	GO:0051304	chromosome separation	6/189	84/18328	0.000231739	0.00222804	0.00173106	gene_67229/gene_5193/gene_48930/gene_36964/gene_43694/gene_28277	6	G2M
GO:0014074	BP	GO:0014074	response to purine-containing compound	4/189	30/18328	0.000243365	0.00231197	0.00179627	gene_80657/gene_24751/gene_19544/gene_67721	4	G2M
GO:0000478	BP	GO:0000478	endonucleolytic cleavage involved in rRNA processing	4/189	31/18328	0.00027718	0.00260223	0.00202179	gene_81617/gene_84029/gene_54681/gene_1471	4	G2M
GO:0044772	BP	GO:0044772	mitotic cell cycle phase transition	8/189	163/18328	0.000293721	0.00272546	0.00211752	gene_67229/gene_5193/gene_48930/gene_36964/gene_43694/gene_28277/gene_62005/gene_81940	8	G2M
GO:0051783	BP	GO:0051783	regulation of nuclear division	6/189	88/18328	0.000298634	0.0027392	0.0021282	gene_67229/gene_5193/gene_48930/gene_36964/gene_43694/gene_28277	6	G2M
GO:0042023	BP	GO:0042023	DNA endoreduplication	5/189	66/18328	0.00059393	0.00538586	0.0041845	gene_80657/gene_24751/gene_62005/gene_19544/gene_81940	5	G2M
GO:0000469	BP	GO:0000469	cleavage involved in rRNA processing	4/189	39/18328	0.000679457	0.00609221	0.0047333	gene_81617/gene_84029/gene_54681/gene_1471	4	G2M
GO:0098813	BP	GO:0098813	nuclear chromosome segregation	9/189	233/18328	0.000718448	0.00637024	0.00494931	gene_67229/gene_5193/gene_48930/gene_36964/gene_43694/gene_28277/gene_14834/gene_43527/gene_36430	9	G2M
GO:0051648	BP	GO:0051648	vesicle localization	4/189	40/18328	0.00074892	0.00649607	0.00504707	gene_60569/gene_22656/gene_84290/gene_3535	4	G2M
GO:0051650	BP	GO:0051650	establishment of vesicle localization	4/189	40/18328	0.00074892	0.00649607	0.00504707	gene_60569/gene_22656/gene_84290/gene_3535	4	G2M
GO:0051640	BP	GO:0051640	organelle localization	9/189	242/18328	0.000939365	0.00806036	0.00626243	gene_60569/gene_22656/gene_16029/gene_64894/gene_84290/gene_28277/gene_14834/gene_3535/gene_43527	9	G2M
GO:0007059	BP	GO:0007059	chromosome segregation	9/189	251/18328	0.00121256	0.0102939	0.00799774	gene_67229/gene_5193/gene_48930/gene_36964/gene_43694/gene_28277/gene_14834/gene_43527/gene_36430	9	G2M
GO:0043628	BP	GO:0043628	ncRNA 3'-end processing	4/189	46/18328	0.00127449	0.0107057	0.00831771	gene_66462/gene_962/gene_54681/gene_1471	4	G2M
GO:0071466	BP	GO:0071466	cellular response to xenobiotic stimulus	3/189	23/18328	0.00164184	0.0136478	0.0106035	gene_80657/gene_24751/gene_19544	3	G2M
GO:0090329	BP	GO:0090329	regulation of DNA-dependent DNA replication	5/189	83/18328	0.00167618	0.0137896	0.0107138	gene_80657/gene_24751/gene_62005/gene_19544/gene_81940	5	G2M
GO:0007094	BP	GO:0007094	mitotic spindle assembly checkpoint signaling	3/189	24/18328	0.00186224	0.0138885	0.0107906	gene_48930/gene_36964/gene_43694	3	G2M
GO:0009610	BP	GO:0009610	response to symbiotic fungus	3/189	24/18328	0.00186224	0.0138885	0.0107906	gene_80657/gene_24751/gene_19544	3	G2M
GO:0010970	BP	GO:0010970	transport along microtubule	3/189	24/18328	0.00186224	0.0138885	0.0107906	gene_60569/gene_22656/gene_84290	3	G2M
GO:0031577	BP	GO:0031577	spindle checkpoint signaling	3/189	24/18328	0.00186224	0.0138885	0.0107906	gene_48930/gene_36964/gene_43694	3	G2M
GO:0045841	BP	GO:0045841	negative regulation of mitotic metaphase/anaphase transition	3/189	24/18328	0.00186224	0.0138885	0.0107906	gene_48930/gene_36964/gene_43694	3	G2M
GO:0071173	BP	GO:0071173	spindle assembly checkpoint signaling	3/189	24/18328	0.00186224	0.0138885	0.0107906	gene_48930/gene_36964/gene_43694	3	G2M
GO:0071174	BP	GO:0071174	mitotic spindle checkpoint signaling	3/189	24/18328	0.00186224	0.0138885	0.0107906	gene_48930/gene_36964/gene_43694	3	G2M
GO:1902100	BP	GO:1902100	negative regulation of metaphase/anaphase transition of cell cycle	3/189	24/18328	0.00186224	0.0138885	0.0107906	gene_48930/gene_36964/gene_43694	3	G2M
GO:1905819	BP	GO:1905819	negative regulation of chromosome separation	3/189	24/18328	0.00186224	0.0138885	0.0107906	gene_48930/gene_36964/gene_43694	3	G2M
GO:2000816	BP	GO:2000816	negative regulation of mitotic sister chromatid separation	3/189	24/18328	0.00186224	0.0138885	0.0107906	gene_48930/gene_36964/gene_43694	3	G2M
GO:0051656	BP	GO:0051656	establishment of organelle localization	7/189	174/18328	0.0022172	0.0163827	0.0127284	gene_60569/gene_22656/gene_84290/gene_28277/gene_14834/gene_3535/gene_43527	7	G2M
GO:0051592	BP	GO:0051592	response to calcium ion	4/189	54/18328	0.00231691	0.0167886	0.0130438	gene_20064/gene_81252/gene_82502/gene_74307	4	G2M
GO:0007135	BP	GO:0007135	meiosis II	3/189	26/18328	0.00235629	0.0167886	0.0130438	gene_84460/gene_10615/gene_43694	3	G2M
GO:0033048	BP	GO:0033048	negative regulation of mitotic sister chromatid segregation	3/189	26/18328	0.00235629	0.0167886	0.0130438	gene_48930/gene_36964/gene_43694	3	G2M
GO:0061983	BP	GO:0061983	meiosis II cell cycle process	3/189	26/18328	0.00235629	0.0167886	0.0130438	gene_84460/gene_10615/gene_43694	3	G2M
GO:1903046	BP	GO:1903046	meiotic cell cycle process	9/189	280/18328	0.0025559	0.0180496	0.0140235	gene_84460/gene_10615/gene_8226/gene_8840/gene_73298/gene_43694/gene_28303/gene_25444/gene_77336	9	G2M
GO:0006275	BP	GO:0006275	regulation of DNA replication	5/189	93/18328	0.00276264	0.0193384	0.0150249	gene_80657/gene_24751/gene_62005/gene_19544/gene_81940	5	G2M
GO:0048236	BP	GO:0048236	plant-type sporogenesis	4/189	57/18328	0.00282545	0.0196062	0.0152329	gene_84460/gene_10615/gene_25444/gene_77336	4	G2M
GO:0009410	BP	GO:0009410	response to xenobiotic stimulus	3/189	29/18328	0.0032373	0.0222704	0.0173028	gene_80657/gene_24751/gene_19544	3	G2M
GO:0045839	BP	GO:0045839	negative regulation of mitotic nuclear division	3/189	30/18328	0.00356996	0.024349	0.0189178	gene_48930/gene_36964/gene_43694	3	G2M
GO:0070507	BP	GO:0070507	regulation of microtubule cytoskeleton organization	3/189	31/18328	0.00392276	0.0265285	0.0206111	gene_16724/gene_10756/gene_58304	3	G2M
GO:0033046	BP	GO:0033046	negative regulation of sister chromatid segregation	3/189	32/18328	0.00429606	0.0285688	0.0221963	gene_48930/gene_36964/gene_43694	3	G2M
GO:0051985	BP	GO:0051985	negative regulation of chromosome segregation	3/189	32/18328	0.00429606	0.0285688	0.0221963	gene_48930/gene_36964/gene_43694	3	G2M
GO:0044786	BP	GO:0044786	cell cycle DNA replication	5/189	104/18328	0.00446517	0.029068	0.0225841	gene_80657/gene_24751/gene_62005/gene_19544/gene_81940	5	G2M
GO:0040031	BP	GO:0040031	snRNA modification	2/189	10/18328	0.00450794	0.029068	0.0225841	gene_66462/gene_962	2	G2M
GO:0071786	BP	GO:0071786	endoplasmic reticulum tubular network organization	2/189	10/18328	0.00450794	0.029068	0.0225841	gene_35797/gene_6	2	G2M
GO:0048232	BP	GO:0048232	male gamete generation	6/189	149/18328	0.00451682	0.029068	0.0225841	gene_84460/gene_10615/gene_8226/gene_8840/gene_73298/gene_28303	6	G2M
GO:0051321	BP	GO:0051321	meiotic cell cycle	9/189	309/18328	0.00487831	0.0311431	0.0241964	gene_84460/gene_10615/gene_8226/gene_8840/gene_73298/gene_43694/gene_28303/gene_25444/gene_77336	9	G2M
GO:0034293	BP	GO:0034293	sexual sporulation	4/189	67/18328	0.00506288	0.0319488	0.0248224	gene_84460/gene_10615/gene_25444/gene_77336	4	G2M
GO:0097435	BP	GO:0097435	supramolecular fiber organization	9/189	311/18328	0.00508458	0.0319488	0.0248224	gene_45201/gene_10040/gene_52627/gene_42923/gene_58051/gene_3535/gene_71740/gene_67721/gene_43527	9	G2M
GO:0071493	BP	GO:0071493	cellular response to UV-B	2/189	11/18328	0.00547247	0.0338529	0.0263018	gene_41542/gene_43578	2	G2M
GO:0097064	BP	GO:0097064	ncRNA export from nucleus	2/189	11/18328	0.00547247	0.0338529	0.0263018	gene_54681/gene_1471	2	G2M
GO:0006833	BP	GO:0006833	water transport	4/189	70/18328	0.00591377	0.0360244	0.0279889	gene_81679/gene_67076/gene_16255/gene_8314	4	G2M
GO:0042044	BP	GO:0042044	fluid transport	4/189	70/18328	0.00591377	0.0360244	0.0279889	gene_81679/gene_67076/gene_16255/gene_8314	4	G2M
GO:0030705	BP	GO:0030705	cytoskeleton-dependent intracellular transport	3/189	36/18328	0.00600078	0.0362774	0.0281855	gene_60569/gene_22656/gene_84290	3	G2M
GO:0090502	BP	GO:0090502	RNA phosphodiester bond hydrolysis, endonucleolytic	5/189	112/18328	0.00609945	0.0365967	0.0284335	gene_81617/gene_84029/gene_77336/gene_54681/gene_1471	5	G2M
GO:0007080	BP	GO:0007080	mitotic metaphase plate congression	3/189	37/18328	0.00648134	0.0383119	0.0297662	gene_28277/gene_14834/gene_43527	3	G2M
GO:0099111	BP	GO:0099111	microtubule-based transport	3/189	37/18328	0.00648134	0.0383119	0.0297662	gene_60569/gene_22656/gene_84290	3	G2M
GO:0055046	BP	GO:0055046	microgametogenesis	4/189	73/18328	0.00685496	0.0399756	0.0310587	gene_8226/gene_8840/gene_73298/gene_28303	4	G2M
GO:0006457	BP	GO:0006457	protein folding	7/189	214/18328	0.00686298	0.0399756	0.0310587	gene_20064/gene_81252/gene_82502/gene_74307/gene_49729/gene_31290/gene_58773	7	G2M
GO:0051017	BP	GO:0051017	actin filament bundle assembly	3/189	38/18328	0.0069842	0.0400963	0.0311525	gene_58051/gene_71740/gene_67721	3	G2M
GO:0061572	BP	GO:0061572	actin filament bundle organization	3/189	38/18328	0.0069842	0.0400963	0.0311525	gene_58051/gene_71740/gene_67721	3	G2M
GO:0032886	BP	GO:0032886	regulation of microtubule-based process	3/189	39/18328	0.00750959	0.0425011	0.0330209	gene_16724/gene_10756/gene_58304	3	G2M
GO:0051784	BP	GO:0051784	negative regulation of nuclear division	3/189	39/18328	0.00750959	0.0425011	0.0330209	gene_48930/gene_36964/gene_43694	3	G2M
GO:0140013	BP	GO:0140013	meiotic nuclear division	7/189	220/18328	0.00793565	0.0445961	0.0346486	gene_84460/gene_10615/gene_8226/gene_8840/gene_73298/gene_43694/gene_28303	7	G2M
GO:0000154	BP	GO:0000154	rRNA modification	4/189	77/18328	0.00825694	0.0460772	0.0357993	gene_66462/gene_34026/gene_962/gene_2354	4	G2M
GO:0022412	BP	GO:0022412	cellular process involved in reproduction in multicellular organism	6/189	171/18328	0.00869606	0.0481906	0.0374413	gene_84460/gene_10615/gene_8226/gene_8840/gene_73298/gene_28303	6	G2M
GO:0022626	CC	GO:0022626	cytosolic ribosome	67/227	400/18719	8.65688e-58	1.09077e-55	7.19888e-56	gene_13620/gene_49729/gene_16027/gene_37982/gene_53377/gene_2987/gene_68530/gene_17519/gene_28399/gene_81731/gene_26420/gene_31290/gene_80874/gene_76388/gene_52296/gene_41542/gene_29783/gene_13124/gene_53525/gene_58773/gene_54681/gene_65436/gene_59687/gene_45433/gene_61723/gene_12804/gene_53093/gene_39318/gene_8955/gene_81859/gene_76123/gene_36835/gene_2471/gene_73189/gene_65099/gene_16388/gene_3…	67	G2M
GO:0044391	CC	GO:0044391	ribosomal subunit	61/227	340/18719	2.7603e-54	1.73899e-52	1.1477e-52	gene_16027/gene_37982/gene_53377/gene_2987/gene_68530/gene_17519/gene_28399/gene_26420/gene_80874/gene_76388/gene_52296/gene_41542/gene_29783/gene_13124/gene_53525/gene_54681/gene_65436/gene_59687/gene_45433/gene_61723/gene_12804/gene_53093/gene_39318/gene_8955/gene_81859/gene_76123/gene_36835/gene_2471/gene_73189/gene_65099/gene_16388/gene_385/gene_55613/gene_6347/gene_25845/gene_45751/gene_2376…	61	G2M
GO:0005840	CC	GO:0005840	ribosome	67/227	463/18719	2.09655e-53	8.80551e-52	5.81149e-52	gene_13620/gene_49729/gene_16027/gene_37982/gene_53377/gene_2987/gene_68530/gene_17519/gene_28399/gene_81731/gene_26420/gene_31290/gene_80874/gene_76388/gene_52296/gene_41542/gene_29783/gene_13124/gene_53525/gene_58773/gene_54681/gene_65436/gene_59687/gene_45433/gene_61723/gene_12804/gene_53093/gene_39318/gene_8955/gene_81859/gene_76123/gene_36835/gene_2471/gene_73189/gene_65099/gene_16388/gene_3…	67	G2M
GO:0042788	CC	GO:0042788	polysomal ribosome	39/227	147/18719	1.31763e-41	4.15053e-40	2.73928e-40	gene_16027/gene_2987/gene_68530/gene_17519/gene_81731/gene_80874/gene_52296/gene_41542/gene_13124/gene_54681/gene_65436/gene_59687/gene_45433/gene_61723/gene_12804/gene_39318/gene_8955/gene_76123/gene_36835/gene_16388/gene_25845/gene_45751/gene_16978/gene_1471/gene_9252/gene_70593/gene_13101/gene_55071/gene_14886/gene_66094/gene_85111/gene_59697/gene_43578/gene_75780/gene_31767/gene_30700/gene_48…	39	G2M
GO:0022625	CC	GO:0022625	cytosolic large ribosomal subunit	41/227	187/18719	5.26739e-40	1.32738e-38	8.7605e-39	gene_16027/gene_37982/gene_53377/gene_2987/gene_17519/gene_26420/gene_80874/gene_52296/gene_41542/gene_53525/gene_65436/gene_59687/gene_45433/gene_53093/gene_39318/gene_8955/gene_81859/gene_76123/gene_36835/gene_73189/gene_65099/gene_16388/gene_385/gene_55613/gene_45751/gene_23769/gene_9252/gene_70593/gene_13101/gene_57730/gene_39421/gene_42406/gene_66094/gene_69787/gene_43578/gene_75780/gene_317…	41	G2M
GO:0015934	CC	GO:0015934	large ribosomal subunit	41/227	211/18719	1.04864e-37	2.20214e-36	1.45337e-36	gene_16027/gene_37982/gene_53377/gene_2987/gene_17519/gene_26420/gene_80874/gene_52296/gene_41542/gene_53525/gene_65436/gene_59687/gene_45433/gene_53093/gene_39318/gene_8955/gene_81859/gene_76123/gene_36835/gene_73189/gene_65099/gene_16388/gene_385/gene_55613/gene_45751/gene_23769/gene_9252/gene_70593/gene_13101/gene_57730/gene_39421/gene_42406/gene_66094/gene_69787/gene_43578/gene_75780/gene_317…	41	G2M
GO:0005844	CC	GO:0005844	polysome	39/227	187/18719	3.81173e-37	6.86112e-36	4.52823e-36	gene_16027/gene_2987/gene_68530/gene_17519/gene_81731/gene_80874/gene_52296/gene_41542/gene_13124/gene_54681/gene_65436/gene_59687/gene_45433/gene_61723/gene_12804/gene_39318/gene_8955/gene_76123/gene_36835/gene_16388/gene_25845/gene_45751/gene_16978/gene_1471/gene_9252/gene_70593/gene_13101/gene_55071/gene_14886/gene_66094/gene_85111/gene_59697/gene_43578/gene_75780/gene_31767/gene_30700/gene_48…	39	G2M
GO:0005871	CC	GO:0005871	kinesin complex	34/227	132/18719	8.01298e-36	1.26204e-34	8.32928e-35	gene_60720/gene_85028/gene_48605/gene_60569/gene_22656/gene_10040/gene_16709/gene_52627/gene_78581/gene_81193/gene_5099/gene_57015/gene_5100/gene_66043/gene_390/gene_719/gene_69164/gene_8226/gene_44299/gene_54336/gene_24823/gene_54338/gene_33858/gene_8840/gene_73298/gene_28303/gene_84290/gene_28277/gene_14834/gene_66275/gene_6052/gene_5212/gene_43527/gene_36430	34	G2M
GO:0005875	CC	GO:0005875	microtubule associated complex	37/227	182/18719	8.18368e-35	1.14572e-33	7.56153e-34	gene_60720/gene_85028/gene_48605/gene_60569/gene_22656/gene_10040/gene_16709/gene_52627/gene_78581/gene_81193/gene_5099/gene_57015/gene_51323/gene_5100/gene_66043/gene_390/gene_719/gene_69164/gene_33635/gene_8226/gene_44299/gene_54336/gene_61731/gene_24823/gene_54338/gene_33858/gene_8840/gene_73298/gene_28303/gene_84290/gene_28277/gene_14834/gene_66275/gene_6052/gene_5212/gene_43527/gene_36430	37	G2M
GO:0009524	CC	GO:0009524	phragmoplast	21/227	117/18719	6.3348e-19	7.98185e-18	5.26789e-18	gene_16724/gene_10756/gene_60569/gene_45201/gene_22656/gene_16029/gene_64894/gene_42923/gene_58304/gene_57015/gene_51323/gene_33635/gene_8226/gene_59099/gene_8840/gene_73298/gene_28303/gene_84290/gene_65874/gene_3535/gene_25444	21	G2M
GO:0022627	CC	GO:0022627	cytosolic small ribosomal subunit	20/227	108/18719	2.32823e-18	2.66688e-17	1.7601e-17	gene_68530/gene_28399/gene_76388/gene_29783/gene_13124/gene_54681/gene_61723/gene_12804/gene_2471/gene_6347/gene_25845/gene_16978/gene_1471/gene_25299/gene_55071/gene_85111/gene_59697/gene_961/gene_30700/gene_85323	20	G2M
GO:0015935	CC	GO:0015935	small ribosomal subunit	20/227	129/18719	8.98562e-17	9.4349e-16	6.22687e-16	gene_68530/gene_28399/gene_76388/gene_29783/gene_13124/gene_54681/gene_61723/gene_12804/gene_2471/gene_6347/gene_25845/gene_16978/gene_1471/gene_25299/gene_55071/gene_85111/gene_59697/gene_961/gene_30700/gene_85323	20	G2M
GO:0005819	CC	GO:0005819	spindle	19/227	163/18719	1.1636e-13	1.12779e-12	7.44326e-13	gene_16724/gene_10756/gene_85028/gene_10040/gene_52627/gene_78581/gene_58304/gene_81193/gene_5099/gene_51323/gene_5100/gene_33635/gene_48930/gene_36964/gene_43694/gene_28277/gene_14834/gene_3535/gene_25444	19	G2M
GO:0099513	CC	GO:0099513	polymeric cytoskeletal fiber	16/227	231/18719	2.3782e-08	2.14038e-07	1.41262e-07	gene_16724/gene_10756/gene_45201/gene_10040/gene_52627/gene_42923/gene_58304/gene_51323/gene_33635/gene_48930/gene_36964/gene_43694/gene_28277/gene_28968/gene_71740/gene_43527	16	G2M
GO:0005874	CC	GO:0005874	microtubule	15/227	210/18719	4.39187e-08	3.58576e-07	2.36654e-07	gene_16724/gene_10756/gene_45201/gene_10040/gene_52627/gene_42923/gene_58304/gene_51323/gene_33635/gene_48930/gene_36964/gene_43694/gene_28277/gene_28968/gene_43527	15	G2M
GO:0099081	CC	GO:0099081	supramolecular polymer	17/227	276/18719	4.83794e-08	3.58576e-07	2.36654e-07	gene_16724/gene_10756/gene_45201/gene_10040/gene_52627/gene_42923/gene_58304/gene_51323/gene_33635/gene_48930/gene_36964/gene_43694/gene_28277/gene_28968/gene_71740/gene_67721/gene_43527	17	G2M
GO:0099512	CC	GO:0099512	supramolecular fiber	17/227	276/18719	4.83794e-08	3.58576e-07	2.36654e-07	gene_16724/gene_10756/gene_45201/gene_10040/gene_52627/gene_42923/gene_58304/gene_51323/gene_33635/gene_48930/gene_36964/gene_43694/gene_28277/gene_28968/gene_71740/gene_67721/gene_43527	17	G2M
GO:0046658	CC	GO:0046658	anchored component of plasma membrane	12/227	198/18719	5.62456e-06	3.93719e-05	2.59848e-05	gene_23349/gene_69509/gene_52501/gene_69508/gene_57194/gene_5659/gene_7450/gene_23872/gene_5125/gene_9333/gene_20213/gene_42730	12	G2M
GO:0000775	CC	GO:0000775	chromosome, centromeric region	8/227	83/18719	7.4625e-06	4.94881e-05	3.26614e-05	gene_57015/gene_51323/gene_33635/gene_48930/gene_36964/gene_43694/gene_28277/gene_43527	8	G2M
GO:0031225	CC	GO:0031225	anchored component of membrane	12/227	212/18719	1.12598e-05	7.09369e-05	4.68172e-05	gene_23349/gene_69509/gene_52501/gene_69508/gene_57194/gene_5659/gene_7450/gene_23872/gene_5125/gene_9333/gene_20213/gene_42730	12	G2M
GO:0005876	CC	GO:0005876	spindle microtubule	6/227	53/18719	4.24573e-05	0.000253594	0.000167368	gene_51323/gene_33635/gene_48930/gene_36964/gene_43694/gene_28277	6	G2M
GO:0005828	CC	GO:0005828	kinetochore microtubule	4/227	17/18719	4.42783e-05	0.000253594	0.000167368	gene_48930/gene_36964/gene_43694/gene_28277	4	G2M
GO:0099080	CC	GO:0099080	supramolecular complex	17/227	473/18719	6.90035e-05	0.000378019	0.000249486	gene_16724/gene_10756/gene_45201/gene_10040/gene_52627/gene_42923/gene_58304/gene_51323/gene_33635/gene_48930/gene_36964/gene_43694/gene_28277/gene_28968/gene_71740/gene_67721/gene_43527	17	G2M
GO:0043253	CC	GO:0043253	chloroplast ribosome	3/227	10/18719	0.000198315	0.00104115	0.000687143	gene_76388/gene_2471/gene_55071	3	G2M
GO:0005732	CC	GO:0005732	sno(s)RNA-containing ribonucleoprotein complex	4/227	28/18719	0.00034307	0.00172907	0.00114116	gene_66462/gene_34026/gene_962/gene_2354	4	G2M
GO:0000776	CC	GO:0000776	kinetochore	5/227	52/18719	0.00041008	0.00198731	0.00131159	gene_48930/gene_36964/gene_43694/gene_28277/gene_43527	5	G2M
GO:0000779	CC	GO:0000779	condensed chromosome, centromeric region	4/227	32/18719	0.000580091	0.00270709	0.00178663	gene_51323/gene_33635/gene_43694/gene_28277	4	G2M
GO:0005813	CC	GO:0005813	centrosome	5/227	58/18719	0.000681672	0.00306752	0.00202452	gene_85028/gene_78581/gene_81193/gene_5099/gene_5100	5	G2M
GO:0009574	CC	GO:0009574	preprophase band	4/227	35/18719	0.000820977	0.003567	0.00235416	gene_45201/gene_42923/gene_61731/gene_25444	4	G2M
GO:0098687	CC	GO:0098687	chromosomal region	8/227	168/18719	0.00104435	0.00438627	0.00289486	gene_57015/gene_51323/gene_33635/gene_48930/gene_36964/gene_43694/gene_28277/gene_43527	8	G2M
GO:0010369	CC	GO:0010369	chromocenter	3/227	19/18719	0.00147732	0.0060046	0.00396293	gene_48930/gene_36964/gene_43694	3	G2M
GO:0051233	CC	GO:0051233	spindle midzone	3/227	20/18719	0.00172257	0.00678261	0.00447641	gene_51323/gene_33635/gene_28277	3	G2M
GO:0009547	CC	GO:0009547	plastid ribosome	3/227	22/18719	0.0022858	0.00872761	0.00576008	gene_76388/gene_2471/gene_55071	3	G2M
GO:0048046	CC	GO:0048046	apoplast	12/227	398/18719	0.00351303	0.0130189	0.00859223	gene_20064/gene_81252/gene_20213/gene_82502/gene_28888/gene_74307/gene_13620/gene_49729/gene_31290/gene_58773/gene_17358/gene_42730	12	G2M
GO:0005815	CC	GO:0005815	microtubule organizing center	5/227	96/18719	0.00627868	0.0226033	0.0149178	gene_85028/gene_78581/gene_81193/gene_5099/gene_5100	5	G2M
GO:0005635	CC	GO:0005635	nuclear envelope	9/227	290/18719	0.00912018	0.0318797	0.0210401	gene_51323/gene_33635/gene_48930/gene_36964/gene_3344/gene_44993/gene_71472/gene_71467/gene_35677	9	G2M
GO:0009504	CC	GO:0009504	cell plate	4/227	68/18719	0.00936151	0.0318797	0.0210401	gene_16029/gene_64894/gene_51323/gene_33635	4	G2M
GO:0071782	CC	GO:0071782	endoplasmic reticulum tubular network	2/227	14/18719	0.0121039	0.040134	0.0264878	gene_35797/gene_6	2	G2M
GO:0009505	CC	GO:0009505	plant-type cell wall	10/227	359/18719	0.0125259	0.0404683	0.0267084	gene_33119/gene_66644/gene_18867/gene_70886/gene_61961/gene_68484/gene_69966/gene_42286/gene_20213/gene_42730	10	G2M
GO:0000793	CC	GO:0000793	condensed chromosome	5/227	118/18719	0.0145321	0.0457762	0.0302115	gene_51323/gene_33635/gene_43694/gene_28277/gene_63234	5	G2M
GO:0000307	CC	GO:0000307	cyclin-dependent protein kinase holoenzyme complex	2/227	16/18719	0.0157095	0.048278	0.0318627	gene_62005/gene_81940	2	G2M
GO:0003735	MF	GO:0003735	structural constituent of ribosome	62/195	365/15723	9.32542e-54	1.50139e-51	1.31538e-51	gene_16027/gene_37982/gene_53377/gene_2987/gene_68530/gene_17519/gene_28399/gene_81731/gene_26420/gene_80874/gene_76388/gene_52296/gene_41542/gene_29783/gene_13124/gene_53525/gene_54681/gene_65436/gene_59687/gene_45433/gene_61723/gene_12804/gene_53093/gene_39318/gene_8955/gene_81859/gene_76123/gene_36835/gene_2471/gene_73189/gene_65099/gene_16388/gene_385/gene_55613/gene_6347/gene_25845/gene_4575…	62	G2M
GO:0005198	MF	GO:0005198	structural molecule activity	67/195	489/15723	6.04526e-52	4.86643e-50	4.2635e-50	gene_9971/gene_41880/gene_78952/gene_16027/gene_37982/gene_53377/gene_2987/gene_68530/gene_17519/gene_28399/gene_81731/gene_26420/gene_35677/gene_80874/gene_76388/gene_52296/gene_41542/gene_29783/gene_13124/gene_53525/gene_54681/gene_65436/gene_59687/gene_45433/gene_61723/gene_12804/gene_53093/gene_39318/gene_8955/gene_81859/gene_76123/gene_36835/gene_2471/gene_73189/gene_65099/gene_16388/gene_38…	67	G2M
GO:0003777	MF	GO:0003777	microtubule motor activity	34/195	132/15723	1.10438e-35	5.92684e-34	5.19253e-34	gene_60720/gene_85028/gene_48605/gene_60569/gene_22656/gene_10040/gene_16709/gene_52627/gene_78581/gene_81193/gene_5099/gene_57015/gene_5100/gene_66043/gene_390/gene_719/gene_69164/gene_8226/gene_44299/gene_54336/gene_24823/gene_54338/gene_33858/gene_8840/gene_73298/gene_28303/gene_84290/gene_28277/gene_14834/gene_66275/gene_6052/gene_5212/gene_43527/gene_36430	34	G2M
GO:0003774	MF	GO:0003774	cytoskeletal motor activity	35/195	164/15723	1.32887e-33	5.3487e-32	4.68602e-32	gene_60720/gene_85028/gene_48605/gene_60569/gene_22656/gene_10040/gene_16709/gene_52627/gene_78581/gene_81193/gene_5099/gene_57015/gene_5100/gene_66043/gene_390/gene_719/gene_69164/gene_8226/gene_44299/gene_54336/gene_24823/gene_54338/gene_33858/gene_8840/gene_73298/gene_28303/gene_84290/gene_28277/gene_14834/gene_66275/gene_6052/gene_5212/gene_67721/gene_43527/gene_36430	35	G2M
GO:0008574	MF	GO:0008574	plus-end-directed microtubule motor activity	16/195	33/15723	1.62943e-22	5.24676e-21	4.5967e-21	gene_85028/gene_60569/gene_22656/gene_10040/gene_52627/gene_5099/gene_5100/gene_69164/gene_8226/gene_44299/gene_8840/gene_73298/gene_28303/gene_84290/gene_66275/gene_36430	16	G2M
GO:0008017	MF	GO:0008017	microtubule binding	16/195	173/15723	4.63116e-10	1.24269e-08	1.08873e-08	gene_16724/gene_10756/gene_60569/gene_45201/gene_22656/gene_42923/gene_58304/gene_66043/gene_390/gene_59099/gene_84290/gene_28277/gene_28968/gene_65874/gene_25444/gene_43527	16	G2M
GO:0015631	MF	GO:0015631	tubulin binding	16/195	208/15723	6.84194e-09	1.57365e-07	1.37868e-07	gene_16724/gene_10756/gene_60569/gene_45201/gene_22656/gene_42923/gene_58304/gene_66043/gene_390/gene_59099/gene_84290/gene_28277/gene_28968/gene_65874/gene_25444/gene_43527	16	G2M
GO:0008092	MF	GO:0008092	cytoskeletal protein binding	19/195	429/15723	1.68368e-06	3.3884e-05	2.96859e-05	gene_16724/gene_10756/gene_60569/gene_45201/gene_22656/gene_42923/gene_58304/gene_66043/gene_390/gene_59099/gene_84290/gene_28277/gene_58051/gene_28968/gene_65874/gene_71740/gene_67721/gene_25444/gene_43527	19	G2M
GO:0001872	MF	GO:0001872	(1->3)-beta-D-glucan binding	4/195	10/15723	4.54472e-06	8.13e-05	7.12272e-05	gene_5659/gene_7450/gene_23872/gene_5125	4	G2M
GO:0030247	MF	GO:0030247	polysaccharide binding	7/195	98/15723	0.000216367	0.00348351	0.00305191	gene_52501/gene_57194/gene_5659/gene_7450/gene_23872/gene_5125/gene_9333	7	G2M
GO:0030246	MF	GO:0030246	carbohydrate binding	7/195	134/15723	0.00141319	0.020684	0.0181213	gene_52501/gene_57194/gene_5659/gene_7450/gene_23872/gene_5125/gene_9333	7	G2M
GO:0002181	BP	GO:0002181	cytoplasmic translation	18/97	129/18328	5.5634e-21	2.83177e-18	2.44789e-18	gene_65626/gene_70593/gene_50006/gene_83928/gene_68530/gene_53525/gene_47106/gene_4875/gene_16027/gene_59687/gene_38262/gene_20601/gene_52296/gene_81245/gene_39421/gene_80874/gene_32005/gene_39545	18	Glandular_trichome
GO:0042255	BP	GO:0042255	ribosome assembly	12/97	124/18328	2.3469e-12	5.97286e-10	5.16318e-10	gene_41542/gene_25299/gene_9252/gene_43578/gene_23769/gene_1471/gene_45751/gene_59697/gene_54681/gene_61723/gene_961/gene_50772	12	Glandular_trichome
GO:0042273	BP	GO:0042273	ribosomal large subunit biogenesis	11/97	134/18328	1.22773e-10	2.08305e-08	1.80067e-08	gene_41542/gene_8955/gene_47106/gene_9252/gene_7143/gene_65033/gene_43578/gene_23769/gene_39421/gene_45751/gene_50772	11	Glandular_trichome
GO:0022618	BP	GO:0022618	ribonucleoprotein complex assembly	13/97	269/18328	1.708e-09	2.17343e-07	1.8788e-07	gene_41542/gene_12378/gene_25299/gene_9252/gene_43578/gene_23769/gene_1471/gene_45751/gene_59697/gene_54681/gene_61723/gene_961/gene_50772	13	Glandular_trichome
GO:0071826	BP	GO:0071826	ribonucleoprotein complex subunit organization	13/97	278/18328	2.54505e-09	2.59086e-07	2.23964e-07	gene_41542/gene_12378/gene_25299/gene_9252/gene_43578/gene_23769/gene_1471/gene_45751/gene_59697/gene_54681/gene_61723/gene_961/gene_50772	13	Glandular_trichome
GO:0010025	BP	GO:0010025	wax biosynthetic process	7/97	47/18328	4.93958e-09	4.19041e-07	3.62236e-07	gene_17104/gene_63813/gene_63812/gene_11844/gene_69278/gene_26336/gene_22568	7	Glandular_trichome
GO:0010166	BP	GO:0010166	wax metabolic process	7/97	49/18328	6.68892e-09	4.8638e-07	4.20447e-07	gene_17104/gene_63813/gene_63812/gene_11844/gene_69278/gene_26336/gene_22568	7	Glandular_trichome
GO:1901568	BP	GO:1901568	fatty acid derivative metabolic process	8/97	82/18328	1.18604e-08	7.54617e-07	6.52321e-07	gene_7684/gene_17104/gene_63813/gene_63812/gene_11844/gene_69278/gene_26336/gene_22568	8	Glandular_trichome
GO:1901570	BP	GO:1901570	fatty acid derivative biosynthetic process	7/97	54/18328	1.34969e-08	7.63326e-07	6.5985e-07	gene_17104/gene_63813/gene_63812/gene_11844/gene_69278/gene_26336/gene_22568	7	Glandular_trichome
GO:0000028	BP	GO:0000028	ribosomal small subunit assembly	6/97	38/18328	4.52476e-08	2.3031e-06	1.99089e-06	gene_25299/gene_1471/gene_59697/gene_54681/gene_61723/gene_961	6	Glandular_trichome
GO:0070925	BP	GO:0070925	organelle assembly	12/97	321/18328	1.27846e-07	5.91579e-06	5.11385e-06	gene_41542/gene_25299/gene_9252/gene_43578/gene_23769/gene_1471/gene_45751/gene_59697/gene_54681/gene_61723/gene_961/gene_50772	12	Glandular_trichome
GO:0000027	BP	GO:0000027	ribosomal large subunit assembly	6/97	61/18328	8.25154e-07	3.50003e-05	3.02557e-05	gene_41542/gene_9252/gene_43578/gene_23769/gene_45751/gene_50772	6	Glandular_trichome
GO:0042335	BP	GO:0042335	cuticle development	5/97	48/18328	5.35108e-06	0.000209515	0.000181113	gene_63813/gene_63812/gene_28639/gene_22568/gene_18123	5	Glandular_trichome
GO:0000478	BP	GO:0000478	endonucleolytic cleavage involved in rRNA processing	4/97	31/18328	2.07862e-05	0.000755727	0.000653281	gene_81617/gene_84029/gene_1471/gene_54681	4	Glandular_trichome
GO:0010143	BP	GO:0010143	cutin biosynthetic process	4/97	37/18328	4.2582e-05	0.00144495	0.00124907	gene_17104/gene_11844/gene_8136/gene_35601	4	Glandular_trichome
GO:0042274	BP	GO:0042274	ribosomal small subunit biogenesis	6/97	123/18328	4.85226e-05	0.00154362	0.00133437	gene_25299/gene_1471/gene_59697/gene_54681/gene_61723/gene_961	6	Glandular_trichome
GO:0000469	BP	GO:0000469	cleavage involved in rRNA processing	4/97	39/18328	5.26027e-05	0.00157499	0.00136148	gene_81617/gene_84029/gene_1471/gene_54681	4	Glandular_trichome
GO:0009955	BP	GO:0009955	adaxial/abaxial pattern specification	5/97	84/18328	8.3019e-05	0.00234759	0.00202935	gene_4875/gene_7143/gene_16027/gene_65033/gene_50772	5	Glandular_trichome
GO:0006631	BP	GO:0006631	fatty acid metabolic process	9/97	354/18328	0.00010841	0.00290424	0.00251054	gene_36872/gene_68281/gene_7684/gene_17104/gene_58311/gene_12989/gene_58411/gene_11844/gene_85015	9	Glandular_trichome
GO:0090502	BP	GO:0090502	RNA phosphodiester bond hydrolysis, endonucleolytic	5/97	112/18328	0.000321072	0.00799332	0.00690974	gene_77336/gene_81617/gene_84029/gene_1471/gene_54681	5	Glandular_trichome
GO:0003002	BP	GO:0003002	regionalization	8/97	325/18328	0.000329783	0.00799332	0.00690974	gene_73993/gene_81617/gene_84029/gene_4875/gene_7143/gene_16027/gene_65033/gene_50772	8	Glandular_trichome
GO:0048235	BP	GO:0048235	pollen sperm cell differentiation	3/97	35/18328	0.000831789	0.0192446	0.0166358	gene_63813/gene_63812/gene_22568	3	Glandular_trichome
GO:0007389	BP	GO:0007389	pattern specification process	8/97	390/18328	0.00108756	0.0240683	0.0208056	gene_73993/gene_81617/gene_84029/gene_4875/gene_7143/gene_16027/gene_65033/gene_50772	8	Glandular_trichome
GO:0010588	BP	GO:0010588	cotyledon vascular tissue pattern formation	3/97	40/18328	0.00123183	0.0261252	0.0225836	gene_73993/gene_81617/gene_84029	3	Glandular_trichome
GO:0071493	BP	GO:0071493	cellular response to UV-B	2/97	11/18328	0.00147805	0.0268688	0.0232265	gene_41542/gene_43578	2	Glandular_trichome
GO:0097064	BP	GO:0097064	ncRNA export from nucleus	2/97	11/18328	0.00147805	0.0268688	0.0232265	gene_1471/gene_54681	2	Glandular_trichome
GO:1901926	BP	GO:1901926	cadinene metabolic process	2/97	11/18328	0.00147805	0.0268688	0.0232265	gene_51803/gene_56342	2	Glandular_trichome
GO:1901928	BP	GO:1901928	cadinene biosynthetic process	2/97	11/18328	0.00147805	0.0268688	0.0232265	gene_51803/gene_56342	2	Glandular_trichome
GO:0019318	BP	GO:0019318	hexose metabolic process	4/97	97/18328	0.00175356	0.030778	0.0266057	gene_50725/gene_67244/gene_77157/gene_15968	4	Glandular_trichome
GO:0044391	CC	GO:0044391	ribosomal subunit	54/111	340/18719	9.93526e-65	3.27864e-63	2.40538e-63	gene_41544/gene_65626/gene_30700/gene_6573/gene_53377/gene_41542/gene_70593/gene_50006/gene_83928/gene_35882/gene_68530/gene_8955/gene_30975/gene_53525/gene_36797/gene_12378/gene_10167/gene_25299/gene_47106/gene_4875/gene_9252/gene_7143/gene_16027/gene_65033/gene_43578/gene_59687/gene_38262/gene_20601/gene_28399/gene_82932/gene_11117/gene_52296/gene_81245/gene_23769/gene_39421/gene_1471/gene_1751…	54	Glandular_trichome
GO:0022626	CC	GO:0022626	cytosolic ribosome	56/111	400/18719	3.9966e-64	6.59439e-63	4.83799e-63	gene_41544/gene_65626/gene_30700/gene_6573/gene_53377/gene_41542/gene_70593/gene_50006/gene_83928/gene_35882/gene_68530/gene_8955/gene_30975/gene_53525/gene_36797/gene_12378/gene_10167/gene_25299/gene_47106/gene_4875/gene_9252/gene_7143/gene_16952/gene_16027/gene_65033/gene_43578/gene_59687/gene_38262/gene_20601/gene_28399/gene_82932/gene_11117/gene_14886/gene_52296/gene_81245/gene_23769/gene_394…	56	Glandular_trichome
GO:0005840	CC	GO:0005840	ribosome	56/111	463/18719	2.1243e-60	2.33673e-59	1.71435e-59	gene_41544/gene_65626/gene_30700/gene_6573/gene_53377/gene_41542/gene_70593/gene_50006/gene_83928/gene_35882/gene_68530/gene_8955/gene_30975/gene_53525/gene_36797/gene_12378/gene_10167/gene_25299/gene_47106/gene_4875/gene_9252/gene_7143/gene_16952/gene_16027/gene_65033/gene_43578/gene_59687/gene_38262/gene_20601/gene_28399/gene_82932/gene_11117/gene_14886/gene_52296/gene_81245/gene_23769/gene_394…	56	Glandular_trichome
GO:0022625	CC	GO:0022625	cytosolic large ribosomal subunit	34/111	187/18719	9.03974e-42	7.45779e-41	5.47142e-41	gene_65626/gene_6573/gene_53377/gene_41542/gene_70593/gene_50006/gene_83928/gene_35882/gene_8955/gene_53525/gene_12378/gene_47106/gene_4875/gene_9252/gene_7143/gene_16027/gene_65033/gene_43578/gene_59687/gene_38262/gene_52296/gene_23769/gene_39421/gene_17519/gene_80874/gene_55613/gene_341/gene_45751/gene_37982/gene_65099/gene_26420/gene_45433/gene_50772/gene_39545	34	Glandular_trichome
GO:0015934	CC	GO:0015934	large ribosomal subunit	34/111	211/18719	7.31706e-40	4.82926e-39	3.543e-39	gene_65626/gene_6573/gene_53377/gene_41542/gene_70593/gene_50006/gene_83928/gene_35882/gene_8955/gene_53525/gene_12378/gene_47106/gene_4875/gene_9252/gene_7143/gene_16027/gene_65033/gene_43578/gene_59687/gene_38262/gene_52296/gene_23769/gene_39421/gene_17519/gene_80874/gene_55613/gene_341/gene_45751/gene_37982/gene_65099/gene_26420/gene_45433/gene_50772/gene_39545	34	Glandular_trichome
GO:0042788	CC	GO:0042788	polysomal ribosome	29/111	147/18719	1.2139e-36	6.67645e-36	4.8982e-36	gene_65626/gene_30700/gene_41542/gene_70593/gene_50006/gene_68530/gene_8955/gene_10167/gene_4875/gene_9252/gene_7143/gene_16952/gene_16027/gene_65033/gene_43578/gene_59687/gene_14886/gene_52296/gene_1471/gene_17519/gene_80874/gene_45751/gene_59697/gene_54681/gene_32005/gene_61723/gene_45433/gene_50772/gene_39545	29	Glandular_trichome
GO:0005844	CC	GO:0005844	polysome	29/111	187/18719	2.14664e-33	1.01199e-32	7.42447e-33	gene_65626/gene_30700/gene_41542/gene_70593/gene_50006/gene_68530/gene_8955/gene_10167/gene_4875/gene_9252/gene_7143/gene_16952/gene_16027/gene_65033/gene_43578/gene_59687/gene_14886/gene_52296/gene_1471/gene_17519/gene_80874/gene_45751/gene_59697/gene_54681/gene_32005/gene_61723/gene_45433/gene_50772/gene_39545	29	Glandular_trichome
GO:0022627	CC	GO:0022627	cytosolic small ribosomal subunit	20/111	108/18719	9.20095e-25	3.79539e-24	2.7845e-24	gene_41544/gene_30700/gene_68530/gene_30975/gene_36797/gene_10167/gene_25299/gene_20601/gene_28399/gene_82932/gene_11117/gene_81245/gene_1471/gene_21890/gene_59697/gene_54681/gene_32005/gene_61723/gene_961/gene_85323	20	Glandular_trichome
GO:0015935	CC	GO:0015935	small ribosomal subunit	20/111	129/18719	4.02463e-23	1.4757e-22	1.08265e-22	gene_41544/gene_30700/gene_68530/gene_30975/gene_36797/gene_10167/gene_25299/gene_20601/gene_28399/gene_82932/gene_11117/gene_81245/gene_1471/gene_21890/gene_59697/gene_54681/gene_32005/gene_61723/gene_961/gene_85323	20	Glandular_trichome
GO:0003735	MF	GO:0003735	structural constituent of ribosome	56/100	365/15723	8.14996e-66	9.29095e-64	7.20628e-64	gene_41544/gene_65626/gene_30700/gene_6573/gene_53377/gene_41542/gene_70593/gene_50006/gene_83928/gene_35882/gene_68530/gene_8955/gene_30975/gene_53525/gene_36797/gene_12378/gene_10167/gene_47106/gene_4875/gene_9252/gene_7143/gene_16952/gene_16027/gene_65033/gene_43578/gene_59687/gene_38262/gene_20601/gene_28399/gene_82932/gene_11117/gene_14886/gene_52296/gene_81245/gene_23769/gene_39421/gene_147…	56	Glandular_trichome
GO:0005198	MF	GO:0005198	structural molecule activity	56/100	489/15723	2.41083e-58	1.37417e-56	1.06584e-56	gene_41544/gene_65626/gene_30700/gene_6573/gene_53377/gene_41542/gene_70593/gene_50006/gene_83928/gene_35882/gene_68530/gene_8955/gene_30975/gene_53525/gene_36797/gene_12378/gene_10167/gene_47106/gene_4875/gene_9252/gene_7143/gene_16952/gene_16027/gene_65033/gene_43578/gene_59687/gene_38262/gene_20601/gene_28399/gene_82932/gene_11117/gene_14886/gene_52296/gene_81245/gene_23769/gene_39421/gene_147…	56	Glandular_trichome
GO:0019209	MF	GO:0019209	kinase activator activity	3/100	12/15723	5.26804e-05	0.00150139	0.00116451	gene_65626/gene_50006/gene_80874	3	Glandular_trichome
GO:0030295	MF	GO:0030295	protein kinase activator activity	3/100	12/15723	5.26804e-05	0.00150139	0.00116451	gene_65626/gene_50006/gene_80874	3	Glandular_trichome
GO:0016832	MF	GO:0016832	aldehyde-lyase activity	3/100	16/15723	0.000131637	0.00300133	0.0023279	gene_36872/gene_68281/gene_12989	3	Glandular_trichome
GO:0016830	MF	GO:0016830	carbon-carbon lyase activity	5/100	115/15723	0.000830996	0.0157889	0.0122463	gene_50725/gene_36872/gene_68281/gene_67244/gene_12989	5	Glandular_trichome
GO:0008865	MF	GO:0008865	fructokinase activity	2/100	10/15723	0.00174325	0.0241887	0.0187613	gene_77157/gene_15968	2	Glandular_trichome
GO:0004396	MF	GO:0004396	hexokinase activity	2/100	11/15723	0.00212182	0.0241887	0.0187613	gene_77157/gene_15968	2	Glandular_trichome
GO:0009922	MF	GO:0009922	fatty acid elongase activity	2/100	11/15723	0.00212182	0.0241887	0.0187613	gene_69278/gene_26336	2	Glandular_trichome
GO:0047461	MF	GO:0047461	(+)-delta-cadinene synthase activity	2/100	11/15723	0.00212182	0.0241887	0.0187613	gene_51803/gene_56342	2	Glandular_trichome
GO:0044877	MF	GO:0044877	protein-containing complex binding	8/100	370/15723	0.00247206	0.0256195	0.0198711	gene_65626/gene_50006/gene_80874/gene_55613/gene_341/gene_37982/gene_65099/gene_26420	8	Glandular_trichome
GO:0003746	MF	GO:0003746	translation elongation factor activity	2/100	14/15723	0.00346727	0.032939	0.0255483	gene_23593/gene_15581	2	Glandular_trichome
GO:0004611	MF	GO:0004611	phosphoenolpyruvate carboxykinase activity	2/100	15/15723	0.00398416	0.034938	0.0270987	gene_50725/gene_67244	2	Glandular_trichome
GO:0019887	MF	GO:0019887	protein kinase regulator activity	3/100	52/15723	0.00440199	0.0354346	0.0274839	gene_65626/gene_50006/gene_80874	3	Glandular_trichome
GO:0000287	MF	GO:0000287	magnesium ion binding	4/100	106/15723	0.00466245	0.0354346	0.0274839	gene_28845/gene_7684/gene_24164/gene_85015	4	Glandular_trichome
GO:0019207	MF	GO:0019207	kinase regulator activity	3/100	56/15723	0.00542127	0.0386266	0.0299597	gene_65626/gene_50006/gene_80874	3	Glandular_trichome
GO:0050660	MF	GO:0050660	flavin adenine dinucleotide binding	3/100	59/15723	0.00627128	0.0420545	0.0326184	gene_36872/gene_68281/gene_12989	3	Glandular_trichome
GO:0004467	MF	GO:0004467	long-chain fatty acid-CoA ligase activity	2/100	20/15723	0.00706192	0.0447255	0.0346902	gene_17104/gene_11844	2	Glandular_trichome
GO:0016829	MF	GO:0016829	lyase activity	7/100	358/15723	0.00784607	0.0470764	0.0365136	gene_51803/gene_50725/gene_56342/gene_36872/gene_68281/gene_67244/gene_12989	7	Glandular_trichome
GO:0015645	MF	GO:0015645	fatty acid ligase activity	2/100	22/15723	0.00851523	0.0485368	0.0376463	gene_17104/gene_11844	2	Glandular_trichome
GO:0010143	BP	GO:0010143	cutin biosynthetic process	6/60	37/18328	2.04575e-09	8.36713e-07	6.95556e-07	gene_54713/gene_11844/gene_26757/gene_17104/gene_35601/gene_8136	6	Guard_cell
GO:0042335	BP	GO:0042335	cuticle development	6/60	48/18328	1.05024e-08	2.14773e-06	1.7854e-06	gene_48727/gene_28639/gene_45866/gene_16845/gene_83397/gene_18123	6	Guard_cell
GO:0001676	BP	GO:0001676	long-chain fatty acid metabolic process	5/60	57/18328	1.16559e-06	0.000158909	0.0001321	gene_7684/gene_54713/gene_11844/gene_26757/gene_17104	5	Guard_cell
GO:0006631	BP	GO:0006631	fatty acid metabolic process	9/60	354/18328	2.0976e-06	0.00021448	0.000178296	gene_7684/gene_54713/gene_11844/gene_36872/gene_26757/gene_81837/gene_68281/gene_17104/gene_20149	9	Guard_cell
GO:0006869	BP	GO:0006869	lipid transport	6/60	151/18328	9.82126e-06	0.000803379	0.000667845	gene_51017/gene_28639/gene_73993/gene_45866/gene_21488/gene_18123	6	Guard_cell
GO:0010876	BP	GO:0010876	lipid localization	6/60	173/18328	2.12842e-05	0.00145087	0.00120611	gene_51017/gene_28639/gene_73993/gene_45866/gene_21488/gene_18123	6	Guard_cell
GO:1901568	BP	GO:1901568	fatty acid derivative metabolic process	4/60	82/18328	0.000149989	0.00876362	0.00728516	gene_7684/gene_11844/gene_17104/gene_20149	4	Guard_cell
GO:0048825	BP	GO:0048825	cotyledon development	4/60	86/18328	0.000180337	0.00921973	0.00766432	gene_9229/gene_2092/gene_73993/gene_74958	4	Guard_cell
GO:0043622	BP	GO:0043622	cortical microtubule organization	4/60	95/18328	0.000264493	0.0112406	0.00934429	gene_37335/gene_22175/gene_40142/gene_41596	4	Guard_cell
GO:0008544	BP	GO:0008544	epidermis development	3/60	40/18328	0.000302315	0.0112406	0.00934429	gene_9229/gene_2092/gene_74958	3	Guard_cell
GO:0009913	BP	GO:0009913	epidermal cell differentiation	3/60	40/18328	0.000302315	0.0112406	0.00934429	gene_9229/gene_2092/gene_74958	3	Guard_cell
GO:0031122	BP	GO:0031122	cytoplasmic microtubule organization	4/60	108/18328	0.000431375	0.0147027	0.0122223	gene_37335/gene_22175/gene_40142/gene_41596	4	Guard_cell
GO:0010025	BP	GO:0010025	wax biosynthetic process	3/60	47/18328	0.000488149	0.0153579	0.012767	gene_11844/gene_17104/gene_20149	3	Guard_cell
GO:0010166	BP	GO:0010166	wax metabolic process	3/60	49/18328	0.000552079	0.0161286	0.0134076	gene_11844/gene_17104/gene_20149	3	Guard_cell
GO:0090698	BP	GO:0090698	post-embryonic plant morphogenesis	6/60	331/18328	0.000730905	0.0187801	0.0156118	gene_71917/gene_37335/gene_54713/gene_26757/gene_1580/gene_73993	6	Guard_cell
GO:1901570	BP	GO:1901570	fatty acid derivative biosynthetic process	3/60	54/18328	0.000734675	0.0187801	0.0156118	gene_11844/gene_17104/gene_20149	3	Guard_cell
GO:0030865	BP	GO:0030865	cortical cytoskeleton organization	4/60	135/18328	0.000997511	0.0239989	0.0199502	gene_37335/gene_22175/gene_40142/gene_41596	4	Guard_cell
GO:0030855	BP	GO:0030855	epithelial cell differentiation	3/60	62/18328	0.00109959	0.0249852	0.0207701	gene_9229/gene_2092/gene_74958	3	Guard_cell
GO:0090627	BP	GO:0090627	plant epidermal cell differentiation	5/60	260/18328	0.00159847	0.0344092	0.0286042	gene_71917/gene_9229/gene_2092/gene_74958/gene_83397	5	Guard_cell
GO:0004467	MF	GO:0004467	long-chain fatty acid-CoA ligase activity	4/50	20/15723	4.22223e-07	4.47319e-05	3.70678e-05	gene_54713/gene_11844/gene_26757/gene_17104	4	Guard_cell
GO:0015645	MF	GO:0015645	fatty acid ligase activity	4/50	22/15723	6.34495e-07	4.47319e-05	3.70678e-05	gene_54713/gene_11844/gene_26757/gene_17104	4	Guard_cell
GO:0016405	MF	GO:0016405	CoA-ligase activity	4/50	52/15723	2.18902e-05	0.00102884	0.000852566	gene_54713/gene_11844/gene_26757/gene_17104	4	Guard_cell
GO:0016878	MF	GO:0016878	acid-thiol ligase activity	4/50	59/15723	3.6203e-05	0.00127616	0.00105751	gene_54713/gene_11844/gene_26757/gene_17104	4	Guard_cell
GO:0043531	MF	GO:0043531	ADP binding	3/50	27/15723	8.38761e-05	0.00236531	0.00196005	gene_41596/gene_47628/gene_7657	3	Guard_cell
GO:0016877	MF	GO:0016877	ligase activity, forming carbon-sulfur bonds	4/50	77/15723	0.000103212	0.00242549	0.00200992	gene_54713/gene_11844/gene_26757/gene_17104	4	Guard_cell
GO:0016832	MF	GO:0016832	aldehyde-lyase activity	2/50	16/15723	0.00115593	0.0232838	0.0192945	gene_36872/gene_68281	2	Guard_cell
GO:0016874	MF	GO:0016874	ligase activity	5/50	293/15723	0.00231818	0.0385067	0.0319093	gene_54713/gene_11844/gene_26757/gene_81837/gene_17104	5	Guard_cell
GO:0042803	MF	GO:0042803	protein homodimerization activity	6/50	435/15723	0.00245788	0.0385067	0.0319093	gene_7684/gene_4573/gene_28606/gene_73993/gene_41596/gene_47628	6	Guard_cell
GO:0019253	BP	GO:0019253	reductive pentose-phosphate cycle	6/160	12/18328	3.56477e-10	1.65049e-07	1.27581e-07	gene_48874/gene_23845/gene_57339/gene_66218/gene_30765/gene_22535	6	Mesophyll
GO:0019685	BP	GO:0019685	photosynthesis, dark reaction	6/160	12/18328	3.56477e-10	1.65049e-07	1.27581e-07	gene_48874/gene_23845/gene_57339/gene_66218/gene_30765/gene_22535	6	Mesophyll
GO:0015977	BP	GO:0015977	carbon fixation	6/160	14/18328	1.14193e-09	3.30539e-07	2.55504e-07	gene_48874/gene_23845/gene_57339/gene_66218/gene_30765/gene_22535	6	Mesophyll
GO:0015979	BP	GO:0015979	photosynthesis	15/160	227/18328	1.42781e-09	3.30539e-07	2.55504e-07	gene_62150/gene_17581/gene_590/gene_82155/gene_75283/gene_37125/gene_48874/gene_677/gene_23845/gene_66199/gene_57339/gene_66218/gene_30765/gene_17252/gene_22535	15	Mesophyll
GO:0006091	BP	GO:0006091	generation of precursor metabolites and energy	18/160	445/18328	7.0348e-08	1.30285e-05	1.00709e-05	gene_62150/gene_2412/gene_17581/gene_27336/gene_31935/gene_590/gene_13016/gene_82155/gene_75283/gene_64519/gene_64518/gene_37125/gene_677/gene_66199/gene_57339/gene_17252/gene_75124/gene_22535	18	Mesophyll
GO:0006002	BP	GO:0006002	fructose 6-phosphate metabolic process	5/160	20/18328	6.64155e-07	0.000102501	7.92325e-05	gene_67582/gene_48874/gene_23845/gene_72729/gene_75656	5	Mesophyll
GO:0043094	BP	GO:0043094	cellular metabolic compound salvage	9/160	119/18328	1.00182e-06	0.000132527	0.000102442	gene_11802/gene_60685/gene_60686/gene_8080/gene_18708/gene_59631/gene_48526/gene_44454/gene_76758	9	Mesophyll
GO:0005982	BP	GO:0005982	starch metabolic process	9/160	132/18328	2.3862e-06	0.000276202	0.000213502	gene_15184/gene_27336/gene_21587/gene_13016/gene_64519/gene_64518/gene_62047/gene_48874/gene_23845	9	Mesophyll
GO:0009767	BP	GO:0009767	photosynthetic electron transport chain	7/160	71/18328	2.81952e-06	0.000290097	0.000224243	gene_62150/gene_17581/gene_590/gene_82155/gene_75283/gene_677/gene_66199	7	Mesophyll
GO:0005983	BP	GO:0005983	starch catabolic process	6/160	50/18328	4.6611e-06	0.000431618	0.000333637	gene_15184/gene_27336/gene_21587/gene_13016/gene_64519/gene_64518	6	Mesophyll
GO:0009251	BP	GO:0009251	glucan catabolic process	7/160	81/18328	6.85335e-06	0.000576927	0.00044596	gene_2412/gene_15184/gene_27336/gene_21587/gene_13016/gene_64519/gene_64518	7	Mesophyll
GO:0009853	BP	GO:0009853	photorespiration	6/160	55/18328	8.2029e-06	0.000614327	0.000474869	gene_11802/gene_60685/gene_60686/gene_8080/gene_18708/gene_76758	6	Mesophyll
GO:0000272	BP	GO:0000272	polysaccharide catabolic process	8/160	117/18328	8.62446e-06	0.000614327	0.000474869	gene_2412/gene_15184/gene_27336/gene_21587/gene_13016/gene_64519/gene_64518/gene_23937	8	Mesophyll
GO:0044247	BP	GO:0044247	cellular polysaccharide catabolic process	7/160	85/18328	9.44854e-06	0.000624954	0.000483083	gene_2412/gene_15184/gene_27336/gene_21587/gene_13016/gene_64519/gene_64518	7	Mesophyll
GO:0006544	BP	GO:0006544	glycine metabolic process	4/160	18/18328	1.55593e-05	0.00093896	0.000725808	gene_11802/gene_18708/gene_59274/gene_19886	4	Mesophyll
GO:0019684	BP	GO:0019684	photosynthesis, light reaction	9/160	167/18328	1.62239e-05	0.00093896	0.000725808	gene_62150/gene_17581/gene_590/gene_82155/gene_75283/gene_37125/gene_677/gene_66199/gene_17252	9	Mesophyll
GO:0043648	BP	GO:0043648	dicarboxylic acid metabolic process	8/160	131/18328	1.97358e-05	0.00107502	0.000830983	gene_60685/gene_60686/gene_8080/gene_19355/gene_7523/gene_27659/gene_40342/gene_75124	8	Mesophyll
GO:0016052	BP	GO:0016052	carbohydrate catabolic process	10/160	225/18328	2.91153e-05	0.00149782	0.0011578	gene_2412/gene_15184/gene_27336/gene_21587/gene_13016/gene_64519/gene_64518/gene_23937/gene_57339/gene_22535	10	Mesophyll
GO:0006536	BP	GO:0006536	glutamate metabolic process	5/160	44/18328	3.92859e-05	0.00191467	0.00148002	gene_60685/gene_60686/gene_8080/gene_27659/gene_40342	5	Mesophyll
GO:0043271	BP	GO:0043271	negative regulation of ion transport	4/160	24/18328	5.18685e-05	0.00219556	0.00169715	gene_29133/gene_59667/gene_11267/gene_6041	4	Mesophyll
GO:0006778	BP	GO:0006778	porphyrin-containing compound metabolic process	8/160	150/18328	5.21624e-05	0.00219556	0.00169715	gene_82075/gene_76907/gene_38580/gene_25408/gene_75872/gene_42731/gene_11267/gene_32763	8	Mesophyll
GO:0033013	BP	GO:0033013	tetrapyrrole metabolic process	8/160	150/18328	5.21624e-05	0.00219556	0.00169715	gene_82075/gene_76907/gene_38580/gene_25408/gene_75872/gene_42731/gene_11267/gene_32763	8	Mesophyll
GO:0044275	BP	GO:0044275	cellular carbohydrate catabolic process	7/160	114/18328	6.37713e-05	0.00246684	0.00190684	gene_2412/gene_15184/gene_27336/gene_21587/gene_13016/gene_64519/gene_64518	7	Mesophyll
GO:0009631	BP	GO:0009631	cold acclimation	5/160	49/18328	6.65992e-05	0.00246684	0.00190684	gene_25084/gene_32683/gene_15184/gene_21587/gene_4962	5	Mesophyll
GO:0042743	BP	GO:0042743	hydrogen peroxide metabolic process	5/160	49/18328	6.65992e-05	0.00246684	0.00190684	gene_68512/gene_24515/gene_78298/gene_15059/gene_67988	5	Mesophyll
GO:0009110	BP	GO:0009110	vitamin biosynthetic process	7/160	120/18328	8.8261e-05	0.0030568	0.00236288	gene_66867/gene_14893/gene_46761/gene_75283/gene_54548/gene_37125/gene_30759	7	Mesophyll
GO:0005996	BP	GO:0005996	monosaccharide metabolic process	8/160	163/18328	9.36164e-05	0.0030568	0.00236288	gene_66867/gene_31935/gene_67582/gene_54548/gene_48874/gene_23845/gene_57339/gene_22535	8	Mesophyll
GO:0009768	BP	GO:0009768	photosynthesis, light harvesting in photosystem I	4/160	28/18328	9.72632e-05	0.0030568	0.00236288	gene_62150/gene_17581/gene_590/gene_82155	4	Mesophyll
GO:0010360	BP	GO:0010360	negative regulation of anion channel activity	3/160	11/18328	0.000102333	0.0030568	0.00236288	gene_29133/gene_59667/gene_6041	3	Mesophyll
GO:1903792	BP	GO:1903792	negative regulation of anion transport	3/160	11/18328	0.000102333	0.0030568	0.00236288	gene_29133/gene_59667/gene_6041	3	Mesophyll
GO:1903960	BP	GO:1903960	negative regulation of anion transmembrane transport	3/160	11/18328	0.000102333	0.0030568	0.00236288	gene_29133/gene_59667/gene_6041	3	Mesophyll
GO:0006537	BP	GO:0006537	glutamate biosynthetic process	3/160	12/18328	0.000135571	0.00387944	0.00299877	gene_60685/gene_60686/gene_8080	3	Mesophyll
GO:0009765	BP	GO:0009765	photosynthesis, light harvesting	5/160	57/18328	0.000138252	0.00387944	0.00299877	gene_62150/gene_17581/gene_590/gene_82155/gene_17252	5	Mesophyll
GO:0006783	BP	GO:0006783	heme biosynthetic process	4/160	32/18328	0.000166244	0.00452478	0.00349762	gene_82075/gene_76907/gene_75872/gene_42731	4	Mesophyll
GO:0010155	BP	GO:0010155	regulation of proton transport	3/160	13/18328	0.000175113	0.00452478	0.00349762	gene_29133/gene_59667/gene_6041	3	Mesophyll
GO:0006766	BP	GO:0006766	vitamin metabolic process	7/160	134/18328	0.000175909	0.00452478	0.00349762	gene_66867/gene_14893/gene_46761/gene_75283/gene_54548/gene_37125/gene_30759	7	Mesophyll
GO:0006073	BP	GO:0006073	cellular glucan metabolic process	10/160	283/18328	0.000195559	0.00477698	0.00369256	gene_2412/gene_15184/gene_27336/gene_21587/gene_13016/gene_64519/gene_64518/gene_62047/gene_48874/gene_23845	10	Mesophyll
GO:0005977	BP	GO:0005977	glycogen metabolic process	5/160	62/18328	0.000206303	0.00477698	0.00369256	gene_2412/gene_27336/gene_13016/gene_64519/gene_64518	5	Mesophyll
GO:0006112	BP	GO:0006112	energy reserve metabolic process	5/160	62/18328	0.000206303	0.00477698	0.00369256	gene_2412/gene_27336/gene_13016/gene_64519/gene_64518	5	Mesophyll
GO:0019318	BP	GO:0019318	hexose metabolic process	6/160	97/18328	0.000206872	0.00477698	0.00369256	gene_66867/gene_31935/gene_67582/gene_54548/gene_48874/gene_23845	6	Mesophyll
GO:0042168	BP	GO:0042168	heme metabolic process	4/160	34/18328	0.000211508	0.00477698	0.00369256	gene_82075/gene_76907/gene_75872/gene_42731	4	Mesophyll
GO:0044042	BP	GO:0044042	glucan metabolic process	10/160	289/18328	0.000231483	0.00507484	0.0039228	gene_2412/gene_15184/gene_27336/gene_21587/gene_13016/gene_64519/gene_64518/gene_62047/gene_48874/gene_23845	10	Mesophyll
GO:0022900	BP	GO:0022900	electron transport chain	7/160	141/18328	0.000240722	0.00507484	0.0039228	gene_62150/gene_17581/gene_590/gene_82155/gene_75283/gene_677/gene_66199	7	Mesophyll
GO:0000302	BP	GO:0000302	response to reactive oxygen species	11/160	347/18328	0.000241137	0.00507484	0.0039228	gene_68512/gene_66867/gene_78298/gene_80719/gene_54548/gene_84099/gene_70238/gene_15059/gene_49640/gene_33797/gene_26290	11	Mesophyll
GO:0042372	BP	GO:0042372	phylloquinone biosynthetic process	3/160	15/18328	0.000275035	0.00553658	0.00427972	gene_75283/gene_37125/gene_30759	3	Mesophyll
GO:0042374	BP	GO:0042374	phylloquinone metabolic process	3/160	15/18328	0.000275035	0.00553658	0.00427972	gene_75283/gene_37125/gene_30759	3	Mesophyll
GO:0006006	BP	GO:0006006	glucose metabolic process	5/160	67/18328	0.0002973	0.00585744	0.00452774	gene_66867/gene_31935/gene_54548/gene_48874/gene_23845	5	Mesophyll
GO:0016999	BP	GO:0016999	antibiotic metabolic process	7/160	148/18328	0.000323535	0.00624154	0.00482465	gene_68512/gene_24515/gene_78298/gene_30759/gene_15059/gene_67988/gene_75124	7	Mesophyll
GO:0019676	BP	GO:0019676	ammonia assimilation cycle	3/160	16/18328	0.00033634	0.00635614	0.00491324	gene_60685/gene_60686/gene_8080	3	Mesophyll
GO:0006779	BP	GO:0006779	porphyrin-containing compound biosynthetic process	6/160	108/18328	0.000370297	0.00685791	0.0053011	gene_82075/gene_76907/gene_25408/gene_75872/gene_42731/gene_32763	6	Mesophyll
GO:0032410	BP	GO:0032410	negative regulation of transporter activity	3/160	17/18328	0.000405802	0.00687927	0.00531761	gene_29133/gene_59667/gene_6041	3	Mesophyll
GO:0032413	BP	GO:0032413	negative regulation of ion transmembrane transporter activity	3/160	17/18328	0.000405802	0.00687927	0.00531761	gene_29133/gene_59667/gene_6041	3	Mesophyll
GO:0034763	BP	GO:0034763	negative regulation of transmembrane transport	3/160	17/18328	0.000405802	0.00687927	0.00531761	gene_29133/gene_59667/gene_6041	3	Mesophyll
GO:0034766	BP	GO:0034766	negative regulation of ion transmembrane transport	3/160	17/18328	0.000405802	0.00687927	0.00531761	gene_29133/gene_59667/gene_6041	3	Mesophyll
GO:0033014	BP	GO:0033014	tetrapyrrole biosynthetic process	6/160	110/18328	0.000408596	0.00687927	0.00531761	gene_82075/gene_76907/gene_25408/gene_75872/gene_42731/gene_32763	6	Mesophyll
GO:0046148	BP	GO:0046148	pigment biosynthetic process	8/160	205/18328	0.000446598	0.00738482	0.0057084	gene_82075/gene_76907/gene_25408/gene_75872/gene_42731/gene_37392/gene_26025/gene_32763	8	Mesophyll
GO:0042440	BP	GO:0042440	pigment metabolic process	9/160	271/18328	0.000639334	0.0103864	0.00802857	gene_82075/gene_76907/gene_25408/gene_75872/gene_42731/gene_37392/gene_11267/gene_26025/gene_32763	9	Mesophyll
GO:0009904	BP	GO:0009904	chloroplast accumulation movement	3/160	20/18328	0.000667361	0.0106548	0.00823603	gene_29133/gene_59667/gene_6041	3	Mesophyll
GO:0006098	BP	GO:0006098	pentose-phosphate shunt	3/160	21/18328	0.000773618	0.0121419	0.00938555	gene_31935/gene_57339/gene_22535	3	Mesophyll
GO:0005976	BP	GO:0005976	polysaccharide metabolic process	12/160	464/18328	0.000788619	0.012171	0.00940809	gene_2412/gene_15184/gene_27336/gene_21587/gene_13016/gene_64519/gene_64518/gene_62047/gene_48874/gene_23845/gene_23937/gene_4775	12	Mesophyll
GO:0006000	BP	GO:0006000	fructose metabolic process	3/160	22/18328	0.000890053	0.0133708	0.0103355	gene_67582/gene_48874/gene_23845	3	Mesophyll
GO:0044264	BP	GO:0044264	cellular polysaccharide metabolic process	11/160	406/18328	0.000895236	0.0133708	0.0103355	gene_2412/gene_15184/gene_27336/gene_21587/gene_13016/gene_64519/gene_64518/gene_62047/gene_48874/gene_23845/gene_23937	11	Mesophyll
GO:0042133	BP	GO:0042133	neurotransmitter metabolic process	4/160	51/18328	0.00101584	0.0144888	0.0111997	gene_11802/gene_18708/gene_59274/gene_19886	4	Mesophyll
GO:0051051	BP	GO:0051051	negative regulation of transport	4/160	51/18328	0.00101584	0.0144888	0.0111997	gene_29133/gene_59667/gene_11267/gene_6041	4	Mesophyll
GO:0019740	BP	GO:0019740	nitrogen utilization	3/160	23/18328	0.00101703	0.0144888	0.0111997	gene_60685/gene_60686/gene_8080	3	Mesophyll
GO:0072528	BP	GO:0072528	pyrimidine-containing compound biosynthetic process	5/160	88/18328	0.00104137	0.0146108	0.011294	gene_14893/gene_46761/gene_59631/gene_48526/gene_44454	5	Mesophyll
GO:0006541	BP	GO:0006541	glutamine metabolic process	3/160	24/18328	0.00115491	0.01558	0.0120432	gene_60685/gene_60686/gene_8080	3	Mesophyll
GO:0006740	BP	GO:0006740	NADPH regeneration	3/160	24/18328	0.00115491	0.01558	0.0120432	gene_31935/gene_57339/gene_22535	3	Mesophyll
GO:0009069	BP	GO:0009069	serine family amino acid metabolic process	4/160	53/18328	0.00117436	0.01558	0.0120432	gene_11802/gene_18708/gene_59274/gene_19886	4	Mesophyll
GO:0042542	BP	GO:0042542	response to hydrogen peroxide	7/160	184/18328	0.00117775	0.01558	0.0120432	gene_68512/gene_80719/gene_84099/gene_70238/gene_15059/gene_49640/gene_33797	7	Mesophyll
GO:0009064	BP	GO:0009064	glutamine family amino acid metabolic process	5/160	91/18328	0.00121059	0.0157889	0.0122047	gene_60685/gene_60686/gene_8080/gene_27659/gene_40342	5	Mesophyll
GO:0017001	BP	GO:0017001	antibiotic catabolic process	3/160	25/18328	0.00130404	0.0165416	0.0127865	gene_68512/gene_78298/gene_15059	3	Mesophyll
GO:0042744	BP	GO:0042744	hydrogen peroxide catabolic process	3/160	25/18328	0.00130404	0.0165416	0.0127865	gene_68512/gene_78298/gene_15059	3	Mesophyll
GO:0009638	BP	GO:0009638	phototropism	3/160	26/18328	0.00146474	0.0180847	0.0139793	gene_29133/gene_59667/gene_6041	3	Mesophyll
GO:0051156	BP	GO:0051156	glucose 6-phosphate metabolic process	3/160	26/18328	0.00146474	0.0180847	0.0139793	gene_31935/gene_57339/gene_22535	3	Mesophyll
GO:0006222	BP	GO:0006222	UMP biosynthetic process	3/160	27/18328	0.00163734	0.0191417	0.0147964	gene_59631/gene_48526/gene_44454	3	Mesophyll
GO:0009174	BP	GO:0009174	pyrimidine ribonucleoside monophosphate biosynthetic process	3/160	27/18328	0.00163734	0.0191417	0.0147964	gene_59631/gene_48526/gene_44454	3	Mesophyll
GO:0046049	BP	GO:0046049	UMP metabolic process	3/160	27/18328	0.00163734	0.0191417	0.0147964	gene_59631/gene_48526/gene_44454	3	Mesophyll
GO:0007623	BP	GO:0007623	circadian rhythm	8/160	251/18328	0.00165371	0.0191417	0.0147964	gene_69738/gene_80719/gene_29133/gene_84099/gene_70238/gene_28560/gene_59667/gene_6041	8	Mesophyll
GO:0048511	BP	GO:0048511	rhythmic process	8/160	251/18328	0.00165371	0.0191417	0.0147964	gene_69738/gene_80719/gene_29133/gene_84099/gene_70238/gene_28560/gene_59667/gene_6041	8	Mesophyll
GO:0009173	BP	GO:0009173	pyrimidine ribonucleoside monophosphate metabolic process	3/160	29/18328	0.00201947	0.0228052	0.0176282	gene_59631/gene_48526/gene_44454	3	Mesophyll
GO:0043097	BP	GO:0043097	pyrimidine nucleoside salvage	3/160	29/18328	0.00201947	0.0228052	0.0176282	gene_59631/gene_48526/gene_44454	3	Mesophyll
GO:0006108	BP	GO:0006108	malate metabolic process	3/160	30/18328	0.00222959	0.0248746	0.0192279	gene_19355/gene_7523/gene_75124	3	Mesophyll
GO:1901605	BP	GO:1901605	alpha-amino acid metabolic process	9/160	327/18328	0.00235048	0.0259113	0.0200292	gene_11802/gene_60685/gene_60686/gene_8080/gene_18708/gene_27659/gene_40342/gene_59274/gene_19886	9	Mesophyll
GO:0009903	BP	GO:0009903	chloroplast avoidance movement	3/160	31/18328	0.00245278	0.0264101	0.0204148	gene_29133/gene_59667/gene_6041	3	Mesophyll
GO:0017000	BP	GO:0017000	antibiotic biosynthetic process	3/160	31/18328	0.00245278	0.0264101	0.0204148	gene_24515/gene_30759/gene_67988	3	Mesophyll
GO:0001505	BP	GO:0001505	regulation of neurotransmitter levels	4/160	66/18328	0.00264799	0.027981	0.021629	gene_11802/gene_18708/gene_59274/gene_19886	4	Mesophyll
GO:0055076	BP	GO:0055076	transition metal ion homeostasis	6/160	158/18328	0.00266058	0.027981	0.021629	gene_25084/gene_32683/gene_85557/gene_14555/gene_70238/gene_39692	6	Mesophyll
GO:0009130	BP	GO:0009130	pyrimidine nucleoside monophosphate biosynthetic process	3/160	32/18328	0.00268932	0.027981	0.021629	gene_59631/gene_48526/gene_44454	3	Mesophyll
GO:0009657	BP	GO:0009657	plastid organization	10/160	403/18328	0.00289501	0.0297864	0.0230246	gene_64519/gene_64518/gene_29133/gene_25408/gene_73693/gene_59667/gene_32763/gene_6041/gene_17419/gene_17252	10	Mesophyll
GO:0043174	BP	GO:0043174	nucleoside salvage	3/160	33/18328	0.00293946	0.0299114	0.0231212	gene_59631/gene_48526/gene_44454	3	Mesophyll
GO:0009637	BP	GO:0009637	response to blue light	6/160	162/18328	0.00301192	0.0300461	0.0232254	gene_80719/gene_29133/gene_84099/gene_59667/gene_6041/gene_3748	6	Mesophyll
GO:0072527	BP	GO:0072527	pyrimidine-containing compound metabolic process	5/160	112/18328	0.00301759	0.0300461	0.0232254	gene_14893/gene_46761/gene_59631/gene_48526/gene_44454	5	Mesophyll
GO:0009129	BP	GO:0009129	pyrimidine nucleoside monophosphate metabolic process	3/160	34/18328	0.00320345	0.0315574	0.0243936	gene_59631/gene_48526/gene_44454	3	Mesophyll
GO:2000122	BP	GO:2000122	negative regulation of stomatal complex development	2/160	10/18328	0.00325495	0.0317272	0.0245248	gene_52256/gene_27491	2	Mesophyll
GO:0010118	BP	GO:0010118	stomatal movement	8/160	281/18328	0.00331983	0.0320225	0.0247531	gene_52256/gene_17366/gene_29133/gene_36298/gene_27491/gene_30759/gene_59667/gene_6041	8	Mesophyll
GO:0009902	BP	GO:0009902	chloroplast relocation	3/160	35/18328	0.00348154	0.032897	0.0254291	gene_29133/gene_59667/gene_6041	3	Mesophyll
GO:0051667	BP	GO:0051667	establishment of plastid localization	3/160	35/18328	0.00348154	0.032897	0.0254291	gene_29133/gene_59667/gene_6041	3	Mesophyll
GO:0009785	BP	GO:0009785	blue light signaling pathway	3/160	36/18328	0.00377395	0.0346008	0.0267461	gene_29133/gene_59667/gene_6041	3	Mesophyll
GO:0046132	BP	GO:0046132	pyrimidine ribonucleoside biosynthetic process	3/160	36/18328	0.00377395	0.0346008	0.0267461	gene_59631/gene_48526/gene_44454	3	Mesophyll
GO:0055069	BP	GO:0055069	zinc ion homeostasis	3/160	36/18328	0.00377395	0.0346008	0.0267461	gene_25084/gene_32683/gene_39692	3	Mesophyll
GO:0015980	BP	GO:0015980	energy derivation by oxidation of organic compounds	6/160	172/18328	0.00404147	0.0356502	0.0275572	gene_2412/gene_27336/gene_13016/gene_64519/gene_64518/gene_75124	6	Mesophyll
GO:0008655	BP	GO:0008655	pyrimidine-containing compound salvage	3/160	37/18328	0.0040809	0.0356502	0.0275572	gene_59631/gene_48526/gene_44454	3	Mesophyll
GO:0019750	BP	GO:0019750	chloroplast localization	3/160	37/18328	0.0040809	0.0356502	0.0275572	gene_29133/gene_59667/gene_6041	3	Mesophyll
GO:0051644	BP	GO:0051644	plastid localization	3/160	37/18328	0.0040809	0.0356502	0.0275572	gene_29133/gene_59667/gene_6041	3	Mesophyll
GO:1904062	BP	GO:1904062	regulation of cation transmembrane transport	3/160	37/18328	0.0040809	0.0356502	0.0275572	gene_29133/gene_59667/gene_6041	3	Mesophyll
GO:1902600	BP	GO:1902600	proton transmembrane transport	6/160	174/18328	0.00427524	0.0361184	0.0279192	gene_25084/gene_32683/gene_29133/gene_59667/gene_6041/gene_33797	6	Mesophyll
GO:0009735	BP	GO:0009735	response to cytokinin	10/160	426/18328	0.00428231	0.0361184	0.0279192	gene_24515/gene_75872/gene_36298/gene_59631/gene_48526/gene_28560/gene_59667/gene_11267/gene_69387/gene_67988	10	Mesophyll
GO:0009744	BP	GO:0009744	response to sucrose	6/160	175/18328	0.00439579	0.0361184	0.0279192	gene_60685/gene_60686/gene_8080/gene_62047/gene_66218/gene_30765	6	Mesophyll
GO:0034285	BP	GO:0034285	response to disaccharide	6/160	175/18328	0.00439579	0.0361184	0.0279192	gene_60685/gene_60686/gene_8080/gene_62047/gene_66218/gene_30765	6	Mesophyll
GO:0010359	BP	GO:0010359	regulation of anion channel activity	3/160	38/18328	0.00440261	0.0361184	0.0279192	gene_29133/gene_59667/gene_6041	3	Mesophyll
GO:0046134	BP	GO:0046134	pyrimidine nucleoside biosynthetic process	3/160	38/18328	0.00440261	0.0361184	0.0279192	gene_59631/gene_48526/gene_44454	3	Mesophyll
GO:1901606	BP	GO:1901606	alpha-amino acid catabolic process	4/160	76/18328	0.00440753	0.0361184	0.0279192	gene_27659/gene_40342/gene_59274/gene_19886	4	Mesophyll
GO:0005984	BP	GO:0005984	disaccharide metabolic process	5/160	123/18328	0.00450325	0.036579	0.0282752	gene_27336/gene_13016/gene_51628/gene_48874/gene_23845	5	Mesophyll
GO:0000023	BP	GO:0000023	maltose metabolic process	2/160	12/18328	0.00471952	0.0368787	0.0285069	gene_27336/gene_13016	2	Mesophyll
GO:0006739	BP	GO:0006739	NADP metabolic process	3/160	39/18328	0.00473928	0.0368787	0.0285069	gene_31935/gene_57339/gene_22535	3	Mesophyll
GO:0055062	BP	GO:0055062	phosphate ion homeostasis	3/160	39/18328	0.00473928	0.0368787	0.0285069	gene_25084/gene_32683/gene_39692	3	Mesophyll
GO:0072505	BP	GO:0072505	divalent inorganic anion homeostasis	3/160	39/18328	0.00473928	0.0368787	0.0285069	gene_25084/gene_32683/gene_39692	3	Mesophyll
GO:0072506	BP	GO:0072506	trivalent inorganic anion homeostasis	3/160	39/18328	0.00473928	0.0368787	0.0285069	gene_25084/gene_32683/gene_39692	3	Mesophyll
GO:0055081	BP	GO:0055081	anion homeostasis	4/160	78/18328	0.00483506	0.0370022	0.0286023	gene_25084/gene_32683/gene_39692/gene_18315	4	Mesophyll
GO:0055088	BP	GO:0055088	lipid homeostasis	4/160	78/18328	0.00483506	0.0370022	0.0286023	gene_9422/gene_9000/gene_36638/gene_5748	4	Mesophyll
GO:0072593	BP	GO:0072593	reactive oxygen species metabolic process	6/160	179/18328	0.00490327	0.0372166	0.0287681	gene_68512/gene_24515/gene_78298/gene_15059/gene_67988/gene_33797	6	Mesophyll
GO:0070588	BP	GO:0070588	calcium ion transmembrane transport	5/160	126/18328	0.00498531	0.0375317	0.0290116	gene_25084/gene_32683/gene_10418/gene_75782/gene_18315	5	Mesophyll
GO:0016051	BP	GO:0016051	carbohydrate biosynthetic process	10/160	436/18328	0.00502936	0.0375579	0.0290319	gene_66867/gene_54548/gene_51628/gene_48874/gene_23845/gene_57339/gene_66218/gene_30765/gene_4775/gene_22535	10	Mesophyll
GO:0009220	BP	GO:0009220	pyrimidine ribonucleotide biosynthetic process	3/160	40/18328	0.0050911	0.0377148	0.0291532	gene_59631/gene_48526/gene_44454	3	Mesophyll
GO:0046364	BP	GO:0046364	monosaccharide biosynthetic process	4/160	80/18328	0.0052896	0.0388743	0.0300495	gene_66867/gene_54548/gene_48874/gene_23845	4	Mesophyll
GO:0009218	BP	GO:0009218	pyrimidine ribonucleotide metabolic process	3/160	41/18328	0.00545825	0.0391809	0.0302865	gene_59631/gene_48526/gene_44454	3	Mesophyll
GO:0046131	BP	GO:0046131	pyrimidine ribonucleoside metabolic process	3/160	41/18328	0.00545825	0.0391809	0.0302865	gene_59631/gene_48526/gene_44454	3	Mesophyll
GO:1903959	BP	GO:1903959	regulation of anion transmembrane transport	3/160	41/18328	0.00545825	0.0391809	0.0302865	gene_29133/gene_59667/gene_6041	3	Mesophyll
GO:0009071	BP	GO:0009071	serine family amino acid catabolic process	2/160	13/18328	0.00554577	0.0392014	0.0303023	gene_59274/gene_19886	2	Mesophyll
GO:2000038	BP	GO:2000038	regulation of stomatal complex development	2/160	13/18328	0.00554577	0.0392014	0.0303023	gene_52256/gene_27491	2	Mesophyll
GO:0043650	BP	GO:0043650	dicarboxylic acid biosynthetic process	3/160	42/18328	0.00584092	0.0409749	0.0316733	gene_60685/gene_60686/gene_8080	3	Mesophyll
GO:0042364	BP	GO:0042364	water-soluble vitamin biosynthetic process	4/160	83/18328	0.00602367	0.0419393	0.0324187	gene_66867/gene_14893/gene_46761/gene_54548	4	Mesophyll
GO:0030026	BP	GO:0030026	cellular manganese ion homeostasis	2/160	14/18328	0.00643316	0.0438023	0.0338588	gene_25084/gene_32683	2	Mesophyll
GO:0030388	BP	GO:0030388	fructose 1,6-bisphosphate metabolic process	2/160	14/18328	0.00643316	0.0438023	0.0338588	gene_48874/gene_23845	2	Mesophyll
GO:0050665	BP	GO:0050665	hydrogen peroxide biosynthetic process	2/160	14/18328	0.00643316	0.0438023	0.0338588	gene_24515/gene_67988	2	Mesophyll
GO:0009743	BP	GO:0009743	response to carbohydrate	8/160	318/18328	0.00690781	0.0463524	0.03583	gene_60685/gene_60686/gene_8080/gene_62047/gene_51628/gene_36298/gene_66218/gene_30765	8	Mesophyll
GO:0055082	BP	GO:0055082	cellular chemical homeostasis	8/160	318/18328	0.00690781	0.0463524	0.03583	gene_25084/gene_32683/gene_85557/gene_14555/gene_62047/gene_33797/gene_9000/gene_5748	8	Mesophyll
GO:0006816	BP	GO:0006816	calcium ion transport	5/160	138/18328	0.00728229	0.048471	0.0374676	gene_25084/gene_32683/gene_10418/gene_75782/gene_18315	5	Mesophyll
GO:0010304	BP	GO:0010304	PSII associated light-harvesting complex II catabolic process	2/160	15/18328	0.00738057	0.048471	0.0374676	gene_62593/gene_35568	2	Mesophyll
GO:0042135	BP	GO:0042135	neurotransmitter catabolic process	2/160	15/18328	0.00738057	0.048471	0.0374676	gene_59274/gene_19886	2	Mesophyll
GO:0019682	BP	GO:0019682	glyceraldehyde-3-phosphate metabolic process	3/160	46/18328	0.00753001	0.0487607	0.0376916	gene_31935/gene_57339/gene_22535	3	Mesophyll
GO:0071483	BP	GO:0071483	cellular response to blue light	3/160	46/18328	0.00753001	0.0487607	0.0376916	gene_29133/gene_59667/gene_6041	3	Mesophyll
GO:0030001	BP	GO:0030001	metal ion transport	10/160	464/18328	0.00767479	0.0493531	0.0381495	gene_25084/gene_32683/gene_85557/gene_10418/gene_14555/gene_11267/gene_75782/gene_33797/gene_76305/gene_18315	10	Mesophyll
GO:0034357	CC	GO:0034357	photosynthetic membrane	49/185	476/18719	5.03126e-36	4.17595e-34	3.12468e-34	gene_62150/gene_17581/gene_590/gene_328/gene_20208/gene_82155/gene_54961/gene_58677/gene_69738/gene_78298/gene_2398/gene_941/gene_1618/gene_25408/gene_42731/gene_13929/gene_67287/gene_59631/gene_48526/gene_65015/gene_4962/gene_677/gene_10290/gene_32763/gene_62593/gene_63925/gene_2113/gene_31150/gene_66199/gene_35568/gene_69387/gene_32839/gene_57339/gene_66218/gene_71328/gene_11541/gene_30765/gene…	49	Mesophyll
GO:0055035	CC	GO:0055035	plastid thylakoid membrane	44/185	442/18719	1.25151e-31	4.24035e-30	3.17287e-30	gene_328/gene_20208/gene_54961/gene_58677/gene_69738/gene_78298/gene_2398/gene_941/gene_1618/gene_25408/gene_42731/gene_13929/gene_67287/gene_59631/gene_48526/gene_65015/gene_4962/gene_677/gene_10290/gene_32763/gene_62593/gene_63925/gene_2113/gene_31150/gene_66199/gene_35568/gene_69387/gene_32839/gene_57339/gene_66218/gene_71328/gene_11541/gene_30765/gene_17252/gene_10289/gene_12556/gene_35277/ge…	44	Mesophyll
GO:0042651	CC	GO:0042651	thylakoid membrane	45/185	472/18719	1.53266e-31	4.24035e-30	3.17287e-30	gene_328/gene_20208/gene_54961/gene_58677/gene_69738/gene_78298/gene_2398/gene_941/gene_1618/gene_25408/gene_42731/gene_13929/gene_67287/gene_59631/gene_48526/gene_65015/gene_4962/gene_677/gene_10290/gene_32763/gene_62593/gene_63925/gene_2113/gene_31150/gene_66199/gene_35568/gene_69387/gene_32839/gene_57339/gene_66218/gene_71328/gene_11541/gene_30765/gene_17252/gene_10289/gene_12556/gene_44630/ge…	45	Mesophyll
GO:0009535	CC	GO:0009535	chloroplast thylakoid membrane	43/185	433/18719	7.46476e-31	1.54894e-29	1.159e-29	gene_328/gene_20208/gene_54961/gene_58677/gene_69738/gene_78298/gene_2398/gene_941/gene_1618/gene_25408/gene_13929/gene_67287/gene_59631/gene_48526/gene_65015/gene_4962/gene_677/gene_10290/gene_32763/gene_62593/gene_63925/gene_2113/gene_31150/gene_66199/gene_35568/gene_69387/gene_32839/gene_57339/gene_66218/gene_71328/gene_11541/gene_30765/gene_17252/gene_10289/gene_12556/gene_35277/gene_80940/ge…	43	Mesophyll
GO:0048046	CC	GO:0048046	apoplast	27/185	398/18719	2.7743e-15	4.60534e-14	3.44598e-14	gene_11802/gene_68512/gene_60685/gene_60686/gene_24515/gene_8080/gene_18708/gene_1618/gene_44737/gene_48874/gene_59631/gene_48526/gene_677/gene_23845/gene_23937/gene_15059/gene_2113/gene_66199/gene_67988/gene_66218/gene_71328/gene_30765/gene_59274/gene_33043/gene_76758/gene_75124/gene_19886	27	Mesophyll
GO:0009522	CC	GO:0009522	photosystem I	4/185	12/18719	4.29701e-06	5.9442e-05	4.44778e-05	gene_62150/gene_17581/gene_590/gene_82155	4	Mesophyll
GO:0009521	CC	GO:0009521	photosystem	4/185	14/18719	8.55589e-06	0.000101448	7.59094e-05	gene_62150/gene_17581/gene_590/gene_82155	4	Mesophyll
GO:0031977	CC	GO:0031977	thylakoid lumen	7/185	99/18719	5.68968e-05	0.000590304	0.000441699	gene_78298/gene_677/gene_2113/gene_66199/gene_32839/gene_71328/gene_46518	7	Mesophyll
GO:0010287	CC	GO:0010287	plastoglobule	6/185	93/18719	0.000321328	0.00296336	0.00221735	gene_72641/gene_10290/gene_69387/gene_32839/gene_10289/gene_46518	6	Mesophyll
GO:0010319	CC	GO:0010319	stromule	5/185	67/18719	0.000525379	0.00436065	0.00326288	gene_59631/gene_48526/gene_4962/gene_66218/gene_30765	5	Mesophyll
GO:0009986	CC	GO:0009986	cell surface	4/185	54/18719	0.00198653	0.0149893	0.0112158	gene_29133/gene_59667/gene_6041/gene_37164	4	Mesophyll
GO:0009501	CC	GO:0009501	amyloplast	3/185	30/18719	0.00316858	0.0215258	0.0161068	gene_21073/gene_64519/gene_64518	3	Mesophyll
GO:0009543	CC	GO:0009543	chloroplast thylakoid lumen	3/185	32/18719	0.00381542	0.0215258	0.0161068	gene_78298/gene_32839/gene_46518	3	Mesophyll
GO:0031978	CC	GO:0031978	plastid thylakoid lumen	3/185	32/18719	0.00381542	0.0215258	0.0161068	gene_78298/gene_32839/gene_46518	3	Mesophyll
GO:0009569	CC	GO:0009569	chloroplast starch grain	2/185	10/18719	0.00414956	0.0215258	0.0161068	gene_64519/gene_64518	2	Mesophyll
GO:0043036	CC	GO:0043036	starch grain	2/185	10/18719	0.00414956	0.0215258	0.0161068	gene_64519/gene_64518	2	Mesophyll
GO:0019904	MF	GO:0019904	protein domain specific binding	13/147	136/15723	4.41054e-10	1.03648e-07	8.1711e-08	gene_14893/gene_46761/gene_59631/gene_48526/gene_677/gene_10290/gene_66199/gene_69387/gene_32839/gene_66218/gene_30765/gene_10289/gene_46518	13	Mesophyll
GO:0004133	MF	GO:0004133	glycogen debranching enzyme activity	4/147	13/15723	4.91145e-06	0.000577095	0.000454955	gene_27336/gene_13016/gene_64519/gene_64518	4	Mesophyll
GO:0008483	MF	GO:0008483	transaminase activity	6/147	72/15723	5.66972e-05	0.00333096	0.00262598	gene_11802/gene_18708/gene_30759/gene_76758/gene_72729/gene_75656	6	Mesophyll
GO:0016769	MF	GO:0016769	transferase activity, transferring nitrogenous groups	6/147	72/15723	5.66972e-05	0.00333096	0.00262598	gene_11802/gene_18708/gene_30759/gene_76758/gene_72729/gene_75656	6	Mesophyll
GO:0004645	MF	GO:0004645	1,4-alpha-oligoglucan phosphorylase activity	3/147	11/15723	0.000125049	0.00555912	0.00438255	gene_2412/gene_66867/gene_54548	3	Mesophyll
GO:0009882	MF	GO:0009882	blue light photoreceptor activity	3/147	12/15723	0.000165591	0.00555912	0.00438255	gene_29133/gene_59667/gene_6041	3	Mesophyll
GO:0015930	MF	GO:0015930	glutamate synthase activity	3/147	12/15723	0.000165591	0.00555912	0.00438255	gene_60685/gene_60686/gene_8080	3	Mesophyll
GO:0009881	MF	GO:0009881	photoreceptor activity	3/147	14/15723	0.00027024	0.00793831	0.0062582	gene_29133/gene_59667/gene_6041	3	Mesophyll
GO:0010181	MF	GO:0010181	FMN binding	3/147	19/15723	0.000695159	0.0181514	0.0143097	gene_29133/gene_59667/gene_6041	3	Mesophyll
GO:0004176	MF	GO:0004176	ATP-dependent peptidase activity	4/147	45/15723	0.000811356	0.0190669	0.0150314	gene_2170/gene_62593/gene_35568/gene_48371	4	Mesophyll
GO:0016836	MF	GO:0016836	hydro-lyase activity	5/147	86/15723	0.00126546	0.0270348	0.021313	gene_82075/gene_52256/gene_76907/gene_27491/gene_70975	5	Mesophyll
GO:0051139	MF	GO:0051139	metal ion:proton antiporter activity	3/147	24/15723	0.00140318	0.027479	0.0216631	gene_25084/gene_32683/gene_33797	3	Mesophyll
GO:0016615	MF	GO:0016615	malate dehydrogenase activity	3/147	26/15723	0.00177804	0.0321416	0.0253389	gene_19355/gene_7523/gene_75124	3	Mesophyll
GO:0004849	MF	GO:0004849	uridine kinase activity	3/147	27/15723	0.00198669	0.033348	0.02629	gene_59631/gene_48526/gene_44454	3	Mesophyll
GO:0015085	MF	GO:0015085	calcium ion transmembrane transporter activity	5/147	102/15723	0.00268701	0.0420965	0.0331869	gene_25084/gene_32683/gene_10418/gene_75782/gene_18315	5	Mesophyll
GO:0016758	MF	GO:0016758	hexosyltransferase activity	10/147	379/15723	0.00300218	0.0440945	0.0347621	gene_2412/gene_66867/gene_27336/gene_13016/gene_62047/gene_54548/gene_51628/gene_72697/gene_49640/gene_4775	10	Mesophyll
GO:0008233	MF	GO:0008233	peptidase activity	11/147	447/15723	0.0032111	0.0443887	0.034994	gene_34670/gene_38721/gene_2170/gene_44737/gene_26440/gene_51953/gene_62593/gene_57134/gene_35568/gene_17252/gene_48371	11	Mesophyll
GO:0008266	MF	GO:0008266	poly(U) RNA binding	3/147	33/15723	0.00355726	0.0455318	0.0358952	gene_4962/gene_677/gene_66199	3	Mesophyll
GO:0004473	MF	GO:0004473	malate dehydrogenase (decarboxylating) (NADP+) activity	2/147	10/15723	0.00371933	0.0455318	0.0358952	gene_19355/gene_7523	2	Mesophyll
GO:0005451	MF	GO:0005451	monovalent cation:proton antiporter activity	3/147	34/15723	0.00387505	0.0455318	0.0358952	gene_25084/gene_32683/gene_33797	3	Mesophyll
GO:0005388	MF	GO:0005388	P-type calcium transporter activity	3/147	35/15723	0.00420959	0.0462813	0.0364861	gene_10418/gene_75782/gene_18315	3	Mesophyll
GO:0035251	MF	GO:0035251	UDP-glucosyltransferase activity	5/147	114/15723	0.00433272	0.0462813	0.0364861	gene_66867/gene_54548/gene_51628/gene_72697/gene_49640	5	Mesophyll
GO:0015299	MF	GO:0015299	solute:proton antiporter activity	3/147	36/15723	0.00456116	0.0466032	0.0367398	gene_25084/gene_32683/gene_33797	3	Mesophyll
GO:2000033	BP	GO:2000033	regulation of seed dormancy process	2024-02-13	19/18328	7.88787e-05	0.00822724	0.00376976	gene_42286/gene_18867	2	Phloem
GO:2000034	BP	GO:2000034	regulation of seed maturation	2024-02-13	21/18328	9.6791e-05	0.00822724	0.00376976	gene_42286/gene_18867	2	Phloem
GO:0010162	BP	GO:0010162	seed dormancy process	2024-02-13	38/18328	0.000321823	0.0136775	0.00626708	gene_42286/gene_18867	2	Phloem
GO:0022611	BP	GO:0022611	dormancy process	2024-02-13	38/18328	0.000321823	0.0136775	0.00626708	gene_42286/gene_18867	2	Phloem
GO:0010431	BP	GO:0010431	seed maturation	2024-02-13	67/18328	0.00100049	0.0318092	0.0145751	gene_42286/gene_18867	2	Phloem
GO:0080050	BP	GO:0080050	regulation of seed development	2024-02-13	71/18328	0.00112268	0.0318092	0.0145751	gene_42286/gene_18867	2	Phloem
GO:0000280	BP	GO:0000280	nuclear division	2024-03-13	356/18328	0.00179821	0.0436709	0.0200102	gene_28000/gene_54202/gene_14078	3	Phloem
GO:0000795	CC	GO:0000795	synaptonemal complex	2024-02-20	28/18719	0.000403177	0.006854	0.00572935	gene_28000/gene_54202	2	Phloem
GO:0099086	CC	GO:0099086	synaptonemal structure	2024-02-20	28/18719	0.000403177	0.006854	0.00572935	gene_28000/gene_54202	2	Phloem
GO:0005875	CC	GO:0005875	microtubule associated complex	2024-03-20	182/18719	0.000912408	0.0103406	0.00864386	gene_28000/gene_54202/gene_14078	3	Phloem
GO:0000794	CC	GO:0000794	condensed nuclear chromosome	2024-02-20	89/18719	0.00401693	0.0341439	0.0285414	gene_28000/gene_54202	2	Phloem
GO:0000793	CC	GO:0000793	condensed chromosome	2024-02-20	118/18719	0.00695098	0.0472667	0.0395109	gene_28000/gene_54202	2	Phloem
GO:0002181	BP	GO:0002181	cytoplasmic translation	61/397	129/18328	2.91087e-67	2.58485e-64	2.17855e-64	gene_80874/gene_16388/gene_12804/gene_47106/gene_68530/gene_23831/gene_16027/gene_53525/gene_65626/gene_70593/gene_39421/gene_52296/gene_63640/gene_4875/gene_32005/gene_13036/gene_59687/gene_81859/gene_15347/gene_83928/gene_56589/gene_42406/gene_32911/gene_85111/gene_13101/gene_75780/gene_38262/gene_81245/gene_76123/gene_50006/gene_69787/gene_11282/gene_39545/gene_20441/gene_27672/gene_31767/gene…	61	S
GO:0042273	BP	GO:0042273	ribosomal large subunit biogenesis	51/397	134/18328	3.3696e-50	1.4961e-47	1.26094e-47	gene_47106/gene_39421/gene_19363/gene_9252/gene_41542/gene_65924/gene_23769/gene_65033/gene_53093/gene_43578/gene_56589/gene_42406/gene_73072/gene_13752/gene_75780/gene_45751/gene_85143/gene_50772/gene_8955/gene_73006/gene_61549/gene_24956/gene_19198/gene_65337/gene_21620/gene_10416/gene_76053/gene_29087/gene_7143/gene_49976/gene_6741/gene_34043/gene_10378/gene_39898/gene_7704/gene_48429/gene_165…	51	S
GO:0042255	BP	GO:0042255	ribosome assembly	49/397	124/18328	3.29847e-49	9.76346e-47	8.22881e-47	gene_961/gene_59697/gene_76388/gene_61723/gene_13124/gene_61012/gene_11604/gene_9252/gene_1471/gene_41542/gene_23769/gene_25299/gene_54681/gene_53093/gene_43578/gene_70620/gene_2471/gene_45751/gene_85143/gene_50772/gene_73006/gene_61549/gene_4915/gene_24956/gene_19198/gene_57299/gene_29087/gene_83900/gene_34043/gene_10740/gene_10378/gene_55071/gene_63468/gene_36375/gene_16696/gene_19635/gene_2746…	49	S
GO:0006364	BP	GO:0006364	rRNA processing	58/397	337/18328	2.13085e-35	4.73048e-33	3.98692e-33	gene_76388/gene_13124/gene_19363/gene_11604/gene_1471/gene_25845/gene_65033/gene_54681/gene_41696/gene_73072/gene_2471/gene_26107/gene_32911/gene_13752/gene_75780/gene_83096/gene_66462/gene_962/gene_27672/gene_14500/gene_31789/gene_4915/gene_21620/gene_10416/gene_34026/gene_76053/gene_21011/gene_7143/gene_2354/gene_83900/gene_49976/gene_6741/gene_10740/gene_7224/gene_81617/gene_83379/gene_39898/g…	58	S
GO:0016072	BP	GO:0016072	rRNA metabolic process	58/397	358/18328	6.6328e-34	1.17798e-31	9.92825e-32	gene_76388/gene_13124/gene_19363/gene_11604/gene_1471/gene_25845/gene_65033/gene_54681/gene_41696/gene_73072/gene_2471/gene_26107/gene_32911/gene_13752/gene_75780/gene_83096/gene_66462/gene_962/gene_27672/gene_14500/gene_31789/gene_4915/gene_21620/gene_10416/gene_34026/gene_76053/gene_21011/gene_7143/gene_2354/gene_83900/gene_49976/gene_6741/gene_10740/gene_7224/gene_81617/gene_83379/gene_39898/g…	58	S
GO:0022618	BP	GO:0022618	ribonucleoprotein complex assembly	50/397	269/18328	3.23767e-32	4.79174e-30	4.03856e-30	gene_961/gene_59697/gene_76388/gene_12378/gene_61723/gene_13124/gene_61012/gene_11604/gene_9252/gene_1471/gene_41542/gene_23769/gene_25299/gene_54681/gene_53093/gene_43578/gene_70620/gene_2471/gene_45751/gene_85143/gene_50772/gene_73006/gene_61549/gene_4915/gene_24956/gene_19198/gene_57299/gene_29087/gene_83900/gene_34043/gene_10740/gene_10378/gene_55071/gene_63468/gene_36375/gene_16696/gene_1963…	50	S
GO:0071826	BP	GO:0071826	ribonucleoprotein complex subunit organization	50/397	278/18328	1.67357e-31	2.12305e-29	1.78934e-29	gene_961/gene_59697/gene_76388/gene_12378/gene_61723/gene_13124/gene_61012/gene_11604/gene_9252/gene_1471/gene_41542/gene_23769/gene_25299/gene_54681/gene_53093/gene_43578/gene_70620/gene_2471/gene_45751/gene_85143/gene_50772/gene_73006/gene_61549/gene_4915/gene_24956/gene_19198/gene_57299/gene_29087/gene_83900/gene_34043/gene_10740/gene_10378/gene_55071/gene_63468/gene_36375/gene_16696/gene_1963…	50	S
GO:0042274	BP	GO:0042274	ribosomal small subunit biogenesis	36/397	123/18328	6.99589e-31	7.76544e-29	6.54484e-29	gene_961/gene_59697/gene_76388/gene_61723/gene_13124/gene_61012/gene_11604/gene_1471/gene_25845/gene_25299/gene_54681/gene_70620/gene_2471/gene_26107/gene_32911/gene_27672/gene_14500/gene_31789/gene_4915/gene_57299/gene_21011/gene_83900/gene_10740/gene_7224/gene_83379/gene_55071/gene_63468/gene_16696/gene_42807/gene_41296/gene_57529/gene_39955/gene_44171/gene_29022/gene_67601/gene_12111	36	S
GO:0070925	BP	GO:0070925	organelle assembly	51/397	321/18328	1.98611e-29	1.95963e-27	1.65161e-27	gene_961/gene_59697/gene_76388/gene_61723/gene_13124/gene_61012/gene_11604/gene_30948/gene_9252/gene_1471/gene_41542/gene_23769/gene_25299/gene_54681/gene_53093/gene_43578/gene_70620/gene_2471/gene_36430/gene_45751/gene_85143/gene_50772/gene_73006/gene_61549/gene_4915/gene_24956/gene_19198/gene_57299/gene_29087/gene_83900/gene_34043/gene_10740/gene_10378/gene_55071/gene_63468/gene_36375/gene_1669…	51	S
GO:0034470	BP	GO:0034470	ncRNA processing	58/397	499/18328	4.60743e-26	4.0914e-24	3.4483e-24	gene_76388/gene_13124/gene_19363/gene_11604/gene_1471/gene_25845/gene_65033/gene_54681/gene_41696/gene_73072/gene_2471/gene_26107/gene_32911/gene_13752/gene_75780/gene_83096/gene_66462/gene_962/gene_27672/gene_14500/gene_31789/gene_4915/gene_21620/gene_10416/gene_34026/gene_76053/gene_21011/gene_7143/gene_2354/gene_83900/gene_49976/gene_6741/gene_10740/gene_7224/gene_81617/gene_83379/gene_39898/g…	58	S
GO:0000027	BP	GO:0000027	ribosomal large subunit assembly	24/397	61/18328	1.62616e-24	1.31275e-22	1.10641e-22	gene_9252/gene_41542/gene_23769/gene_53093/gene_43578/gene_45751/gene_85143/gene_50772/gene_73006/gene_61549/gene_24956/gene_19198/gene_29087/gene_34043/gene_10378/gene_36375/gene_19635/gene_27468/gene_63241/gene_58853/gene_72247/gene_1844/gene_23531/gene_36109	24	S
GO:0000470	BP	GO:0000470	maturation of LSU-rRNA	20/397	45/18328	6.20377e-22	4.59079e-20	3.86919e-20	gene_19363/gene_65033/gene_73072/gene_13752/gene_75780/gene_21620/gene_10416/gene_76053/gene_7143/gene_49976/gene_6741/gene_39898/gene_7704/gene_48429/gene_16534/gene_29302/gene_45349/gene_54759/gene_72788/gene_72151	20	S
GO:0000462	BP	GO:0000462	maturation of SSU-rRNA from tricistronic rRNA transcript (SSU-rRNA, 5.8S rRNA, LSU-rRNA)	24/397	87/18328	2.80334e-20	1.9149e-18	1.61391e-18	gene_76388/gene_13124/gene_11604/gene_1471/gene_25845/gene_54681/gene_2471/gene_26107/gene_14500/gene_31789/gene_4915/gene_83900/gene_10740/gene_7224/gene_83379/gene_55071/gene_16696/gene_41296/gene_57529/gene_39955/gene_44171/gene_29022/gene_67601/gene_12111	24	S
GO:0000028	BP	GO:0000028	ribosomal small subunit assembly	17/397	38/18328	6.87743e-19	4.36225e-17	3.67658e-17	gene_961/gene_59697/gene_61723/gene_13124/gene_61012/gene_11604/gene_1471/gene_25299/gene_54681/gene_70620/gene_4915/gene_57299/gene_83900/gene_10740/gene_63468/gene_16696/gene_42807	17	S
GO:0030490	BP	GO:0030490	maturation of SSU-rRNA	24/397	99/18328	7.82326e-19	4.63137e-17	3.90339e-17	gene_76388/gene_13124/gene_11604/gene_1471/gene_25845/gene_54681/gene_2471/gene_26107/gene_14500/gene_31789/gene_4915/gene_83900/gene_10740/gene_7224/gene_83379/gene_55071/gene_16696/gene_41296/gene_57529/gene_39955/gene_44171/gene_29022/gene_67601/gene_12111	24	S
GO:0009735	BP	GO:0009735	response to cytokinin	45/397	426/18328	1.07068e-18	5.94226e-17	5.00824e-17	gene_35882/gene_13101/gene_50772/gene_17363/gene_20441/gene_61549/gene_24956/gene_36835/gene_65436/gene_22141/gene_36100/gene_69387/gene_85332/gene_78458/gene_9662/gene_83761/gene_24709/gene_56617/gene_66094/gene_53588/gene_13711/gene_63241/gene_16688/gene_22787/gene_40827/gene_79817/gene_85075/gene_73936/gene_57651/gene_23657/gene_1935/gene_14626/gene_62537/gene_1844/gene_21175/gene_38945/gene_6…	45	S
GO:0000463	BP	GO:0000463	maturation of LSU-rRNA from tricistronic rRNA transcript (SSU-rRNA, 5.8S rRNA, LSU-rRNA)	12/397	28/18328	2.0131e-13	1.05155e-11	8.86264e-12	gene_73072/gene_13752/gene_75780/gene_21620/gene_10416/gene_76053/gene_49976/gene_6741/gene_39898/gene_48429/gene_29302/gene_45349	12	S
GO:0009955	BP	GO:0009955	adaxial/abaxial pattern specification	16/397	84/18328	2.89952e-11	1.43043e-09	1.20559e-09	gene_16027/gene_4875/gene_84365/gene_19363/gene_65033/gene_41696/gene_50772/gene_61549/gene_24956/gene_70034/gene_7143/gene_7704/gene_63241/gene_84991/gene_1844/gene_54759	16	S
GO:0051085	BP	GO:0051085	chaperone cofactor-dependent protein refolding	8/397	17/18328	9.25991e-10	4.32779e-08	3.64753e-08	gene_31290/gene_81178/gene_33831/gene_59101/gene_49729/gene_8775/gene_37211/gene_74077	8	S
GO:0051084	BP	GO:0051084	'de novo' posttranslational protein folding	8/397	19/18328	2.77154e-09	1.23056e-07	1.03714e-07	gene_31290/gene_81178/gene_33831/gene_59101/gene_49729/gene_8775/gene_37211/gene_74077	8	S
GO:0045814	BP	GO:0045814	negative regulation of gene expression, epigenetic	18/397	176/18328	5.49809e-08	2.32491e-06	1.95947e-06	gene_29503/gene_61725/gene_74449/gene_73215/gene_40012/gene_58910/gene_25017/gene_74079/gene_61622/gene_14488/gene_82581/gene_26447/gene_50009/gene_69995/gene_62464/gene_77408/gene_10519/gene_32711	18	S
GO:0006333	BP	GO:0006333	chromatin assembly or disassembly	14/397	115/18328	1.94837e-07	7.86433e-06	6.62819e-06	gene_44765/gene_69768/gene_1572/gene_24550/gene_3391/gene_68046/gene_69895/gene_78952/gene_2842/gene_52927/gene_69995/gene_14052/gene_10519/gene_32711	14	S
GO:0032544	BP	GO:0032544	plastid translation	7/397	26/18328	9.78229e-07	3.77681e-05	3.18316e-05	gene_41696/gene_43534/gene_77662/gene_84991/gene_66038/gene_23982/gene_12943	7	S
GO:0061077	BP	GO:0061077	chaperone-mediated protein folding	13/397	115/18328	1.25911e-06	4.65872e-05	3.92645e-05	gene_58773/gene_31290/gene_81178/gene_33831/gene_59101/gene_49729/gene_20064/gene_8775/gene_37211/gene_82502/gene_81252/gene_74307/gene_74077	13	S
GO:0032776	BP	GO:0032776	DNA methylation on cytosine	6/397	18/18328	1.48104e-06	5.26066e-05	4.43377e-05	gene_25017/gene_26447/gene_50009/gene_69995/gene_55897/gene_13571	6	S
GO:0071493	BP	GO:0071493	cellular response to UV-B	5/397	11/18328	1.92955e-06	6.59015e-05	5.55429e-05	gene_41542/gene_43578/gene_34043/gene_36375/gene_58853	5	S
GO:0006458	BP	GO:0006458	'de novo' protein folding	9/397	60/18328	5.33876e-06	0.000175586	0.000147987	gene_58773/gene_31290/gene_81178/gene_33831/gene_59101/gene_49729/gene_8775/gene_37211/gene_74077	9	S
GO:0043628	BP	GO:0043628	ncRNA 3'-end processing	8/397	46/18328	5.73441e-06	0.000181863	0.000153277	gene_1471/gene_54681/gene_83096/gene_66462/gene_962/gene_10740/gene_35610/gene_16696	8	S
GO:0000469	BP	GO:0000469	cleavage involved in rRNA processing	7/397	39/18328	1.79428e-05	0.000549421	0.000463061	gene_1471/gene_54681/gene_10740/gene_81617/gene_16534/gene_84029/gene_16696	7	S
GO:0010069	BP	GO:0010069	zygote asymmetric cytokinesis in embryo sac	5/397	17/18328	2.32104e-05	0.000664865	0.000560359	gene_25017/gene_26447/gene_50009/gene_55897/gene_13571	5	S
GO:0010070	BP	GO:0010070	zygote asymmetric cell division	5/397	17/18328	2.32104e-05	0.000664865	0.000560359	gene_25017/gene_26447/gene_50009/gene_55897/gene_13571	5	S
GO:0006334	BP	GO:0006334	nucleosome assembly	7/397	42/18328	2.97609e-05	0.000807148	0.000680278	gene_44765/gene_1572/gene_3391/gene_68046/gene_2842/gene_52927/gene_14052	7	S
GO:0003002	BP	GO:0003002	regionalization	20/397	325/18328	2.99954e-05	0.000807148	0.000680278	gene_16027/gene_4875/gene_84365/gene_19363/gene_62005/gene_81940/gene_65033/gene_41696/gene_50772/gene_61549/gene_24956/gene_70034/gene_7143/gene_81617/gene_7704/gene_84029/gene_63241/gene_84991/gene_1844/gene_54759	20	S
GO:1901031	BP	GO:1901031	regulation of response to reactive oxygen species	4/397	10/18328	4.1064e-05	0.00107249	0.000903916	gene_81178/gene_33831/gene_37211/gene_74077	4	S
GO:0000478	BP	GO:0000478	endonucleolytic cleavage involved in rRNA processing	6/397	31/18328	4.62786e-05	0.00117415	0.000989597	gene_1471/gene_54681/gene_10740/gene_81617/gene_84029/gene_16696	6	S
GO:0051290	BP	GO:0051290	protein heterotetramerization	4/397	11/18328	6.34265e-05	0.00148218	0.0012492	gene_81178/gene_33831/gene_37211/gene_74077	4	S
GO:0090322	BP	GO:0090322	regulation of superoxide metabolic process	4/397	11/18328	6.34265e-05	0.00148218	0.0012492	gene_81178/gene_33831/gene_37211/gene_74077	4	S
GO:0097064	BP	GO:0097064	ncRNA export from nucleus	4/397	11/18328	6.34265e-05	0.00148218	0.0012492	gene_1471/gene_54681/gene_10740/gene_16696	4	S
GO:0031497	BP	GO:0031497	chromatin assembly	10/397	101/18328	6.75829e-05	0.00153881	0.00129693	gene_44765/gene_1572/gene_3391/gene_68046/gene_2842/gene_52927/gene_69995/gene_14052/gene_10519/gene_32711	10	S
GO:0051131	BP	GO:0051131	chaperone-mediated protein complex assembly	4/397	13/18328	0.000132773	0.00287566	0.00242366	gene_20064/gene_82502/gene_81252/gene_74307	4	S
GO:2000379	BP	GO:2000379	positive regulation of reactive oxygen species metabolic process	4/397	13/18328	0.000132773	0.00287566	0.00242366	gene_81178/gene_33831/gene_37211/gene_74077	4	S
GO:0001934	BP	GO:0001934	positive regulation of protein phosphorylation	11/397	133/18328	0.000152338	0.00322086	0.00271459	gene_80874/gene_16388/gene_65626/gene_81731/gene_50006/gene_20117/gene_4600/gene_52459/gene_75644/gene_44233/gene_10669	11	S
GO:1900409	BP	GO:1900409	positive regulation of cellular response to oxidative stress	4/397	15/18328	0.000244908	0.00505764	0.00426266	gene_81178/gene_33831/gene_37211/gene_74077	4	S
GO:0071428	BP	GO:0071428	rRNA-containing ribonucleoprotein complex export from nucleus	5/397	27/18328	0.000253324	0.00508923	0.00428929	gene_1471/gene_54681/gene_10740/gene_16696/gene_51498	5	S
GO:0000154	BP	GO:0000154	rRNA modification	8/397	77/18328	0.0002579	0.00508923	0.00428929	gene_83096/gene_66462/gene_962/gene_34026/gene_2354/gene_35610/gene_16534/gene_75002	8	S
GO:0034644	BP	GO:0034644	cellular response to UV	6/397	42/18328	0.000269725	0.00520686	0.00438843	gene_41542/gene_43578/gene_34043/gene_36375/gene_58853/gene_66986	6	S
GO:0042327	BP	GO:0042327	positive regulation of phosphorylation	11/397	143/18328	0.000287678	0.00543528	0.00458094	gene_80874/gene_16388/gene_65626/gene_81731/gene_50006/gene_20117/gene_4600/gene_52459/gene_75644/gene_44233/gene_10669	11	S
GO:0006323	BP	GO:0006323	DNA packaging	10/397	121/18328	0.000303655	0.00561761	0.00473462	gene_44765/gene_1572/gene_3391/gene_68046/gene_2842/gene_52927/gene_69995/gene_14052/gene_10519/gene_32711	10	S
GO:0009263	BP	GO:0009263	deoxyribonucleotide biosynthetic process	4/397	16/18328	0.000320984	0.00581702	0.00490268	gene_36558/gene_70240/gene_47328/gene_34747	4	S
GO:0010562	BP	GO:0010562	positive regulation of phosphorus metabolic process	11/397	146/18328	0.0003441	0.00599139	0.00504965	gene_80874/gene_16388/gene_65626/gene_81731/gene_50006/gene_20117/gene_4600/gene_52459/gene_75644/gene_44233/gene_10669	11	S
GO:0045937	BP	GO:0045937	positive regulation of phosphate metabolic process	11/397	146/18328	0.0003441	0.00599139	0.00504965	gene_80874/gene_16388/gene_65626/gene_81731/gene_50006/gene_20117/gene_4600/gene_52459/gene_75644/gene_44233/gene_10669	11	S
GO:0007389	BP	GO:0007389	pattern specification process	20/397	390/18328	0.000353116	0.00603014	0.0050823	gene_16027/gene_4875/gene_84365/gene_19363/gene_62005/gene_81940/gene_65033/gene_41696/gene_50772/gene_61549/gene_24956/gene_70034/gene_7143/gene_81617/gene_7704/gene_84029/gene_63241/gene_84991/gene_1844/gene_54759	20	S
GO:0051353	BP	GO:0051353	positive regulation of oxidoreductase activity	4/397	17/18328	0.000412607	0.00691311	0.00582649	gene_81178/gene_33831/gene_37211/gene_74077	4	S
GO:0009200	BP	GO:0009200	deoxyribonucleoside triphosphate metabolic process	4/397	18/18328	0.000521475	0.00826911	0.00696934	gene_36558/gene_70240/gene_47328/gene_34747	4	S
GO:0071277	BP	GO:0071277	cellular response to calcium ion	4/397	18/18328	0.000521475	0.00826911	0.00696934	gene_20064/gene_82502/gene_81252/gene_74307	4	S
GO:1900407	BP	GO:1900407	regulation of cellular response to oxidative stress	4/397	18/18328	0.000521475	0.00826911	0.00696934	gene_81178/gene_33831/gene_37211/gene_74077	4	S
GO:0009631	BP	GO:0009631	cold acclimation	6/397	49/18328	0.000633035	0.00986203	0.00831188	gene_22121/gene_15836/gene_66149/gene_4962/gene_812/gene_32579	6	S
GO:0009262	BP	GO:0009262	deoxyribonucleotide metabolic process	4/397	19/18328	0.000649313	0.00994121	0.00837862	gene_36558/gene_70240/gene_47328/gene_34747	4	S
GO:0071103	BP	GO:0071103	DNA conformation change	14/397	236/18328	0.000663781	0.00999046	0.00842013	gene_44765/gene_1572/gene_3391/gene_68046/gene_2842/gene_52927/gene_69995/gene_14052/gene_66149/gene_2552/gene_10519/gene_57389/gene_812/gene_32711	14	S
GO:0071472	BP	GO:0071472	cellular response to salt stress	7/397	69/18328	0.000721325	0.0106756	0.00899758	gene_13711/gene_79817/gene_14626/gene_62537/gene_65855/gene_49640/gene_36123	7	S
GO:0019430	BP	GO:0019430	removal of superoxide radicals	4/397	20/18328	0.000797862	0.0109	0.00918672	gene_81178/gene_33831/gene_37211/gene_74077	4	S
GO:0031118	BP	GO:0031118	rRNA pseudouridine synthesis	4/397	20/18328	0.000797862	0.0109	0.00918672	gene_66462/gene_962/gene_16534/gene_75002	4	S
GO:0071450	BP	GO:0071450	cellular response to oxygen radical	4/397	20/18328	0.000797862	0.0109	0.00918672	gene_81178/gene_33831/gene_37211/gene_74077	4	S
GO:0071451	BP	GO:0071451	cellular response to superoxide	4/397	20/18328	0.000797862	0.0109	0.00918672	gene_81178/gene_33831/gene_37211/gene_74077	4	S
GO:2000014	BP	GO:2000014	regulation of endosperm development	4/397	20/18328	0.000797862	0.0109	0.00918672	gene_16059/gene_14765/gene_73804/gene_48575	4	S
GO:0006457	BP	GO:0006457	protein folding	13/397	214/18328	0.000822392	0.0110649	0.00932569	gene_58773/gene_31290/gene_81178/gene_33831/gene_59101/gene_49729/gene_20064/gene_8775/gene_37211/gene_82502/gene_81252/gene_74307/gene_74077	13	S
GO:0040029	BP	GO:0040029	regulation of gene expression, epigenetic	20/397	420/18328	0.000892947	0.0118349	0.00997463	gene_29503/gene_61725/gene_74449/gene_73215/gene_40012/gene_58910/gene_25017/gene_74079/gene_61622/gene_14488/gene_82581/gene_26447/gene_50009/gene_69995/gene_62464/gene_77408/gene_55897/gene_13571/gene_10519/gene_32711	20	S
GO:0031123	BP	GO:0031123	RNA 3'-end processing	10/397	140/18328	0.000958677	0.0119495	0.0100712	gene_1471/gene_54681/gene_83096/gene_66462/gene_962/gene_10740/gene_35610/gene_16696/gene_57963/gene_4397	10	S
GO:0006986	BP	GO:0006986	response to unfolded protein	6/397	53/18328	0.000966482	0.0119495	0.0100712	gene_81178/gene_33831/gene_59101/gene_8775/gene_37211/gene_74077	6	S
GO:0000447	BP	GO:0000447	endonucleolytic cleavage in ITS1 to separate SSU-rRNA from 5.8S rRNA and LSU-rRNA from tricistronic rRNA transcript (SSU-rRNA, 5.8S rRNA, LSU-rRNA)	4/397	21/18328	0.000968875	0.0119495	0.0100712	gene_1471/gene_54681/gene_10740/gene_16696	4	S
GO:0031126	BP	GO:0031126	sno(s)RNA 3'-end processing	4/397	21/18328	0.000968875	0.0119495	0.0100712	gene_83096/gene_66462/gene_962/gene_35610	4	S
GO:0051341	BP	GO:0051341	regulation of oxidoreductase activity	4/397	21/18328	0.000968875	0.0119495	0.0100712	gene_81178/gene_33831/gene_37211/gene_74077	4	S
GO:0043467	BP	GO:0043467	regulation of generation of precursor metabolites and energy	6/397	54/18328	0.00106775	0.012969	0.0109305	gene_34967/gene_30863/gene_66149/gene_74250/gene_812/gene_29908	6	S
GO:0040031	BP	GO:0040031	snRNA modification	3/397	10/18328	0.00108075	0.012969	0.0109305	gene_66462/gene_962/gene_16534	3	S
GO:0000303	BP	GO:0000303	response to superoxide	4/397	22/18328	0.00116411	0.013783	0.0116165	gene_81178/gene_33831/gene_37211/gene_74077	4	S
GO:0016074	BP	GO:0016074	sno(s)RNA metabolic process	5/397	39/18328	0.00146026	0.017062	0.0143801	gene_83096/gene_66462/gene_962/gene_35610/gene_75002	5	S
GO:0051291	BP	GO:0051291	protein heterooligomerization	4/397	24/18328	0.00163423	0.0188467	0.0158843	gene_81178/gene_33831/gene_37211/gene_74077	4	S
GO:0031125	BP	GO:0031125	rRNA 3'-end processing	4/397	25/18328	0.00191261	0.0214987	0.0181194	gene_1471/gene_54681/gene_10740/gene_16696	4	S
GO:1902884	BP	GO:1902884	positive regulation of response to oxidative stress	4/397	25/18328	0.00191261	0.0214987	0.0181194	gene_81178/gene_33831/gene_37211/gene_74077	4	S
GO:0000305	BP	GO:0000305	response to oxygen radical	4/397	26/18328	0.00222215	0.0237743	0.0200374	gene_81178/gene_33831/gene_37211/gene_74077	4	S
GO:0006414	BP	GO:0006414	translational elongation	4/397	26/18328	0.00222215	0.0237743	0.0200374	gene_23593/gene_15581/gene_21089/gene_15862	4	S
GO:0006801	BP	GO:0006801	superoxide metabolic process	4/397	26/18328	0.00222215	0.0237743	0.0200374	gene_81178/gene_33831/gene_37211/gene_74077	4	S
GO:0009704	BP	GO:0009704	de-etiolation	4/397	26/18328	0.00222215	0.0237743	0.0200374	gene_46429/gene_44934/gene_60087/gene_61236	4	S
GO:0008356	BP	GO:0008356	asymmetric cell division	5/397	43/18328	0.00227485	0.0240484	0.0202684	gene_25017/gene_26447/gene_50009/gene_55897/gene_13571	5	S
GO:0071168	BP	GO:0071168	protein localization to chromatin	3/397	13/18328	0.00245421	0.0253779	0.0213889	gene_2552/gene_44233/gene_57389	3	S
GO:0034728	BP	GO:0034728	nucleosome organization	7/397	85/18328	0.00245777	0.0253779	0.0213889	gene_44765/gene_1572/gene_3391/gene_68046/gene_2842/gene_52927/gene_14052	7	S
GO:0043144	BP	GO:0043144	sno(s)RNA processing	4/397	27/18328	0.00256456	0.0261762	0.0220617	gene_83096/gene_66462/gene_962/gene_35610	4	S
GO:0016458	BP	GO:0016458	gene silencing	18/397	398/18328	0.00277705	0.0280229	0.0236182	gene_29503/gene_61725/gene_74449/gene_73215/gene_40012/gene_58910/gene_25017/gene_74079/gene_61622/gene_14488/gene_82581/gene_26447/gene_50009/gene_69995/gene_62464/gene_77408/gene_10519/gene_32711	18	S
GO:0062197	BP	GO:0062197	cellular response to chemical stress	14/397	276/18328	0.00290182	0.028953	0.0244021	gene_77386/gene_67924/gene_81178/gene_33831/gene_56617/gene_37211/gene_13711/gene_79817/gene_14626/gene_62537/gene_65855/gene_49640/gene_36123/gene_74077	14	S
GO:0001932	BP	GO:0001932	regulation of protein phosphorylation	12/397	219/18328	0.00304817	0.029994	0.0252794	gene_80874/gene_16388/gene_65626/gene_81731/gene_25444/gene_50006/gene_20117/gene_4600/gene_52459/gene_75644/gene_44233/gene_10669	12	S
GO:0006346	BP	GO:0006346	DNA methylation-dependent heterochromatin assembly	3/397	14/18328	0.00307371	0.029994	0.0252794	gene_69995/gene_10519/gene_32711	3	S
GO:0034614	BP	GO:0034614	cellular response to reactive oxygen species	7/397	89/18328	0.00318813	0.0307724	0.0259355	gene_77386/gene_67924/gene_81178/gene_33831/gene_37211/gene_49640/gene_74077	7	S
GO:0032147	BP	GO:0032147	activation of protein kinase activity	6/397	67/18328	0.00326168	0.0311438	0.0262485	gene_80874/gene_16388/gene_65626/gene_50006/gene_20117/gene_75644	6	S
GO:0000479	BP	GO:0000479	endonucleolytic cleavage of tricistronic rRNA transcript (SSU-rRNA, 5.8S rRNA, LSU-rRNA)	4/397	29/18328	0.00335459	0.0313566	0.0264278	gene_1471/gene_54681/gene_10740/gene_16696	4	S
GO:0051567	BP	GO:0051567	histone H3-K9 methylation	4/397	29/18328	0.00335459	0.0313566	0.0264278	gene_25017/gene_26447/gene_50009/gene_1332	4	S
GO:0010444	BP	GO:0010444	guard mother cell differentiation	3/397	15/18328	0.00378091	0.0349734	0.0294761	gene_62005/gene_81940/gene_83761	3	S
GO:0071470	BP	GO:0071470	cellular response to osmotic stress	7/397	93/18328	0.00407363	0.0372926	0.0314308	gene_13711/gene_79817/gene_14626/gene_62537/gene_65855/gene_49640/gene_36123	7	S
GO:0010216	BP	GO:0010216	maintenance of DNA methylation	4/397	31/18328	0.00429566	0.038924	0.0328058	gene_1332/gene_69995/gene_55897/gene_13571	4	S
GO:0001522	BP	GO:0001522	pseudouridine synthesis	4/397	32/18328	0.00482674	0.0432944	0.0364892	gene_66462/gene_962/gene_16534/gene_75002	4	S
GO:0006305	BP	GO:0006305	DNA alkylation	8/397	123/18328	0.00535374	0.0470705	0.0396718	gene_25017/gene_82581/gene_26447/gene_50009/gene_69995/gene_77408/gene_55897/gene_13571	8	S
GO:0006306	BP	GO:0006306	DNA methylation	8/397	123/18328	0.00535374	0.0470705	0.0396718	gene_25017/gene_82581/gene_26447/gene_50009/gene_69995/gene_77408/gene_55897/gene_13571	8	S
GO:0090506	BP	GO:0090506	axillary shoot meristem initiation	3/397	17/18328	0.00547222	0.0476405	0.0401522	gene_59697/gene_61723/gene_42807	3	S
GO:0044391	CC	GO:0044391	ribosomal subunit	215/492	340/18719	3.75871e-269	4.43527e-267	3.20479e-267	gene_80874/gene_961/gene_65099/gene_28399/gene_16388/gene_85323/gene_37982/gene_12804/gene_26420/gene_47106/gene_35882/gene_68530/gene_341/gene_59697/gene_23831/gene_36797/gene_16027/gene_53525/gene_65626/gene_70593/gene_39421/gene_39318/gene_55613/gene_21890/gene_52296/gene_75760/gene_63640/gene_76388/gene_12378/gene_45433/gene_61723/gene_4875/gene_13124/gene_30975/gene_61012/gene_19363/gene_321…	215	S
GO:0005840	CC	GO:0005840	ribosome	231/492	463/18719	5.63458e-257	3.3244e-255	2.40211e-255	gene_80874/gene_961/gene_65099/gene_28399/gene_16388/gene_85323/gene_37982/gene_12804/gene_26420/gene_14886/gene_47106/gene_35882/gene_68530/gene_341/gene_59697/gene_16952/gene_23831/gene_36797/gene_16027/gene_53525/gene_65626/gene_70593/gene_39421/gene_39318/gene_55613/gene_21890/gene_52296/gene_75760/gene_63640/gene_76388/gene_12378/gene_45433/gene_61723/gene_4875/gene_13124/gene_81731/gene_309…	231	S
GO:0022626	CC	GO:0022626	cytosolic ribosome	220/492	400/18719	2.97418e-256	1.16984e-254	8.45293e-255	gene_80874/gene_961/gene_65099/gene_28399/gene_16388/gene_85323/gene_37982/gene_12804/gene_26420/gene_14886/gene_47106/gene_35882/gene_68530/gene_341/gene_59697/gene_16952/gene_23831/gene_36797/gene_16027/gene_53525/gene_65626/gene_70593/gene_39421/gene_39318/gene_55613/gene_21890/gene_52296/gene_75760/gene_63640/gene_76388/gene_12378/gene_45433/gene_61723/gene_4875/gene_13124/gene_81731/gene_309…	220	S
GO:0022625	CC	GO:0022625	cytosolic large ribosomal subunit	124/492	187/18719	9.49876e-154	2.80214e-152	2.02474e-152	gene_80874/gene_65099/gene_16388/gene_37982/gene_26420/gene_47106/gene_35882/gene_341/gene_16027/gene_53525/gene_65626/gene_70593/gene_39421/gene_39318/gene_55613/gene_52296/gene_63640/gene_12378/gene_45433/gene_4875/gene_19363/gene_32118/gene_13036/gene_9252/gene_59687/gene_81859/gene_41542/gene_65924/gene_17519/gene_50187/gene_59544/gene_23769/gene_65033/gene_50056/gene_62214/gene_53377/gene_53…	124	S
GO:0015934	CC	GO:0015934	large ribosomal subunit	128/492	211/18719	2.99466e-151	7.06739e-150	5.10668e-150	gene_80874/gene_65099/gene_16388/gene_37982/gene_26420/gene_47106/gene_35882/gene_341/gene_16027/gene_53525/gene_65626/gene_70593/gene_39421/gene_39318/gene_55613/gene_52296/gene_63640/gene_12378/gene_45433/gene_4875/gene_19363/gene_32118/gene_13036/gene_9252/gene_59687/gene_81859/gene_41542/gene_65924/gene_17519/gene_50187/gene_59544/gene_23769/gene_65033/gene_50056/gene_62214/gene_53377/gene_53…	128	S
GO:0042788	CC	GO:0042788	polysomal ribosome	99/492	147/18719	6.21787e-123	1.22285e-121	8.83592e-122	gene_80874/gene_16388/gene_12804/gene_14886/gene_68530/gene_59697/gene_16952/gene_16027/gene_65626/gene_70593/gene_39318/gene_52296/gene_63640/gene_45433/gene_61723/gene_4875/gene_13124/gene_81731/gene_19363/gene_11604/gene_32005/gene_9252/gene_1471/gene_59687/gene_41542/gene_65924/gene_17519/gene_25845/gene_30700/gene_59544/gene_65033/gene_54681/gene_43578/gene_26107/gene_85111/gene_13101/gene_7…	99	S
GO:0015935	CC	GO:0015935	small ribosomal subunit	87/492	129/18719	8.18628e-108	1.37997e-106	9.97126e-107	gene_961/gene_28399/gene_85323/gene_12804/gene_68530/gene_59697/gene_23831/gene_36797/gene_21890/gene_75760/gene_76388/gene_61723/gene_13124/gene_30975/gene_61012/gene_11604/gene_6347/gene_32005/gene_1471/gene_33903/gene_25845/gene_30700/gene_41544/gene_28375/gene_25299/gene_78975/gene_10456/gene_54681/gene_41696/gene_70620/gene_2471/gene_43534/gene_245/gene_47081/gene_26107/gene_32911/gene_85111…	87	S
GO:0005844	CC	GO:0005844	polysome	99/492	187/18719	1.48011e-107	2.18317e-106	1.57749e-106	gene_80874/gene_16388/gene_12804/gene_14886/gene_68530/gene_59697/gene_16952/gene_16027/gene_65626/gene_70593/gene_39318/gene_52296/gene_63640/gene_45433/gene_61723/gene_4875/gene_13124/gene_81731/gene_19363/gene_11604/gene_32005/gene_9252/gene_1471/gene_59687/gene_41542/gene_65924/gene_17519/gene_25845/gene_30700/gene_59544/gene_65033/gene_54681/gene_43578/gene_26107/gene_85111/gene_13101/gene_7…	99	S
GO:0022627	CC	GO:0022627	cytosolic small ribosomal subunit	79/492	108/18719	1.97035e-102	2.58335e-101	1.86665e-101	gene_961/gene_28399/gene_85323/gene_12804/gene_68530/gene_59697/gene_23831/gene_36797/gene_21890/gene_75760/gene_76388/gene_61723/gene_13124/gene_30975/gene_61012/gene_11604/gene_6347/gene_32005/gene_1471/gene_33903/gene_25845/gene_30700/gene_41544/gene_28375/gene_25299/gene_78975/gene_10456/gene_54681/gene_70620/gene_2471/gene_43534/gene_245/gene_47081/gene_26107/gene_32911/gene_85111/gene_81245…	79	S
GO:0055035	CC	GO:0055035	plastid thylakoid membrane	55/492	442/18719	4.81085e-22	5.6768e-21	4.10188e-21	gene_34967/gene_22121/gene_30863/gene_15836/gene_18443/gene_41696/gene_71328/gene_46518/gene_81178/gene_74250/gene_69173/gene_33831/gene_80940/gene_53880/gene_61229/gene_69387/gene_78458/gene_30765/gene_72177/gene_57910/gene_11368/gene_34994/gene_66218/gene_69764/gene_37211/gene_75002/gene_2113/gene_65015/gene_84991/gene_10289/gene_4962/gene_32839/gene_33320/gene_58677/gene_67287/gene_28468/gene_…	55	S
GO:0009535	CC	GO:0009535	chloroplast thylakoid membrane	54/492	433/18719	1.05695e-21	1.13382e-20	8.19261e-21	gene_34967/gene_22121/gene_30863/gene_15836/gene_41696/gene_71328/gene_46518/gene_81178/gene_74250/gene_69173/gene_33831/gene_80940/gene_53880/gene_61229/gene_69387/gene_78458/gene_30765/gene_72177/gene_57910/gene_11368/gene_34994/gene_66218/gene_69764/gene_37211/gene_75002/gene_2113/gene_65015/gene_84991/gene_10289/gene_4962/gene_32839/gene_33320/gene_58677/gene_67287/gene_28468/gene_74077/gene_…	54	S
GO:0034357	CC	GO:0034357	photosynthetic membrane	56/492	476/18719	3.01854e-21	2.96823e-20	2.14475e-20	gene_34967/gene_22121/gene_30863/gene_15836/gene_18443/gene_41696/gene_71328/gene_46518/gene_81178/gene_74250/gene_69173/gene_33831/gene_80940/gene_53880/gene_61229/gene_69387/gene_78458/gene_30765/gene_72177/gene_57910/gene_11368/gene_34994/gene_66218/gene_69764/gene_37211/gene_75002/gene_2113/gene_65015/gene_84991/gene_10289/gene_4962/gene_32839/gene_33320/gene_58677/gene_67287/gene_28468/gene_…	56	S
GO:0042651	CC	GO:0042651	thylakoid membrane	55/492	472/18719	1.10435e-20	1.00241e-19	7.24309e-20	gene_34967/gene_22121/gene_30863/gene_15836/gene_18443/gene_41696/gene_71328/gene_46518/gene_81178/gene_74250/gene_69173/gene_33831/gene_80940/gene_53880/gene_61229/gene_69387/gene_78458/gene_30765/gene_72177/gene_57910/gene_11368/gene_34994/gene_66218/gene_69764/gene_37211/gene_75002/gene_2113/gene_65015/gene_84991/gene_10289/gene_4962/gene_32839/gene_33320/gene_58677/gene_67287/gene_28468/gene_…	55	S
GO:0009547	CC	GO:0009547	plastid ribosome	15/492	22/18719	2.30327e-19	1.94133e-18	1.40274e-18	gene_76388/gene_2471/gene_43534/gene_77662/gene_83379/gene_55071/gene_34994/gene_69764/gene_57529/gene_40827/gene_39955/gene_44171/gene_29022/gene_67601/gene_12111	15	S
GO:0000313	CC	GO:0000313	organellar ribosome	17/492	53/18719	1.40039e-14	1.10164e-13	7.96009e-14	gene_76388/gene_41696/gene_2471/gene_43534/gene_77662/gene_83379/gene_55071/gene_34994/gene_69764/gene_84991/gene_57529/gene_40827/gene_39955/gene_44171/gene_29022/gene_67601/gene_12111	17	S
GO:0048046	CC	GO:0048046	apoplast	38/492	398/18719	6.95605e-12	5.13008e-11	3.70684e-11	gene_58773/gene_71328/gene_31290/gene_81178/gene_64967/gene_33831/gene_17358/gene_64763/gene_78458/gene_30765/gene_49729/gene_69664/gene_20064/gene_66218/gene_37211/gene_2113/gene_72483/gene_74790/gene_10519/gene_82502/gene_65806/gene_53995/gene_71954/gene_81252/gene_74307/gene_74077/gene_71923/gene_32711/gene_44737/gene_23585/gene_34192/gene_13620/gene_23220/gene_677/gene_59274/gene_41482/gene_6…	38	S
GO:0043253	CC	GO:0043253	chloroplast ribosome	8/492	10/18719	9.25289e-12	6.42259e-11	4.64077e-11	gene_76388/gene_2471/gene_55071/gene_57529/gene_44171/gene_29022/gene_67601/gene_12111	8	S
GO:0044815	CC	GO:0044815	DNA packaging complex	8/492	17/18719	4.24837e-09	2.78504e-08	2.01239e-08	gene_44765/gene_1572/gene_3391/gene_68046/gene_2842/gene_52927/gene_63234/gene_11535	8	S
GO:0000785	CC	GO:0000785	chromatin	26/492	295/18719	7.96435e-08	4.94628e-07	3.57403e-07	gene_29503/gene_61725/gene_44765/gene_74449/gene_73215/gene_40012/gene_69768/gene_58910/gene_1572/gene_74079/gene_24550/gene_3391/gene_68046/gene_69895/gene_78952/gene_2842/gene_61622/gene_52927/gene_14488/gene_82581/gene_69995/gene_62464/gene_77408/gene_2552/gene_44233/gene_57389	26	S
GO:0000786	CC	GO:0000786	nucleosome	6/492	12/18719	2.5836e-07	1.52433e-06	1.10143e-06	gene_44765/gene_1572/gene_3391/gene_68046/gene_2842/gene_52927	6	S
GO:0005732	CC	GO:0005732	sno(s)RNA-containing ribonucleoprotein complex	8/492	28/18719	4.20928e-07	2.36522e-06	1.70903e-06	gene_83096/gene_66462/gene_962/gene_34026/gene_2354/gene_35610/gene_16534/gene_75002	8	S
GO:0000314	CC	GO:0000314	organellar small ribosomal subunit	6/492	14/18719	8.02806e-07	4.30596e-06	3.11135e-06	gene_41696/gene_43534/gene_77662/gene_83379/gene_84991/gene_39955	6	S
GO:0030684	CC	GO:0030684	preribosome	11/492	117/18719	0.000261526	0.00134174	0.000969502	gene_1471/gene_54681/gene_32911/gene_83096/gene_27672/gene_34026/gene_21011/gene_2354/gene_10740/gene_35610/gene_16696	11	S
GO:0031977	CC	GO:0031977	thylakoid lumen	10/492	99/18719	0.000276361	0.00135877	0.000981808	gene_18443/gene_71328/gene_46518/gene_69173/gene_53880/gene_61229/gene_2113/gene_32839/gene_677/gene_66199	10	S
GO:0030686	CC	GO:0030686	90S preribosome	7/492	53/18719	0.000449648	0.00212234	0.00153354	gene_1471/gene_54681/gene_32911/gene_27672/gene_21011/gene_10740/gene_16696	7	S
GO:0032040	CC	GO:0032040	small-subunit processome	7/492	58/18719	0.000783611	0.00355639	0.00256974	gene_32911/gene_83096/gene_27672/gene_34026/gene_21011/gene_2354/gene_35610	7	S
GO:0010319	CC	GO:0010319	stromule	7/492	67/18719	0.00185144	0.00809146	0.00584664	gene_22121/gene_15836/gene_31290/gene_30765/gene_49729/gene_66218/gene_4962	7	S
GO:0032993	CC	GO:0032993	protein-DNA complex	8/492	90/18719	0.00253382	0.0106783	0.00771578	gene_44765/gene_1572/gene_3391/gene_68046/gene_2842/gene_52927/gene_2552/gene_57389	8	S
GO:0005871	CC	GO:0005871	kinesin complex	9/492	132/18719	0.00817885	0.0332795	0.0240467	gene_6052/gene_5212/gene_66275/gene_30948/gene_13035/gene_81193/gene_78581/gene_36430/gene_58638	9	S
GO:0098807	CC	GO:0098807	chloroplast thylakoid membrane protein complex	3/492	18/18719	0.0109757	0.0431712	0.0311942	gene_74250/gene_677/gene_66199	3	S
GO:0003735	MF	GO:0003735	structural constituent of ribosome	223/407	365/15723	2.49765e-283	4.84545e-281	4.07512e-281	gene_80874/gene_961/gene_65099/gene_28399/gene_16388/gene_85323/gene_37982/gene_12804/gene_26420/gene_14886/gene_47106/gene_35882/gene_68530/gene_341/gene_59697/gene_16952/gene_23831/gene_36797/gene_16027/gene_53525/gene_65626/gene_70593/gene_39421/gene_39318/gene_55613/gene_21890/gene_52296/gene_75760/gene_63640/gene_76388/gene_12378/gene_45433/gene_61723/gene_4875/gene_13124/gene_81731/gene_309…	223	S
GO:0005198	MF	GO:0005198	structural molecule activity	229/407	489/15723	9.97219e-255	9.67302e-253	8.13521e-253	gene_69768/gene_24550/gene_69895/gene_78952/gene_80874/gene_961/gene_65099/gene_28399/gene_16388/gene_85323/gene_37982/gene_12804/gene_26420/gene_14886/gene_47106/gene_35882/gene_68530/gene_341/gene_59697/gene_16952/gene_23831/gene_36797/gene_16027/gene_53525/gene_65626/gene_70593/gene_39421/gene_39318/gene_55613/gene_21890/gene_52296/gene_75760/gene_63640/gene_76388/gene_12378/gene_45433/gene_61…	229	S
GO:0019843	MF	GO:0019843	rRNA binding	15/407	87/15723	5.84162e-09	3.77758e-07	3.17702e-07	gene_13124/gene_11604/gene_10456/gene_50772/gene_61549/gene_4915/gene_24956/gene_83900/gene_29900/gene_55758/gene_63241/gene_72247/gene_1844/gene_28468/gene_11327	15	S
GO:0070181	MF	GO:0070181	small ribosomal subunit rRNA binding	8/407	20/15723	1.80568e-08	8.75754e-07	7.36527e-07	gene_13124/gene_11604/gene_10456/gene_4915/gene_83900/gene_29900/gene_28468/gene_11327	8	S
GO:0031492	MF	GO:0031492	nucleosomal DNA binding	6/407	10/15723	5.57855e-08	2.16448e-06	1.82037e-06	gene_44765/gene_1572/gene_3391/gene_68046/gene_2842/gene_52927	6	S
GO:0019209	MF	GO:0019209	kinase activator activity	6/407	12/15723	2.34857e-07	6.5089e-06	5.47412e-06	gene_80874/gene_16388/gene_65626/gene_50006/gene_20117/gene_75644	6	S
GO:0030295	MF	GO:0030295	protein kinase activator activity	6/407	12/15723	2.34857e-07	6.5089e-06	5.47412e-06	gene_80874/gene_16388/gene_65626/gene_50006/gene_20117/gene_75644	6	S
GO:0008097	MF	GO:0008097	5S rRNA binding	6/407	16/15723	1.86366e-06	4.51937e-05	3.80088e-05	gene_50772/gene_61549/gene_24956/gene_55758/gene_63241/gene_1844	6	S
GO:0019904	MF	GO:0019904	protein domain specific binding	15/407	136/15723	2.41808e-06	5.21231e-05	4.38366e-05	gene_18443/gene_31290/gene_46518/gene_53880/gene_59101/gene_69387/gene_30765/gene_49729/gene_66218/gene_8775/gene_10289/gene_32839/gene_10290/gene_677/gene_66199	15	S
GO:0008266	MF	GO:0008266	poly(U) RNA binding	7/407	33/15723	1.76527e-05	0.000342462	0.000288017	gene_22121/gene_15836/gene_34994/gene_69764/gene_4962/gene_677/gene_66199	7	S
GO:0051082	MF	GO:0051082	unfolded protein binding	9/407	69/15723	6.85278e-05	0.00120858	0.00101644	gene_58773/gene_31290/gene_81178/gene_33831/gene_59101/gene_49729/gene_8775/gene_37211/gene_74077	9	S
GO:0031491	MF	GO:0031491	nucleosome binding	6/407	29/15723	8.30955e-05	0.00134338	0.00112981	gene_44765/gene_1572/gene_3391/gene_68046/gene_2842/gene_52927	6	S
GO:0008187	MF	GO:0008187	poly-pyrimidine tract binding	7/407	42/15723	9.12085e-05	0.00136111	0.00114472	gene_22121/gene_15836/gene_34994/gene_69764/gene_4962/gene_677/gene_66199	7	S
GO:0030515	MF	GO:0030515	snoRNA binding	6/407	36/15723	0.000292388	0.00405167	0.00340753	gene_83096/gene_34026/gene_2354/gene_35610/gene_16534/gene_75002	6	S
GO:0031490	MF	GO:0031490	chromatin DNA binding	6/407	37/15723	0.000341449	0.00411251	0.0034587	gene_44765/gene_1572/gene_3391/gene_68046/gene_2842/gene_52927	6	S
GO:0005507	MF	GO:0005507	copper ion binding	15/407	208/15723	0.000347845	0.00411251	0.0034587	gene_81178/gene_64967/gene_33831/gene_21089/gene_37211/gene_72483/gene_74790/gene_10519/gene_15862/gene_65806/gene_53995/gene_71954/gene_32579/gene_74077/gene_32711	15	S
GO:0003746	MF	GO:0003746	translation elongation factor activity	4/407	14/15723	0.000360375	0.00411251	0.0034587	gene_23593/gene_15581/gene_21089/gene_15862	4	S
GO:0051087	MF	GO:0051087	chaperone binding	6/407	45/15723	0.0010051	0.0108328	0.00911057	gene_81178/gene_33831/gene_59101/gene_8775/gene_37211/gene_74077	6	S
GO:0048027	MF	GO:0048027	mRNA 5'-UTR binding	4/407	19/15723	0.0012594	0.0128591	0.0108148	gene_13124/gene_11604/gene_4915/gene_83900	4	S
GO:0044877	MF	GO:0044877	protein-containing complex binding	20/407	370/15723	0.00161834	0.0156979	0.0132023	gene_44765/gene_1572/gene_3391/gene_68046/gene_2842/gene_80874/gene_65099/gene_52927/gene_16388/gene_37982/gene_26420/gene_341/gene_65626/gene_55613/gene_50187/gene_62214/gene_50006/gene_20117/gene_6790/gene_75644	20	S
GO:0019887	MF	GO:0019887	protein kinase regulator activity	6/407	52/15723	0.00215844	0.0199399	0.0167698	gene_80874/gene_16388/gene_65626/gene_50006/gene_20117/gene_75644	6	S
GO:0019207	MF	GO:0019207	kinase regulator activity	6/407	56/15723	0.00315714	0.0278402	0.0234142	gene_80874/gene_16388/gene_65626/gene_50006/gene_20117/gene_75644	6	S
GO:0050661	MF	GO:0050661	NADP binding	4/407	26/15723	0.00421115	0.0355201	0.0298731	gene_64967/gene_30765/gene_66218/gene_53995	4	S
GO:0006090	BP	GO:0006090	pyruvate metabolic process	5/62	96/18328	1.81374e-05	0.0107918	0.0079041	gene_19355/gene_7523/gene_72483/gene_71954/gene_36304	5	Vasculature
GO:0006094	BP	GO:0006094	gluconeogenesis	3/62	33/18328	0.00018708	0.0340101	0.0249096	gene_72483/gene_71954/gene_36304	3	Vasculature
GO:0019319	BP	GO:0019319	hexose biosynthetic process	3/62	35/18328	0.000223342	0.0340101	0.0249096	gene_72483/gene_71954/gene_36304	3	Vasculature
GO:0071900	BP	GO:0071900	regulation of protein serine/threonine kinase activity	4/62	93/18328	0.000276708	0.0340101	0.0249096	gene_43380/gene_78552/gene_82265/gene_76960	4	Vasculature
GO:0043405	BP	GO:0043405	regulation of MAP kinase activity	3/62	38/18328	0.000285799	0.0340101	0.0249096	gene_43380/gene_78552/gene_76960	3	Vasculature
GO:0090355	BP	GO:0090355	positive regulation of auxin metabolic process	2/62	10/18328	0.0004979	0.0352169	0.0257936	gene_79315/gene_78061	2	Vasculature
GO:0046164	BP	GO:0046164	alcohol catabolic process	3/62	48/18328	0.000572031	0.0352169	0.0257936	gene_36638/gene_36304/gene_7634	3	Vasculature
GO:0071902	BP	GO:0071902	positive regulation of protein serine/threonine kinase activity	3/62	49/18328	0.000607874	0.0352169	0.0257936	gene_78552/gene_82265/gene_76960	3	Vasculature
GO:0042866	BP	GO:0042866	pyruvate biosynthetic process	3/62	50/18328	0.000645122	0.0352169	0.0257936	gene_72483/gene_71954/gene_36304	3	Vasculature
GO:0006096	BP	GO:0006096	glycolytic process	3/62	54/18328	0.000808597	0.0352169	0.0257936	gene_72483/gene_71954/gene_36304	3	Vasculature
GO:0006757	BP	GO:0006757	ATP generation from ADP	3/62	54/18328	0.000808597	0.0352169	0.0257936	gene_72483/gene_71954/gene_36304	3	Vasculature
GO:0046031	BP	GO:0046031	ADP metabolic process	3/62	55/18328	0.000853194	0.0352169	0.0257936	gene_72483/gene_71954/gene_36304	3	Vasculature
GO:0009135	BP	GO:0009135	purine nucleoside diphosphate metabolic process	3/62	57/18328	0.00094701	0.0352169	0.0257936	gene_72483/gene_71954/gene_36304	3	Vasculature
GO:0009179	BP	GO:0009179	purine ribonucleoside diphosphate metabolic process	3/62	57/18328	0.00094701	0.0352169	0.0257936	gene_72483/gene_71954/gene_36304	3	Vasculature
GO:0009185	BP	GO:0009185	ribonucleoside diphosphate metabolic process	3/62	57/18328	0.00094701	0.0352169	0.0257936	gene_72483/gene_71954/gene_36304	3	Vasculature
GO:1901616	BP	GO:1901616	organic hydroxy compound catabolic process	3/62	57/18328	0.00094701	0.0352169	0.0257936	gene_36638/gene_36304/gene_7634	3	Vasculature
GO:0043408	BP	GO:0043408	regulation of MAPK cascade	3/62	63/18328	0.00126688	0.0443407	0.032476	gene_43380/gene_78552/gene_76960	3	Vasculature
GO:0006006	BP	GO:0006006	glucose metabolic process	3/62	67/18328	0.00151369	0.0461788	0.0338222	gene_72483/gene_71954/gene_36304	3	Vasculature
GO:0006165	BP	GO:0006165	nucleoside diphosphate phosphorylation	3/62	68/18328	0.00157975	0.0461788	0.0338222	gene_72483/gene_71954/gene_36304	3	Vasculature
GO:0019359	BP	GO:0019359	nicotinamide nucleotide biosynthetic process	3/62	69/18328	0.00164761	0.0461788	0.0338222	gene_72483/gene_71954/gene_36304	3	Vasculature
GO:0019363	BP	GO:0019363	pyridine nucleotide biosynthetic process	3/62	71/18328	0.00178872	0.0461788	0.0338222	gene_72483/gene_71954/gene_36304	3	Vasculature
GO:0051775	BP	GO:0051775	response to redox state	2/62	19/18328	0.00185528	0.0461788	0.0338222	gene_72483/gene_71954	2	Vasculature
GO:0046939	BP	GO:0046939	nucleotide phosphorylation	3/62	73/18328	0.00193717	0.0461788	0.0338222	gene_72483/gene_71954/gene_36304	3	Vasculature
GO:0009166	BP	GO:0009166	nucleotide catabolic process	3/62	74/18328	0.00201419	0.0461788	0.0338222	gene_72483/gene_71954/gene_36304	3	Vasculature
GO:1901292	BP	GO:1901292	nucleoside phosphate catabolic process	3/62	74/18328	0.00201419	0.0461788	0.0338222	gene_72483/gene_71954/gene_36304	3	Vasculature
GO:0009132	BP	GO:0009132	nucleoside diphosphate metabolic process	3/62	75/18328	0.00209309	0.0461788	0.0338222	gene_72483/gene_71954/gene_36304	3	Vasculature
GO:0006694	BP	GO:0006694	steroid biosynthetic process	3/62	77/18328	0.00225661	0.0461788	0.0338222	gene_60314/gene_36638/gene_7634	3	Vasculature
GO:0006754	BP	GO:0006754	ATP biosynthetic process	3/62	77/18328	0.00225661	0.0461788	0.0338222	gene_72483/gene_71954/gene_36304	3	Vasculature
GO:0072525	BP	GO:0072525	pyridine-containing compound biosynthetic process	3/62	79/18328	0.00242786	0.0461788	0.0338222	gene_72483/gene_71954/gene_36304	3	Vasculature
GO:0032352	BP	GO:0032352	positive regulation of hormone metabolic process	2/62	22/18328	0.00248995	0.0461788	0.0338222	gene_79315/gene_78061	2	Vasculature
GO:0046364	BP	GO:0046364	monosaccharide biosynthetic process	3/62	80/18328	0.00251642	0.0461788	0.0338222	gene_72483/gene_71954/gene_36304	3	Vasculature
GO:0042445	BP	GO:0042445	hormone metabolic process	6/62	412/18328	0.00264525	0.0461788	0.0338222	gene_79315/gene_78061/gene_28846/gene_36638/gene_19520/gene_7634	6	Vasculature
GO:0009970	BP	GO:0009970	cellular response to sulfate starvation	2/62	23/18328	0.00272116	0.0461788	0.0338222	gene_68512/gene_15059	2	Vasculature
GO:0043406	BP	GO:0043406	positive regulation of MAP kinase activity	2/62	23/18328	0.00272116	0.0461788	0.0338222	gene_78552/gene_76960	2	Vasculature
GO:0009145	BP	GO:0009145	purine nucleoside triphosphate biosynthetic process	3/62	83/18328	0.00279401	0.0461788	0.0338222	gene_72483/gene_71954/gene_36304	3	Vasculature
GO:0009206	BP	GO:0009206	purine ribonucleoside triphosphate biosynthetic process	3/62	83/18328	0.00279401	0.0461788	0.0338222	gene_72483/gene_71954/gene_36304	3	Vasculature
GO:0045859	BP	GO:0045859	regulation of protein kinase activity	4/62	178/18328	0.00309473	0.0466229	0.0341475	gene_43380/gene_78552/gene_82265/gene_76960	4	Vasculature
GO:0009127	BP	GO:0009127	purine nucleoside monophosphate biosynthetic process	3/62	87/18328	0.00319249	0.0466229	0.0341475	gene_72483/gene_71954/gene_36304	3	Vasculature
GO:0009168	BP	GO:0009168	purine ribonucleoside monophosphate biosynthetic process	3/62	87/18328	0.00319249	0.0466229	0.0341475	gene_72483/gene_71954/gene_36304	3	Vasculature
GO:0017001	BP	GO:0017001	antibiotic catabolic process	2/62	25/18328	0.00321267	0.0466229	0.0341475	gene_68512/gene_15059	2	Vasculature
GO:0042744	BP	GO:0042744	hydrogen peroxide catabolic process	2/62	25/18328	0.00321267	0.0466229	0.0341475	gene_68512/gene_15059	2	Vasculature
GO:0009855	BP	GO:0009855	determination of bilateral symmetry	2/62	26/18328	0.00347284	0.048219	0.0353165	gene_30122/gene_82957	2	Vasculature
GO:0042542	BP	GO:0042542	response to hydrogen peroxide	4/62	184/18328	0.00348473	0.048219	0.0353165	gene_68512/gene_15059/gene_72483/gene_71954	4	Vasculature
GO:0009201	BP	GO:0009201	ribonucleoside triphosphate biosynthetic process	3/62	92/18328	0.00373741	0.0497495	0.0364375	gene_72483/gene_71954/gene_36304	3	Vasculature
GO:0043549	BP	GO:0043549	regulation of kinase activity	4/62	188/18328	0.00376257	0.0497495	0.0364375	gene_43380/gene_78552/gene_82265/gene_76960	4	Vasculature
GO:0006560	BP	GO:0006560	proline metabolic process	2/62	28/18328	0.00402167	0.0498519	0.0365125	gene_80665/gene_27659	2	Vasculature
GO:0009799	BP	GO:0009799	specification of symmetry	2/62	28/18328	0.00402167	0.0498519	0.0365125	gene_30122/gene_82957	2	Vasculature
GO:0016115	BP	GO:0016115	terpenoid catabolic process	2/62	28/18328	0.00402167	0.0498519	0.0365125	gene_36638/gene_7634	2	Vasculature
GO:0004473	MF	GO:0004473	malate dehydrogenase (decarboxylating) (NADP+) activity	2/61	10/15723	0.000653063	0.0428604	0.040693	gene_19355/gene_7523	2	Vasculature
GO:0010295	MF	GO:0010295	(+)-abscisic acid 8'-hydroxylase activity	2/61	10/15723	0.000653063	0.0428604	0.040693	gene_36638/gene_7634	2	Vasculature
GO:0004709	MF	GO:0004709	MAP kinase kinase kinase activity	2/61	12/15723	0.000953049	0.0428604	0.040693	gene_78552/gene_76960	2	Vasculature
GO:0004470	MF	GO:0004470	malic enzyme activity	2/61	14/15723	0.0013075	0.0428604	0.040693	gene_19355/gene_7523	2	Vasculature
GO:0016620	MF	GO:0016620	oxidoreductase activity, acting on the aldehyde or oxo group of donors, NAD or NADP as acceptor	3/61	57/15723	0.00140067	0.0428604	0.040693	gene_72483/gene_71954/gene_80665	3	Vasculature
GO:0010087	BP	GO:0010087	phloem or xylem histogenesis	13/81	199/18328	3.86536e-12	2.62458e-09	1.93268e-09	gene_62766/gene_30901/gene_58741/gene_42519/gene_63636/gene_82683/gene_74795/gene_32519/gene_54749/gene_29631/gene_82957/gene_30122/gene_33163	13	Xylem
GO:0010089	BP	GO:0010089	xylem development	10/81	96/18328	1.32991e-11	4.51504e-09	3.32477e-09	gene_62766/gene_30901/gene_58741/gene_42519/gene_63636/gene_82683/gene_74795/gene_32519/gene_82957/gene_30122	10	Xylem
GO:0010065	BP	GO:0010065	primary meristem tissue development	6/81	37/18328	1.28631e-08	2.91136e-06	2.14385e-06	gene_42519/gene_82683/gene_74795/gene_32519/gene_35258/gene_73942	6	Xylem
GO:0048508	BP	GO:0048508	embryonic meristem development	7/81	81/18328	6.75835e-08	1.11878e-05	8.23843e-06	gene_42519/gene_82683/gene_74795/gene_32519/gene_78809/gene_35258/gene_73942	7	Xylem
GO:0010067	BP	GO:0010067	procambium histogenesis	5/81	26/18328	9.09874e-08	1.11878e-05	8.23843e-06	gene_42519/gene_82683/gene_74795/gene_32519/gene_35258	5	Xylem
GO:0060918	BP	GO:0060918	auxin transport	9/81	180/18328	9.88612e-08	1.11878e-05	8.23843e-06	gene_62766/gene_30901/gene_78061/gene_58741/gene_63636/gene_79315/gene_1408/gene_76057/gene_48974	9	Xylem
GO:0003002	BP	GO:0003002	regionalization	11/81	325/18328	1.84811e-07	1.79266e-05	1.32008e-05	gene_11638/gene_38156/gene_37799/gene_78809/gene_71061/gene_54749/gene_29631/gene_82957/gene_35258/gene_30122/gene_26213	11	Xylem
GO:0009914	BP	GO:0009914	hormone transport	9/81	217/18328	4.82945e-07	4.099e-05	3.01841e-05	gene_62766/gene_30901/gene_78061/gene_58741/gene_63636/gene_79315/gene_1408/gene_76057/gene_48974	9	Xylem
GO:0009734	BP	GO:0009734	auxin-activated signaling pathway	9/81	232/18328	8.44874e-07	6.37411e-05	4.69375e-05	gene_78061/gene_71061/gene_54749/gene_79315/gene_1408/gene_29631/gene_83581/gene_76057/gene_50721	9	Xylem
GO:0048759	BP	GO:0048759	xylem vessel member cell differentiation	4/81	18/18328	1.03333e-06	6.93158e-05	5.10426e-05	gene_62766/gene_30901/gene_58741/gene_63636	4	Xylem
GO:0007389	BP	GO:0007389	pattern specification process	11/81	390/18328	1.12294e-06	6.93158e-05	5.10426e-05	gene_11638/gene_38156/gene_37799/gene_78809/gene_71061/gene_54749/gene_29631/gene_82957/gene_35258/gene_30122/gene_26213	11	Xylem
GO:1905177	BP	GO:1905177	tracheary element differentiation	4/81	20/18328	1.62514e-06	9.19557e-05	6.77141e-05	gene_62766/gene_30901/gene_58741/gene_63636	4	Xylem
GO:0071365	BP	GO:0071365	cellular response to auxin stimulus	9/81	261/18328	2.23917e-06	0.000116953	8.61218e-05	gene_78061/gene_71061/gene_54749/gene_79315/gene_1408/gene_29631/gene_83581/gene_76057/gene_50721	9	Xylem
GO:0009926	BP	GO:0009926	auxin polar transport	7/81	149/18328	4.28472e-06	0.000207809	0.000153026	gene_62766/gene_30901/gene_58741/gene_63636/gene_1408/gene_76057/gene_48974	7	Xylem
GO:0009855	BP	GO:0009855	determination of bilateral symmetry	4/81	26/18328	4.91449e-06	0.000222463	0.000163816	gene_78809/gene_82957/gene_30122/gene_26213	4	Xylem
GO:0009799	BP	GO:0009799	specification of symmetry	4/81	28/18328	6.68564e-06	0.000283722	0.000208926	gene_78809/gene_82957/gene_30122/gene_26213	4	Xylem
GO:0010051	BP	GO:0010051	xylem and phloem pattern formation	6/81	119/18328	1.44009e-05	0.000559832	0.000412247	gene_11638/gene_54749/gene_29631/gene_82957/gene_35258/gene_30122	6	Xylem
GO:0010315	BP	GO:0010315	auxin efflux	4/81	34/18328	1.48409e-05	0.000559832	0.000412247	gene_78061/gene_79315/gene_1408/gene_76057	4	Xylem
GO:0060919	BP	GO:0060919	auxin influx	3/81	12/18328	1.77771e-05	0.000635298	0.000467819	gene_1408/gene_76057/gene_48974	3	Xylem
GO:0009956	BP	GO:0009956	radial pattern formation	4/81	36/18328	1.87242e-05	0.000635686	0.000468105	gene_37799/gene_71061/gene_82957/gene_30122	4	Xylem
GO:0010305	BP	GO:0010305	leaf vascular tissue pattern formation	4/81	45/18328	4.59523e-05	0.00148579	0.0010941	gene_11638/gene_54749/gene_29631/gene_35258	4	Xylem
GO:0009798	BP	GO:0009798	axis specification	5/81	91/18328	5.13954e-05	0.00158625	0.00116808	gene_11638/gene_38156/gene_78809/gene_82957/gene_30122	5	Xylem
GO:0048255	BP	GO:0048255	mRNA stabilization	3/81	19/18328	7.65706e-05	0.00205105	0.00151035	gene_52154/gene_27485/gene_26213	3	Xylem
GO:1902373	BP	GO:1902373	negative regulation of mRNA catabolic process	3/81	19/18328	7.65706e-05	0.00205105	0.00151035	gene_52154/gene_27485/gene_26213	3	Xylem
GO:1905393	BP	GO:1905393	plant organ formation	7/81	234/18328	7.87961e-05	0.00205105	0.00151035	gene_82683/gene_74795/gene_32519/gene_71061/gene_48974/gene_36887/gene_73942	7	Xylem
GO:0009943	BP	GO:0009943	adaxial/abaxial axis specification	4/81	52/18328	8.15588e-05	0.00205105	0.00151035	gene_38156/gene_78809/gene_82957/gene_30122	4	Xylem
GO:0009944	BP	GO:0009944	polarity specification of adaxial/abaxial axis	4/81	52/18328	8.15588e-05	0.00205105	0.00151035	gene_38156/gene_78809/gene_82957/gene_30122	4	Xylem
GO:0048646	BP	GO:0048646	anatomical structure formation involved in morphogenesis	9/81	434/18328	0.000124441	0.00293309	0.00215986	gene_82683/gene_74795/gene_32519/gene_71061/gene_48974/gene_36887/gene_26213/gene_32309/gene_73942	9	Xylem
GO:0065001	BP	GO:0065001	specification of axis polarity	4/81	58/18328	0.000125272	0.00293309	0.00215986	gene_38156/gene_78809/gene_82957/gene_30122	4	Xylem
GO:0042127	BP	GO:0042127	regulation of cell population proliferation	6/81	205/18328	0.000294119	0.00648527	0.0047756	gene_42519/gene_52154/gene_27485/gene_83416/gene_14078/gene_7843	6	Xylem
GO:0010223	BP	GO:0010223	secondary shoot formation	4/81	73/18328	0.000305639	0.00648527	0.0047756	gene_82683/gene_74795/gene_32519/gene_48974	4	Xylem
GO:0010346	BP	GO:0010346	shoot axis formation	4/81	73/18328	0.000305639	0.00648527	0.0047756	gene_82683/gene_74795/gene_32519/gene_48974	4	Xylem
GO:0010014	BP	GO:0010014	meristem initiation	4/81	74/18328	0.000322025	0.00662591	0.00487917	gene_42519/gene_78809/gene_82957/gene_30122	4	Xylem
GO:0001763	BP	GO:0001763	morphogenesis of a branching structure	4/81	75/18328	0.000339032	0.00677066	0.00498576	gene_82683/gene_74795/gene_32519/gene_48974	4	Xylem
GO:0006521	BP	GO:0006521	regulation of cellular amino acid metabolic process	3/81	32/18328	0.000376042	0.00709256	0.0052228	gene_78061/gene_79315/gene_6524	3	Xylem
GO:0033238	BP	GO:0033238	regulation of cellular amine metabolic process	3/81	32/18328	0.000376042	0.00709256	0.0052228	gene_78061/gene_79315/gene_6524	3	Xylem
GO:0010928	BP	GO:0010928	regulation of auxin mediated signaling pathway	4/81	80/18328	0.000433846	0.00796166	0.00586278	gene_78061/gene_79315/gene_1408/gene_76057	4	Xylem
GO:0009955	BP	GO:0009955	adaxial/abaxial pattern specification	4/81	84/18328	0.000522258	0.00933193	0.00687182	gene_38156/gene_78809/gene_82957/gene_30122	4	Xylem
GO:0010016	BP	GO:0010016	shoot system morphogenesis	7/81	344/18328	0.000816822	0.0120011	0.00883734	gene_42519/gene_82683/gene_74795/gene_32519/gene_78809/gene_35258/gene_48974	7	Xylem
GO:0043489	BP	GO:0043489	RNA stabilization	3/81	42/18328	0.000843122	0.0120011	0.00883734	gene_52154/gene_27485/gene_26213	3	Xylem
GO:1902369	BP	GO:1902369	negative regulation of RNA catabolic process	3/81	42/18328	0.000843122	0.0120011	0.00883734	gene_52154/gene_27485/gene_26213	3	Xylem
GO:1903312	BP	GO:1903312	negative regulation of mRNA metabolic process	3/81	42/18328	0.000843122	0.0120011	0.00883734	gene_52154/gene_27485/gene_26213	3	Xylem
GO:0010158	BP	GO:0010158	abaxial cell fate specification	2/81	10/18328	0.000848385	0.0120011	0.00883734	gene_36759/gene_71047	2	Xylem
GO:0043478	BP	GO:0043478	pigment accumulation in response to UV light	2/81	10/18328	0.000848385	0.0120011	0.00883734	gene_1408/gene_76057	2	Xylem
GO:0043479	BP	GO:0043479	pigment accumulation in tissues in response to UV light	2/81	10/18328	0.000848385	0.0120011	0.00883734	gene_1408/gene_76057	2	Xylem
GO:0043480	BP	GO:0043480	pigment accumulation in tissues	2/81	10/18328	0.000848385	0.0120011	0.00883734	gene_1408/gene_76057	2	Xylem
GO:0043481	BP	GO:0043481	anthocyanin accumulation in tissues in response to UV light	2/81	10/18328	0.000848385	0.0120011	0.00883734	gene_1408/gene_76057	2	Xylem
GO:0090355	BP	GO:0090355	positive regulation of auxin metabolic process	2/81	10/18328	0.000848385	0.0120011	0.00883734	gene_78061/gene_79315	2	Xylem
GO:0007018	BP	GO:0007018	microtubule-based movement	5/81	169/18328	0.000914773	0.0126761	0.00933441	gene_33187/gene_83416/gene_14078/gene_48244/gene_47628	5	Xylem
GO:0032350	BP	GO:0032350	regulation of hormone metabolic process	4/81	99/18328	0.000969146	0.013161	0.00969146	gene_78061/gene_37799/gene_79315/gene_6524	4	Xylem
GO:0001708	BP	GO:0001708	cell fate specification	3/81	45/18328	0.00103227	0.0134791	0.00992569	gene_36759/gene_71047/gene_81677	3	Xylem
GO:0009958	BP	GO:0009958	positive gravitropism	3/81	45/18328	0.00103227	0.0134791	0.00992569	gene_1408/gene_76057/gene_48974	3	Xylem
GO:0043488	BP	GO:0043488	regulation of mRNA stability	3/81	53/18328	0.00166146	0.0212854	0.0156741	gene_52154/gene_27485/gene_26213	3	Xylem
GO:0006977	BP	GO:0006977	DNA damage response, signal transduction by p53 class mediator resulting in cell cycle arrest	2/81	16/18328	0.00222376	0.0274533	0.020216	gene_52154/gene_27485	2	Xylem
GO:0043476	BP	GO:0043476	pigment accumulation	2/81	16/18328	0.00222376	0.0274533	0.020216	gene_1408/gene_76057	2	Xylem
GO:0009933	BP	GO:0009933	meristem structural organization	4/81	130/18328	0.00263759	0.0319808	0.02355	gene_42519/gene_78809/gene_82957/gene_30122	4	Xylem
GO:0061013	BP	GO:0061013	regulation of mRNA catabolic process	3/81	63/18328	0.00272865	0.0325044	0.0239355	gene_52154/gene_27485/gene_26213	3	Xylem
GO:0035264	BP	GO:0035264	multicellular organism growth	2/81	18/18328	0.00281909	0.0330028	0.0243025	gene_73752/gene_2498	2	Xylem
GO:0007052	BP	GO:0007052	mitotic spindle organization	3/81	65/18328	0.00298244	0.0337513	0.0248537	gene_33187/gene_83416/gene_14078	3	Xylem
GO:1902850	BP	GO:1902850	microtubule cytoskeleton organization involved in mitosis	3/81	65/18328	0.00298244	0.0337513	0.0248537	gene_33187/gene_83416/gene_14078	3	Xylem
GO:2000033	BP	GO:2000033	regulation of seed dormancy process	2/81	19/18328	0.00314174	0.0349712	0.025752	gene_42286/gene_18867	2	Xylem
GO:0030198	BP	GO:0030198	extracellular matrix organization	3/81	68/18328	0.00338958	0.0365321	0.0269014	gene_36887/gene_83416/gene_14078	3	Xylem
GO:0043062	BP	GO:0043062	extracellular structure organization	3/81	68/18328	0.00338958	0.0365321	0.0269014	gene_36887/gene_83416/gene_14078	3	Xylem
GO:0008283	BP	GO:0008283	cell population proliferation	6/81	331/18328	0.00345658	0.0366722	0.0270046	gene_42519/gene_52154/gene_27485/gene_83416/gene_14078/gene_7843	6	Xylem
GO:0002478	BP	GO:0002478	antigen processing and presentation of exogenous peptide antigen	2/81	21/18328	0.00383626	0.037751	0.027799	gene_83416/gene_14078	2	Xylem
GO:0019884	BP	GO:0019884	antigen processing and presentation of exogenous antigen	2/81	21/18328	0.00383626	0.037751	0.027799	gene_83416/gene_14078	2	Xylem
GO:0019886	BP	GO:0019886	antigen processing and presentation of exogenous peptide antigen via MHC class II	2/81	21/18328	0.00383626	0.037751	0.027799	gene_83416/gene_14078	2	Xylem
GO:0043473	BP	GO:0043473	pigmentation	2/81	21/18328	0.00383626	0.037751	0.027799	gene_1408/gene_76057	2	Xylem
GO:2000034	BP	GO:2000034	regulation of seed maturation	2/81	21/18328	0.00383626	0.037751	0.027799	gene_42286/gene_18867	2	Xylem
GO:0010015	BP	GO:0010015	root morphogenesis	7/81	455/18328	0.0039751	0.0385585	0.0283936	gene_71061/gene_21439/gene_45439/gene_48974/gene_71097/gene_7843/gene_41880	7	Xylem
GO:0010215	BP	GO:0010215	cellulose microfibril organization	2/81	22/18328	0.00420784	0.0396822	0.0292211	gene_83416/gene_14078	2	Xylem
GO:0032352	BP	GO:0032352	positive regulation of hormone metabolic process	2/81	22/18328	0.00420784	0.0396822	0.0292211	gene_78061/gene_79315	2	Xylem
GO:0031571	BP	GO:0031571	mitotic G1 DNA damage checkpoint signaling	2/81	23/18328	0.00459542	0.0410565	0.030233	gene_52154/gene_27485	2	Xylem
GO:0044819	BP	GO:0044819	mitotic G1/S transition checkpoint signaling	2/81	23/18328	0.00459542	0.0410565	0.030233	gene_52154/gene_27485	2	Xylem
GO:1902807	BP	GO:1902807	negative regulation of cell cycle G1/S phase transition	2/81	23/18328	0.00459542	0.0410565	0.030233	gene_52154/gene_27485	2	Xylem
GO:2000134	BP	GO:2000134	negative regulation of G1/S transition of mitotic cell cycle	2/81	23/18328	0.00459542	0.0410565	0.030233	gene_52154/gene_27485	2	Xylem
GO:0043487	BP	GO:0043487	regulation of RNA stability	3/81	78/18328	0.00498542	0.042428	0.031243	gene_52154/gene_27485/gene_26213	3	Xylem
GO:0010078	BP	GO:0010078	maintenance of root meristem identity	2/81	24/18328	0.00499888	0.042428	0.031243	gene_21439/gene_45439	2	Xylem
GO:0010970	BP	GO:0010970	transport along microtubule	2/81	24/18328	0.00499888	0.042428	0.031243	gene_83416/gene_14078	2	Xylem
GO:2000045	BP	GO:2000045	regulation of G1/S transition of mitotic cell cycle	2/81	24/18328	0.00499888	0.042428	0.031243	gene_52154/gene_27485	2	Xylem
GO:0048532	BP	GO:0048532	anatomical structure arrangement	4/81	158/18328	0.00528839	0.043796	0.0322504	gene_42519/gene_78809/gene_82957/gene_30122	4	Xylem
GO:0007051	BP	GO:0007051	spindle organization	3/81	80/18328	0.00535025	0.043796	0.0322504	gene_33187/gene_83416/gene_14078	3	Xylem
GO:0030835	BP	GO:0030835	negative regulation of actin filament depolymerization	2/81	25/18328	0.00541806	0.043796	0.0322504	gene_22541/gene_71097	2	Xylem
GO:0051693	BP	GO:0051693	actin filament capping	2/81	25/18328	0.00541806	0.043796	0.0322504	gene_22541/gene_71097	2	Xylem
GO:0002495	BP	GO:0002495	antigen processing and presentation of peptide antigen via MHC class II	2/81	26/18328	0.00585282	0.0451598	0.0332547	gene_83416/gene_14078	2	Xylem
GO:0002504	BP	GO:0002504	antigen processing and presentation of peptide or polysaccharide antigen via MHC class II	2/81	26/18328	0.00585282	0.0451598	0.0332547	gene_83416/gene_14078	2	Xylem
GO:0070726	BP	GO:0070726	cell wall assembly	2/81	26/18328	0.00585282	0.0451598	0.0332547	gene_83416/gene_14078	2	Xylem
GO:0071668	BP	GO:0071668	plant-type cell wall assembly	2/81	26/18328	0.00585282	0.0451598	0.0332547	gene_83416/gene_14078	2	Xylem
GO:0031330	BP	GO:0031330	negative regulation of cellular catabolic process	3/81	83/18328	0.00592695	0.045218	0.0332975	gene_52154/gene_27485/gene_26213	3	Xylem
GO:0045930	BP	GO:0045930	negative regulation of mitotic cell cycle	3/81	84/18328	0.00612713	0.0462258	0.0340396	gene_37799/gene_52154/gene_27485	3	Xylem
GO:0009895	BP	GO:0009895	negative regulation of catabolic process	3/81	87/18328	0.00675176	0.0494175	0.0363899	gene_52154/gene_27485/gene_26213	3	Xylem
GO:0045165	BP	GO:0045165	cell fate commitment	3/81	87/18328	0.00675176	0.0494175	0.0363899	gene_36759/gene_71047/gene_81677	3	Xylem
GO:1902806	BP	GO:1902806	regulation of cell cycle G1/S phase transition	2/81	28/18328	0.00676852	0.0494175	0.0363899	gene_52154/gene_27485	2	Xylem
GO:0005875	CC	GO:0005875	microtubule associated complex	7/81	182/18719	1.38774e-05	0.000527341	0.000292156	gene_33187/gene_54202/gene_83416/gene_14078/gene_48244/gene_28000/gene_47628	7	Xylem
GO:0005871	CC	GO:0005871	kinesin complex	5/81	132/18719	0.000269577	0.00512197	0.00283765	gene_33187/gene_83416/gene_14078/gene_48244/gene_47628	5	Xylem
GO:0009505	CC	GO:0009505	plant-type cell wall	7/81	359/18719	0.000927144	0.0117438	0.00650627	gene_60774/gene_4368/gene_71314/gene_42286/gene_69966/gene_18867/gene_68484	7	Xylem
GO:0030496	CC	GO:0030496	midbody	2/81	23/18719	0.00441098	0.041159	0.0228028	gene_83416/gene_14078	2	Xylem
GO:0000795	CC	GO:0000795	synaptonemal complex	2/81	28/18719	0.00649879	0.041159	0.0228028	gene_54202/gene_28000	2	Xylem
GO:0099086	CC	GO:0099086	synaptonemal structure	2/81	28/18719	0.00649879	0.041159	0.0228028	gene_54202/gene_28000	2	Xylem
GO:0008236	MF	GO:0008236	serine-type peptidase activity	6/63	102/15723	3.23728e-06	0.000108988	8.40557e-05	gene_60774/gene_4368/gene_71314/gene_69966/gene_68484/gene_75554	6	Xylem
GO:0016825	MF	GO:0016825	hydrolase activity, acting on acid phosphorus-nitrogen bonds	6/63	102/15723	3.23728e-06	0.000108988	8.40557e-05	gene_60774/gene_4368/gene_71314/gene_69966/gene_68484/gene_75554	6	Xylem
GO:0017171	MF	GO:0017171	serine hydrolase activity	6/63	102/15723	3.23728e-06	0.000108988	8.40557e-05	gene_60774/gene_4368/gene_71314/gene_69966/gene_68484/gene_75554	6	Xylem
GO:0004185	MF	GO:0004185	serine-type carboxypeptidase activity	4/63	33/15723	8.77682e-06	0.000177292	0.000136734	gene_60774/gene_4368/gene_71314/gene_75554	4	Xylem
GO:0070008	MF	GO:0070008	serine-type exopeptidase activity	4/63	33/15723	8.77682e-06	0.000177292	0.000136734	gene_60774/gene_4368/gene_71314/gene_75554	4	Xylem
GO:0004180	MF	GO:0004180	carboxypeptidase activity	4/63	36/15723	1.25212e-05	0.000189665	0.000146276	gene_60774/gene_4368/gene_71314/gene_75554	4	Xylem
GO:0010328	MF	GO:0010328	auxin influx transmembrane transporter activity	3/63	12/15723	1.31451e-05	0.000189665	0.000146276	gene_1408/gene_76057/gene_48974	3	Xylem
GO:0003777	MF	GO:0003777	microtubule motor activity	5/63	132/15723	0.000183908	0.00232183	0.00179068	gene_33187/gene_83416/gene_14078/gene_48244/gene_47628	5	Xylem
GO:0008238	MF	GO:0008238	exopeptidase activity	4/63	79/15723	0.000280784	0.00281883	0.00217398	gene_60774/gene_4368/gene_71314/gene_75554	4	Xylem
GO:0008574	MF	GO:0008574	plus-end-directed microtubule motor activity	3/63	33/15723	0.000307001	0.00281883	0.00217398	gene_33187/gene_83416/gene_14078	3	Xylem
GO:0080161	MF	GO:0080161	auxin transmembrane transporter activity	3/63	33/15723	0.000307001	0.00281883	0.00217398	gene_1408/gene_76057/gene_48974	3	Xylem
GO:0003774	MF	GO:0003774	cytoskeletal motor activity	5/63	164/15723	0.00050112	0.00421776	0.00325288	gene_33187/gene_83416/gene_14078/gene_48244/gene_47628	5	Xylem
GO:0004888	MF	GO:0004888	transmembrane signaling receptor activity	6/63	315/15723	0.00160536	0.0122544	0.00945101	gene_81375/gene_73752/gene_2498/gene_62006/gene_33163/gene_73942	6	Xylem
GO:0003730	MF	GO:0003730	mRNA 3'-UTR binding	3/63	59/15723	0.00169863	0.0122544	0.00945101	gene_52154/gene_27485/gene_26213	3	Xylem
GO:0004675	MF	GO:0004675	transmembrane receptor protein serine/threonine kinase activity	5/63	248/15723	0.00313093	0.0210816	0.0162589	gene_81375/gene_73752/gene_2498/gene_62006/gene_73942	5	Xylem
GO:0019199	MF	GO:0019199	transmembrane receptor protein kinase activity	5/63	256/15723	0.00358577	0.0224306	0.0172993	gene_81375/gene_73752/gene_2498/gene_62006/gene_73942	5	Xylem
GO:0038023	MF	GO:0038023	signaling receptor activity	6/63	374/15723	0.00377545	0.0224306	0.0172993	gene_81375/gene_73752/gene_2498/gene_62006/gene_33163/gene_73942	6	Xylem
GO:0010329	MF	GO:0010329	auxin efflux transmembrane transporter activity	2/63	25/15723	0.00446701	0.0250649	0.0193309	gene_1408/gene_76057	2	Xylem
GO:0060089	MF	GO:0060089	molecular transducer activity	6/63	420/15723	0.00659869	0.0350773	0.0270528	gene_81375/gene_73752/gene_2498/gene_62006/gene_33163/gene_73942	6	Xylem
GO:0016765	MF	GO:0016765	transferase activity, transferring alkyl or aryl (other than methyl) groups	4/63	194/15723	0.00759351	0.0383472	0.0295747	gene_62766/gene_30901/gene_58741/gene_63636	4	Xylem
GO:0000287	MF	GO:0000287	magnesium ion binding	3/63	106/15723	0.00882346	0.0400455	0.0308845	gene_38156/gene_78642/gene_47628	3	Xylem
GO:0008233	MF	GO:0008233	peptidase activity	6/63	447/15723	0.00884262	0.0400455	0.0308845	gene_60774/gene_4368/gene_71314/gene_69966/gene_68484/gene_75554	6	Xylem
GO:0015562	MF	GO:0015562	efflux transmembrane transporter activity	2/63	36/15723	0.00911927	0.0400455	0.0308845	gene_1408/gene_76057	2	Xylem
