# Supplementary material for: Single-cell landscape of long and short glandular trichomes in Nicotiana tabacum leaves
Source: iScience. 2024 Aug 3;27(9):110650. doi: 10.1016/j.isci.2024.110650 (PMC11382123; doi:10.1016/j.isci.2024.110650)
Supplement: Table S5. LGTs-specific genes, related to Figure 2 [file mmc5.xlsx]

## Sheet: TableS5
TableS5	A list of genes specifically expressed in LGTs.
	p_val	avg_log2FC	pct.1	pct.2	p_val_adj
gene-729	0	1.28651	0.296	0.036	0
gene-2555	0	1.43224	0.288	0.038	0
gene-7684	0	1.05302	0.365	0.077	0
gene-10705	0	2.19789	0.307	0.068	0
gene-22166	0	1.54	0.428	0.072	0
gene-23660	0	1.4402	0.351	0.075	0
gene-28845	0	2.80726	0.346	0.038	0
gene-36872	0	2.04924	0.718	0.317	0
gene-37943	0	2.33467	0.533	0.129	0
gene-39203	0	1.24394	0.25	0.03	0
gene-45883	0	1.19546	0.276	0.04	0
gene-49181	0	1.20895	0.303	0.042	0
gene-49227	0	0.981936	0.322	0.048	0
gene-51803	0	3.29473	0.391	0.076	0
gene-56342	0	2.61623	0.334	0.051	0
gene-57202	0	1.29687	0.264	0.02	0
gene-57956	0	1.15542	0.312	0.043	0
gene-58817	0	1.40107	0.438	0.106	0
gene-61317	0	1.40122	0.473	0.097	0
gene-63422	0	3.1826	0.371	0.082	0
gene-65106	0	2.28643	0.326	0.042	0
gene-67695	0	1.06383	0.285	0.037	0
gene-68281	0	1.64857	0.639	0.254	0
gene-71226	0	2.16491	0.314	0.023	0
gene-75530	0	1.95599	0.347	0.023	0
gene-78221	0	0.981402	0.263	0.021	0
gene-80091	0	2.22468	0.306	0.019	0
gene-80768	0	2.45671	0.269	0.037	0
gene-82152	0	1.24876	0.307	0.032	0
gene-29291	2.64e-296	0.916088	0.291	0.061	1.92e-291
gene-12591	5.82e-266	1.10671	0.453	0.149	4.22e-261
gene-17104	1.71e-261	1.21273	0.676	0.325	1.24e-256
gene-9514	1.47e-252	1.10553	0.295	0.073	1.07e-247
gene-21951	4.02e-250	1.90787	0.543	0.227	2.92e-245
gene-32035	3.21e-245	0.858747	0.326	0.086	2.33e-240
gene-51496	3.27e-228	0.747986	0.252	0.057	2.37e-223
gene-13683	7.99e-220	1.76051	0.522	0.236	5.8e-215
gene-23732	1.76e-217	0.944028	0.314	0.087	1.28e-212
gene-73993	1.66e-215	1.06601	0.524	0.218	1.2e-210
gene-63813	4.92e-212	1.01668	0.37	0.118	3.57e-207
gene-46691	7.53e-198	0.862422	0.485	0.19	5.46e-193
gene-63812	9.68e-192	0.820133	0.345	0.11	7.02e-187
gene-80017	8.59e-180	0.736664	0.278	0.08	6.23e-175
gene-58311	4.79e-179	1.07454	0.401	0.152	3.48e-174
gene-72270	4.02e-171	0.687155	0.274	0.08	2.91e-166
gene-11545	1.68e-169	1.0396	0.47	0.205	1.22e-164
gene-50353	2.58e-165	0.965162	0.649	0.354	1.87e-160
gene-4276	2.47e-164	0.843064	0.353	0.125	1.8e-159
gene-66894	8.3e-164	1.56496	0.52	0.26	6.02e-159
gene-12989	1.46e-161	0.769749	0.364	0.131	1.06e-156
gene-10324	3.35e-155	1.5298	0.26	0.083	2.43e-150
gene-58411	1.96e-153	0.90914	0.401	0.164	1.42e-148
gene-44651	9.91e-153	1.23878	0.37	0.149	7.19e-148
gene-67899	6.53e-151	1.95947	0.565	0.329	4.73e-146
gene-72486	7.08e-150	0.902252	0.436	0.185	5.14e-145
gene-7668	3e-149	1.04544	0.556	0.305	2.18e-144
gene-11844	3.86e-148	0.878099	0.562	0.294	2.8e-143
gene-19674	1.14e-145	0.712059	0.312	0.109	8.26e-141
gene-62295	1.32e-145	0.770297	0.339	0.124	9.58e-141
gene-65666	3.2e-141	0.701775	0.355	0.137	2.32e-136
gene-46989	3.22e-141	0.732093	0.315	0.114	2.34e-136
gene-72493	6.75e-135	0.780848	0.461	0.213	4.9e-130
gene-72120	5.25e-131	0.730817	0.376	0.157	3.81e-126
gene-79966	1e-129	0.997381	0.551	0.318	7.28e-125
gene-54447	1.32e-129	0.888361	0.271	0.096	9.6e-125
gene-77157	4.42e-129	0.677539	0.289	0.104	3.2e-124
gene-74794	5.03e-128	0.890821	0.344	0.139	3.65e-123
gene-14150	1.46e-125	0.890553	0.378	0.167	1.06e-120
gene-15968	1.99e-124	0.71535	0.293	0.109	1.44e-119
gene-3128	2.88e-122	0.97596	0.353	0.152	2.09e-117
gene-33779	1.41e-119	0.817457	0.416	0.196	1.03e-114
gene-82876	1.9e-119	0.694063	0.277	0.102	1.38e-114
gene-61363	2.01e-116	-0.879859	0.669	0.829	1.46e-111
gene-34716	4.38e-114	0.712094	0.284	0.108	3.18e-109
gene-76624	5.13e-114	0.915506	0.258	0.095	3.72e-109
gene-83348	6.32e-113	0.786247	0.449	0.22	4.59e-108
gene-85438	1.43e-109	0.829753	0.322	0.135	1.04e-104
gene-30739	2.02e-109	0.822666	0.507	0.281	1.47e-104
gene-61357	1.04e-104	0.695344	0.458	0.237	7.52e-100
gene-31795	1.02e-103	0.984647	0.354	0.163	7.4e-99
gene-81612	8e-103	-1.05452	0.435	0.642	5.8e-98
gene-28639	9.02e-103	0.730575	0.35	0.158	6.55e-98
gene-26336	1.11e-102	0.787917	0.413	0.202	8.07e-98
gene-30293	4.52e-100	0.568613	0.264	0.103	3.28e-95
gene-180	1.43e-99	1.5388	0.668	0.511	1.04e-94
gene-4655	1.08e-94	1.1882	0.299	0.135	7.8e-90
gene-1509	5.9e-94	0.565028	0.272	0.111	4.28e-89
gene-24164	1.43e-93	0.983813	0.361	0.177	1.04e-88
gene-78645	2.71e-91	0.754483	0.294	0.13	1.97e-86
gene-40464	1.33e-90	1.78771	0.37	0.202	9.63e-86
gene-76631	1.82e-90	0.59734	0.28	0.119	1.32e-85
gene-31106	3.6e-90	0.515531	0.265	0.107	2.61e-85
gene-81922	6.98e-90	0.796193	0.255	0.104	5.06e-85
gene-29888	8.34e-90	0.799679	0.26	0.108	6.05e-85
gene-8136	2.19e-84	0.872936	0.452	0.264	1.59e-79
gene-74391	2.93e-84	0.345477	0.329	0.15	2.13e-79
gene-7838	3.14e-84	0.592411	0.259	0.108	2.28e-79
gene-33036	3.74e-84	0.712441	0.424	0.234	2.72e-79
gene-79044	5.14e-83	0.648419	0.284	0.126	3.73e-78
gene-22568	3.48e-82	0.647044	0.343	0.166	2.53e-77
gene-72935	2.49e-81	0.719031	0.263	0.113	1.81e-76
gene-6638	4.94e-79	0.745882	0.368	0.187	3.58e-74
gene-76192	7.23e-79	0.6875	0.686	0.509	5.24e-74
gene-62150	9.07e-76	-0.781602	0.421	0.612	6.58e-71
gene-10886	2.31e-75	-0.50483	0.812	0.889	1.68e-70
gene-3082	2.11e-71	-0.680357	0.478	0.66	1.53e-66
gene-44833	1.19e-70	-0.704602	0.796	0.888	8.62e-66
gene-26770	3.5e-68	0.734824	0.278	0.135	2.54e-63
gene-42425	1.25e-66	-0.851587	0.215	0.413	9.07e-62
gene-8926	1.34e-65	0.575122	0.287	0.143	9.69e-61
gene-43551	2.74e-64	0.429566	0.3	0.147	1.99e-59
gene-52508	3.59e-64	-1.09006	0.143	0.331	2.6e-59
gene-55675	8.14e-62	0.678372	0.518	0.35	5.9e-57
gene-35601	1.7e-61	0.590783	0.525	0.351	1.23e-56
gene-30638	5.02e-60	-0.873547	0.137	0.32	3.64e-55
gene-14709	6.26e-60	-0.831157	0.299	0.483	4.54e-55
gene-3684	6.91e-59	0.473753	0.349	0.191	5.01e-54
gene-20149	7.08e-58	0.515664	0.444	0.273	5.14e-53
gene-59847	2.82e-56	0.529539	0.303	0.16	2.04e-51
gene-68512	3.72e-56	-0.82595	0.336	0.506	2.7e-51
gene-33486	6.96e-56	0.538542	0.291	0.154	5.05e-51
gene-18680	1.13e-55	-0.773491	0.354	0.52	8.17e-51
gene-28891	1.44e-55	0.491617	0.304	0.161	1.05e-50
gene-2253	2.85e-55	-0.629795	0.212	0.397	2.07e-50
gene-65172	1.27e-54	-0.788508	0.21	0.386	9.25e-50
gene-67076	2.08e-54	-0.637474	0.329	0.506	1.51e-49
gene-69274	5.52e-54	-0.796894	0.228	0.405	4e-49
gene-73283	8.21e-54	-1.38487	0.292	0.456	5.96e-49
gene-18123	1.52e-53	0.4695	0.469	0.296	1.1e-48
gene-8507	1.15e-51	-0.683208	0.261	0.429	8.32e-47
gene-64031	2.06e-51	0.505986	0.45	0.285	1.49e-46
gene-4136	4.31e-51	-0.872665	0.14	0.307	3.13e-46
gene-70963	8.09e-51	0.446589	0.296	0.16	5.87e-46
gene-48497	3.43e-50	-1.3857	0.164	0.325	2.49e-45
gene-82075	4.1e-50	-0.685504	0.247	0.411	2.98e-45
gene-74223	4.12e-50	0.549351	0.252	0.13	2.99e-45
gene-27918	8.22e-50	-1.12019	0.328	0.484	5.97e-45
gene-69278	1.01e-49	0.547891	0.27	0.142	7.36e-45
gene-26030	1.12e-49	-0.688538	0.187	0.355	8.12e-45
gene-36782	1.43e-49	-0.718203	0.145	0.308	1.04e-44
gene-54785	2.06e-49	-0.799995	0.324	0.49	1.5e-44
gene-37164	3.12e-49	-0.743214	0.19	0.353	2.26e-44
gene-66867	2.14e-47	-0.634734	0.351	0.506	1.55e-42
gene-10507	3.97e-47	0.46499	0.263	0.14	2.88e-42
gene-43007	7.01e-47	0.47923	0.32	0.183	5.09e-42
gene-18942	1.98e-46	-0.758792	0.118	0.269	1.44e-41
gene-63953	3.91e-46	-0.726608	0.132	0.285	2.84e-41
gene-72431	4.06e-46	0.727052	0.478	0.339	2.94e-41
gene-21014	4.77e-46	0.391203	0.272	0.144	3.46e-41
gene-2412	1.02e-45	-0.591491	0.231	0.393	7.37e-41
gene-62807	1.38e-45	-0.804377	0.119	0.272	9.99e-41
gene-42507	1.46e-45	0.702503	0.311	0.185	1.06e-40
gene-81679	6.33e-45	-0.622111	0.255	0.415	4.59e-40
gene-14555	1.59e-44	-0.838422	0.145	0.295	1.15e-39
gene-69825	1.73e-44	0.655916	0.279	0.16	1.25e-39
gene-76907	3.46e-44	-0.574143	0.227	0.384	2.51e-39
gene-68831	3.5e-44	-0.598095	0.333	0.488	2.54e-39
gene-33274	5.19e-44	0.443822	0.269	0.147	3.76e-39
gene-37531	8.18e-44	-0.559751	0.847	0.895	5.94e-39
gene-61506	1.04e-43	-0.888373	0.25	0.4	7.56e-39
gene-22380	1.18e-43	-0.639269	0.26	0.421	8.57e-39
gene-32309	1.59e-43	0.456829	0.264	0.145	1.15e-38
gene-32595	7.85e-43	0.430961	0.263	0.145	5.7e-38
gene-16255	8.17e-43	-0.591157	0.409	0.55	5.93e-38
gene-20424	1.66e-42	0.684729	0.326	0.202	1.21e-37
gene-74958	2.11e-42	0.494697	0.277	0.157	1.53e-37
gene-68773	1.18e-41	-0.808691	0.178	0.33	8.53e-37
gene-81617	1.3e-41	0.518587	0.621	0.505	9.42e-37
gene-36638	4.81e-41	-0.780435	0.168	0.314	3.49e-36
gene-85431	6.14e-41	-0.636191	0.146	0.29	4.45e-36
gene-6041	1.37e-40	-0.507345	0.124	0.268	9.94e-36
gene-19355	1.44e-40	-0.642116	0.126	0.267	1.05e-35
gene-60012	2.55e-40	-0.538682	0.7	0.797	1.85e-35
gene-68769	6.41e-40	0.48235	0.488	0.347	4.65e-35
gene-7839	7.16e-40	-0.644853	0.119	0.256	5.19e-35
gene-23937	1.09e-38	-0.537522	0.198	0.344	7.88e-34
gene-77336	5.69e-38	0.502535	0.464	0.329	4.13e-33
gene-29133	9.67e-38	-0.504012	0.131	0.27	7.02e-33
gene-61556	1.23e-37	-0.513249	0.436	0.571	8.91e-33
gene-8584	2.71e-37	-0.560048	0.163	0.301	1.97e-32
gene-8314	5.32e-37	-0.528663	0.369	0.511	3.86e-32
gene-64355	7.21e-37	0.330747	0.266	0.15	5.23e-32
gene-31935	1.12e-36	-0.510974	0.156	0.295	8.12e-32
gene-72185	1.22e-36	0.585205	0.314	0.197	8.89e-32
gene-38743	1.33e-36	0.382314	0.325	0.2	9.66e-32
gene-27919	2.31e-36	-0.519056	0.274	0.418	1.68e-31
gene-30548	5.01e-36	0.571257	0.34	0.219	3.63e-31
gene-32341	1.76e-35	-0.361042	0.737	0.811	1.28e-30
gene-9822	3.13e-35	0.426038	0.322	0.204	2.27e-30
gene-13949	5.2e-35	-0.506803	0.418	0.551	3.77e-30
gene-53834	5.8e-35	0.351724	0.294	0.176	4.21e-30
gene-84029	6.11e-35	0.529762	0.557	0.443	4.43e-30
gene-85015	6.14e-35	0.454206	0.316	0.198	4.45e-30
gene-9728	6.65e-35	-0.589864	0.536	0.656	4.82e-30
gene-69966	9.54e-35	0.468354	0.301	0.188	6.92e-30
gene-34302	9.56e-35	0.486606	0.288	0.176	6.93e-30
gene-26757	1.11e-34	0.32177	0.271	0.158	8.03e-30
gene-45203	3.06e-34	0.350974	0.253	0.146	2.22e-29
gene-82164	3.58e-34	0.427641	0.267	0.159	2.6e-29
gene-38020	4.42e-34	0.428705	0.262	0.155	3.2e-29
gene-54548	5.3e-34	-0.523586	0.369	0.492	3.85e-29
gene-59218	6.04e-34	-0.638763	0.287	0.421	4.38e-29
gene-68756	7e-34	0.443639	0.321	0.2	5.08e-29
gene-65798	9.39e-34	-0.465701	0.133	0.261	6.81e-29
gene-72404	1.4e-33	0.516677	0.323	0.207	1.02e-28
gene-22022	3.01e-33	0.849181	0.326	0.221	2.18e-28
gene-55112	4.39e-33	-0.491181	0.389	0.514	3.18e-28
gene-37497	5.23e-33	-0.54457	0.203	0.335	3.79e-28
gene-30700	1.43e-32	0.463621	0.336	0.221	1.04e-27
gene-7907	2.74e-32	-0.607133	0.176	0.309	1.99e-27
gene-26163	3.63e-32	0.326429	0.349	0.225	2.64e-27
gene-41292	4.82e-32	0.32143	0.409	0.276	3.5e-27
gene-51958	6.77e-32	-0.440396	0.157	0.285	4.91e-27
gene-13742	7.54e-32	0.546084	0.337	0.226	5.47e-27
gene-63794	1.46e-31	-0.469065	0.162	0.289	1.06e-26
gene-2053	1.61e-31	0.381373	0.297	0.186	1.17e-26
gene-18690	2.27e-31	-0.502468	0.218	0.349	1.65e-26
gene-85075	2.83e-31	0.415065	0.365	0.248	2.05e-26
gene-3426	3.36e-31	0.499861	0.33	0.219	2.44e-26
gene-14092	4.21e-31	-0.504614	0.166	0.29	3.06e-26
gene-82155	6.61e-31	-0.448768	0.377	0.506	4.79e-26
gene-35754	7.34e-31	-0.508734	0.168	0.292	5.33e-26
gene-2184	8.19e-31	0.473652	0.401	0.285	5.94e-26
gene-10167	9.06e-31	0.480872	0.367	0.252	6.57e-26
gene-78246	9.69e-31	0.453205	0.419	0.298	7.03e-26
gene-11870	9.95e-31	0.44184	0.311	0.201	7.22e-26
gene-2398	1.14e-30	-0.462348	0.32	0.447	8.27e-26
gene-590	1.79e-30	-0.495361	0.458	0.563	1.3e-25
gene-19857	2.01e-30	0.343438	0.254	0.153	1.46e-25
gene-65626	2.19e-30	0.430406	0.342	0.228	1.59e-25
gene-76692	2.2e-30	-0.507306	0.356	0.476	1.59e-25
gene-19520	2.7e-30	-0.666334	0.211	0.332	1.96e-25
gene-28846	2.71e-30	-0.650389	0.161	0.282	1.97e-25
gene-28873	3.89e-30	-0.562169	0.161	0.281	2.82e-25
gene-62002	5.16e-30	0.437757	0.343	0.23	3.74e-25
gene-64685	6.26e-30	0.45984	0.416	0.301	4.54e-25
gene-68594	7.8e-30	0.417216	0.33	0.219	5.66e-25
gene-29151	9.2e-30	0.331557	0.275	0.169	6.67e-25
gene-17581	9.94e-30	-0.49522	0.267	0.393	7.21e-25
gene-15059	1.15e-29	-0.687161	0.307	0.426	8.33e-25
gene-32683	1.42e-29	-0.681768	0.188	0.305	1.03e-24
gene-67579	2.26e-29	0.55704	0.39	0.28	1.64e-24
gene-83864	4.63e-29	-0.4797	0.377	0.496	3.36e-24
gene-16089	4.84e-29	-0.498586	0.576	0.669	3.51e-24
gene-2170	5.71e-29	-0.438304	0.486	0.598	4.15e-24
gene-9314	6.21e-29	-0.475663	0.182	0.303	4.5e-24
gene-93	7.84e-29	0.465974	0.308	0.204	5.69e-24
gene-80658	8.44e-29	0.485531	0.36	0.249	6.12e-24
gene-29224	8.65e-29	0.561695	0.251	0.157	6.28e-24
gene-32579	9.71e-29	0.376132	0.264	0.165	7.05e-24
gene-41542	1.99e-28	0.490657	0.477	0.366	1.44e-23
gene-35066	2.4e-28	0.467304	0.421	0.313	1.74e-23
gene-54960	2.46e-28	0.519935	0.427	0.318	1.79e-23
gene-34670	2.62e-28	-0.611249	0.143	0.254	1.9e-23
gene-61781	2.99e-28	0.399755	0.256	0.157	2.17e-23
gene-62144	4.82e-28	0.404123	0.268	0.168	3.5e-23
gene-53377	4.91e-28	0.469956	0.388	0.276	3.56e-23
gene-62044	5.26e-28	-0.60414	0.317	0.445	3.81e-23
gene-36743	5.43e-28	-0.420785	0.148	0.268	3.94e-23
gene-57573	5.79e-28	0.36173	0.302	0.197	4.2e-23
gene-60324	6.35e-28	-0.389177	0.612	0.694	4.61e-23
gene-63013	7.58e-28	-1.36668	0.218	0.333	5.5e-23
gene-13731	9.02e-28	-0.50483	0.154	0.271	6.54e-23
gene-6573	9.85e-28	0.432585	0.323	0.219	7.15e-23
gene-73101	1.13e-27	0.517403	0.393	0.284	8.22e-23
gene-58677	1.32e-27	-0.362597	0.48	0.593	9.57e-23
gene-23080	1.43e-27	-0.481365	0.348	0.466	1.04e-22
gene-35004	2.49e-27	-0.573215	0.204	0.323	1.8e-22
gene-80719	3.62e-27	-0.40222	0.218	0.336	2.63e-22
gene-69223	3.95e-27	-0.388551	0.728	0.798	2.87e-22
gene-12378	3.96e-27	0.429826	0.314	0.211	2.87e-22
gene-24307	4.1e-27	-1.10461	0.261	0.374	2.98e-22
gene-40342	4.35e-27	-0.534966	0.147	0.256	3.16e-22
gene-75405	4.53e-27	-0.441361	0.267	0.39	3.28e-22
gene-65029	4.53e-27	-0.418477	0.173	0.289	3.29e-22
gene-64907	6.25e-27	0.450943	0.474	0.358	4.54e-22
gene-6364	6.8e-27	-0.305319	0.788	0.847	4.94e-22
gene-75457	7.62e-27	-0.348546	0.595	0.689	5.53e-22
gene-69253	1.01e-26	-0.443915	0.168	0.282	7.31e-22
gene-30975	1.24e-26	0.419225	0.327	0.223	9e-22
gene-42807	1.34e-26	0.332249	0.256	0.161	9.72e-22
gene-53525	1.4e-26	0.518142	0.422	0.317	1.02e-21
gene-25084	1.51e-26	-0.692143	0.159	0.27	1.1e-21
gene-80619	1.59e-26	0.379748	0.286	0.186	1.15e-21
gene-23768	2.03e-26	0.338524	0.297	0.193	1.47e-21
gene-71328	3.04e-26	-0.50678	0.413	0.521	2.2e-21
gene-8955	3.54e-26	0.360112	0.329	0.223	2.57e-21
gene-69387	3.65e-26	-0.460936	0.296	0.413	2.65e-21
gene-68484	4.1e-26	0.358746	0.255	0.161	2.97e-21
gene-60554	4.42e-26	-0.483959	0.181	0.298	3.21e-21
gene-3110	4.7e-26	-0.483528	0.276	0.397	3.41e-21
gene-42617	5.21e-26	0.566775	0.257	0.164	3.78e-21
gene-14024	5.93e-26	-0.542553	0.782	0.829	4.3e-21
gene-41544	6.34e-26	0.418791	0.326	0.224	4.6e-21
gene-28399	6.36e-26	0.423472	0.476	0.363	4.61e-21
gene-78049	6.77e-26	-0.36192	0.709	0.781	4.91e-21
gene-55652	8.16e-26	-0.498542	0.228	0.346	5.92e-21
gene-18740	8.2e-26	0.5951	0.503	0.403	5.95e-21
gene-72729	9.13e-26	-0.551608	0.173	0.281	6.62e-21
gene-25707	9.58e-26	0.381101	0.295	0.196	6.95e-21
gene-41641	1.54e-25	-0.440091	0.32	0.44	1.12e-20
gene-74724	1.62e-25	0.317646	0.259	0.164	1.17e-20
gene-11802	1.72e-25	-0.494609	0.181	0.293	1.25e-20
gene-70593	1.78e-25	0.393635	0.409	0.299	1.29e-20
gene-328	2.02e-25	-0.392577	0.234	0.353	1.47e-20
gene-34663	2.99e-25	0.437703	0.326	0.227	2.17e-20
gene-35882	3.1e-25	0.443466	0.402	0.295	2.25e-20
gene-25299	3.24e-25	0.453453	0.337	0.238	2.35e-20
gene-56424	4.03e-25	-0.509613	0.178	0.284	2.92e-20
gene-13762	5.08e-25	0.469652	0.404	0.298	3.69e-20
gene-3748	5.15e-25	-0.407596	0.316	0.432	3.74e-20
gene-7078	5.35e-25	0.38534	0.384	0.277	3.88e-20
gene-4875	6.02e-25	0.443292	0.405	0.301	4.37e-20
gene-24189	6.04e-25	0.35279	0.27	0.175	4.38e-20
gene-47106	8.63e-25	0.464971	0.522	0.427	6.26e-20
gene-10418	9.16e-25	-0.721939	0.272	0.375	6.64e-20
gene-35521	1.03e-24	0.785029	0.3	0.214	7.45e-20
gene-75040	1.04e-24	0.336112	0.311	0.209	7.51e-20
gene-3756	1.07e-24	-0.363295	0.294	0.411	7.74e-20
gene-82301	1.08e-24	-0.416958	0.166	0.274	7.82e-20
gene-59395	1.24e-24	-0.499535	0.265	0.38	8.97e-20
gene-83928	1.35e-24	0.394656	0.348	0.245	9.8e-20
gene-23593	1.42e-24	0.498433	0.606	0.519	1.03e-19
gene-76784	1.44e-24	-0.392256	0.253	0.365	1.04e-19
gene-49575	1.71e-24	0.481355	0.348	0.252	1.24e-19
gene-68530	2.12e-24	0.432614	0.456	0.351	1.54e-19
gene-13273	2.24e-24	-0.413202	0.155	0.264	1.63e-19
gene-4419	3.04e-24	0.440567	0.292	0.198	2.2e-19
gene-71741	3.23e-24	0.322434	0.28	0.182	2.35e-19
gene-39692	4.21e-24	-0.383273	0.195	0.303	3.05e-19
gene-52703	4.4e-24	-0.547265	0.88	0.906	3.19e-19
gene-6581	5.07e-24	0.435723	0.456	0.354	3.68e-19
gene-16104	6.49e-24	-0.45614	0.273	0.39	4.71e-19
gene-67287	6.67e-24	-0.357329	0.168	0.281	4.84e-19
gene-44737	6.81e-24	-0.404186	0.178	0.287	4.94e-19
gene-2113	6.81e-24	-0.43235	0.344	0.456	4.94e-19
gene-77760	7.42e-24	-0.421676	0.158	0.264	5.39e-19
gene-32081	8.27e-24	0.486858	0.313	0.217	6e-19
gene-82932	9.24e-24	0.40138	0.398	0.294	6.7e-19
gene-7143	9.53e-24	0.442293	0.438	0.334	6.92e-19
gene-72731	1.1e-23	0.402105	0.346	0.246	7.95e-19
gene-25629	1.11e-23	0.357759	0.281	0.189	8.06e-19
gene-23769	1.28e-23	0.396631	0.495	0.392	9.32e-19
gene-59410	1.36e-23	0.418807	0.509	0.407	9.87e-19
gene-42889	1.38e-23	-0.423303	0.252	0.357	1e-18
gene-18933	1.55e-23	0.411053	0.409	0.306	1.13e-18
gene-84099	1.69e-23	-0.367754	0.155	0.26	1.22e-18
gene-62822	2.22e-23	0.453263	0.261	0.173	1.61e-18
gene-43523	2.24e-23	0.4677	0.412	0.313	1.63e-18
gene-14466	2.46e-23	0.366996	0.308	0.213	1.78e-18
gene-81245	2.55e-23	0.405478	0.3	0.207	1.85e-18
gene-65033	2.74e-23	0.362675	0.302	0.206	1.99e-18
gene-29082	3.32e-23	0.457372	0.566	0.478	2.41e-18
gene-1621	3.97e-23	0.437319	0.471	0.374	2.88e-18
gene-21587	4e-23	-0.417993	0.184	0.288	2.9e-18
gene-66218	5.29e-23	-0.474443	0.409	0.515	3.84e-18
gene-73086	5.76e-23	-0.495849	0.187	0.288	4.18e-18
gene-13016	6.96e-23	-0.409585	0.158	0.259	5.05e-18
gene-69738	7.2e-23	-0.444456	0.226	0.331	5.22e-18
gene-21364	7.68e-23	0.404095	0.343	0.244	5.57e-18
gene-13287	8.3e-23	-0.388026	0.421	0.518	6.02e-18
gene-13929	1e-22	-0.373975	0.22	0.329	7.27e-18
gene-78458	1.17e-22	-0.4004	0.202	0.312	8.48e-18
gene-27318	1.17e-22	-0.488203	0.628	0.708	8.52e-18
gene-15820	1.22e-22	0.384531	0.415	0.314	8.82e-18
gene-45866	1.24e-22	0.313168	0.277	0.182	8.96e-18
gene-6731	1.37e-22	0.413994	0.356	0.26	9.96e-18
gene-50006	1.75e-22	0.377123	0.338	0.241	1.27e-17
gene-76960	1.84e-22	-0.381307	0.155	0.256	1.34e-17
gene-1618	1.99e-22	-0.350258	0.388	0.493	1.45e-17
gene-30765	2.05e-22	-0.482624	0.372	0.48	1.48e-17
gene-83784	2.31e-22	0.385378	0.34	0.243	1.68e-17
gene-35020	3.44e-22	0.335503	0.386	0.284	2.49e-17
gene-16952	3.52e-22	0.484311	0.376	0.277	2.56e-17
gene-78298	3.62e-22	-0.397136	0.207	0.309	2.63e-17
gene-50132	3.72e-22	-0.490114	0.157	0.257	2.7e-17
gene-19570	3.93e-22	0.336053	0.324	0.228	2.85e-17
gene-20601	3.96e-22	0.388922	0.317	0.226	2.87e-17
gene-48638	4.15e-22	-0.618472	0.181	0.28	3.01e-17
gene-36797	4.6e-22	0.355908	0.35	0.25	3.33e-17
gene-10871	5.54e-22	0.426569	0.402	0.304	4.02e-17
gene-3965	5.76e-22	-0.383111	0.569	0.656	4.18e-17
gene-76637	6.62e-22	-0.545031	0.281	0.375	4.8e-17
gene-49640	8.94e-22	-0.407247	0.208	0.312	6.49e-17
gene-77569	1.02e-21	0.552182	0.441	0.347	7.39e-17
gene-18443	1.34e-21	-0.402522	0.294	0.397	9.74e-17
gene-8358	1.4e-21	0.29632	0.269	0.178	1.02e-16
gene-61981	1.8e-21	0.385474	0.326	0.234	1.31e-16
gene-15587	1.97e-21	0.358314	0.252	0.166	1.43e-16
gene-24752	1.99e-21	-0.680805	0.154	0.25	1.45e-16
gene-82357	2.18e-21	0.354167	0.264	0.177	1.58e-16
gene-24362	2.41e-21	0.448167	0.32	0.231	1.75e-16
gene-52296	2.56e-21	0.421233	0.391	0.299	1.86e-16
gene-17808	2.61e-21	0.42651	0.336	0.242	1.89e-16
gene-9252	3.01e-21	0.358295	0.371	0.272	2.18e-16
gene-37982	3.67e-21	0.424951	0.519	0.425	2.66e-16
gene-3442	4.02e-21	-0.381867	0.167	0.265	2.92e-16
gene-16907	4.28e-21	0.406412	0.259	0.175	3.1e-16
gene-16061	4.63e-21	0.321076	0.275	0.184	3.36e-16
gene-38133	5.2e-21	-0.310223	0.517	0.611	3.77e-16
gene-79476	5.33e-21	-0.379961	0.157	0.256	3.87e-16
gene-25408	5.52e-21	-0.419637	0.317	0.419	4e-16
gene-59667	5.73e-21	-0.372641	0.176	0.276	4.16e-16
gene-45500	6.51e-21	0.472136	0.371	0.279	4.72e-16
gene-64518	6.92e-21	-0.360984	0.154	0.251	5.02e-16
gene-45386	7.04e-21	0.448649	0.452	0.359	5.11e-16
gene-16027	7.14e-21	0.38178	0.479	0.387	5.18e-16
gene-49552	8.41e-21	0.332234	0.283	0.194	6.1e-16
gene-20117	8.6e-21	0.373106	0.28	0.194	6.24e-16
gene-7487	8.7e-21	-0.394844	0.195	0.293	6.31e-16
gene-48526	9.07e-21	-0.352466	0.215	0.318	6.58e-16
gene-65099	9.51e-21	0.426654	0.457	0.361	6.9e-16
gene-57299	9.87e-21	0.309254	0.295	0.205	7.16e-16
gene-35989	9.88e-21	0.370757	0.291	0.204	7.17e-16
gene-50479	1.09e-20	-0.467834	0.269	0.364	7.93e-16
gene-16097	1.2e-20	-0.418474	0.246	0.351	8.69e-16
gene-41996	1.29e-20	0.264536	0.262	0.173	9.34e-16
gene-44221	1.34e-20	0.363478	0.353	0.258	9.73e-16
gene-59687	1.41e-20	0.397893	0.362	0.27	1.02e-15
gene-22321	1.43e-20	0.399353	0.428	0.335	1.04e-15
gene-17519	1.52e-20	0.390125	0.357	0.265	1.1e-15
gene-14500	1.71e-20	0.310014	0.267	0.181	1.24e-15
gene-22553	1.84e-20	0.509444	0.453	0.357	1.33e-15
gene-15388	2.1e-20	-0.495539	0.204	0.3	1.52e-15
gene-34704	2.32e-20	0.415896	0.384	0.291	1.68e-15
gene-35870	2.57e-20	0.280765	0.297	0.204	1.86e-15
gene-70513	3.06e-20	0.326135	0.31	0.219	2.22e-15
gene-5854	3.39e-20	0.367094	0.281	0.196	2.46e-15
gene-84963	3.42e-20	0.412567	0.33	0.24	2.48e-15
gene-50610	3.43e-20	0.403739	0.32	0.234	2.49e-15
gene-61723	3.82e-20	0.391401	0.416	0.321	2.77e-15
gene-80961	3.93e-20	0.272598	0.39	0.284	2.85e-15
gene-24550	4.87e-20	0.348607	0.587	0.498	3.53e-15
gene-58460	5.14e-20	0.418675	0.404	0.309	3.73e-15
gene-41015	5.22e-20	0.351522	0.369	0.276	3.78e-15
gene-80940	7.13e-20	-0.352737	0.266	0.37	5.17e-15
gene-42026	9.59e-20	0.385585	0.255	0.174	6.96e-15
gene-32951	1.05e-19	-0.530356	0.247	0.351	7.65e-15
gene-8818	1.56e-19	0.341839	0.288	0.202	1.13e-14
gene-79817	1.58e-19	0.396271	0.415	0.317	1.14e-14
gene-17762	1.59e-19	-0.345606	0.233	0.335	1.15e-14
gene-65015	1.64e-19	-0.375155	0.297	0.396	1.19e-14
gene-83416	1.86e-19	-0.332374	0.194	0.292	1.35e-14
gene-3858	1.9e-19	0.331793	0.26	0.177	1.38e-14
gene-7842	1.99e-19	0.424128	0.322	0.235	1.45e-14
gene-7704	2.12e-19	0.296869	0.284	0.197	1.54e-14
gene-24850	2.12e-19	0.323206	0.28	0.194	1.54e-14
gene-23666	2.29e-19	0.384021	0.267	0.186	1.66e-14
gene-31911	2.29e-19	-0.453552	0.291	0.393	1.66e-14
gene-14276	3.09e-19	-0.495352	0.196	0.289	2.24e-14
gene-24715	3.27e-19	-0.42924	0.253	0.354	2.37e-14
gene-39958	3.43e-19	0.27677	0.28	0.193	2.49e-14
gene-10226	3.49e-19	-0.358051	0.159	0.251	2.53e-14
gene-27336	4.16e-19	-0.43127	0.232	0.327	3.02e-14
gene-55613	4.21e-19	0.369547	0.367	0.275	3.06e-14
gene-34967	4.37e-19	-0.365686	0.39	0.487	3.17e-14
gene-11117	4.88e-19	0.349554	0.3	0.214	3.54e-14
gene-16978	5.01e-19	0.326722	0.319	0.23	3.63e-14
gene-82699	5.15e-19	0.350859	0.36	0.269	3.74e-14
gene-45967	5.36e-19	-0.358615	0.367	0.466	3.89e-14
gene-55071	5.39e-19	0.287421	0.267	0.183	3.91e-14
gene-431	5.53e-19	-0.428578	0.339	0.438	4.01e-14
gene-31789	6.69e-19	0.265235	0.268	0.184	4.85e-14
gene-29182	6.84e-19	0.367729	0.584	0.497	4.96e-14
gene-7122	8.22e-19	0.310648	0.253	0.173	5.96e-14
gene-48430	8.53e-19	-0.392142	0.224	0.318	6.19e-14
gene-10940	9.54e-19	0.390627	0.291	0.21	6.92e-14
gene-12918	1.21e-18	0.376069	0.43	0.342	8.78e-14
gene-78457	1.38e-18	-0.348835	0.229	0.328	9.98e-14
gene-39421	1.71e-18	0.434959	0.351	0.265	1.24e-13
gene-35394	1.75e-18	0.328141	0.435	0.34	1.27e-13
gene-79813	1.83e-18	0.309793	0.272	0.189	1.33e-13
gene-14886	1.94e-18	0.386907	0.379	0.288	1.41e-13
gene-1471	1.97e-18	0.341754	0.349	0.261	1.43e-13
gene-38262	1.98e-18	0.322168	0.312	0.225	1.44e-13
gene-40838	2.09e-18	0.394063	0.393	0.306	1.52e-13
gene-1541	2.29e-18	0.320908	0.357	0.266	1.66e-13
gene-14830	2.33e-18	-0.434404	0.241	0.337	1.69e-13
gene-1205	2.59e-18	0.281229	0.312	0.223	1.88e-13
gene-5677	2.59e-18	-0.349167	0.178	0.271	1.88e-13
gene-50000	2.61e-18	0.260529	0.272	0.188	1.89e-13
gene-83333	2.63e-18	0.356622	0.347	0.258	1.91e-13
gene-42976	2.66e-18	-0.318697	0.187	0.281	1.93e-13
gene-15069	3.04e-18	0.414752	0.417	0.328	2.2e-13
gene-32118	3.05e-18	0.333463	0.28	0.198	2.21e-13
gene-26440	3.14e-18	-0.390007	0.182	0.272	2.28e-13
gene-32005	3.37e-18	0.341755	0.376	0.284	2.44e-13
gene-13007	3.69e-18	0.283768	0.27	0.186	2.68e-13
gene-677	3.83e-18	-0.385418	0.249	0.342	2.78e-13
gene-25877	4.16e-18	0.42254	0.384	0.298	3.02e-13
gene-78140	4.43e-18	0.313796	0.255	0.176	3.21e-13
gene-69785	4.46e-18	0.467709	0.451	0.359	3.24e-13
gene-56817	4.79e-18	0.348463	0.361	0.272	3.47e-13
gene-15581	5.6e-18	0.392809	0.599	0.529	4.07e-13
gene-57167	5.88e-18	-0.342325	0.377	0.467	4.26e-13
gene-34026	5.96e-18	0.336921	0.384	0.293	4.32e-13
gene-62047	6.09e-18	-0.358027	0.238	0.331	4.42e-13
gene-7626	6.25e-18	0.316656	0.278	0.197	4.53e-13
gene-65566	7.07e-18	0.309502	0.272	0.191	5.13e-13
gene-17565	7.25e-18	-0.266893	0.193	0.288	5.26e-13
gene-52780	7.64e-18	0.415899	0.43	0.345	5.54e-13
gene-807	8.01e-18	-0.31907	0.242	0.338	5.81e-13
gene-10289	8.89e-18	-0.363843	0.392	0.482	6.45e-13
gene-42539	9.36e-18	0.329396	0.314	0.23	6.79e-13
gene-4962	9.42e-18	-0.353218	0.333	0.418	6.84e-13
gene-77957	1.02e-17	0.416569	0.381	0.295	7.42e-13
gene-37698	1.06e-17	0.321383	0.293	0.207	7.72e-13
gene-34413	1.15e-17	0.350843	0.412	0.324	8.32e-13
gene-7370	1.24e-17	0.369658	0.287	0.206	9.02e-13
gene-34558	1.31e-17	0.358283	0.269	0.188	9.5e-13
gene-24130	1.37e-17	-0.325098	0.373	0.46	9.9e-13
gene-34387	1.45e-17	-0.390911	0.535	0.605	1.05e-12
gene-31150	1.49e-17	-0.369009	0.167	0.254	1.08e-12
gene-83130	1.62e-17	0.365739	0.302	0.22	1.18e-12
gene-341	1.74e-17	0.38466	0.397	0.31	1.26e-12
gene-21678	1.78e-17	-0.430116	0.169	0.253	1.29e-12
gene-2326	1.84e-17	0.348518	0.362	0.279	1.33e-12
gene-25314	2.7e-17	0.353896	0.261	0.184	1.96e-12
gene-81454	3.03e-17	0.253488	0.269	0.188	2.2e-12
gene-65855	3.37e-17	0.298728	0.305	0.222	2.45e-12
gene-54616	3.64e-17	0.26533	0.258	0.18	2.64e-12
gene-47081	3.77e-17	0.306332	0.273	0.193	2.74e-12
gene-22984	3.82e-17	-0.315219	0.422	0.505	2.77e-12
gene-4040	4.13e-17	0.388829	0.353	0.269	2.99e-12
gene-82770	4.31e-17	0.335084	0.344	0.259	3.13e-12
gene-29605	4.87e-17	0.31032	0.275	0.196	3.53e-12
gene-23831	5.01e-17	0.351335	0.362	0.277	3.64e-12
gene-45751	5.07e-17	0.343735	0.365	0.28	3.68e-12
gene-39545	5.11e-17	0.372947	0.37	0.285	3.71e-12
gene-82515	5.43e-17	0.251461	0.252	0.174	3.94e-12
gene-35886	5.63e-17	0.340875	0.356	0.27	4.08e-12
gene-64519	5.8e-17	-0.348923	0.254	0.345	4.21e-12
gene-61150	6.04e-17	0.357303	0.323	0.24	4.38e-12
gene-46518	6.12e-17	-0.394937	0.365	0.456	4.44e-12
gene-36633	6.47e-17	-0.49351	0.212	0.297	4.69e-12
gene-63468	7.16e-17	0.316518	0.26	0.182	5.19e-12
gene-67751	7.38e-17	-0.317555	0.279	0.373	5.36e-12
gene-17060	7.66e-17	0.372792	0.342	0.259	5.55e-12
gene-85323	8.14e-17	0.366506	0.39	0.305	5.91e-12
gene-50187	8.62e-17	0.308067	0.326	0.242	6.25e-12
gene-81859	8.87e-17	0.372734	0.466	0.383	6.44e-12
gene-57730	9.86e-17	0.281019	0.354	0.267	7.15e-12
gene-55470	9.86e-17	-0.326953	0.167	0.252	7.16e-12
gene-21785	9.87e-17	0.374918	0.321	0.238	7.16e-12
gene-73462	1.02e-16	-0.396366	0.398	0.488	7.4e-12
gene-62756	1.07e-16	-0.358097	0.412	0.491	7.79e-12
gene-15375	1.13e-16	0.258366	0.252	0.175	8.17e-12
gene-21166	1.2e-16	0.350362	0.376	0.293	8.72e-12
gene-62097	1.22e-16	0.432951	0.419	0.337	8.88e-12
gene-65436	1.28e-16	0.333462	0.356	0.27	9.29e-12
gene-51417	1.45e-16	0.305917	0.262	0.186	1.05e-11
gene-962	1.57e-16	0.313087	0.366	0.28	1.14e-11
gene-63241	2.11e-16	0.277021	0.254	0.178	1.53e-11
gene-21620	2.35e-16	0.290858	0.264	0.188	1.7e-11
gene-55289	2.57e-16	0.333326	0.267	0.192	1.86e-11
gene-79861	2.66e-16	0.327221	0.261	0.187	1.93e-11
gene-32763	2.76e-16	-0.393989	0.282	0.364	2e-11
gene-40143	2.91e-16	0.314943	0.295	0.215	2.11e-11
gene-65337	2.96e-16	0.33051	0.356	0.273	2.15e-11
gene-1188	3.02e-16	0.347044	0.31	0.23	2.19e-11
gene-82548	3.14e-16	0.422489	0.39	0.311	2.28e-11
gene-43578	3.17e-16	0.335989	0.316	0.235	2.3e-11
gene-59697	3.26e-16	0.366137	0.417	0.332	2.37e-11
gene-48896	3.26e-16	0.383593	0.291	0.215	2.37e-11
gene-12556	3.8e-16	-0.320928	0.205	0.291	2.76e-11
gene-21732	3.94e-16	0.346234	0.393	0.307	2.86e-11
gene-72866	4.19e-16	0.293661	0.312	0.23	3.04e-11
gene-394	4.35e-16	-0.32904	0.595	0.66	3.15e-11
gene-8948	4.71e-16	0.283402	0.337	0.252	3.42e-11
gene-63453	5e-16	-0.392739	0.187	0.27	3.63e-11
gene-66199	5.06e-16	-0.302146	0.213	0.302	3.67e-11
gene-10863	5.82e-16	0.343897	0.402	0.317	4.22e-11
gene-60060	5.99e-16	0.329166	0.303	0.224	4.34e-11
gene-4915	6.19e-16	0.32287	0.275	0.198	4.49e-11
gene-11541	6.26e-16	-0.321843	0.183	0.267	4.54e-11
gene-59544	6.85e-16	0.31272	0.376	0.291	4.97e-11
gene-54681	6.9e-16	0.324752	0.332	0.252	5.01e-11
gene-16289	7.82e-16	0.332472	0.336	0.253	5.68e-11
gene-22143	8.71e-16	0.260114	0.314	0.232	6.32e-11
gene-19198	9.34e-16	0.29022	0.263	0.189	6.77e-11
gene-45433	9.65e-16	0.329043	0.418	0.334	7e-11
gene-12804	1.15e-15	0.329687	0.444	0.36	8.32e-11
gene-245	1.27e-15	0.291013	0.25	0.176	9.2e-11
gene-78798	1.29e-15	0.276275	0.306	0.225	9.33e-11
gene-83096	1.35e-15	0.252338	0.286	0.208	9.78e-11
gene-32024	1.39e-15	-0.340328	0.205	0.289	1.01e-10
gene-22405	1.4e-15	-0.374899	0.26	0.346	1.02e-10
gene-49903	1.67e-15	0.371701	0.305	0.23	1.21e-10
gene-30736	1.77e-15	0.294085	0.285	0.207	1.29e-10
gene-18429	1.82e-15	-0.423493	0.402	0.478	1.32e-10
gene-72508	1.85e-15	0.316561	0.343	0.263	1.34e-10
gene-84482	1.85e-15	-0.292293	0.374	0.467	1.34e-10
gene-10290	1.97e-15	-0.340657	0.308	0.394	1.43e-10
gene-52486	2.29e-15	-0.458426	0.373	0.449	1.66e-10
gene-23917	2.5e-15	-0.332257	0.25	0.335	1.81e-10
gene-70620	2.52e-15	0.2656	0.251	0.177	1.83e-10
gene-961	2.58e-15	0.344974	0.478	0.399	1.87e-10
gene-35110	2.73e-15	0.318492	0.516	0.427	1.98e-10
gene-80811	3.02e-15	0.364671	0.342	0.265	2.19e-10
gene-45349	3.65e-15	0.260804	0.252	0.178	2.64e-10
gene-16388	3.87e-15	0.353345	0.49	0.41	2.8e-10
gene-21573	4e-15	-0.290591	0.44	0.518	2.9e-10
gene-11368	4.14e-15	-0.376176	0.231	0.315	3e-10
gene-24812	4.38e-15	0.350359	0.274	0.2	3.18e-10
gene-35079	5.57e-15	0.332437	0.326	0.248	4.04e-10
gene-60903	5.79e-15	0.315203	0.283	0.206	4.2e-10
gene-52134	6.18e-15	0.310225	0.374	0.294	4.49e-10
gene-10936	6.57e-15	0.283541	0.312	0.234	4.77e-10
gene-19080	7.78e-15	0.255042	0.37	0.285	5.65e-10
gene-10918	8.24e-15	-0.275363	0.262	0.353	5.98e-10
gene-69300	8.81e-15	0.281423	0.257	0.186	6.39e-10
gene-61942	8.88e-15	0.285895	0.274	0.2	6.44e-10
gene-42039	9.02e-15	-0.29247	0.17	0.252	6.54e-10
gene-69768	9.61e-15	0.308862	0.632	0.559	6.97e-10
gene-35277	1.05e-14	-0.351715	0.317	0.399	7.64e-10
gene-63640	1.05e-14	0.354054	0.394	0.318	7.65e-10
gene-30325	1.1e-14	0.297926	0.344	0.266	7.95e-10
gene-80187	1.18e-14	-0.336404	0.582	0.639	8.55e-10
gene-11115	1.22e-14	0.291948	0.266	0.194	8.83e-10
gene-39273	1.44e-14	-0.342946	0.263	0.344	1.05e-09
gene-73439	1.52e-14	0.315405	0.295	0.221	1.1e-09
gene-30022	2.12e-14	-0.307407	0.183	0.263	1.54e-09
gene-49314	2.15e-14	-0.331562	0.213	0.291	1.56e-09
gene-2447	2.31e-14	0.310033	0.367	0.285	1.67e-09
gene-80874	2.34e-14	0.387364	0.471	0.398	1.7e-09
gene-14599	2.48e-14	-0.281347	0.432	0.516	1.8e-09
gene-10456	2.57e-14	0.293296	0.305	0.23	1.87e-09
gene-73006	2.66e-14	0.312474	0.373	0.296	1.93e-09
gene-17363	2.71e-14	0.290911	0.362	0.282	1.96e-09
gene-35872	3.03e-14	0.250276	0.993	0.986	2.2e-09
gene-18315	3.28e-14	0.428772	0.381	0.309	2.38e-09
gene-32911	3.93e-14	0.284656	0.339	0.261	2.85e-09
gene-75991	4.18e-14	-0.485586	0.241	0.316	3.03e-09
gene-28647	4.3e-14	0.308802	0.264	0.194	3.12e-09
gene-26107	4.84e-14	0.32191	0.373	0.296	3.51e-09
gene-62167	4.85e-14	-0.2804	0.193	0.275	3.52e-09
gene-27428	5.78e-14	0.299744	0.352	0.276	4.19e-09
gene-42406	5.84e-14	0.318237	0.326	0.251	4.24e-09
gene-85143	5.84e-14	0.355682	0.251	0.183	4.24e-09
gene-28443	5.9e-14	-0.311984	0.368	0.45	4.28e-09
gene-31040	6.02e-14	0.257978	0.27	0.198	4.37e-09
gene-60623	8.19e-14	-0.290039	0.218	0.297	5.94e-09
gene-85168	8.41e-14	0.27393	0.286	0.212	6.1e-09
gene-75760	1.01e-13	0.310147	0.324	0.25	7.34e-09
gene-84859	1.16e-13	0.267975	0.273	0.201	8.44e-09
gene-79912	1.35e-13	0.289743	0.25	0.183	9.76e-09
gene-21890	1.35e-13	0.32901	0.316	0.243	9.8e-09
gene-43695	1.5e-13	-0.322153	0.205	0.283	1.09e-08
gene-48874	1.5e-13	-0.27551	0.175	0.251	1.09e-08
gene-7594	1.52e-13	0.331364	0.337	0.263	1.1e-08
gene-46582	1.54e-13	0.286208	0.274	0.203	1.12e-08
gene-31021	1.66e-13	0.331573	0.371	0.298	1.2e-08
gene-85111	1.68e-13	0.325991	0.413	0.337	1.22e-08
gene-10416	1.77e-13	0.291452	0.347	0.271	1.29e-08
gene-31017	1.83e-13	0.258861	0.26	0.189	1.33e-08
gene-33928	2.09e-13	-0.336543	0.241	0.317	1.51e-08
gene-3090	2.3e-13	0.276089	0.263	0.193	1.67e-08
gene-9010	2.33e-13	-0.292476	0.179	0.253	1.69e-08
gene-71010	2.39e-13	-0.263569	0.213	0.292	1.73e-08
gene-20064	2.72e-13	0.305973	0.548	0.475	1.98e-08
gene-50772	2.73e-13	0.336366	0.419	0.341	1.98e-08
gene-66462	2.96e-13	0.286758	0.37	0.292	2.15e-08
gene-80642	3.17e-13	0.286128	0.359	0.284	2.3e-08
gene-36479	3.43e-13	0.31926	0.402	0.325	2.49e-08
gene-16855	3.65e-13	-0.380751	0.184	0.254	2.65e-08
gene-25680	3.69e-13	0.298738	0.329	0.255	2.68e-08
gene-43529	3.81e-13	0.289471	0.307	0.235	2.77e-08
gene-2875	4.27e-13	0.253328	0.317	0.243	3.1e-08
gene-50839	4.37e-13	-0.324979	0.288	0.36	3.17e-08
gene-41759	4.38e-13	-0.300845	0.181	0.254	3.17e-08
gene-28525	4.97e-13	0.265619	0.318	0.243	3.61e-08
gene-30863	5.43e-13	-0.320288	0.444	0.515	3.94e-08
gene-52979	5.66e-13	0.309848	0.319	0.248	4.1e-08
gene-21089	5.83e-13	0.285795	0.334	0.261	4.23e-08
gene-67010	7.05e-13	0.264469	0.313	0.24	5.12e-08
gene-19211	9.3e-13	-0.265697	0.175	0.252	6.75e-08
gene-23443	1.04e-12	0.356631	0.398	0.327	7.54e-08
gene-67208	1.04e-12	0.275501	0.313	0.241	7.55e-08
gene-75780	1.06e-12	0.279599	0.319	0.248	7.71e-08
gene-20208	1.07e-12	-0.260172	0.234	0.31	7.74e-08
gene-35070	1.11e-12	-0.618599	0.36	0.414	8.03e-08
gene-19928	1.13e-12	-0.290632	0.185	0.26	8.2e-08
gene-13276	1.31e-12	-0.299263	0.432	0.498	9.5e-08
gene-2354	1.34e-12	0.256321	0.362	0.287	9.74e-08
gene-66094	1.86e-12	0.295692	0.297	0.228	1.35e-07
gene-84889	1.94e-12	-0.290182	0.198	0.269	1.41e-07
gene-17585	2e-12	0.250643	0.252	0.186	1.45e-07
gene-81731	2.09e-12	0.280626	0.32	0.248	1.52e-07
gene-26420	2.16e-12	0.288366	0.453	0.377	1.57e-07
gene-72177	2.16e-12	-0.300733	0.285	0.358	1.57e-07
gene-50074	2.17e-12	0.294938	0.354	0.284	1.57e-07
gene-62214	2.19e-12	0.345468	0.295	0.23	1.59e-07
gene-65647	2.25e-12	0.270127	0.326	0.255	1.63e-07
gene-17004	2.49e-12	-0.315159	0.236	0.307	1.8e-07
gene-41503	2.83e-12	-0.270152	0.362	0.437	2.06e-07
gene-32839	2.9e-12	-0.294707	0.281	0.351	2.11e-07
gene-1020	3.72e-12	-0.259909	0.182	0.254	2.7e-07
gene-21031	3.73e-12	-0.323444	0.31	0.384	2.7e-07
gene-4665	3.77e-12	0.285528	0.341	0.269	2.73e-07
gene-14078	3.91e-12	-0.285637	0.201	0.273	2.84e-07
gene-80637	4.6e-12	0.266747	0.274	0.207	3.34e-07
gene-61012	5e-12	0.301856	0.284	0.218	3.63e-07
gene-43686	5.79e-12	-0.345239	0.263	0.335	4.2e-07
gene-63773	6.22e-12	0.297316	0.346	0.277	4.51e-07
gene-5023	9.14e-12	0.411977	0.545	0.482	6.63e-07
gene-72301	9.72e-12	0.291314	0.345	0.272	7.05e-07
gene-66172	1.04e-11	0.258207	0.334	0.265	7.53e-07
gene-65924	1.04e-11	0.305342	0.407	0.337	7.57e-07
gene-52760	1.13e-11	-0.283477	0.249	0.325	8.21e-07
gene-39318	1.23e-11	0.309682	0.416	0.346	8.95e-07
gene-33700	1.63e-11	-0.370444	0.331	0.4	1.18e-06
gene-8827	1.65e-11	0.483259	0.254	0.195	1.2e-06
gene-50838	1.7e-11	-0.33532	0.308	0.376	1.23e-06
gene-59355	1.89e-11	-0.28607	0.213	0.28	1.37e-06
gene-63666	2.2e-11	0.264386	0.258	0.195	1.6e-06
gene-2640	2.26e-11	0.257162	0.354	0.283	1.64e-06
gene-83022	2.32e-11	-0.258056	0.343	0.413	1.68e-06
gene-61104	2.62e-11	-0.316436	0.456	0.517	1.9e-06
gene-76245	2.96e-11	-0.319926	0.226	0.295	2.15e-06
gene-29726	2.97e-11	0.263501	0.318	0.25	2.16e-06
gene-75288	3.06e-11	-0.285449	0.226	0.295	2.22e-06
gene-80072	3.06e-11	-0.373002	0.223	0.288	2.22e-06
gene-53093	3.84e-11	0.296129	0.374	0.306	2.78e-06
gene-73325	4.62e-11	-0.293271	0.336	0.407	3.35e-06
gene-67939	5.07e-11	0.262959	0.322	0.256	3.67e-06
gene-71097	5.1e-11	-0.282755	0.298	0.365	3.7e-06
gene-42220	7.15e-11	0.300218	0.421	0.355	5.19e-06
gene-33924	8.4e-11	-0.275652	0.229	0.297	6.09e-06
gene-42278	1.22e-10	0.289152	0.347	0.279	8.85e-06
gene-49142	1.28e-10	-0.288288	0.194	0.258	9.27e-06
gene-17835	1.43e-10	-0.3369	0.287	0.351	1.03e-05
gene-17236	1.68e-10	0.294565	0.486	0.427	1.22e-05
gene-62767	1.72e-10	-0.355404	0.333	0.395	1.24e-05
gene-81185	1.75e-10	0.266585	0.253	0.194	1.27e-05
gene-27814	1.99e-10	-0.259079	0.283	0.346	1.44e-05
gene-9000	2.18e-10	-0.447079	0.191	0.251	1.58e-05
gene-64554	2.24e-10	-0.407433	0.224	0.285	1.63e-05
gene-39578	2.97e-10	0.335243	0.391	0.33	2.15e-05
gene-2471	3.5e-10	0.27144	0.349	0.285	2.54e-05
gene-6327	3.59e-10	-0.256991	0.207	0.272	2.6e-05
gene-2713	3.78e-10	-0.361774	0.197	0.261	2.74e-05
gene-68230	5.87e-10	0.273632	0.364	0.302	4.26e-05
gene-53880	6.17e-10	-0.263409	0.365	0.429	4.48e-05
gene-34177	6.77e-10	-0.271329	0.361	0.425	4.91e-05
gene-18609	7.68e-10	-0.347611	0.298	0.36	5.57e-05
gene-56200	9.46e-10	-0.349108	0.278	0.332	6.86e-05
gene-18577	1e-09	0.493473	0.433	0.39	7.29e-05
gene-16410	1.1e-09	-0.262207	0.254	0.316	7.99e-05
gene-74250	1.11e-09	-0.290872	0.319	0.378	8.07e-05
gene-30897	1.12e-09	-0.289243	0.222	0.283	8.15e-05
gene-22336	1.2e-09	0.640765	0.336	0.283	8.74e-05
gene-13300	1.42e-09	-0.360917	0.237	0.294	0.000103063
gene-75593	1.5e-09	0.283678	0.32	0.26	0.000108722
gene-21913	1.84e-09	0.25132	0.315	0.254	0.00013383
gene-66898	2.02e-09	-0.457056	0.288	0.343	0.00014656
gene-5721	2.09e-09	-0.449033	0.278	0.335	0.000151504
gene-85307	3.19e-09	-0.417075	0.46	0.499	0.000231244
gene-51343	3.22e-09	-0.272465	0.306	0.367	0.000233701
gene-27932	3.31e-09	0.260135	0.331	0.271	0.000240422
gene-83569	3.91e-09	-0.251858	0.365	0.424	0.000283765
gene-62264	4.95e-09	-0.276383	0.253	0.311	0.000359335
gene-49412	5.61e-09	0.250529	0.497	0.434	0.000406946
gene-8308	6.65e-09	-0.263453	0.232	0.287	0.000482671
gene-57352	1.34e-08	0.266435	0.349	0.29	0.000973396
gene-55016	1.39e-08	-0.488111	0.219	0.274	0.00100592
gene-35090	1.49e-08	0.323418	0.259	0.207	0.00108038
gene-75782	1.74e-08	-0.373536	0.331	0.383	0.0012623
gene-34613	2.29e-08	-0.271993	0.254	0.311	0.00166151
gene-81586	2.47e-08	-0.300288	0.201	0.257	0.00179056
gene-52988	3.58e-08	0.260947	0.539	0.489	0.00259947
gene-82239	3.61e-08	0.272631	0.437	0.382	0.00262252
gene-9594	3.7e-08	-0.355407	0.254	0.305	0.00268305
gene-20471	6.09e-08	-0.574688	0.217	0.267	0.00442162
gene-57025	8.07e-08	0.27151	0.363	0.308	0.0058553
gene-32553	1.17e-07	0.289696	0.31	0.257	0.00850357
gene-10277	1.18e-07	0.283155	0.402	0.348	0.00852643
gene-60891	1.4e-07	-0.372256	0.705	0.723	0.0101445
gene-49682	4.38e-07	-0.254132	0.24	0.29	0.0318104
gene-1390	6.82e-07	-0.269407	0.264	0.31	0.049459
gene-51684	1.06e-06	0.251277	0.379	0.325	0.0772406
gene-3134	1.08e-06	-0.29137	0.225	0.274	0.0782526
gene-56673	2.08e-06	-0.329527	0.328	0.365	0.150724
gene-2987	2.45e-06	0.310489	0.446	0.411	0.177667
gene-19789	3.11e-06	0.315314	0.669	0.656	0.225946
gene-38480	4.83e-06	-0.256682	0.231	0.273	0.350456
gene-48604	6.23e-06	-0.261868	0.441	0.476	0.451924
gene-48258	1.1e-05	-0.345427	0.367	0.4	0.79677
gene-36493	2.98e-05	-0.314555	0.76	0.754	1
gene-33357	2.99e-05	0.270187	0.47	0.44	1
gene-79451	5.33e-05	0.282047	0.421	0.382	1
gene-2726	8.54e-05	-0.251773	0.269	0.305	1
gene-63814	0.000187846	-0.302203	0.259	0.291	1
gene-5748	0.000539878	-0.297803	0.219	0.251	1
gene-39116	0.00103498	-0.327228	0.443	0.464	1
gene-35871	0.00134905	0.308636	0.521	0.513	1
gene-28104	0.00147888	-0.269277	0.379	0.399	1
gene-66159	0.00195817	-0.546183	0.303	0.329	1
gene-41110	0.00225846	-0.263897	0.237	0.26	1
gene-43865	0.0138114	-0.4592	0.368	0.371	1
gene-48372	0.107028	-0.252314	0.296	0.307	1
gene-26630	0.226733	-0.483479	0.35	0.355	1
