# Supplementary material for: Single-cell landscape of long and short glandular trichomes in Nicotiana tabacum leaves
Source: iScience. 2024 Aug 3;27(9):110650. doi: 10.1016/j.isci.2024.110650 (PMC11382123; doi:10.1016/j.isci.2024.110650)
Supplement: Table S6. SGTs-specific genes, related to Figure 2 [file mmc6.xlsx]

## Sheet: TableS6
TableS6	A list of genes specifically expressed in SGTs.
	p_val	avg_log2FC	pct.1	pct.2	p_val_adj
gene-2261	0	1.72658	0.3	0.034	0
gene-2713	0	3.27983	0.72	0.252	0
gene-2942	0	2.38403	0.341	0.007	0
gene-3792	0	1.1994	0.253	0.021	0
gene-5876	0	3.07137	0.441	0.01	0
gene-5962	0	1.35833	0.277	0.03	0
gene-7135	0	1.71161	0.265	0.009	0
gene-9161	0	2.11708	0.344	0.006	0
gene-11238	0	1.90835	0.3	0.01	0
gene-14321	0	3.2621	0.558	0.044	0
gene-18576	0	2.17478	0.449	0.021	0
gene-21269	0	1.78717	0.386	0.053	0
gene-24675	0	4.00136	0.59	0.044	0
gene-35261	0	3.45294	0.573	0.027	0
gene-39896	0	2.874	0.495	0.025	0
gene-47999	0	1.49491	0.28	0.002	0
gene-48628	0	2.40228	0.394	0.015	0
gene-50725	0	4.46294	0.835	0.085	0
gene-51095	0	1.50248	0.251	0.024	0
gene-61851	0	2.20402	0.33	0.004	0
gene-67244	0	4.25869	0.873	0.181	0
gene-67247	0	2.93125	0.41	0.005	0
gene-67997	0	1.62311	0.253	0.004	0
gene-71144	0	3.10951	0.629	0.071	0
gene-71145	0	4.6723	0.877	0.079	0
gene-76112	0	3.29562	0.515	0.029	0
gene-79862	0	1.51499	0.253	0.006	0
gene-80768	0	3.56939	0.586	0.036	0
gene-2634	1.88e-280	1.9997	0.429	0.084	1.36e-275
gene-7222	1.26e-266	1.53014	0.286	0.039	9.11e-262
gene-51803	7.19e-262	1.75082	0.415	0.081	5.22e-257
gene-29999	3.55e-254	1.77477	0.387	0.074	2.57e-249
gene-29464	5.96e-252	1.50815	0.339	0.057	4.33e-247
gene-13650	5.03e-249	1.5061	0.29	0.043	3.65e-244
gene-7114	9.07e-240	1.38608	0.28	0.041	6.58e-235
gene-74279	1.6e-232	1.24405	0.259	0.036	1.16e-227
gene-47717	5.18e-231	1.7217	0.252	0.034	3.76e-226
gene-30003	5.03e-218	1.22154	0.256	0.037	3.65e-213
gene-44782	6.5e-186	1.58734	0.346	0.075	4.72e-181
gene-20425	1.76e-170	1.31638	0.294	0.06	1.28e-165
gene-56342	6.41e-156	1.22311	0.277	0.056	4.65e-151
gene-14359	2.11e-138	1.29869	0.284	0.065	1.53e-133
gene-47063	4.55e-121	1.39412	0.27	0.066	3.3e-116
gene-1833	1.1e-110	1.3091	0.341	0.107	8e-106
gene-14599	3.96e-64	-0.982826	0.199	0.518	2.88e-59
gene-1320	8.52e-56	1.02026	0.295	0.121	6.18e-51
gene-4218	3.18e-53	1.14564	0.266	0.106	2.31e-48
gene-14709	1.73e-51	-1.02959	0.204	0.481	1.26e-46
gene-65895	4.66e-50	1.3026	0.392	0.213	3.38e-45
gene-47700	8.68e-46	-0.719633	0.216	0.492	6.3e-41
gene-66902	1.75e-39	-0.812493	0.257	0.51	1.27e-34
gene-5028	8.03e-38	0.981809	0.296	0.15	5.83e-33
gene-21031	1.6e-36	-0.719893	0.158	0.385	1.16e-31
gene-33924	5.54e-34	-0.674494	0.099	0.298	4.02e-29
gene-41675	2.77e-31	0.926186	0.252	0.126	2.01e-26
gene-29939	3.57e-31	0.875999	0.275	0.142	2.59e-26
gene-24130	3.78e-31	-0.516992	0.233	0.461	2.74e-26
gene-68831	1.92e-30	-0.543471	0.263	0.487	1.39e-25
gene-3748	3.19e-29	-0.505577	0.218	0.432	2.31e-24
gene-52508	6.18e-29	-0.932954	0.144	0.328	4.49e-24
gene-60324	1.06e-28	-0.462824	0.451	0.695	7.71e-24
gene-75405	2.97e-28	-0.568011	0.19	0.389	2.16e-23
gene-42425	9.54e-28	-0.649906	0.21	0.41	6.92e-23
gene-44548	1.32e-27	-0.618522	0.209	0.412	9.58e-23
gene-2253	6.59e-27	-0.553038	0.201	0.394	4.78e-22
gene-81612	1.19e-26	-0.58976	0.429	0.639	8.62e-22
gene-59556	1.66e-26	-0.469976	0.214	0.423	1.2e-21
gene-2982	2.95e-26	-0.567605	0.157	0.338	2.14e-21
gene-42946	5.83e-26	-0.578418	0.22	0.418	4.23e-21
gene-66847	9.96e-26	-0.397027	0.203	0.4	7.23e-21
gene-62756	2.37e-25	-0.47494	0.29	0.491	1.72e-20
gene-12918	3.71e-25	-0.443197	0.162	0.347	2.69e-20
gene-56243	4.94e-25	-1.03911	0.095	0.252	3.58e-20
gene-18690	9.02e-25	-0.536201	0.167	0.348	6.54e-20
gene-41641	1.03e-24	-0.581764	0.248	0.439	7.51e-20
gene-7680	4.15e-24	-0.525315	0.152	0.321	3.01e-19
gene-62109	6.89e-24	-0.429374	0.134	0.306	5e-19
gene-76637	1.03e-23	-0.505781	0.192	0.375	7.5e-19
gene-66991	1.67e-23	-0.445404	0.216	0.4	1.21e-18
gene-27919	3.35e-23	-0.418577	0.227	0.417	2.43e-18
gene-43358	4.19e-23	-0.445432	0.191	0.373	3.04e-18
gene-68773	5.37e-23	-0.690888	0.159	0.328	3.9e-18
gene-6262	8.32e-23	-0.493019	0.404	0.604	6.04e-18
gene-58311	8.91e-23	0.797229	0.275	0.158	6.47e-18
gene-182	1.13e-22	-0.387483	0.27	0.464	8.17e-18
gene-27814	1.41e-22	-0.38742	0.17	0.346	1.02e-17
gene-4136	1.84e-22	-0.678103	0.142	0.305	1.33e-17
gene-82075	2.49e-22	-0.528459	0.229	0.409	1.8e-17
gene-80396	3.12e-22	-0.717942	0.187	0.357	2.27e-17
gene-21029	3.18e-22	-0.41192	0.099	0.252	2.31e-17
gene-63953	4.14e-22	-0.602013	0.125	0.283	3e-17
gene-44542	4.54e-22	-0.434451	0.208	0.381	3.3e-17
gene-3955	5.32e-22	-0.470869	0.446	0.634	3.86e-17
gene-61506	5.32e-22	-0.800026	0.229	0.398	3.86e-17
gene-3965	6.01e-22	-0.504767	0.458	0.656	4.36e-17
gene-78848	8.92e-22	-0.63032	0.251	0.432	6.47e-17
gene-81586	8.96e-22	-0.589552	0.108	0.257	6.5e-17
gene-14555	1.02e-21	-0.655201	0.137	0.292	7.37e-17
gene-2556	1.86e-21	-0.394404	0.124	0.281	1.35e-16
gene-85431	2.5e-21	-0.483417	0.13	0.288	1.82e-16
gene-30638	4.56e-21	-0.604355	0.159	0.316	3.31e-16
gene-22553	5.03e-21	0.939951	0.453	0.359	3.65e-16
gene-30064	6.7e-21	-0.425293	0.2	0.377	4.86e-16
gene-23937	1.18e-20	-0.388232	0.175	0.342	8.59e-16
gene-41110	1.19e-20	-0.504204	0.11	0.262	8.62e-16
gene-20424	1.78e-20	0.772162	0.319	0.204	1.29e-15
gene-62150	1.81e-20	-0.396717	0.403	0.61	1.31e-15
gene-26030	2.58e-20	-0.494113	0.19	0.352	1.87e-15
gene-10918	5.18e-20	-0.398807	0.189	0.352	3.76e-15
gene-9662	5.62e-20	0.83344	0.349	0.241	4.08e-15
gene-6263	6.25e-20	-0.46564	0.394	0.591	4.53e-15
gene-32701	6.83e-20	-0.289096	0.184	0.347	4.96e-15
gene-22341	9.26e-20	-0.42329	0.12	0.266	6.72e-15
gene-69952	1.01e-19	-0.670033	0.206	0.362	7.32e-15
gene-19355	1.56e-19	-0.529574	0.123	0.265	1.13e-14
gene-37125	1.91e-19	-0.349997	0.116	0.264	1.38e-14
gene-30650	2.08e-19	-0.383138	0.268	0.441	1.51e-14
gene-48638	2.16e-19	-0.63346	0.135	0.279	1.57e-14
gene-69274	2.24e-19	-0.518889	0.237	0.402	1.63e-14
gene-4775	2.8e-19	-0.377968	0.143	0.291	2.03e-14
gene-1020	3.59e-19	-0.359655	0.113	0.254	2.6e-14
gene-59667	4.72e-19	-0.403436	0.129	0.276	3.42e-14
gene-80719	5.22e-19	-0.33768	0.178	0.335	3.79e-14
gene-49145	5.24e-19	-0.341198	0.184	0.343	3.8e-14
gene-11902	5.5e-19	-0.302103	0.316	0.507	3.99e-14
gene-54713	7.02e-19	-0.8326	0.276	0.429	5.09e-14
gene-18680	7.79e-19	-0.522747	0.343	0.517	5.65e-14
gene-36743	9.25e-19	-0.434218	0.127	0.266	6.71e-14
gene-18942	1.1e-18	-0.610718	0.129	0.266	7.98e-14
gene-48372	1.17e-18	-0.597875	0.157	0.309	8.5e-14
gene-30022	1.74e-18	-0.386554	0.123	0.262	1.26e-13
gene-55675	1.74e-18	-0.416471	0.201	0.357	1.26e-13
gene-36782	1.96e-18	-0.47165	0.158	0.306	1.43e-13
gene-63794	2.21e-18	-0.386169	0.142	0.287	1.6e-13
gene-62807	2.43e-18	-0.64904	0.13	0.269	1.77e-13
gene-42889	3.01e-18	-0.365473	0.199	0.356	2.19e-13
gene-19520	3.35e-18	-0.589491	0.181	0.33	2.43e-13
gene-75089	3.44e-18	-0.316841	0.118	0.259	2.5e-13
gene-39273	3.89e-18	-0.303129	0.184	0.344	2.82e-13
gene-58573	5.38e-18	-0.372441	0.454	0.644	3.91e-13
gene-590	5.65e-18	-0.351487	0.377	0.562	4.1e-13
gene-39692	6.68e-18	-0.386143	0.157	0.302	4.84e-13
gene-13287	6.78e-18	-0.37878	0.335	0.518	4.92e-13
gene-53499	6.84e-18	-0.377055	0.127	0.264	4.96e-13
gene-16605	7.52e-18	-0.272868	0.127	0.267	5.46e-13
gene-78298	8.97e-18	-0.372454	0.159	0.308	6.51e-13
gene-10561	9.44e-18	-0.347062	0.144	0.289	6.85e-13
gene-33357	9.95e-18	-0.323354	0.27	0.444	7.22e-13
gene-65172	1.03e-17	-0.432418	0.228	0.383	7.51e-13
gene-6264	1.15e-17	-0.348103	0.347	0.53	8.36e-13
gene-58638	1.23e-17	-0.36983	0.129	0.267	8.93e-13
gene-20208	1.25e-17	-0.361743	0.165	0.31	9.09e-13
gene-71010	1.34e-17	-0.396558	0.149	0.292	9.72e-13
gene-29224	1.34e-17	0.831511	0.254	0.158	9.74e-13
gene-48497	1.45e-17	-1.12182	0.187	0.322	1.05e-12
gene-70876	1.76e-17	-0.365489	0.17	0.318	1.27e-12
gene-44559	1.78e-17	-0.348561	0.152	0.296	1.29e-12
gene-21587	2.03e-17	-0.330081	0.146	0.287	1.47e-12
gene-79476	2.09e-17	-0.395176	0.12	0.255	1.52e-12
gene-8584	2.2e-17	-0.424558	0.156	0.299	1.6e-12
gene-18740	3.17e-17	-0.371096	0.241	0.408	2.3e-12
gene-17809	3.19e-17	-0.268227	0.137	0.276	2.32e-12
gene-10886	4.64e-17	-0.273748	0.762	0.888	3.37e-12
gene-49281	4.77e-17	-0.337877	0.122	0.255	3.46e-12
gene-67176	5.56e-17	0.852547	0.309	0.211	4.04e-12
gene-13276	5.84e-17	-0.330371	0.32	0.499	4.24e-12
gene-52760	6.5e-17	-0.344419	0.178	0.325	4.71e-12
gene-41759	6.73e-17	-0.340787	0.123	0.253	4.88e-12
gene-6041	7.3e-17	-0.399818	0.13	0.265	5.3e-12
gene-38772	7.94e-17	-0.453233	0.13	0.262	5.76e-12
gene-71902	1.06e-16	-0.323304	0.176	0.325	7.66e-12
gene-3442	1.41e-16	-0.42091	0.134	0.264	1.02e-11
gene-6327	1.51e-16	-0.338913	0.141	0.272	1.1e-11
gene-68512	1.52e-16	-0.478753	0.334	0.503	1.1e-11
gene-32278	1.62e-16	-0.392331	0.134	0.267	1.18e-11
gene-36638	1.9e-16	-0.500522	0.175	0.312	1.38e-11
gene-66867	3.95e-16	-0.350728	0.335	0.504	2.87e-11
gene-48608	4.1e-16	-0.255996	0.161	0.305	2.98e-11
gene-34447	4.56e-16	-0.365918	0.124	0.251	3.31e-11
gene-26384	5.12e-16	-0.386039	0.199	0.34	3.71e-11
gene-9728	5.24e-16	-0.49422	0.484	0.655	3.8e-11
gene-37164	5.31e-16	-0.390751	0.201	0.35	3.85e-11
gene-34177	5.41e-16	-0.285377	0.259	0.426	3.93e-11
gene-35394	5.6e-16	-0.312555	0.199	0.345	4.06e-11
gene-32683	6.39e-16	-0.51385	0.17	0.303	4.64e-11
gene-76907	6.53e-16	-0.284506	0.224	0.381	4.74e-11
gene-75991	7.51e-16	-0.558058	0.182	0.316	5.45e-11
gene-77760	1.23e-15	-0.433142	0.138	0.263	8.92e-11
gene-8507	1.58e-15	-0.365256	0.267	0.426	1.14e-10
gene-26440	2.32e-15	-0.278519	0.138	0.271	1.68e-10
gene-76245	2.82e-15	-0.356142	0.159	0.295	2.04e-10
gene-82674	2.82e-15	-0.374382	0.182	0.318	2.04e-10
gene-21678	3.17e-15	-0.382598	0.129	0.253	2.3e-10
gene-31935	3.29e-15	-0.346216	0.159	0.292	2.38e-10
gene-37497	4.37e-15	-0.372372	0.191	0.334	3.17e-10
gene-75629	5.05e-15	-0.341162	0.149	0.277	3.66e-10
gene-48243	6.84e-15	-0.294165	0.305	0.467	4.96e-10
gene-72399	8.46e-15	-0.303268	0.47	0.647	6.13e-10
gene-42730	9.63e-15	-0.29756	0.154	0.282	6.98e-10
gene-7839	9.91e-15	-0.416044	0.134	0.254	7.19e-10
gene-34613	1.05e-14	-0.364171	0.176	0.311	7.65e-10
gene-53131	1.19e-14	-0.329382	0.157	0.286	8.67e-10
gene-39863	1.44e-14	-0.259099	0.261	0.417	1.05e-09
gene-50353	1.67e-14	-0.700286	0.235	0.365	1.21e-09
gene-80849	1.93e-14	-0.251102	0.218	0.363	1.4e-09
gene-80072	2.11e-14	-0.372963	0.161	0.288	1.53e-09
gene-49882	2.3e-14	-0.251086	0.149	0.278	1.67e-09
gene-70806	2.36e-14	0.736164	0.265	0.179	1.71e-09
gene-80558	2.54e-14	-0.388395	0.156	0.282	1.85e-09
gene-14276	3.69e-14	-0.325404	0.157	0.288	2.68e-09
gene-64976	3.77e-14	0.621264	0.273	0.181	2.74e-09
gene-82301	4.03e-14	-0.369421	0.149	0.272	2.92e-09
gene-28873	4.17e-14	-0.320139	0.153	0.279	3.03e-09
gene-80943	6.03e-14	-0.349244	0.248	0.389	4.37e-09
gene-59355	6.97e-14	-0.258309	0.152	0.28	5.06e-09
gene-38668	7.03e-14	-0.274755	0.234	0.376	5.1e-09
gene-3578	1.12e-13	-0.371016	0.282	0.424	8.13e-09
gene-40118	1.31e-13	-0.266313	0.305	0.461	9.48e-09
gene-51343	1.36e-13	-0.281795	0.222	0.367	9.84e-09
gene-74307	1.4e-13	-0.272494	0.425	0.586	1.01e-08
gene-20149	1.72e-13	-0.568611	0.165	0.28	1.25e-08
gene-42039	2.61e-13	-0.369121	0.139	0.251	1.89e-08
gene-34670	2.85e-13	-0.468402	0.141	0.253	2.06e-08
gene-10226	3.51e-13	-0.276596	0.133	0.25	2.55e-08
gene-73112	3.52e-13	-0.266761	0.176	0.3	2.55e-08
gene-39461	3.53e-13	-0.256081	0.172	0.298	2.56e-08
gene-3971	4.03e-13	-0.312222	0.273	0.414	2.93e-08
gene-63789	4.36e-13	-0.296154	0.17	0.291	3.16e-08
gene-431	5.29e-13	-0.410132	0.3	0.437	3.84e-08
gene-28000	6.72e-13	-0.285014	0.153	0.272	4.88e-08
gene-35872	8.55e-13	0.422475	0.978	0.986	6.2e-08
gene-56673	8.78e-13	-0.294296	0.229	0.366	6.37e-08
gene-41089	9.64e-13	-0.281093	0.161	0.277	6.99e-08
gene-11844	1.11e-12	-0.425482	0.187	0.304	8.07e-08
gene-75654	1.2e-12	-0.280465	0.163	0.277	8.71e-08
gene-50117	1.23e-12	-0.874283	0.347	0.475	8.91e-08
gene-1093	1.24e-12	-0.307025	0.162	0.279	9e-08
gene-55470	1.29e-12	-0.255881	0.138	0.251	9.38e-08
gene-70854	1.48e-12	-0.321656	0.17	0.289	1.08e-07
gene-25084	1.76e-12	-0.531283	0.157	0.268	1.28e-07
gene-73283	1.9e-12	-0.910365	0.332	0.453	1.38e-07
gene-67228	2.16e-12	-0.276343	0.159	0.276	1.57e-07
gene-6052	2.56e-12	-0.287581	0.158	0.275	1.86e-07
gene-68223	2.63e-12	0.577324	0.272	0.189	1.91e-07
gene-40342	4.36e-12	-0.373919	0.146	0.255	3.16e-07
gene-6265	4.54e-12	-0.269869	0.504	0.669	3.29e-07
gene-14782	5.79e-12	-0.283331	0.143	0.253	4.2e-07
gene-15059	6.64e-12	-0.509529	0.3	0.424	4.81e-07
gene-13016	7.84e-12	-0.262282	0.148	0.258	5.69e-07
gene-66516	8.07e-12	-0.282001	0.163	0.276	5.85e-07
gene-49412	9.01e-12	-0.259738	0.292	0.438	6.54e-07
gene-49656	1.09e-11	-0.283694	0.144	0.251	7.88e-07
gene-6817	1.12e-11	-0.275454	0.371	0.529	8.11e-07
gene-41292	1.32e-11	-0.359659	0.171	0.282	9.6e-07
gene-81137	1.43e-11	-0.256213	0.146	0.252	1.04e-06
gene-63814	1.57e-11	-0.430558	0.18	0.291	1.14e-06
gene-27336	2.15e-11	-0.322666	0.206	0.325	1.56e-06
gene-17581	2.24e-11	-0.30862	0.263	0.391	1.63e-06
gene-78973	2.8e-11	0.65713	0.259	0.183	2.03e-06
gene-12069	3.27e-11	-0.308634	0.156	0.261	2.37e-06
gene-48258	4.65e-11	-0.327897	0.275	0.4	3.38e-06
gene-38480	6.96e-11	-0.286855	0.166	0.274	5.05e-06
gene-11802	8.41e-11	-0.304316	0.18	0.292	6.1e-06
gene-35754	1.4e-10	-0.258785	0.18	0.29	1.01e-05
gene-28846	1.67e-10	-0.395765	0.176	0.28	1.21e-05
gene-76688	1.93e-10	-0.258926	0.152	0.253	1.4e-05
gene-59395	5.41e-10	0.683296	0.429	0.375	3.93e-05
gene-30739	5.72e-10	-0.325002	0.186	0.29	4.15e-05
gene-63684	6.01e-10	0.740437	0.253	0.182	4.36e-05
gene-8136	6.81e-10	-0.253991	0.168	0.272	4.94e-05
gene-25017	7.68e-10	-0.268877	0.311	0.43	5.57e-05
gene-27918	8.99e-10	-0.689752	0.367	0.481	6.52e-05
gene-10418	9.49e-10	-0.418997	0.259	0.374	6.88e-05
gene-18867	1.08e-09	-0.261944	0.151	0.252	7.8e-05
gene-35090	1.76e-09	0.54965	0.273	0.208	0.000127904
gene-2726	5.35e-09	-0.260009	0.203	0.305	0.000387952
gene-45967	7.5e-09	-0.265776	0.347	0.465	0.000544282
gene-77933	9.75e-09	-0.337219	0.27	0.378	0.000707148
gene-35070	1.16e-08	-0.41382	0.305	0.414	0.000844978
gene-50122	2.06e-08	0.395572	0.378	0.308	0.00149166
gene-56150	2.64e-08	0.664822	0.32	0.261	0.00191399
gene-72729	3.51e-08	-0.276718	0.187	0.279	0.00254636
gene-9000	3.6e-08	-0.28871	0.161	0.251	0.00261527
gene-49144	4.18e-08	-0.284184	0.294	0.397	0.00303202
gene-28104	7.5e-08	-0.342118	0.3	0.4	0.00544192
gene-66894	1.65e-07	-0.374916	0.186	0.27	0.011979
gene-21535	5.72e-07	0.660509	0.301	0.254	0.0415099
gene-5721	5.86e-07	-0.274951	0.242	0.334	0.0425084
gene-83872	6.99e-07	-0.656473	0.286	0.359	0.0507236
gene-74449	7.96e-07	-0.259037	0.304	0.409	0.0577677
gene-64031	9.93e-07	-0.304621	0.21	0.291	0.0720077
gene-79966	1.33e-06	-0.269038	0.237	0.326	0.0966753
gene-40464	2.43e-06	0.451741	0.259	0.207	0.176221
gene-180	3.2e-06	-0.347179	0.406	0.517	0.23224
gene-17104	3.85e-06	0.431805	0.384	0.335	0.279303
gene-24307	3.93e-06	-0.659488	0.29	0.372	0.284998
gene-76192	6.07e-06	-0.28042	0.405	0.516	0.440217
gene-78534	6.48e-06	0.444593	0.256	0.206	0.470064
gene-14457	9.45e-06	0.528961	0.465	0.45	0.685345
gene-29182	1.29e-05	0.428922	0.518	0.5	0.937304
gene-67899	1.43e-05	-0.291138	0.257	0.337	1
gene-36872	1.54e-05	-0.364803	0.253	0.33	1
gene-55016	1.54e-05	-0.366242	0.201	0.273	1
gene-85174	3.13e-05	-0.490355	0.503	0.612	1
gene-18807	3.5e-05	0.695614	0.282	0.239	1
gene-18123	8.87e-05	-0.271646	0.234	0.302	1
gene-13300	0.000151103	0.424326	0.332	0.291	1
gene-77229	0.000163928	0.491858	0.432	0.424	1
gene-50132	0.000225182	0.590804	0.289	0.253	1
gene-29758	0.000291552	0.444448	0.265	0.227	1
gene-76718	0.000409209	0.519529	0.256	0.219	1
gene-26630	0.00045151	-0.475857	0.29	0.356	1
gene-51142	0.000452312	0.510952	0.263	0.228	1
gene-35079	0.000949447	0.458892	0.282	0.25	1
gene-80659	0.00133578	0.361879	0.254	0.222	1
gene-65806	0.00210451	0.401816	0.27	0.241	1
gene-73957	0.00232648	0.444753	0.295	0.267	1
gene-394	0.00430533	0.348213	0.604	0.659	1
gene-28045	0.00464516	0.31659	0.386	0.366	1
gene-46172	0.00526246	0.396524	0.301	0.283	1
gene-66159	0.0064779	-0.371398	0.276	0.329	1
gene-67649	0.00798057	0.57612	0.385	0.386	1
gene-62984	0.0120987	0.438803	0.32	0.303	1
gene-48522	0.0161652	0.426065	0.459	0.481	1
gene-31831	0.0236486	0.329512	0.315	0.299	1
gene-58405	0.0269749	0.466471	0.395	0.418	1
gene-19789	0.0299104	0.294554	0.608	0.657	1
gene-35344	0.0434062	0.375306	0.415	0.429	1
gene-35863	0.0485635	0.378758	0.362	0.362	1
gene-69348	0.0757131	0.314651	0.263	0.248	1
gene-9239	0.108559	0.365335	0.314	0.313	1
gene-41992	0.182446	0.261389	0.434	0.46	1
gene-36633	0.18566	0.265507	0.296	0.294	1
gene-32553	0.190789	0.442033	0.258	0.259	1
gene-71581	0.199173	0.286778	0.215	0.25	1
gene-45074	0.209138	0.513651	0.32	0.334	1
gene-83569	0.24145	0.267559	0.401	0.423	1
gene-35806	0.245372	0.297553	0.257	0.255	1
gene-42416	0.303769	0.332037	0.462	0.506	1
gene-27370	0.31809	0.306724	0.291	0.299	1
gene-45131	0.400111	0.255722	0.235	0.265	1
gene-62767	0.420791	0.258032	0.341	0.393	1
gene-39542	0.442535	0.289592	0.249	0.254	1
gene-53295	0.498259	0.326447	0.308	0.32	1
gene-7973	0.601194	0.293438	0.266	0.275	1
gene-67606	0.631992	0.294087	0.299	0.337	1
gene-32557	0.693835	0.295961	0.289	0.305	1
gene-52802	0.693954	0.409453	0.313	0.338	1
gene-44200	0.701072	0.286559	0.278	0.293	1
gene-35886	0.705102	0.269645	0.263	0.273	1
gene-21223	0.723962	0.263897	0.267	0.282	1
gene-28443	0.7454	0.261742	0.408	0.448	1
gene-18760	0.770753	0.272605	0.275	0.303	1
gene-64641	0.776953	0.357462	0.27	0.298	1
gene-17784	0.788957	0.28847	0.28	0.308	1
gene-51684	0.792922	0.254731	0.308	0.327	1
gene-17259	0.849784	0.279117	0.441	0.503	1
gene-30632	0.855915	0.345536	0.284	0.303	1
gene-19928	0.886774	0.280492	0.234	0.258	1
gene-22405	0.888035	0.353119	0.314	0.344	1
gene-79656	0.909154	0.301431	0.306	0.332	1
gene-63013	0.919037	-0.364313	0.324	0.33	1
gene-21263	0.980623	0.325411	0.292	0.319	1
gene-53862	0.989942	0.26559	0.246	0.263	1
gene-35342	0.996772	0.274969	0.366	0.402	1
