# Supplementary material for: Single-cell landscape of long and short glandular trichomes in Nicotiana tabacum leaves
Source: iScience. 2024 Aug 3;27(9):110650. doi: 10.1016/j.isci.2024.110650 (PMC11382123; doi:10.1016/j.isci.2024.110650)
Supplement: Table S7. LGTs branch-point differential genes, related to Figure 3 [file mmc7.xlsx]

## Sheet: TableS7
TableS7	A list of the differentially expressed genes and their gene ontology enrichment analysis results for branch point 1 in the developmental trajectory of LGTs.
gene	Cluster				ONTOLOGY	ID	Description	GeneRatio	BgRatio	pvalue	p.adjust	qvalue	geneID	Count	generatio	group
gene-51803	1			GO:0006720	BP	GO:0006720	isoprenoid metabolic process	17/87	396/18328	4.31e-12	2.32e-09	1.83e-09	gene_51803/gene_63422/gene_56342/gene_28845/gene_79525/gene_1027/gene_35521/gene_42840/gene_35192/gene_68565/gene_57432/gene_60844/gene_62603/gene_56268/gene_20686/gene_3721/gene_50659	17	0.195	C1
gene-63422	1			GO:0008299	BP	GO:0008299	isoprenoid biosynthetic process	14/87	290/18328	8.67e-11	2.33e-08	1.84e-08	gene_51803/gene_56342/gene_28845/gene_79525/gene_1027/gene_35521/gene_35192/gene_68565/gene_57432/gene_62603/gene_56268/gene_20686/gene_3721/gene_50659	14	0.161	C1
gene-56342	1			GO:0044550	BP	GO:0044550	secondary metabolite biosynthetic process	13/87	322/18328	3.8e-09	6.82e-07	5.39e-07	gene_63422/gene_4655/gene_1027/gene_2555/gene_42840/gene_57390/gene_34552/gene_67695/gene_77565/gene_58311/gene_47047/gene_58483/gene_20686	13	0.149	C1
gene-28845	1			GO:0006721	BP	GO:0006721	terpenoid metabolic process	13/87	344/18328	8.39e-09	9.03e-07	7.14e-07	gene_51803/gene_63422/gene_56342/gene_28845/gene_79525/gene_1027/gene_42840/gene_35192/gene_68565/gene_57432/gene_62603/gene_20686/gene_50659	13	0.149	C1
gene-80768	1			GO:0016705	MF	GO:0016705	oxidoreductase activity, acting on paired donors, with incorporation or reduction of molecular oxygen	9/82	270/15723	1.11e-05	0.000321	0.000272	gene_63422/gene_1027/gene_2555/gene_42840/gene_57390/gene_270/gene_47047/gene_20686/gene_78573	9	0.11	C1
gene-24307	2			GO:0016829	MF	GO:0016829	lyase activity	9/82	358/15723	0.000101	0.00132815	0.00112375	gene_51803/gene_56342/gene_79525/gene_42507/gene_35192/gene_83696/gene_68565/gene_54447/gene_77460	9	0.11	C1
gene-63013	2			GO:0004497	MF	GO:0004497	monooxygenase activity	8/82	207/15723	1.22e-05	0.000321134	0.000271712	gene_63422/gene_1027/gene_2555/gene_42840/gene_57390/gene_36887/gene_47047/gene_20686	8	0.098	C1
gene-65106	1			GO:0009411	BP	GO:0009411	response to UV	8/87	217/18328	8.89e-06	0.000266	0.00021	gene_69719/gene_270/gene_36887/gene_45893/gene_62465/gene_78573/gene_17521/gene_74625	8	0.092	C1
gene-51095	1			GO:0016114	BP	GO:0016114	terpenoid biosynthetic process	8/87	231/18328	1.4e-05	0.000397	0.000313	gene_28845/gene_1027/gene_35192/gene_68565/gene_57432/gene_62603/gene_20686/gene_50659	8	0.092	C1
gene-40464	1			GO:0006644	BP	GO:0006644	phospholipid metabolic process	8/87	343/18328	0.000224	0.00416	0.00329	gene_51803/gene_56342/gene_79525/gene_35521/gene_57432/gene_56268/gene_3721/gene_50659	8	0.092	C1
gene-74188	1			GO:1901615	BP	GO:1901615	organic hydroxy compound metabolic process	8/87	445/18328	0.00124	0.0158955	0.0125647	gene_74188/gene_2119/gene_8827/gene_72766/gene_36887/gene_60844/gene_17521/gene_74625	8	0.092	C1
gene-10705	1			GO:0006790	BP	GO:0006790	sulfur compound metabolic process	8/87	448/18328	0.00129505	0.0162032	0.0128078	gene_4655/gene_67987/gene_54447/gene_34552/gene_10182/gene_77168/gene_58483/gene_9801	8	0.092	C1
gene-80091	1			GO:0016835	MF	GO:0016835	carbon-oxygen lyase activity	7/82	142/15723	9.13e-06	0.000321134	0.000271712	gene_51803/gene_56342/gene_79525/gene_42507/gene_35192/gene_68565/gene_77460	7	0.085	C1
gene-62732	1			GO:0016709	MF	GO:0016709	oxidoreductase activity, acting on paired donors, with incorporation or reduction of molecular oxygen, NAD(P)H as one donor, and incorporation of one atom of oxygen	7/82	154/15723	1.55e-05	0.000349998	0.000296134	gene_63422/gene_1027/gene_2555/gene_42840/gene_57390/gene_47047/gene_20686	7	0.085	C1
gene-71226	1			GO:0016747	MF	GO:0016747	acyltransferase activity, transferring groups other than amino-acyl groups	7/82	303/15723	0.0010186	0.009467	0.00801006	gene_45883/gene_39203/gene_42505/gene_85171/gene_22702/gene_67695/gene_72684	7	0.085	C1
gene-44833	3			GO:0016746	MF	GO:0016746	acyltransferase activity	7/82	347/15723	0.00221	0.0184	0.0156	gene_45883/gene_39203/gene_42505/gene_85171/gene_22702/gene_67695/gene_72684	7	0.085	C1
gene-21951	1			GO:0005759	CC	GO:0005759	mitochondrial matrix	7/85	193/18719	2.78e-05	0.000239	0.000187	gene_45883/gene_72766/gene_57808/gene_72935/gene_72684/gene_76261/gene_11856	7	0.082	C1
gene-12333	2			GO:0010224	BP	GO:0010224	response to UV-B	7/87	107/18328	7.55e-07	4.06e-05	3.21e-05	gene_270/gene_36887/gene_45893/gene_62465/gene_78573/gene_17521/gene_74625	7	0.08	C1
gene-14024	3			GO:0048046	CC	GO:0048046	apoplast	6/85	398/18719	0.0095	0.0454	0.0356	gene_24164/gene_67987/gene_42617/gene_68479/gene_74223/gene_64976	6	0.071	C1
gene-75530	1			GO:0009081	BP	GO:0009081	branched-chain amino acid metabolic process	6/87	51/18328	1.46e-07	1.12e-05	8.86e-06	gene_42507/gene_83696/gene_57808/gene_11114/gene_72935/gene_76261	6	0.069	C1
gene-10324	1			GO:0006081	BP	GO:0006081	cellular aldehyde metabolic process	6/87	86/18328	3.33e-06	0.000112059	8.86e-05	gene_35521/gene_57432/gene_72766/gene_56268/gene_3721/gene_50659	6	0.069	C1
gene-66894	1			GO:0006090	BP	GO:0006090	pyruvate metabolic process	6/87	96/18328	6.33e-06	0.000200234	0.000158275	gene_35521/gene_57432/gene_56268/gene_11856/gene_3721/gene_50659	6	0.069	C1
gene-4655	1			GO:0009813	BP	GO:0009813	flavonoid biosynthetic process	6/87	126/18328	3e-05	0.000701931	0.000554843	gene_42505/gene_270/gene_45893/gene_78573/gene_17521/gene_74625	6	0.069	C1
gene-75531	1			GO:0009744	BP	GO:0009744	response to sucrose	6/87	175/18328	0.000185	0.00369	0.00292	gene_45883/gene_57808/gene_72935/gene_72684/gene_57353/gene_76261	6	0.069	C1
gene-62123	1			GO:0034285	BP	GO:0034285	response to disaccharide	6/87	175/18328	0.000185239	0.00369106	0.0029176	gene_45883/gene_57808/gene_72935/gene_72684/gene_57353/gene_76261	6	0.069	C1
gene-54713	2			GO:0009812	BP	GO:0009812	flavonoid metabolic process	6/87	177/18328	0.000197	0.00379	0.00299	gene_42505/gene_270/gene_45893/gene_78573/gene_17521/gene_74625	6	0.069	C1
gene-36872	2			GO:1901617	BP	GO:1901617	organic hydroxy compound biosynthetic process	6/87	237/18328	0.000926	0.0138	0.0109	gene_2119/gene_8827/gene_72766/gene_36887/gene_17521/gene_74625	6	0.069	C1
gene-69952	2			GO:0009642	BP	GO:0009642	response to light intensity	6/87	261/18328	0.00152	0.0177521	0.0140322	gene_45883/gene_57808/gene_72935/gene_62465/gene_72684/gene_76261	6	0.069	C1
gene-79525	1			GO:0009743	BP	GO:0009743	response to carbohydrate	6/87	318/18328	0.00405161	0.0369452	0.0292034	gene_45883/gene_57808/gene_72935/gene_72684/gene_57353/gene_76261	6	0.069	C1
gene-28748	1			GO:0072330	BP	GO:0072330	monocarboxylic acid biosynthetic process	6/87	340/18328	0.00559144	0.0485192	0.0383521	gene_57202/gene_77460/gene_8827/gene_85171/gene_72935/gene_58311	6	0.069	C1
gene-74391	2			GO:0010334	MF	GO:0010334	sesquiterpene synthase activity	5/82	32/15723	6.15e-07	6.66e-05	5.63e-05	gene_51803/gene_56342/gene_79525/gene_35192/gene_68565	5	0.061	C1
gene-84666	1			GO:0010333	MF	GO:0010333	terpene synthase activity	5/82	34/15723	8.43e-07	6.66e-05	5.63e-05	gene_51803/gene_56342/gene_79525/gene_35192/gene_68565	5	0.061	C1
gene-20149	2			GO:0016838	MF	GO:0016838	carbon-oxygen lyase activity, acting on phosphates	5/82	44/15723	3.16e-06	0.000166294	0.000140702	gene_51803/gene_56342/gene_79525/gene_35192/gene_68565	5	0.061	C1
gene-2119	1			GO:0005507	MF	GO:0005507	copper ion binding	5/82	208/15723	0.00462137	0.0331898	0.028082	gene_42507/gene_24164/gene_18976/gene_37909/gene_40236	5	0.061	C1
gene-56243	2			GO:0098798	CC	GO:0098798	mitochondrial protein-containing complex	5/85	197/18719	0.00203718	0.0125141	0.00980298	gene_45883/gene_57808/gene_72935/gene_72684/gene_76261	5	0.059	C1
gene-40017	1			GO:0043617	BP	GO:0043617	cellular response to sucrose starvation	5/87	15/18328	6.21e-09	8.35e-07	6.6e-07	gene_45883/gene_57808/gene_72935/gene_72684/gene_76261	5	0.057	C1
gene-54537	1			GO:0019288	BP	GO:0019288	isopentenyl diphosphate biosynthetic process, methylerythritol 4-phosphate pathway	5/87	19/18328	2.37e-08	2.12e-06	1.68e-06	gene_35521/gene_57432/gene_56268/gene_3721/gene_50659	5	0.057	C1
gene-65892	2			GO:0051761	BP	GO:0051761	sesquiterpene metabolic process	5/87	32/18328	3.91e-07	2.33e-05	1.85e-05	gene_51803/gene_56342/gene_79525/gene_35192/gene_68565	5	0.057	C1
gene-16769	1			GO:0051762	BP	GO:0051762	sesquiterpene biosynthetic process	5/87	32/18328	3.91e-07	2.33e-05	1.85e-05	gene_51803/gene_56342/gene_79525/gene_35192/gene_68565	5	0.057	C1
gene-52508	2			GO:0046246	BP	GO:0046246	terpene biosynthetic process	5/87	38/18328	9.52e-07	4.5e-05	3.56e-05	gene_51803/gene_56342/gene_79525/gene_35192/gene_68565	5	0.057	C1
gene-42507	1			GO:0009240	BP	GO:0009240	isopentenyl diphosphate biosynthetic process	5/87	39/18328	1.09e-06	4.5e-05	3.56e-05	gene_35521/gene_57432/gene_56268/gene_3721/gene_50659	5	0.057	C1
gene-68767	1			GO:0046490	BP	GO:0046490	isopentenyl diphosphate metabolic process	5/87	39/18328	1.09e-06	4.5e-05	3.56e-05	gene_35521/gene_57432/gene_56268/gene_3721/gene_50659	5	0.057	C1
gene-24164	1			GO:0019682	BP	GO:0019682	glyceraldehyde-3-phosphate metabolic process	5/87	46/18328	2.52e-06	9.7e-05	7.66e-05	gene_35521/gene_57432/gene_56268/gene_3721/gene_50659	5	0.057	C1
gene-1027	1			GO:0042214	BP	GO:0042214	terpene metabolic process	5/87	47/18328	2.81e-06	0.000100899	7.98e-05	gene_51803/gene_56342/gene_79525/gene_35192/gene_68565	5	0.057	C1
gene-61308	1			GO:0009646	BP	GO:0009646	response to absence of light	5/87	71/18328	2.18e-05	0.000534004	0.000422104	gene_45883/gene_57808/gene_72935/gene_72684/gene_76261	5	0.057	C1
gene-62589	1			GO:0009404	BP	GO:0009404	toxin metabolic process	5/87	109/18328	0.000170138	0.00366136	0.00289413	gene_1027/gene_67987/gene_77565/gene_20686/gene_9801	5	0.057	C1
gene-51559	1			GO:0006633	BP	GO:0006633	fatty acid biosynthetic process	5/87	157/18328	0.000908693	0.0138444	0.0109434	gene_57202/gene_77460/gene_8827/gene_85171/gene_58311	5	0.057	C1
gene-66159	2			GO:0080167	BP	GO:0080167	response to karrikin	5/87	164/18328	0.00110434	0.0148534	0.0117409	gene_80768/gene_67987/gene_45893/gene_62465/gene_9801	5	0.057	C1
gene-35521	1			GO:0009698	BP	GO:0009698	phenylpropanoid metabolic process	5/87	168/18328	0.00122929	0.0158955	0.0125647	gene_34552/gene_67695/gene_58311/gene_58483/gene_51202	5	0.057	C1
gene-71144	1			GO:0008654	BP	GO:0008654	phospholipid biosynthetic process	5/87	178/18328	0.00158726	0.0177905	0.0140625	gene_35521/gene_57432/gene_56268/gene_3721/gene_50659	5	0.057	C1
gene-2555	1			GO:0016101	BP	GO:0016101	diterpenoid metabolic process	5/87	178/18328	0.00159	0.0177905	0.0140625	gene_63422/gene_28845/gene_1027/gene_42840/gene_20686	5	0.057	C1
gene-80082	1			GO:0051536	MF	GO:0051536	iron-sulfur cluster binding	4/82	83/15723	0.000924	0.00911994	0.00771641	gene_35521/gene_56268/gene_3721/gene_10360	4	0.049	C1
gene-22568	2			GO:0051540	MF	GO:0051540	metal cluster binding	4/82	83/15723	0.000924	0.00911994	0.00771641	gene_35521/gene_56268/gene_3721/gene_10360	4	0.049	C1
gene-60014	1			GO:0005947	CC	GO:0005947	mitochondrial alpha-ketoglutarate dehydrogenase complex	4/85	10/18719	8.14e-08	8.75e-07	6.86e-07	gene_45883/gene_57808/gene_72684/gene_76261	4	0.047	C1
gene-68754	1			GO:0030062	CC	GO:0030062	mitochondrial tricarboxylic acid cycle enzyme complex	4/85	10/18719	8.14e-08	8.75e-07	6.86e-07	gene_45883/gene_57808/gene_72684/gene_76261	4	0.047	C1
gene-80093	1			GO:0045239	CC	GO:0045239	tricarboxylic acid cycle enzyme complex	4/85	10/18719	8.14e-08	8.75e-07	6.86e-07	gene_45883/gene_57808/gene_72684/gene_76261	4	0.047	C1
gene-24879	2			GO:0045240	CC	GO:0045240	dihydrolipoyl dehydrogenase complex	4/85	10/18719	8.14e-08	8.75e-07	6.86e-07	gene_45883/gene_57808/gene_72684/gene_76261	4	0.047	C1
gene-42840	1			GO:1990204	CC	GO:1990204	oxidoreductase complex	4/85	97/18719	0.000995101	0.00713156	0.00558653	gene_45883/gene_57808/gene_72684/gene_76261	4	0.047	C1
gene-16089	3			GO:0009063	BP	GO:0009063	cellular amino acid catabolic process	4/87	95/18328	0.00109	0.0148534	0.0117409	gene_54447/gene_57808/gene_72935/gene_76261	4	0.046	C1
gene-61363	3			GO:0009627	BP	GO:0009627	systemic acquired resistance	4/87	131/18328	0.00351	0.0343	0.027145	gene_35521/gene_56268/gene_58483/gene_3721	4	0.046	C1
gene-20471	2			GO:0006766	BP	GO:0006766	vitamin metabolic process	4/87	134/18328	0.00381	0.0366	0.0289063	gene_8827/gene_72766/gene_72935/gene_10182	4	0.046	C1
gene-3792	1			GO:0009699	BP	GO:0009699	phenylpropanoid biosynthetic process	4/87	138/18328	0.00423	0.0379	0.0299564	gene_34552/gene_67695/gene_58311/gene_58483	4	0.046	C1
gene-26336	2			GO:0047461	MF	GO:0047461	(+)-delta-cadinene synthase activity	3/82	11/15723	2.19e-05	0.000432	0.000365788	gene_51803/gene_56342/gene_79525	3	0.037	C1
gene-24296	2			GO:0070402	MF	GO:0070402	NADPH binding	3/82	13/15723	3.77e-05	0.000661	0.000559351	gene_24164/gene_57432/gene_50659	3	0.037	C1
gene-53530	1			GO:0051539	MF	GO:0051539	4 iron, 4 sulfur cluster binding	3/82	14/15723	4.77e-05	0.000754	0.000638301	gene_35521/gene_56268/gene_3721	3	0.037	C1
gene-57202	1			GO:0016725	MF	GO:0016725	oxidoreductase activity, acting on CH or CH2 groups	3/82	16/15723	7.29e-05	0.00104719	0.000886027	gene_35521/gene_56268/gene_3721	3	0.037	C1
gene-35192	1			GO:0050661	MF	GO:0050661	NADP binding	3/82	26/15723	0.000326	0.00396203	0.00335228	gene_24164/gene_57432/gene_50659	3	0.037	C1
gene-45883	1			GO:0004312	MF	GO:0004312	fatty acid synthase activity	3/82	35/15723	0.000793345	0.00895346	0.00757555	gene_39203/gene_85171/gene_67695	3	0.037	C1
gene-52902	1			GO:0009295	CC	GO:0009295	nucleoid	3/85	81/18719	0.005975	0.0321156	0.0251579	gene_45883/gene_69719/gene_72684	3	0.035	C1
gene-18976	1			GO:1901926	BP	GO:1901926	cadinene metabolic process	3/87	11/18328	1.66e-05	0.000424866	0.000335836	gene_51803/gene_56342/gene_79525	3	0.034	C1
gene-67987	1			GO:1901928	BP	GO:1901928	cadinene biosynthetic process	3/87	11/18328	1.66e-05	0.000424866	0.000335836	gene_51803/gene_56342/gene_79525	3	0.034	C1
gene-76624	1			GO:0009082	BP	GO:0009082	branched-chain amino acid biosynthetic process	3/87	20/18328	0.000111	0.00249	0.00196846	gene_42507/gene_83696/gene_11114	3	0.034	C1
gene-53029	1			GO:0045338	BP	GO:0045338	farnesyl diphosphate metabolic process	3/87	27/18328	0.000278	0.00499	0.00394464	gene_51803/gene_56342/gene_79525	3	0.034	C1
gene-58817	1			GO:0009083	BP	GO:0009083	branched-chain amino acid catabolic process	3/87	28/18328	0.000311	0.00539	0.00426085	gene_57808/gene_72935/gene_76261	3	0.034	C1
gene-24929	2			GO:0010345	BP	GO:0010345	suberin biosynthetic process	3/87	29/18328	0.000345	0.0058	0.00458821	gene_34552/gene_67695/gene_58311	3	0.034	C1
gene-12197	2			GO:0009862	BP	GO:0009862	systemic acquired resistance, salicylic acid mediated signaling pathway	3/87	31/18328	0.000422	0.00688	0.00543581	gene_35521/gene_56268/gene_3721	3	0.034	C1
gene-84593	1			GO:0009403	BP	GO:0009403	toxin biosynthetic process	3/87	46/18328	0.00135325	0.0165465	0.0130793	gene_1027/gene_77565/gene_20686	3	0.034	C1
gene-28515	1			GO:0048449	BP	GO:0048449	floral organ formation	3/87	47/18328	0.00144059	0.017223	0.013614	gene_1093/gene_31071/gene_36887	3	0.034	C1
gene-77504	2			GO:0009922	MF	GO:0009922	fatty acid elongase activity	2/82	11/15723	0.00143336	0.0125817	0.0106454	gene_39203/gene_67695	2	0.024	C1
gene-26630	2			GO:0016872	MF	GO:0016872	intramolecular lyase activity	2/82	15/15723	0.00269962	0.021327	0.0180448	gene_28845/gene_45893	2	0.024	C1
gene-68756	2			GO:0036202	MF	GO:0036202	ent-cassa-12,15-diene 11-hydroxylase activity	2/82	18/15723	0.00389405	0.0292981	0.0247892	gene_1027/gene_20686	2	0.024	C1
gene-73265	1			GO:0043692	BP	GO:0043692	monoterpene metabolic process	2/87	10/18328	0.000977861	0.0138444	0.0109434	gene_35192/gene_68565	2	0.023	C1
gene-35068	1			GO:0043693	BP	GO:0043693	monoterpene biosynthetic process	2/87	10/18328	0.000977861	0.0138444	0.0109434	gene_35192/gene_68565	2	0.023	C1
gene-28859	2			GO:1900384	BP	GO:1900384	regulation of flavonol biosynthetic process	2/87	10/18328	0.000977861	0.0138444	0.0109434	gene_17521/gene_74625	2	0.023	C1
gene-22025	2			GO:0009820	BP	GO:0009820	alkaloid metabolic process	2/87	13/18328	0.00167933	0.0184384	0.0145747	gene_35068/gene_22702	2	0.023	C1
gene-75641	2			GO:0009963	BP	GO:0009963	positive regulation of flavonoid biosynthetic process	2/87	15/18328	0.00224674	0.0241749	0.0191091	gene_17521/gene_74625	2	0.023	C1
gene-68049	1			GO:0051552	BP	GO:0051552	flavone metabolic process	2/87	18/18328	0.00324369	0.0323168	0.0255448	gene_17521/gene_74625	2	0.023	C1
gene-39203	1			GO:0051553	BP	GO:0051553	flavone biosynthetic process	2/87	18/18328	0.00324369	0.0323168	0.0255448	gene_17521/gene_74625	2	0.023	C1
gene-50210	2			GO:0051554	BP	GO:0051554	flavonol metabolic process	2/87	18/18328	0.00324369	0.0323168	0.0255448	gene_17521/gene_74625	2	0.023	C1
gene-7222	1			GO:0051555	BP	GO:0051555	flavonol biosynthetic process	2/87	18/18328	0.00324369	0.0323168	0.0255448	gene_17521/gene_74625	2	0.023	C1
gene-23768	2			GO:0051501	BP	GO:0051501	diterpene phytoalexin metabolic process	2/87	20/18328	0.00400338	0.0369452	0.0292034	gene_1027/gene_20686	2	0.023	C1
gene-83696	1			GO:0051502	BP	GO:0051502	diterpene phytoalexin biosynthetic process	2/87	20/18328	0.00400338	0.0369452	0.0292034	gene_1027/gene_20686	2	0.023	C1
gene-42617	1			GO:0042761	BP	GO:0042761	very long-chain fatty acid biosynthetic process	2/87	21/18328	0.00441119	0.0389053	0.0307528	gene_77460/gene_58311	2	0.023	C1
gene-1093	1			GO:0006631	BP	GO:0006631	fatty acid metabolic process	12/114	354/18328	2.11e-06	0.00171507	0.0014456	gene_54713/gene_36872/gene_20149/gene_81688/gene_58711/gene_26757/gene_67189/gene_12989/gene_68281/gene_70273/gene_81522/gene_77501	12	0.105	C2
gene-68565	1			GO:0048646	BP	GO:0048646	anatomical structure formation involved in morphogenesis	10/114	434/18328	0.000379592	0.0308609	0.0260121	gene_54713/gene_20972/gene_64639/gene_75920/gene_38234/gene_26757/gene_10008/gene_37335/gene_6839/gene_43635	10	0.088	C2
gene-51457	1			GO:0009553	BP	GO:0009553	embryo sac development	9/114	277/18328	5.87e-05	0.00954032	0.00804137	gene_36872/gene_14671/gene_67189/gene_12989/gene_59847/gene_68281/gene_49641/gene_19312/gene_23582	9	0.079	C2
gene-46691	2			GO:0034440	BP	GO:0034440	lipid oxidation	7/114	112/18328	6.33e-06	0.00171507	0.0014456	gene_36872/gene_35459/gene_67189/gene_12989/gene_68281/gene_14907/gene_77501	7	0.061	C2
gene-42505	1			GO:0030258	BP	GO:0030258	lipid modification	7/114	234/18328	0.000653748	0.0442914	0.0373324	gene_36872/gene_35459/gene_67189/gene_12989/gene_68281/gene_14907/gene_77501	7	0.061	C2
gene-83744	2			GO:0044092	BP	GO:0044092	negative regulation of molecular function	7/114	245/18328	0.000856289	0.0487278	0.0410718	gene_38234/gene_42207/gene_55675/gene_35150/gene_81304/gene_43635/gene_38364	7	0.061	C2
gene-74179	3			GO:0052689	MF	GO:0052689	carboxylic ester hydrolase activity	6/98	159/15723	0.000475995	0.0160886	0.0138289	gene_42207/gene_36174/gene_55675/gene_63572/gene_35150/gene_38364	6	0.061	C2
gene-47717	1			GO:0050660	MF	GO:0050660	flavin adenine dinucleotide binding	5/98	59/15723	3.26e-05	0.0027508	0.00236444	gene_36872/gene_7996/gene_67189/gene_12989/gene_68281	5	0.051	C2
gene-52543	1			GO:0042335	BP	GO:0042335	cuticle development	5/114	48/18328	1.18e-05	0.00239648	0.00201995	gene_22568/gene_16845/gene_48727/gene_45866/gene_83397	5	0.044	C2
gene-22325	2			GO:0019395	BP	GO:0019395	fatty acid oxidation	5/114	96/18328	0.000332108	0.0308609	0.0260121	gene_36872/gene_67189/gene_12989/gene_68281/gene_77501	5	0.044	C2
gene-62004	1			GO:0016832	MF	GO:0016832	aldehyde-lyase activity	4/98	16/15723	2.44e-06	0.000412101	0.000354219	gene_36872/gene_67189/gene_12989/gene_68281	4	0.041	C2
gene-14191	2			GO:0030599	MF	GO:0030599	pectinesterase activity	4/98	46/15723	0.000189451	0.00945372	0.0081259	gene_42207/gene_55675/gene_35150/gene_38364	4	0.041	C2
gene-54447	1			GO:0046910	MF	GO:0046910	pectinesterase inhibitor activity	4/98	48/15723	0.000223757	0.00945372	0.0081259	gene_42207/gene_55675/gene_35150/gene_38364	4	0.041	C2
gene-31852	1			GO:0006949	BP	GO:0006949	syncytium formation	4/114	19/18328	5.12e-06	0.00171507	0.0014456	gene_20972/gene_64639/gene_75920/gene_10008	4	0.035	C2
gene-55016	2			GO:0010025	BP	GO:0010025	wax biosynthetic process	4/114	47/18328	0.000206024	0.0279162	0.0235301	gene_20149/gene_22568/gene_26336/gene_69278	4	0.035	C2
gene-68758	1			GO:0010166	BP	GO:0010166	wax metabolic process	4/114	49/18328	0.000242402	0.0281533	0.0237299	gene_20149/gene_22568/gene_26336/gene_69278	4	0.035	C2
gene-72407	1			GO:1901570	BP	GO:1901570	fatty acid derivative biosynthetic process	4/114	54/18328	0.000353275	0.0308609	0.0260121	gene_20149/gene_22568/gene_26336/gene_69278	4	0.035	C2
gene-83348	2			GO:0050821	BP	GO:0050821	protein stabilization	4/114	61/18328	0.000563796	0.0416697	0.0351226	gene_61506/gene_38234/gene_83309/gene_43635	4	0.035	C2
gene-37531	3			GO:0010374	BP	GO:0010374	stomatal complex development	4/114	67/18328	0.000804732	0.0487278	0.0410718	gene_14671/gene_38234/gene_59847/gene_43635	4	0.035	C2
gene-52510	2			GO:0031647	BP	GO:0031647	regulation of protein stability	4/114	69/18328	0.000899038	0.0487278	0.0410718	gene_61506/gene_38234/gene_83309/gene_43635	4	0.035	C2
gene-59231	1			GO:0004312	MF	GO:0004312	fatty acid synthase activity	3/98	35/15723	0.00132976	0.037455	0.0321943	gene_26336/gene_58711/gene_69278	3	0.031	C2
gene-17635	1			GO:0009922	MF	GO:0009922	fatty acid elongase activity	2/98	11/15723	0.00203893	0.0492256	0.0423116	gene_26336/gene_69278	2	0.02	C2
gene-46518	3			GO:0005198	MF	GO:0005198	structural molecule activity	23/44	489/15723	1.42e-23	9.82e-22	7.19e-22	gene_54681/gene_68530/gene_341/gene_69768/gene_17519/gene_961/gene_4600/gene_24550/gene_24709/gene_12804/gene_10167/gene_29020/gene_8955/gene_30975/gene_13036/gene_16952/gene_35882/gene_59687/gene_71431/gene_76631/gene_65924/gene_14886/gene_40827	23	0.523	C3
gene-82382	1			GO:0003735	MF	GO:0003735	structural constituent of ribosome	21/44	365/15723	3.35e-23	1.15e-21	8.46e-22	gene_54681/gene_68530/gene_341/gene_17519/gene_961/gene_4600/gene_24709/gene_12804/gene_10167/gene_29020/gene_8955/gene_30975/gene_13036/gene_16952/gene_35882/gene_59687/gene_71431/gene_76631/gene_65924/gene_14886/gene_40827	21	0.477	C3
gene-57390	1			GO:0005840	CC	GO:0005840	ribosome	25/74	463/18719	4.1e-22	1.97e-20	9.49e-21	gene_58773/gene_54681/gene_68530/gene_341/gene_17519/gene_961/gene_31290/gene_4600/gene_24709/gene_12804/gene_10167/gene_29020/gene_8955/gene_30975/gene_13036/gene_13620/gene_16952/gene_35882/gene_59687/gene_71431/gene_76631/gene_49729/gene_65924/gene_14886/gene_40827	25	0.338	C3
gene-58284	2			GO:0022626	CC	GO:0022626	cytosolic ribosome	23/74	400/18719	6.23e-21	1.5e-19	7.22e-20	gene_58773/gene_54681/gene_68530/gene_341/gene_17519/gene_961/gene_31290/gene_4600/gene_24709/gene_12804/gene_10167/gene_8955/gene_30975/gene_13036/gene_13620/gene_16952/gene_35882/gene_59687/gene_71431/gene_76631/gene_49729/gene_65924/gene_14886	23	0.311	C3
gene-58439	2			GO:0034357	CC	GO:0034357	photosynthetic membrane	21/74	476/18719	9.15e-17	1.46e-15	7.07e-16	gene_46518/gene_66218/gene_30765/gene_71328/gene_30863/gene_62150/gene_53880/gene_2113/gene_34967/gene_36597/gene_58677/gene_72177/gene_2398/gene_10289/gene_15836/gene_25408/gene_74250/gene_80940/gene_69173/gene_29908/gene_8217	21	0.284	C3
gene-44124	1			GO:0009535	CC	GO:0009535	chloroplast thylakoid membrane	20/74	433/18719	2.33e-16	2.79e-15	1.35e-15	gene_46518/gene_66218/gene_30765/gene_71328/gene_30863/gene_53880/gene_2113/gene_34967/gene_36597/gene_58677/gene_72177/gene_2398/gene_10289/gene_15836/gene_25408/gene_74250/gene_80940/gene_69173/gene_29908/gene_8217	20	0.27	C3
gene-80769	1			GO:0055035	CC	GO:0055035	plastid thylakoid membrane	20/74	442/18719	3.45e-16	3.32e-15	1.6e-15	gene_46518/gene_66218/gene_30765/gene_71328/gene_30863/gene_53880/gene_2113/gene_34967/gene_36597/gene_58677/gene_72177/gene_2398/gene_10289/gene_15836/gene_25408/gene_74250/gene_80940/gene_69173/gene_29908/gene_8217	20	0.27	C3
gene-77460	1			GO:0042651	CC	GO:0042651	thylakoid membrane	20/74	472/18719	1.21e-15	9.71e-15	4.69e-15	gene_46518/gene_66218/gene_30765/gene_71328/gene_30863/gene_53880/gene_2113/gene_34967/gene_36597/gene_58677/gene_72177/gene_2398/gene_10289/gene_15836/gene_25408/gene_74250/gene_80940/gene_69173/gene_29908/gene_8217	20	0.27	C3
gene-78069	1			GO:0044391	CC	GO:0044391	ribosomal subunit	17/74	340/18719	1.54e-14	1.05e-13	5.06e-14	gene_54681/gene_68530/gene_341/gene_17519/gene_961/gene_24709/gene_12804/gene_10167/gene_29020/gene_8955/gene_30975/gene_13036/gene_35882/gene_59687/gene_71431/gene_65924/gene_40827	17	0.23	C3
gene-37900	2			GO:0042788	CC	GO:0042788	polysomal ribosome	13/74	147/18719	1.75e-14	1.05e-13	5.06e-14	gene_54681/gene_68530/gene_17519/gene_4600/gene_24709/gene_12804/gene_10167/gene_8955/gene_16952/gene_59687/gene_76631/gene_65924/gene_14886	13	0.176	C3
gene-7996	2			GO:0005844	CC	GO:0005844	polysome	13/74	187/18719	3.99e-13	2.13e-12	1.03e-12	gene_54681/gene_68530/gene_17519/gene_4600/gene_24709/gene_12804/gene_10167/gene_8955/gene_16952/gene_59687/gene_76631/gene_65924/gene_14886	13	0.176	C3
gene-63166	2			GO:0019904	MF	GO:0019904	protein domain specific binding	7/44	136/15723	9.1e-08	2.09e-06	1.53e-06	gene_46518/gene_66218/gene_30765/gene_53880/gene_31290/gene_10289/gene_49729	7	0.159	C3
gene-8827	1			GO:0015979	BP	GO:0015979	photosynthesis	7/45	227/18328	1.24e-06	0.000254302	0.000217857	gene_66218/gene_30765/gene_30863/gene_62150/gene_34967/gene_74250/gene_29908	7	0.156	C3
gene-57432	1			GO:0015934	CC	GO:0015934	large ribosomal subunit	10/74	211/18719	1.03e-08	4.92e-08	2.37e-08	gene_341/gene_17519/gene_24709/gene_8955/gene_13036/gene_35882/gene_59687/gene_71431/gene_65924/gene_40827	10	0.135	C3
gene-85171	1			GO:0009735	BP	GO:0009735	response to cytokinin	6/45	426/18328	0.000575534	0.011079	0.00949125	gene_24709/gene_35882/gene_71431/gene_76631/gene_42749/gene_40827	6	0.133	C3
gene-56641	1			GO:0022625	CC	GO:0022625	cytosolic large ribosomal subunit	9/74	187/18719	5.16e-08	2.25e-07	1.09e-07	gene_341/gene_17519/gene_24709/gene_8955/gene_13036/gene_35882/gene_59687/gene_71431/gene_65924	9	0.122	C3
gene-42851	1			GO:0002181	BP	GO:0002181	cytoplasmic translation	5/45	129/18328	1.56e-05	0.000719704	0.000616561	gene_68530/gene_24709/gene_12804/gene_13036/gene_59687	5	0.111	C3
gene-74524	1			GO:0019684	BP	GO:0019684	photosynthesis, light reaction	5/45	167/18328	5.38e-05	0.00177608	0.00152155	gene_30863/gene_62150/gene_34967/gene_74250/gene_29908	5	0.111	C3
gene-79966	2			GO:0006091	BP	GO:0006091	generation of precursor metabolites and energy	5/45	445/18328	0.00453354	0.049869	0.0427221	gene_30863/gene_62150/gene_34967/gene_74250/gene_29908	5	0.111	C3
gene-52703	3			GO:0048046	CC	GO:0048046	apoplast	8/74	398/18719	0.000172357	0.000517072	0.000249464	gene_66218/gene_30765/gene_58773/gene_71328/gene_2113/gene_31290/gene_13620/gene_49729	8	0.108	C3
gene-33274	2			GO:0015935	CC	GO:0015935	small ribosomal subunit	7/74	129/18719	7.69e-07	3.07e-06	1.48e-06	gene_54681/gene_68530/gene_961/gene_12804/gene_10167/gene_29020/gene_30975	7	0.095	C3
gene-1351	2			GO:0044183	MF	GO:0044183	protein folding chaperone	4/44	54/15723	1.52e-05	0.000262775	0.000192421	gene_58773/gene_31290/gene_76631/gene_49729	4	0.091	C3
gene-61017	1			GO:0051082	MF	GO:0051082	unfolded protein binding	4/44	69/15723	4.04e-05	0.000557388	0.000408156	gene_58773/gene_31290/gene_76631/gene_49729	4	0.091	C3
gene-13799	1			GO:0019900	MF	GO:0019900	kinase binding	4/44	167/15723	0.00119694	0.0103236	0.0075596	gene_66218/gene_30765/gene_4600/gene_69173	4	0.091	C3
gene-72486	2			GO:0003682	MF	GO:0003682	chromatin binding	4/44	273/15723	0.00699754	0.0321887	0.0235707	gene_69768/gene_24550/gene_44765/gene_2842	4	0.091	C3
gene-66218	3			GO:0042548	BP	GO:0042548	regulation of photosynthesis, light reaction	4/45	38/18328	2.2e-06	0.000254302	0.000217857	gene_30863/gene_34967/gene_74250/gene_29908	4	0.089	C3
gene-69719	1			GO:0043467	BP	GO:0043467	regulation of generation of precursor metabolites and energy	4/45	54/18328	9.17e-06	0.000705849	0.000604692	gene_30863/gene_34967/gene_74250/gene_29908	4	0.089	C3
gene-60331	2			GO:0006458	BP	GO:0006458	de novo' protein folding	4/45	60/18328	1.4e-05	0.000719704	0.000616561	gene_58773/gene_31290/gene_76631/gene_49729	4	0.089	C3
gene-729	1			GO:0010109	BP	GO:0010109	regulation of photosynthesis	4/45	68/18328	2.3e-05	0.00088635	0.000759325	gene_30863/gene_34967/gene_74250/gene_29908	4	0.089	C3
gene-7668	2			GO:0061077	BP	GO:0061077	chaperone-mediated protein folding	4/45	115/18328	0.000179693	0.00518864	0.00444504	gene_58773/gene_31290/gene_76631/gene_49729	4	0.089	C3
gene-270	1			GO:0006457	BP	GO:0006457	protein folding	4/45	214/18328	0.00185105	0.0285062	0.0244209	gene_58773/gene_31290/gene_76631/gene_49729	4	0.089	C3
gene-42843	1			GO:0007005	BP	GO:0007005	mitochondrion organization	4/45	219/18328	0.00201353	0.0290704	0.0249042	gene_58773/gene_31290/gene_76631/gene_49729	4	0.089	C3
gene-20972	2			GO:0022627	CC	GO:0022627	cytosolic small ribosomal subunit	6/74	108/18719	4.32e-06	1.6e-05	7.7e-06	gene_54681/gene_68530/gene_961/gene_12804/gene_10167/gene_30975	6	0.081	C3
gene-81941	1			GO:0010319	CC	GO:0010319	stromule	5/74	67/18719	6.72e-06	2.3e-05	1.11e-05	gene_66218/gene_30765/gene_31290/gene_15836/gene_49729	5	0.068	C3
gene-79675	1			GO:0031977	CC	GO:0031977	thylakoid lumen	5/74	99/18719	4.51e-05	0.000144309	6.96e-05	gene_46518/gene_71328/gene_53880/gene_2113/gene_69173	5	0.068	C3
gene-29464	1			GO:0000785	CC	GO:0000785	chromatin	5/74	295/18719	0.00624308	0.0136213	0.00657166	gene_61725/gene_69768/gene_24550/gene_44765/gene_2842	5	0.068	C3
gene-68479	1			GO:0003684	MF	GO:0003684	damaged DNA binding	3/44	73/15723	0.00110931	0.0103236	0.0075596	gene_68530/gene_12566/gene_12804	3	0.068	C3
gene-60891	3			GO:0031492	MF	GO:0031492	nucleosomal DNA binding	2/44	10/15723	0.000339548	0.0039048	0.00285935	gene_44765/gene_2842	2	0.045	C3
gene-8494	1			GO:0050661	MF	GO:0050661	NADP binding	2/44	26/15723	0.00238352	0.0182736	0.0133812	gene_66218/gene_30765	2	0.045	C3
gene-35459	2			GO:0031491	MF	GO:0031491	nucleosome binding	2/44	29/15723	0.00296175	0.01987	0.0145501	gene_44765/gene_2842	2	0.045	C3
gene-49975	2			GO:0019104	MF	GO:0019104	DNA N-glycosylase activity	2/44	30/15723	0.00316768	0.01987	0.0145501	gene_68530/gene_12804	2	0.045	C3
gene-72766	1			GO:0051287	MF	GO:0051287	NAD binding	2/44	35/15723	0.00429456	0.0246937	0.0180824	gene_66218/gene_30765	2	0.045	C3
gene-66151	2			GO:0031490	MF	GO:0031490	chromatin DNA binding	2/44	37/15723	0.00479001	0.0254239	0.0186171	gene_44765/gene_2842	2	0.045	C3
gene-71080	2			GO:0016799	MF	GO:0016799	hydrolase activity, hydrolyzing N-glycosyl compounds	2/44	41/15723	0.00585598	0.0288616	0.0211344	gene_68530/gene_12804	2	0.045	C3
gene-26770	1			GO:0016620	MF	GO:0016620	oxidoreductase activity, acting on the aldehyde or oxo group of donors, NAD or NADP as acceptor	2/44	57/15723	0.0110799	0.0477819	0.0349891	gene_66218/gene_30765	2	0.045	C3
gene-6712	1			GO:0019253	BP	GO:0019253	reductive pentose-phosphate cycle	2/45	12/18328	0.000383009	0.0088475	0.00757954	gene_66218/gene_30765	2	0.044	C3
gene-30765	3			GO:0019685	BP	GO:0019685	photosynthesis, dark reaction	2/45	12/18328	0.000383009	0.0088475	0.00757954	gene_66218/gene_30765	2	0.044	C3
gene-74991	2			GO:0015977	BP	GO:0015977	carbon fixation	2/45	14/18328	0.00052644	0.0110552	0.00947087	gene_66218/gene_30765	2	0.044	C3
gene-16845	2			GO:0051085	BP	GO:0051085	chaperone cofactor-dependent protein refolding	2/45	17/18328	0.000783088	0.0139149	0.0119207	gene_31290/gene_49729	2	0.044	C3
gene-28068	1			GO:0051084	BP	GO:0051084	de novo' post-translational protein folding	2/45	19/18328	0.000981547	0.0161955	0.0138745	gene_31290/gene_49729	2	0.044	C3
gene-38137	2			GO:0000478	BP	GO:0000478	endonucleolytic cleavage involved in rRNA processing	2/45	31/18328	0.00261962	0.035596	0.0304946	gene_54681/gene_84029	2	0.044	C3
gene-24465	1			GO:0000028	BP	GO:0000028	ribosomal small subunit assembly	2/45	38/18328	0.00391747	0.049869	0.0427221	gene_54681/gene_961	2	0.044	C3
gene-77818	2			GO:0000469	BP	GO:0000469	cleavage involved in rRNA processing	2/45	39/18328	0.0041228	0.049869	0.0427221	gene_54681/gene_84029	2	0.044	C3
gene-74223	1			GO:0051289	BP	GO:0051289	protein homotetramerization	2/45	40/18328	0.00433304	0.049869	0.0427221	gene_66218/gene_30765	2	0.044	C3
gene-21678	2			GO:0010287	CC	GO:0010287	plastoglobule	3/74	93/18719	0.00596567	0.0136213	0.00657166	gene_46518/gene_53880/gene_10289	3	0.041	C3
gene-7932	2			GO:0000786	CC	GO:0000786	nucleosome	2/74	12/18719	0.000991788	0.00264477	0.00127598	gene_44765/gene_2842	2	0.027	C3
gene-60012	3			GO:0009522	CC	GO:0009522	photosystem I	2/74	12/18719	0.000991788	0.00264477	0.00127598	gene_62150/gene_74250	2	0.027	C3
gene-31835	1			GO:0009521	CC	GO:0009521	photosystem	2/74	14/18719	0.00136048	0.003437	0.0016582	gene_62150/gene_74250	2	0.027	C3
gene-6261	2			GO:0044815	CC	GO:0044815	DNA packaging complex	2/74	17/18719	0.0020177	0.00484248	0.00233629	gene_44765/gene_2842	2	0.027	C3
gene-43755	2			GO:0009543	CC	GO:0009543	chloroplast thylakoid lumen	2/74	32/18719	0.00708233	0.0141647	0.00683383	gene_46518/gene_53880	2	0.027	C3
gene-34387	3			GO:0031978	CC	GO:0031978	plastid thylakoid lumen	2/74	32/18719	0.00708233	0.0141647	0.00683383	gene_46518/gene_53880	2	0.027	C3
gene-22702	1
gene-30561	2
gene-57808	1
gene-81367	2
gene-11355	1
gene-14599	2
gene-74411	2
gene-28512	1
gene-18966	1
gene-73677	2
gene-5682	1
gene-22357	2
gene-80922	2
gene-40570	2
gene-61506	2
gene-78362	2
gene-6768	2
gene-69223	3
gene-31134	1
gene-85174	2
gene-29081	2
gene-24999	2
gene-28514	1
gene-83218	2
gene-83872	2
gene-31975	2
gene-3082	3
gene-25221	2
gene-75259	1
gene-58773	3
gene-81718	2
gene-11114	1
gene-81688	2
gene-34486	1
gene-82152	3
gene-1776	2
gene-54681	3
gene-30739	2
gene-11866	1
gene-23202	2
gene-47697	1
gene-28513	1
gene-34552	1
gene-26797	2
gene-78049	3
gene-46780	1
gene-67695	1
gene-66912	1
gene-53423	1
gene-38133	3
gene-73897	3
gene-70871	1
gene-47786	2
gene-61317	2
gene-29082	2
gene-20691	2
gene-33546	1
gene-7907	3
gene-28074	2
gene-82437	2
gene-7840	1
gene-2010	2
gene-22163	2
gene-11545	2
gene-71991	2
gene-59098	1
gene-71328	3
gene-72935	1
gene-49682	2
gene-16097	3
gene-37909	1
gene-64639	2
gene-70870	1
gene-3321	2
gene-4136	2
gene-31071	1
gene-54785	3
gene-77565	1
gene-28104	2
gene-14671	2
gene-50353	2
gene-7218	1
gene-14588	1
gene-35090	1
gene-36887	1
gene-45893	1
gene-69825	1
gene-70027	2
gene-48727	2
gene-35020	2
gene-6263	2
gene-75304	2
gene-39206	1
gene-19342	2
gene-43926	2
gene-22321	3
gene-68530	3
gene-36302	2
gene-62465	1
gene-60844	1
gene-33547	1
gene-59927	1
gene-341	3
gene-58311	1
gene-67368	2
gene-10070	1
gene-20802	2
gene-43695	3
gene-26989	2
gene-56145	1
gene-64031	2
gene-75920	2
gene-75293	2
gene-23977	1
gene-31179	2
gene-20611	3
gene-43078	2
gene-61725	3
gene-52486	3
gene-72684	1
gene-2957	2
gene-36493	3
gene-23528	2
gene-2032	1
gene-30863	3
gene-69768	3
gene-32951	3
gene-62150	3
gene-63453	2
gene-12888	2
gene-42576	2
gene-50644	1
gene-20776	1
gene-53880	3
gene-63014	2
gene-58711	2
gene-77922	2
gene-17519	3
gene-38837	2
gene-57353	1
gene-58888	3
gene-7114	1
gene-62603	1
gene-16104	3
gene-62044	3
gene-2113	3
gene-74373	2
gene-23917	3
gene-35303	2
gene-19720	3
gene-72252	1
gene-27585	2
gene-76261	1
gene-10760	1
gene-20823	2
gene-13991	2
gene-2598	2
gene-21751	2
gene-38234	2
gene-45276	2
gene-66526	1
gene-55156	2
gene-34752	1
gene-18610	2
gene-42207	2
gene-36822	2
gene-67960	2
gene-35949	2
gene-83821	1
gene-62008	1
gene-14195	1
gene-13762	3
gene-23161	2
gene-22166	2
gene-46561	1
gene-12587	1
gene-83803	1
gene-39550	2
gene-36174	2
gene-52476	3
gene-32341	3
gene-13949	3
gene-20768	2
gene-16809	2
gene-16297	2
gene-83453	2
gene-29946	2
gene-34967	3
gene-14359	1
gene-38871	1
gene-14150	3
gene-40236	1
gene-56268	1
gene-961	3
gene-51953	1
gene-50136	1
gene-55253	2
gene-61104	3
gene-53131	2
gene-59218	2
gene-43409	2
gene-78645	3
gene-31353	2
gene-4017	1
gene-73325	2
gene-55675	2
gene-32353	2
gene-47047	1
gene-33486	2
gene-85438	1
gene-61556	3
gene-69278	2
gene-25802	1
gene-77326	2
gene-34000	2
gene-40035	3
gene-3684	2
gene-51925	2
gene-36597	3
gene-24715	3
gene-57111	2
gene-58677	3
gene-31290	3
gene-45866	2
gene-42572	2
gene-56726	1
gene-66035	1
gene-26757	2
gene-10182	1
gene-2170	3
gene-74235	1
gene-4387	2
gene-36537	3
gene-13270	2
gene-67189	2
gene-12989	2
gene-4600	3
gene-23465	2
gene-72185	1
gene-2878	1
gene-77168	1
gene-20822	2
gene-63554	2
gene-5628	3
gene-49274	2
gene-24550	3
gene-83864	3
gene-69621	2
gene-31914	3
gene-82728	2
gene-52780	3
gene-63789	2
gene-58833	2
gene-17188	1
gene-43865	1
gene-10758	3
gene-6999	3
gene-20122	2
gene-13759	3
gene-61357	2
gene-42910	2
gene-59847	2
gene-12147	2
gene-81286	2
gene-72177	3
gene-68281	2
gene-10008	2
gene-45386	3
gene-65666	2
gene-15164	3
gene-78548	3
gene-65414	3
gene-74176	2
gene-49159	2
gene-69348	2
gene-19789	1
gene-55895	1
gene-74249	1
gene-8989	1
gene-70273	2
gene-5707	2
gene-26163	2
gene-58354	3
gene-58483	1
gene-68831	2
gene-33553	3
gene-37943	2
gene-43033	2
gene-43688	2
gene-24709	3
gene-80539	2
gene-32245	1
gene-44298	3
gene-48553	2
gene-63572	2
gene-38964	2
gene-35150	2
gene-31795	1
gene-51202	1
gene-4092	2
gene-48259	2
gene-38320	2
gene-12566	3
gene-2546	2
gene-84029	3
gene-25852	1
gene-37335	2
gene-57938	2
gene-81304	2
gene-83309	2
gene-61802	3
gene-58460	3
gene-2398	3
gene-79524	1
gene-34978	2
gene-53521	2
gene-37266	2
gene-60174	2
gene-62744	2
gene-60901	2
gene-49641	2
gene-27599	3
gene-18429	3
gene-43523	3
gene-80168	2
gene-10289	3
gene-17618	2
gene-25204	3
gene-46429	3
gene-24665	3
gene-20050	2
gene-69467	2
gene-20686	1
gene-71915	2
gene-19211	3
gene-39863	2
gene-9801	1
gene-62767	3
gene-83673	1
gene-333	1
gene-67145	3
gene-48187	3
gene-6262	2
gene-34375	3
gene-62538	2
gene-37682	3
gene-76735	2
gene-15836	3
gene-79428	1
gene-37381	1
gene-80489	2
gene-49336	2
gene-8318	2
gene-9926	2
gene-79487	2
gene-9081	1
gene-29939	2
gene-44765	3
gene-2842	3
gene-44155	2
gene-36808	2
gene-28102	2
gene-74499	1
gene-58478	2
gene-46298	1
gene-57203	1
gene-28498	3
gene-43261	2
gene-50747	2
gene-15498	1
gene-9594	2
gene-45967	1
gene-14907	2
gene-44221	3
gene-78573	1
gene-71757	1
gene-50067	2
gene-1487	2
gene-18680	3
gene-25408	3
gene-62167	3
gene-12804	3
gene-74250	3
gene-10167	3
gene-3965	2
gene-20446	1
gene-27734	1
gene-36743	1
gene-75692	2
gene-71142	2
gene-42976	3
gene-70382	2
gene-431	2
gene-57377	2
gene-32798	1
gene-57239	2
gene-29020	3
gene-53499	1
gene-35004	3
gene-72372	2
gene-8955	3
gene-39891	2
gene-58608	3
gene-1621	3
gene-17303	1
gene-3007	2
gene-46706	2
gene-72037	2
gene-67322	3
gene-30975	3
gene-32225	2
gene-65799	2
gene-81522	2
gene-38448	3
gene-58295	2
gene-34323	2
gene-80940	3
gene-84509	2
gene-68769	2
gene-6836	2
gene-54089	2
gene-46034	1
gene-42070	2
gene-22405	2
gene-57796	1
gene-49645	2
gene-19962	1
gene-27155	2
gene-61716	2
gene-6839	2
gene-10602	2
gene-17521	1
gene-75428	2
gene-11856	1
gene-34885	1
gene-19312	2
gene-28443	2
gene-13036	3
gene-53816	3
gene-83784	1
gene-13620	3
gene-18765	3
gene-36853	2
gene-16952	3
gene-50610	3
gene-23582	2
gene-35882	3
gene-3110	3
gene-58906	2
gene-38020	1
gene-41290	2
gene-8948	3
gene-71316	3
gene-59687	3
gene-65462	3
gene-77501	2
gene-49145	2
gene-74625	1
gene-55652	3
gene-68929	2
gene-68329	3
gene-71431	3
gene-3721	1
gene-43635	2
gene-76631	3
gene-69173	3
gene-31093	2
gene-73302	3
gene-40209	2
gene-49729	3
gene-10360	1
gene-42749	3
gene-31831	1
gene-30126	2
gene-71097	2
gene-73285	2
gene-48359	1
gene-38826	2
gene-65924	3
gene-14078	2
gene-14886	3
gene-33829	3
gene-21009	2
gene-77853	1
gene-40827	3
gene-62435	2
gene-61474	1
gene-13157	2
gene-59713	1
gene-29908	3
gene-77191	2
gene-8217	3
gene-63813	1
gene-83397	2
gene-49188	1
gene-17557	1
gene-50659	1
gene-37234	2
gene-45778	1
gene-57956	2
gene-58667	2
gene-72762	3
gene-75456	2
gene-74617	2
gene-38364	2
gene-59981	1
gene-64976	1
gene-74434	1
gene-58878	3
gene-82238	1
gene-54816	3
gene-18870	1
gene-81992	2
