# Supplementary material for: Single-cell landscape of long and short glandular trichomes in Nicotiana tabacum leaves
Source: iScience. 2024 Aug 3;27(9):110650. doi: 10.1016/j.isci.2024.110650 (PMC11382123; doi:10.1016/j.isci.2024.110650)
Supplement: Table S8. SGTs branch-point differential genes, related to Figure 3 [file mmc8.xlsx]

## Sheet: TableS8
TableS8	A list of the differentially expressed genes and their gene ontology enrichment analysis results for branch point 2 in the developmental trajectory of SGTs.
gene	cluster				ONTOLOGY	ID	Description	GeneRatio	BgRatio	pvalue	p.adjust	qvalue	geneID	Count	generatio	group
gene-67244	1			GO:0016829	MF	GO:0016829	lyase activity	8/60	358/15723	6.08e-05	0.00226653	0.00179337	gene_67244/gene_50725/gene_51803/gene_56342/gene_52256/gene_27491/gene_85355/gene_79525	8	0.133	C1
gene-50725	1			GO:0008299	BP	GO:0008299	isoprenoid biosynthetic process	5/60	290/18328	0.00257173	0.0259361	0.0183736	gene_14321/gene_51803/gene_56342/gene_28845/gene_79525	5	0.083	C1
gene-24675	1			GO:0006721	BP	GO:0006721	terpenoid metabolic process	5/60	344/18328	0.00531215	0.0393431	0.0278713	gene_14321/gene_51803/gene_56342/gene_28845/gene_79525	5	0.083	C1
gene-76112	1			GO:0016835	MF	GO:0016835	carbon-oxygen lyase activity	5/60	142/15723	0.00020515	0.00436677	0.00345517	gene_51803/gene_56342/gene_52256/gene_27491/gene_79525	5	0.083	C1
gene-2713	1			GO:0043648	BP	GO:0043648	dicarboxylic acid metabolic process	4/60	131/18328	0.000891839	0.0175978	0.0124666	gene_56326/gene_72019/gene_74520/gene_63895	4	0.067	C1
gene-80768	1			GO:0016036	BP	GO:0016036	cellular response to phosphate starvation	4/60	163/18328	0.00199619	0.0242614	0.0171872	gene_67244/gene_50725/gene_85355/gene_67238	4	0.067	C1
gene-35261	1			GO:0008483	MF	GO:0008483	transaminase activity	4/60	72/15723	0.000162391	0.00403271	0.00319084	gene_20425/gene_58132/gene_56326/gene_72019	4	0.067	C1
gene-71145	1			GO:0016769	MF	GO:0016769	transferase activity, transferring nitrogenous groups	4/60	72/15723	0.000162391	0.00403271	0.00319084	gene_20425/gene_58132/gene_56326/gene_72019	4	0.067	C1
gene-67247	1			GO:1901926	BP	GO:1901926	cadinene metabolic process	3/60	11/18328	5.4e-06	0.0012802	0.000906915	gene_51803/gene_56342/gene_79525	3	0.05	C1
gene-14321	1			GO:1901928	BP	GO:1901928	cadinene biosynthetic process	3/60	11/18328	5.4e-06	0.0012802	0.000906915	gene_51803/gene_56342/gene_79525	3	0.05	C1
gene-36872	2			GO:0045338	BP	GO:0045338	farnesyl diphosphate metabolic process	3/60	27/18328	9.23e-05	0.0145756	0.0103256	gene_51803/gene_56342/gene_79525	3	0.05	C1
gene-39896	1			GO:0051761	BP	GO:0051761	sesquiterpene metabolic process	3/60	32/18328	0.000154621	0.0146581	0.010384	gene_51803/gene_56342/gene_79525	3	0.05	C1
gene-5876	1			GO:0051762	BP	GO:0051762	sesquiterpene biosynthetic process	3/60	32/18328	0.000154621	0.0146581	0.010384	gene_51803/gene_56342/gene_79525	3	0.05	C1
gene-39449	1			GO:0046246	BP	GO:0046246	terpene biosynthetic process	3/60	38/18328	0.000259335	0.0175978	0.0124666	gene_51803/gene_56342/gene_79525	3	0.05	C1
gene-68281	3			GO:0006099	BP	GO:0006099	tricarboxylic acid cycle	3/60	46/18328	0.000458054	0.0175978	0.0124666	gene_56326/gene_72019/gene_63895	3	0.05	C1
gene-61851	1			GO:0042214	BP	GO:0042214	terpene metabolic process	3/60	47/18328	0.000488149	0.0175978	0.0124666	gene_51803/gene_56342/gene_79525	3	0.05	C1
gene-67351	3			GO:0006101	BP	GO:0006101	citrate metabolic process	3/60	50/18328	0.000585955	0.0175978	0.0124666	gene_56326/gene_72019/gene_63895	3	0.05	C1
gene-51803	1			GO:0072350	BP	GO:0072350	tricarboxylic acid metabolic process	3/60	57/18328	0.000860643	0.0175978	0.0124666	gene_56326/gene_72019/gene_63895	3	0.05	C1
gene-48628	1			GO:0009060	BP	GO:0009060	aerobic respiration	3/60	80/18328	0.00229116	0.0245849	0.0174163	gene_56326/gene_72019/gene_63895	3	0.05	C1
gene-71144	1			GO:0046364	BP	GO:0046364	monosaccharide biosynthetic process	3/60	80/18328	0.00229116	0.0245849	0.0174163	gene_67244/gene_50725/gene_7996	3	0.05	C1
gene-54713	2			GO:0045333	BP	GO:0045333	cellular respiration	3/60	110/18328	0.00561544	0.0409495	0.0290093	gene_56326/gene_72019/gene_63895	3	0.05	C1
gene-9161	1			GO:0016661	MF	GO:0016661	oxidoreductase activity, acting on other nitrogenous compounds as donors	3/60	11/15723	8.53e-06	0.000635464	0.000502805	gene_21870/gene_73099/gene_53574	3	0.05	C1
gene-83021	3			GO:0047461	MF	GO:0047461	(+)-delta-cadinene synthase activity	3/60	11/15723	8.53e-06	0.000635464	0.000502805	gene_51803/gene_56342/gene_79525	3	0.05	C1
gene-11238	1			GO:0004611	MF	GO:0004611	phosphoenolpyruvate carboxykinase activity	3/60	15/15723	2.33e-05	0.00115559	0.000914347	gene_67244/gene_50725/gene_85355	3	0.05	C1
gene-35601	3			GO:0010334	MF	GO:0010334	sesquiterpene synthase activity	3/60	32/15723	0.00024219	0.00451079	0.00356911	gene_51803/gene_56342/gene_79525	3	0.05	C1
gene-56139	2			GO:0010333	MF	GO:0010333	terpene synthase activity	3/60	34/15723	0.00029061	0.0048112	0.00380682	gene_51803/gene_56342/gene_79525	3	0.05	C1
gene-51095	1			GO:0016838	MF	GO:0016838	carbon-oxygen lyase activity, acting on phosphates	3/60	44/15723	0.00062599	0.00932725	0.00738009	gene_51803/gene_56342/gene_79525	3	0.05	C1
gene-29296	3			GO:0016831	MF	GO:0016831	carboxy-lyase activity	3/60	74/15723	0.00282534	0.0323827	0.0256225	gene_67244/gene_50725/gene_85355	3	0.05	C1
gene-56342	1			GO:0043230	CC	GO:0043230	extracellular organelle	2/48	46/18719	0.00620176	0.0454796	0.0282887	gene_64070/gene_4217	2	0.042	C1
gene-18325	2			GO:0070062	CC	GO:0070062	extracellular exosome	2/48	46/18719	0.00620176	0.0454796	0.0282887	gene_64070/gene_4217	2	0.042	C1
gene-16845	2			GO:1903561	CC	GO:1903561	extracellular vesicle	2/48	46/18719	0.00620176	0.0454796	0.0282887	gene_64070/gene_4217	2	0.042	C1
gene-73246	2			GO:0006103	BP	GO:0006103	2-oxoglutarate metabolic process	2/60	10/18328	0.000466312	0.0175978	0.0124666	gene_56326/gene_72019	2	0.033	C1
gene-38666	2			GO:0070059	BP	GO:0070059	intrinsic apoptotic signaling pathway in response to endoplasmic reticulum stress	2/60	10/18328	0.000466312	0.0175978	0.0124666	gene_64070/gene_4217	2	0.033	C1
gene-21870	1			GO:1904294	BP	GO:1904294	positive regulation of ERAD pathway	2/60	10/18328	0.000466312	0.0175978	0.0124666	gene_64070/gene_4217	2	0.033	C1
gene-32798	1			GO:2000122	BP	GO:2000122	negative regulation of stomatal complex development	2/60	10/18328	0.000466312	0.0175978	0.0124666	gene_52256/gene_27491	2	0.033	C1
gene-14359	1			GO:0042659	BP	GO:0042659	regulation of cell fate specification	2/60	11/18328	0.000568737	0.0175978	0.0124666	gene_12694/gene_40423	2	0.033	C1
gene-73607	3			GO:0006809	BP	GO:0006809	nitric oxide biosynthetic process	2/60	12/18328	0.000681047	0.0175978	0.0124666	gene_73099/gene_53574	2	0.033	C1
gene-42131	2			GO:0007130	BP	GO:0007130	synaptonemal complex assembly	2/60	12/18328	0.000681047	0.0175978	0.0124666	gene_64070/gene_4217	2	0.033	C1
gene-83115	2			GO:0046209	BP	GO:0046209	nitric oxide metabolic process	2/60	12/18328	0.000681047	0.0175978	0.0124666	gene_73099/gene_53574	2	0.033	C1
gene-81688	2			GO:0070193	BP	GO:0070193	synaptonemal complex organization	2/60	12/18328	0.000681047	0.0175978	0.0124666	gene_64070/gene_4217	2	0.033	C1
gene-48727	2			GO:2000038	BP	GO:2000038	regulation of stomatal complex development	2/60	13/18328	0.000803179	0.0175978	0.0124666	gene_52256/gene_27491	2	0.033	C1
gene-2261	1			GO:1904292	BP	GO:1904292	regulation of ERAD pathway	2/60	14/18328	0.00093507	0.0175978	0.0124666	gene_64070/gene_4217	2	0.033	C1
gene-7135	1			GO:1905898	BP	GO:1905898	positive regulation of response to endoplasmic reticulum stress	2/60	14/18328	0.00093507	0.0175978	0.0124666	gene_64070/gene_4217	2	0.033	C1
gene-79862	1			GO:0001822	BP	GO:0001822	kidney development	2/60	15/18328	0.00107666	0.0175978	0.0124666	gene_64070/gene_4217	2	0.033	C1
gene-58411	3			GO:0006531	BP	GO:0006531	aspartate metabolic process	2/60	15/18328	0.00107666	0.0175978	0.0124666	gene_56326/gene_72019	2	0.033	C1
gene-19607	3			GO:0032435	BP	GO:0032435	negative regulation of proteasomal ubiquitin-dependent protein catabolic process	2/60	15/18328	0.00107666	0.0175978	0.0124666	gene_64070/gene_4217	2	0.033	C1
gene-20425	1			GO:0045048	BP	GO:0045048	protein insertion into ER membrane	2/60	15/18328	0.00107666	0.0175978	0.0124666	gene_64070/gene_4217	2	0.033	C1
gene-82796	2			GO:0071816	BP	GO:0071816	tail-anchored membrane protein insertion into ER membrane	2/60	15/18328	0.00107666	0.0175978	0.0124666	gene_64070/gene_4217	2	0.033	C1
gene-20776	1			GO:2000059	BP	GO:2000059	negative regulation of ubiquitin-dependent protein catabolic process	2/60	15/18328	0.00107666	0.0175978	0.0124666	gene_64070/gene_4217	2	0.033	C1
gene-11863	1			GO:0030323	BP	GO:0030323	respiratory tube development	2/60	16/18328	0.00122788	0.0176368	0.0124942	gene_64070/gene_4217	2	0.033	C1
gene-79368	2			GO:0030324	BP	GO:0030324	lung development	2/60	16/18328	0.00122788	0.0176368	0.0124942	gene_64070/gene_4217	2	0.033	C1
gene-2942	1			GO:0042771	BP	GO:0042771	intrinsic apoptotic signaling pathway in response to DNA damage by p53 class mediator	2/60	16/18328	0.00122788	0.0176368	0.0124942	gene_64070/gene_4217	2	0.033	C1
gene-22351	3			GO:0060541	BP	GO:0060541	respiratory system development	2/60	16/18328	0.00122788	0.0176368	0.0124942	gene_64070/gene_4217	2	0.033	C1
gene-44782	1			GO:0010453	BP	GO:0010453	regulation of cell fate commitment	2/60	17/18328	0.00138867	0.0182841	0.0129528	gene_12694/gene_40423	2	0.033	C1
gene-40182	1			GO:1901799	BP	GO:1901799	negative regulation of proteasomal protein catabolic process	2/60	17/18328	0.00138867	0.0182841	0.0129528	gene_64070/gene_4217	2	0.033	C1
gene-62816	1			GO:1903051	BP	GO:1903051	negative regulation of proteolysis involved in protein catabolic process	2/60	17/18328	0.00138867	0.0182841	0.0129528	gene_64070/gene_4217	2	0.033	C1
gene-33909	3			GO:0072332	BP	GO:0072332	intrinsic apoptotic signaling pathway by p53 class mediator	2/60	20/18328	0.00192784	0.0240472	0.0170355	gene_64070/gene_4217	2	0.033	C1
gene-62815	1			GO:1905897	BP	GO:1905897	regulation of response to endoplasmic reticulum stress	2/60	20/18328	0.00192784	0.0240472	0.0170355	gene_64070/gene_4217	2	0.033	C1
gene-13650	1			GO:0008630	BP	GO:0008630	intrinsic apoptotic signaling pathway in response to DNA damage	2/60	21/18328	0.00212629	0.024582	0.0174143	gene_64070/gene_4217	2	0.033	C1
gene-67078	3			GO:0042177	BP	GO:0042177	negative regulation of protein catabolic process	2/60	21/18328	0.00212629	0.024582	0.0174143	gene_64070/gene_4217	2	0.033	C1
gene-30561	2			GO:0002429	BP	GO:0002429	immune response-activating cell surface receptor signaling pathway	2/60	22/18328	0.00233401	0.0245849	0.0174163	gene_64070/gene_4217	2	0.033	C1
gene-30701	2			GO:0002768	BP	GO:0002768	immune response-regulating cell surface receptor signaling pathway	2/60	22/18328	0.00233401	0.0245849	0.0174163	gene_64070/gene_4217	2	0.033	C1
gene-65895	1			GO:0072001	BP	GO:0072001	renal system development	2/60	23/18328	0.00255092	0.0259361	0.0183736	gene_64070/gene_4217	2	0.033	C1
gene-82876	3			GO:0009610	BP	GO:0009610	response to symbiotic fungus	2/60	24/18328	0.00277698	0.026863	0.0190302	gene_73099/gene_53574	2	0.033	C1
gene-2628	1			GO:0051205	BP	GO:0051205	protein insertion into membrane	2/60	24/18328	0.00277698	0.026863	0.0190302	gene_64070/gene_4217	2	0.033	C1
gene-58862	2			GO:0001655	BP	GO:0001655	urogenital system development	2/60	27/18328	0.0035094	0.0308048	0.0218226	gene_64070/gene_4217	2	0.033	C1
gene-7996	1			GO:0010037	BP	GO:0010037	response to carbon dioxide	2/60	27/18328	0.0035094	0.0308048	0.0218226	gene_52256/gene_27491	2	0.033	C1
gene-78014	1			GO:0015743	BP	GO:0015743	malate transport	2/60	27/18328	0.0035094	0.0308048	0.0218226	gene_67247/gene_61851	2	0.033	C1
gene-51479	2			GO:0071423	BP	GO:0071423	malate transmembrane transport	2/60	27/18328	0.0035094	0.0308048	0.0218226	gene_67247/gene_61851	2	0.033	C1
gene-58132	1			GO:0072347	BP	GO:0072347	response to anesthetic	2/60	27/18328	0.0035094	0.0308048	0.0218226	gene_52256/gene_27491	2	0.033	C1
gene-29518	3			GO:0042126	BP	GO:0042126	nitrate metabolic process	2/60	28/18328	0.00377143	0.0319224	0.0226144	gene_73099/gene_53574	2	0.033	C1
gene-8926	3			GO:0042128	BP	GO:0042128	nitrate assimilation	2/60	28/18328	0.00377143	0.0319224	0.0226144	gene_73099/gene_53574	2	0.033	C1
gene-43551	2			GO:0042136	BP	GO:0042136	neurotransmitter biosynthetic process	2/60	29/18328	0.0040423	0.0336149	0.0238133	gene_73099/gene_53574	2	0.033	C1
gene-64070	1			GO:0007029	BP	GO:0007029	endoplasmic reticulum organization	2/60	31/18328	0.00461033	0.0370389	0.026239	gene_64070/gene_4217	2	0.033	C1
gene-4218	1			GO:0071712	BP	GO:0071712	ER-associated misfolded protein catabolic process	2/60	31/18328	0.00461033	0.0370389	0.026239	gene_64070/gene_4217	2	0.033	C1
gene-50121	3			GO:0046649	BP	GO:0046649	lymphocyte activation	2/60	32/18328	0.00490738	0.0387683	0.0274641	gene_64070/gene_4217	2	0.033	C1
gene-12060	2			GO:0006094	BP	GO:0006094	gluconeogenesis	2/60	33/18328	0.00521303	0.0392219	0.0277854	gene_67244/gene_50725	2	0.033	C1
gene-69952	2			GO:0019882	BP	GO:0019882	antigen processing and presentation	2/60	33/18328	0.00521303	0.0392219	0.0277854	gene_64070/gene_4217	2	0.033	C1
gene-47999	1			GO:0048002	BP	GO:0048002	antigen processing and presentation of peptide antigen	2/60	33/18328	0.00521303	0.0392219	0.0277854	gene_64070/gene_4217	2	0.033	C1
gene-47063	1			GO:0019319	BP	GO:0019319	hexose biosynthetic process	2/60	35/18328	0.00584995	0.0420133	0.0297629	gene_67244/gene_50725	2	0.033	C1
gene-11638	2			GO:1903409	BP	GO:1903409	reactive oxygen species biosynthetic process	2/60	37/18328	0.00652061	0.0461309	0.0326799	gene_73099/gene_53574	2	0.033	C1
gene-31852	1			GO:0015740	BP	GO:0015740	C4-dicarboxylate transport	2/60	38/18328	0.00686846	0.0465093	0.032948	gene_67247/gene_61851	2	0.033	C1
gene-25017	3			GO:0071218	BP	GO:0071218	cellular response to misfolded protein	2/60	38/18328	0.00686846	0.0465093	0.032948	gene_64070/gene_4217	2	0.033	C1
gene-56641	1			GO:2001057	BP	GO:2001057	reactive nitrogen species metabolic process	2/60	38/18328	0.00686846	0.0465093	0.032948	gene_73099/gene_53574	2	0.033	C1
gene-45303	2			GO:0004069	MF	GO:0004069	L-aspartate:2-oxoglutarate aminotransferase activity	2/60	13/15723	0.00108719	0.0147265	0.0116522	gene_56326/gene_72019	2	0.033	C1
gene-6129	3			GO:1990381	MF	GO:1990381	ubiquitin-specific protease binding	2/60	16/15723	0.00166033	0.0206157	0.016312	gene_64070/gene_4217	2	0.033	C1
gene-29503	3			GO:0016899	MF	GO:0016899	oxidoreductase activity, acting on the CH-OH group of donors, oxygen as acceptor	2/60	24/15723	0.0037446	0.0398532	0.0315335	gene_7996/gene_63301	2	0.033	C1
gene-24656	3			GO:0015140	MF	GO:0015140	malate transmembrane transporter activity	2/60	27/15723	0.00472731	0.046958	0.037155	gene_67247/gene_61851	2	0.033	C1
gene-67176	1			GO:0031593	MF	GO:0031593	polyubiquitin modification-dependent protein binding	2/60	28/15723	0.00507851	0.0472936	0.0374206	gene_64070/gene_4217	2	0.033	C1
gene-61070	1			GO:0070628	MF	GO:0070628	proteasome binding	2/60	30/15723	0.00581581	0.0486345	0.0384816	gene_64070/gene_4217	2	0.033	C1
gene-39426	1			GO:0015556	MF	GO:0015556	C4-dicarboxylate transmembrane transporter activity	2/60	31/15723	0.00620172	0.0486345	0.0384816	gene_67247/gene_61851	2	0.033	C1
gene-67322	3			GO:0030544	MF	GO:0030544	Hsp70 protein binding	2/60	31/15723	0.00620172	0.0486345	0.0384816	gene_64070/gene_4217	2	0.033	C1
gene-5948	2			GO:0006631	BP	GO:0006631	fatty acid metabolic process	12/45	354/18328	3.63e-11	4.23e-09	3.5e-09	gene_36872/gene_54713/gene_38666/gene_83115/gene_81688/gene_82796/gene_43551/gene_12060/gene_12989/gene_75824/gene_11542/gene_26757	12	0.267	C2
gene-12989	2			GO:0010143	BP	GO:0010143	cutin biosynthetic process	7/45	37/18328	3.21e-12	7.49e-10	6.19e-10	gene_54713/gene_56139/gene_82796/gene_79368/gene_75824/gene_26757/gene_53575	7	0.156	C2
gene-52256	1			GO:0016405	MF	GO:0016405	CoA-ligase activity	5/42	52/15723	2.52e-07	1.89e-05	1.11e-05	gene_54713/gene_83115/gene_43551/gene_11542/gene_26757	5	0.119	C2
gene-48717	1			GO:0016878	MF	GO:0016878	acid-thiol ligase activity	5/42	59/15723	4.79e-07	1.89e-05	1.11e-05	gene_54713/gene_83115/gene_43551/gene_11542/gene_26757	5	0.119	C2
gene-9999	2			GO:0016877	MF	GO:0016877	ligase activity, forming carbon-sulfur bonds	5/42	77/15723	1.82e-06	4.8e-05	2.82e-05	gene_54713/gene_83115/gene_43551/gene_11542/gene_26757	5	0.119	C2
gene-30630	1			GO:0016874	MF	GO:0016874	ligase activity	5/42	293/15723	0.00105044	0.00829847	0.00486519	gene_54713/gene_83115/gene_43551/gene_11542/gene_26757	5	0.119	C2
gene-7114	1			GO:0016747	MF	GO:0016747	acyltransferase activity, transferring groups other than amino-acyl groups	5/42	303/15723	0.00121963	0.00845156	0.00495494	gene_56139/gene_38666/gene_79368/gene_30701/gene_12060	5	0.119	C2
gene-27491	1			GO:0016746	MF	GO:0016746	acyltransferase activity	5/42	347/15723	0.00221341	0.0116573	0.00683438	gene_56139/gene_38666/gene_79368/gene_30701/gene_12060	5	0.119	C2
gene-51064	1			GO:0006633	BP	GO:0006633	fatty acid biosynthetic process	5/45	157/18328	4.01e-05	0.00233546	0.00193083	gene_38666/gene_83115/gene_43551/gene_12060/gene_11542	5	0.111	C2
gene-61725	3			GO:0072330	BP	GO:0072330	monocarboxylic acid biosynthetic process	5/45	340/18328	0.00141799	0.0330391	0.0273149	gene_38666/gene_83115/gene_43551/gene_12060/gene_11542	5	0.111	C2
gene-39212	3			GO:0004497	MF	GO:0004497	monooxygenase activity	4/42	207/15723	0.00220833	0.0116573	0.00683438	gene_81688/gene_82796/gene_75824/gene_33653	4	0.095	C2
gene-75824	2			GO:0004675	MF	GO:0004675	transmembrane receptor protein serine/threonine kinase activity	4/42	248/15723	0.00422552	0.0172715	0.0101258	gene_73246/gene_69952/gene_5770/gene_72080	4	0.095	C2
gene-58153	3			GO:0019199	MF	GO:0019199	transmembrane receptor protein kinase activity	4/42	256/15723	0.0047282	0.0174106	0.0102074	gene_73246/gene_69952/gene_5770/gene_72080	4	0.095	C2
gene-14688	2			GO:0016705	MF	GO:0016705	oxidoreductase activity, acting on paired donors, with incorporation or reduction of molecular oxygen	4/42	270/15723	0.0057024	0.0195865	0.0114831	gene_81688/gene_82796/gene_75824/gene_33653	4	0.095	C2
gene-33299	1			GO:0004888	MF	GO:0004888	transmembrane signaling receptor activity	4/42	315/15723	0.00972271	0.0295421	0.0173198	gene_73246/gene_69952/gene_5770/gene_72080	4	0.095	C2
gene-59847	2			GO:0038023	MF	GO:0038023	signaling receptor activity	4/42	374/15723	0.0173126	0.047162	0.02765	gene_73246/gene_69952/gene_5770/gene_72080	4	0.095	C2
gene-79044	2			GO:0019395	BP	GO:0019395	fatty acid oxidation	4/45	96/18328	8.93e-05	0.00416256	0.00344138	gene_36872/gene_82796/gene_12989/gene_75824	4	0.089	C2
gene-29276	1			GO:0034440	BP	GO:0034440	lipid oxidation	4/45	112/18328	0.0001623	0.00630266	0.00521069	gene_36872/gene_82796/gene_12989/gene_75824	4	0.089	C2
gene-63013	1			GO:0090626	BP	GO:0090626	plant epidermis morphogenesis	4/45	152/18328	0.000520069	0.015147	0.0125227	gene_59847/gene_14671/gene_53575/gene_18451	4	0.089	C2
gene-52558	3			GO:0016830	MF	GO:0016830	carbon-carbon lyase activity	3/42	115/15723	0.00355544	0.0172027	0.0100855	gene_36872/gene_12989/gene_65527	3	0.071	C2
gene-61474	1			GO:0008374	MF	GO:0008374	O-acyltransferase activity	3/42	141/15723	0.00627697	0.0206617	0.0121134	gene_56139/gene_79368/gene_30701	3	0.071	C2
gene-84666	1			GO:0016709	MF	GO:0016709	oxidoreductase activity, acting on paired donors, with incorporation or reduction of molecular oxygen, NAD(P)H as one donor, and incorporation of one atom of oxygen	3/42	154/15723	0.00799924	0.0252776	0.0148196	gene_82796/gene_75824/gene_33653	3	0.071	C2
gene-3792	1			GO:0043649	BP	GO:0043649	dicarboxylic acid catabolic process	3/45	21/18328	1.78e-05	0.00138517	0.00114519	gene_83115/gene_43551/gene_11542	3	0.067	C2
gene-74794	2			GO:0042335	BP	GO:0042335	cuticle development	3/45	48/18328	0.00022143	0.00737044	0.00609347	gene_16845/gene_48727/gene_72080	3	0.067	C2
gene-65527	2			GO:0000036	MF	GO:0000036	acyl carrier activity	2/42	10/15723	0.000309248	0.00349009	0.00204616	gene_38666/gene_12060	2	0.048	C2
gene-65414	3			GO:0044620	MF	GO:0044620	ACP phosphopantetheine attachment site binding	2/42	10/15723	0.000309248	0.00349009	0.00204616	gene_38666/gene_12060	2	0.048	C2
gene-49744	1			GO:0051192	MF	GO:0051192	prosthetic group binding	2/42	10/15723	0.000309248	0.00349009	0.00204616	gene_38666/gene_12060	2	0.048	C2
gene-5023	3			GO:0140414	MF	GO:0140414	phosphopantetheine-dependent carrier activity	2/42	10/15723	0.000309248	0.00349009	0.00204616	gene_38666/gene_12060	2	0.048	C2
gene-1144	2			GO:0090447	MF	GO:0090447	glycerol-3-phosphate 2-O-acyltransferase activity	2/42	11/15723	0.00037733	0.00372613	0.00218454	gene_56139/gene_79368	2	0.048	C2
gene-80769	1			GO:0016832	MF	GO:0016832	aldehyde-lyase activity	2/42	16/15723	0.000816319	0.00716547	0.00420094	gene_36872/gene_12989	2	0.048	C2
gene-2317	2			GO:0004467	MF	GO:0004467	long-chain fatty acid-CoA ligase activity	2/42	20/15723	0.00128378	0.00845156	0.00495494	gene_54713/gene_26757	2	0.048	C2
gene-44651	3			GO:0015645	MF	GO:0015645	fatty acid ligase activity	2/42	22/15723	0.00155553	0.00945285	0.00554198	gene_54713/gene_26757	2	0.048	C2
gene-76725	1			GO:0004312	MF	GO:0004312	fatty acid synthase activity	2/42	35/15723	0.00391959	0.0172027	0.0100855	gene_38666/gene_12060	2	0.048	C2
gene-56326	1			GO:0051287	MF	GO:0051287	NAD binding	2/42	35/15723	0.00391959	0.0172027	0.0100855	gene_18325/gene_31833	2	0.048	C2
gene-1320	1			GO:0140104	MF	GO:0140104	molecular carrier activity	2/42	37/15723	0.00437252	0.0172715	0.0101258	gene_38666/gene_12060	2	0.048	C2
gene-13522	1			GO:0016790	MF	GO:0016790	thiolester hydrolase activity	2/42	39/15723	0.00484853	0.0174106	0.0102074	gene_38666/gene_12060	2	0.048	C2
gene-80107	2			GO:0050660	MF	GO:0050660	flavin adenine dinucleotide binding	2/42	59/15723	0.0108246	0.0316719	0.0185685	gene_36872/gene_12989	2	0.048	C2
gene-80437	1			GO:0033612	MF	GO:0033612	receptor serine/threonine kinase binding	2/42	65/15723	0.013027	0.0367548	0.0215484	gene_59847/gene_14671	2	0.048	C2
gene-78018	1			GO:0034059	BP	GO:0034059	response to anoxia	2/45	22/18328	0.00131975	0.0330391	0.0273149	gene_19869/gene_66279	2	0.044	C2
gene-80558	2			GO:0000785	CC	GO:0000785	chromatin	45223	295/18719	1.31e-12	1.44e-11	6.89e-12	gene_29503/gene_61725/gene_74449/gene_68046/gene_44765/gene_24550/gene_69768/gene_3391/gene_74079/gene_61622	10	0.417	C3
gene-182	2			GO:0045814	BP	GO:0045814	negative regulation of gene expression, epigenetic	45098	176/18328	3.47e-08	2.6e-06	1.93e-06	gene_25017/gene_29503/gene_61725/gene_74449/gene_74079/gene_61622	6	0.286	C3
gene-18576	1			GO:0040029	BP	GO:0040029	epigenetic regulation of gene expression	45098	420/18328	5.66e-06	0.00021235	0.000157958	gene_25017/gene_29503/gene_61725/gene_74449/gene_74079/gene_61622	6	0.286	C3
gene-10787	3			GO:0006631	BP	GO:0006631	fatty acid metabolic process	45067	354/18328	4.12e-05	0.000772818	0.000574868	gene_68281/gene_58411/gene_67078/gene_82876/gene_11844	5	0.238	C3
gene-10277	3			GO:0003682	MF	GO:0003682	chromatin binding	45067	273/15723	2.46e-05	0.000209513	0.000149189	gene_68046/gene_44765/gene_24550/gene_69768/gene_3391	5	0.238	C3
gene-73099	1			GO:0000228	CC	GO:0000228	nuclear chromosome	45070	369/18719	9.04e-05	0.000248646	0.00011897	gene_29503/gene_61725/gene_74449/gene_74079/gene_61622	5	0.208	C3
gene-81110	2			GO:0052689	MF	GO:0052689	carboxylic ester hydrolase activity	45037	159/15723	5.27e-05	0.000358373	0.000255189	gene_58411/gene_82876/gene_55675/gene_7208	4	0.19	C3
gene-25204	3			GO:0006334	BP	GO:0006334	nucleosome assembly	45006	42/18328	1.45e-05	0.000361518	0.000268918	gene_68046/gene_44765/gene_3391	3	0.143	C3
gene-790	3			GO:0034728	BP	GO:0034728	nucleosome organization	45006	85/18328	0.000120536	0.00180803	0.00134492	gene_68046/gene_44765/gene_3391	3	0.143	C3
gene-18123	3			GO:0065004	BP	GO:0065004	protein-DNA complex assembly	45006	164/18328	0.000831036	0.00890396	0.0066233	gene_68046/gene_44765/gene_3391	3	0.143	C3
gene-71142	1			GO:0071824	BP	GO:0071824	protein-DNA complex subunit organization	45006	207/18328	0.00162525	0.0152367	0.011334	gene_68046/gene_44765/gene_3391	3	0.143	C3
gene-67568	1			GO:0071103	BP	GO:0071103	DNA conformation change	45006	236/18328	0.00236187	0.0196823	0.0146408	gene_68046/gene_44765/gene_3391	3	0.143	C3
gene-53029	2			GO:0031492	MF	GO:0031492	nucleosomal DNA binding	45006	10/15723	2.45e-07	8.33e-06	5.93e-06	gene_68046/gene_44765/gene_3391	3	0.143	C3
gene-79440	3			GO:0031491	MF	GO:0031491	nucleosome binding	45006	29/15723	7.34e-06	0.000124737	8.88e-05	gene_68046/gene_44765/gene_3391	3	0.143	C3
gene-79451	3			GO:0031490	MF	GO:0031490	chromatin DNA binding	45006	37/15723	1.55e-05	0.00017562	0.000125054	gene_68046/gene_44765/gene_3391	3	0.143	C3
gene-5962	1			GO:0000786	CC	GO:0000786	nucleosome	45009	12/18719	4.04e-07	2.22e-06	1.06e-06	gene_68046/gene_44765/gene_3391	3	0.125	C3
gene-59896	1			GO:0044815	CC	GO:0044815	DNA packaging complex	45009	17/18719	1.24e-06	4.56e-06	2.18e-06	gene_68046/gene_44765/gene_3391	3	0.125	C3
gene-62443	3			GO:0032993	CC	GO:0032993	protein-DNA complex	45009	90/18719	0.000202189	0.000444815	0.00021283	gene_68046/gene_44765/gene_3391	3	0.125	C3
gene-31106	3			GO:0010143	BP	GO:0010143	cutin biosynthetic process	44978	37/18328	0.000812859	0.00890396	0.0066233	gene_35601/gene_11844	2	0.095	C3
gene-37496	2			GO:0010369	CC	GO:0010369	chromocenter	44950	19/18719	0.0240927	0.0441699	0.0211339	gene_44765	1	0.042	C3
gene-18035	1
gene-74086	2
gene-80369	1
gene-79504	3
gene-50132	1
gene-55675	3
gene-61716	2
gene-6785	1
gene-12694	1
gene-17899	1
gene-64981	1
gene-56479	2
gene-1145	3
gene-34566	1
gene-52703	1
gene-5187	2
gene-5835	1
gene-74449	3
gene-28816	1
gene-58878	3
gene-83033	1
gene-14785	1
gene-22872	2
gene-42209	2
gene-29917	2
gene-63161	3
gene-37909	1
gene-59812	2
gene-49188	1
gene-83556	2
gene-51457	1
gene-4095	1
gene-47998	1
gene-16391	3
gene-49314	3
gene-24652	3
gene-13276	3
gene-61802	3
gene-68756	3
gene-31883	1
gene-729	2
gene-27022	3
gene-67997	1
gene-14671	2
gene-20868	2
gene-5185	1
gene-55425	1
gene-63301	1
gene-72486	2
gene-78848	2
gene-79585	1
gene-24056	2
gene-19674	2
gene-68046	3
gene-35110	3
gene-64976	1
gene-19869	2
gene-40423	1
gene-74957	1
gene-62144	3
gene-6712	2
gene-36118	2
gene-62418	3
gene-54017	1
gene-45074	1
gene-44765	3
gene-53574	1
gene-55625	1
gene-40713	1
gene-47328	3
gene-20136	1
gene-81473	1
gene-48762	1
gene-46780	1
gene-44974	3
gene-50728	1
gene-13300	1
gene-35207	1
gene-37022	2
gene-46209	3
gene-72027	1
gene-63684	1
gene-27994	3
gene-72019	1
gene-31835	1
gene-66760	2
gene-85355	1
gene-69278	1
gene-7194	2
gene-1833	1
gene-57934	1
gene-31833	2
gene-45306	1
gene-11542	2
gene-30788	3
gene-23161	1
gene-12317	1
gene-61180	1
gene-67649	1
gene-5770	2
gene-24550	3
gene-66279	2
gene-51559	1
gene-33970	2
gene-74520	1
gene-26226	1
gene-42480	2
gene-36080	1
gene-85217	1
gene-22544	1
gene-3841	1
gene-63683	1
gene-51636	1
gene-12537	2
gene-13182	1
gene-14195	2
gene-7208	3
gene-46691	2
gene-68769	3
gene-13034	3
gene-78534	1
gene-41854	1
gene-63895	1
gene-37382	1
gene-73609	1
gene-11545	3
gene-60947	1
gene-40817	3
gene-83872	2
gene-1909	2
gene-69768	3
gene-84350	2
gene-47997	1
gene-40190	2
gene-33779	2
gene-64736	2
gene-62123	1
gene-21269	1
gene-36820	2
gene-29598	1
gene-58439	2
gene-26757	2
gene-62169	1
gene-7205	2
gene-26487	1
gene-72407	1
gene-11844	3
gene-4217	1
gene-62430	2
gene-81453	2
gene-40017	2
gene-33653	2
gene-52466	2
gene-56660	1
gene-59231	2
gene-12910	3
gene-17164	3
gene-73265	1
gene-52324	2
gene-65714	2
gene-41857	1
gene-7306	1
gene-35872	1
gene-31583	1
gene-28845	1
gene-81193	2
gene-45976	2
gene-42889	2
gene-70558	2
gene-17083	3
gene-53575	2
gene-41530	2
gene-67238	1
gene-18870	2
gene-3391	3
gene-74079	3
gene-79525	1
gene-24999	1
gene-57940	1
gene-79891	2
gene-11607	1
gene-18451	2
gene-27469	2
gene-61622	3
gene-72080	2
