# Supplementary material for: Single-cell landscape of long and short glandular trichomes in Nicotiana tabacum leaves
Source: iScience. 2024 Aug 3;27(9):110650. doi: 10.1016/j.isci.2024.110650 (PMC11382123; doi:10.1016/j.isci.2024.110650)
Supplement: Table S9. Differential genes in N. tabacum LGTs, related to Figure 4 [file mmc9.xlsx]

## Sheet: TableS9
TableS9	Gene list showing differential expression in LGTs among various N. tabacum accessions.
p_val	avg_log2FC	pct.1	pct.2	p_val_adj	cluster	gene	type	type2
2.46641e-98	-2.56306	0	0.588	1.78935e-93	A1_Basma	gene-58906	sigDown	adjust Pvalue < 0.01
2.53752e-81	-1.90663	0	0.508	1.84095e-76	A1_Basma	gene-28443	sigDown	adjust Pvalue < 0.01
1.73179e-79	-2.35463	0	0.499	1.2564e-74	A1_Basma	gene-22022	sigDown	adjust Pvalue < 0.01
1.67063e-73	-1.74109	0	0.469	1.21203e-68	A1_Basma	gene-30088	sigDown	adjust Pvalue < 0.01
1.26958e-72	-1.71593	0	0.465	9.21067e-68	A1_Basma	gene-16669	sigDown	adjust Pvalue < 0.01
5.75836e-71	-2.22332	0.017	0.484	4.17764e-66	A1_Basma	gene-73283	sigDown	adjust Pvalue < 0.01
9.89534e-66	-1.77224	0	0.429	7.17897e-61	A1_Basma	gene-431	sigDown	adjust Pvalue < 0.01
3.77501e-61	-1.54902	0.004	0.411	2.73873e-56	A1_Basma	gene-70854	sigDown	adjust Pvalue < 0.01
3.71785e-56	-1.41485	0	0.376	2.69727e-51	A1_Basma	gene-33163	sigDown	adjust Pvalue < 0.01
4.26463e-55	-1.28147	0	0.37	3.09395e-50	A1_Basma	gene-84346	sigDown	adjust Pvalue < 0.01
4.26463e-55	-1.36394	0	0.37	3.09395e-50	A1_Basma	gene-58888	sigDown	adjust Pvalue < 0.01
1.31459e-54	1.70632	0.692	0.332	9.53718e-50	A1_Basma	gene-77569	sigUp	adjust Pvalue < 0.01
1.43572e-54	-1.5646	0	0.367	1.0416e-49	A1_Basma	gene-69278	sigDown	adjust Pvalue < 0.01
3.20814e-52	-1.23835	0.002	0.356	2.32747e-47	A1_Basma	gene-9594	sigDown	adjust Pvalue < 0.01
7.56892e-51	-1.34006	0.002	0.349	5.49117e-46	A1_Basma	gene-76616	sigDown	adjust Pvalue < 0.01
2.18613e-50	-1.26912	0.002	0.346	1.58602e-45	A1_Basma	gene-35146	sigDown	adjust Pvalue < 0.01
9.27513e-49	-1.32873	0.002	0.337	6.72902e-44	A1_Basma	gene-52910	sigDown	adjust Pvalue < 0.01
4.7424e-48	1.42552	0.43	0.078	3.44056e-43	A1_Basma	gene-41110	sigUp	adjust Pvalue < 0.01
7.16627e-48	-1.18147	0	0.328	5.19906e-43	A1_Basma	gene-38815	sigDown	adjust Pvalue < 0.01
7.16627e-48	-1.25967	0	0.328	5.19906e-43	A1_Basma	gene-54656	sigDown	adjust Pvalue < 0.01
1.35328e-47	1.3809	0.708	0.409	9.81793e-43	A1_Basma	gene-2987	sigUp	adjust Pvalue < 0.01
2.28457e-47	-1.55345	0	0.325	1.65744e-42	A1_Basma	gene-7907	sigDown	adjust Pvalue < 0.01
7.25555e-47	-1.26628	0	0.322	5.26383e-42	A1_Basma	gene-6790	sigDown	adjust Pvalue < 0.01
2.29559e-46	-1.17203	0	0.319	1.66543e-41	A1_Basma	gene-2358	sigDown	adjust Pvalue < 0.01
7.23571e-46	-1.11872	0	0.316	5.24944e-41	A1_Basma	gene-32236	sigDown	adjust Pvalue < 0.01
9.37139e-46	-1.16779	0.009	0.335	6.79885e-41	A1_Basma	gene-73957	sigDown	adjust Pvalue < 0.01
1.49009e-44	-1.12177	0.002	0.311	1.08105e-39	A1_Basma	gene-12069	sigDown	adjust Pvalue < 0.01
2.12857e-43	-1.02601	0	0.301	1.54425e-38	A1_Basma	gene-64517	sigDown	adjust Pvalue < 0.01
3.54643e-43	1.32735	0.46	0.123	2.5729e-38	A1_Basma	gene-85143	sigUp	adjust Pvalue < 0.01
3.52643e-42	-1.13123	0	0.293	2.55839e-37	A1_Basma	gene-20745	sigDown	adjust Pvalue < 0.01
3.27785e-41	-1.14485	0	0.287	2.37805e-36	A1_Basma	gene-32245	sigDown	adjust Pvalue < 0.01
3.75423e-40	-1.00069	0.004	0.289	2.72365e-35	A1_Basma	gene-74068	sigDown	adjust Pvalue < 0.01
5.21257e-40	-0.959972	0	0.28	3.78167e-35	A1_Basma	gene-27522	sigDown	adjust Pvalue < 0.01
1.11617e-39	1.09891	0.335	0.048	8.09773e-35	A1_Basma	gene-55811	sigUp	adjust Pvalue < 0.01
1.56698e-39	1.13112	0.832	0.565	1.13683e-34	A1_Basma	gene-27318	sigUp	adjust Pvalue < 0.01
2.71169e-39	-0.939182	0	0.275	1.96731e-34	A1_Basma	gene-58905	sigDown	adjust Pvalue < 0.01
3.27688e-39	1.22554	0.308	0.035	2.37735e-34	A1_Basma	gene-13207	sigUp	adjust Pvalue < 0.01
8.10512e-39	-1.11354	0	0.272	5.88018e-34	A1_Basma	gene-70558	sigDown	adjust Pvalue < 0.01
1.86407e-38	-1.50436	0.093	0.411	1.35236e-33	A1_Basma	gene-33700	sigDown	adjust Pvalue < 0.01
1.97149e-38	1.12462	0.264	0.015	1.43029e-33	A1_Basma	gene-29487	sigUp	adjust Pvalue < 0.01
3.97547e-38	-1.46105	0.593	0.789	2.88416e-33	A1_Basma	gene-60012	sigDown	adjust Pvalue < 0.01
3.63859e-37	-1.14705	0	0.262	2.63976e-32	A1_Basma	gene-12058	sigDown	adjust Pvalue < 0.01
1.07038e-36	-0.982712	0	0.259	7.76551e-32	A1_Basma	gene-11963	sigDown	adjust Pvalue < 0.01
1.20929e-36	-0.92485	0.002	0.263	8.77326e-32	A1_Basma	gene-40502	sigDown	adjust Pvalue < 0.01
1.6152e-36	1.20713	0.583	0.259	1.17181e-31	A1_Basma	gene-80658	sigUp	adjust Pvalue < 0.01
5.36533e-36	-1.40346	0	0.254	3.89249e-31	A1_Basma	gene-48497	sigDown	adjust Pvalue < 0.01
5.37827e-36	1.0264	0.336	0.06	3.90188e-31	A1_Basma	gene-44432	sigUp	adjust Pvalue < 0.01
9.16627e-36	-1.5935	0	0.253	6.65003e-31	A1_Basma	gene-83872	sigDown	adjust Pvalue < 0.01
9.21057e-36	1.26239	0.619	0.322	6.68218e-31	A1_Basma	gene-53525	sigUp	adjust Pvalue < 0.01
1.03214e-35	-1.76929	0.179	0.492	7.48808e-31	A1_Basma	gene-62044	sigDown	adjust Pvalue < 0.01
9.88256e-35	-1.41253	0.271	0.579	7.1697e-30	A1_Basma	gene-35871	sigDown	adjust Pvalue < 0.01
1.25879e-34	-1.29875	0.164	0.474	9.13238e-30	A1_Basma	gene-7142	sigDown	adjust Pvalue < 0.01
1.84754e-34	1.1509	0.417	0.122	1.34037e-29	A1_Basma	gene-59771	sigUp	adjust Pvalue < 0.01
2.41631e-34	1.29945	0.609	0.329	1.75301e-29	A1_Basma	gene-62097	sigUp	adjust Pvalue < 0.01
8.45686e-34	1.10917	0.533	0.224	6.13536e-29	A1_Basma	gene-35079	sigUp	adjust Pvalue < 0.01
1.09261e-33	1.12365	0.572	0.253	7.92674e-29	A1_Basma	gene-35070	sigUp	adjust Pvalue < 0.01
2.72584e-33	-1.0388	0.077	0.371	1.97757e-28	A1_Basma	gene-80558	sigDown	adjust Pvalue < 0.01
6.88326e-33	-0.991012	0.009	0.253	4.99374e-28	A1_Basma	gene-83115	sigDown	adjust Pvalue < 0.01
9.41478e-33	1.22815	0.645	0.374	6.83033e-28	A1_Basma	gene-45386	sigUp	adjust Pvalue < 0.01
2.6756e-30	1.12541	0.652	0.395	1.94112e-25	A1_Basma	gene-80874	sigUp	adjust Pvalue < 0.01
4.04338e-30	1.1063	0.437	0.159	2.93343e-25	A1_Basma	gene-18867	sigUp	adjust Pvalue < 0.01
5.5302e-30	-0.903074	0.036	0.284	4.0121e-25	A1_Basma	gene-21310	sigDown	adjust Pvalue < 0.01
1.11143e-29	1.18949	0.471	0.191	8.06333e-25	A1_Basma	gene-5721	sigUp	adjust Pvalue < 0.01
1.11632e-29	1.04359	0.493	0.212	8.09876e-25	A1_Basma	gene-93	sigUp	adjust Pvalue < 0.01
1.62648e-29	1.22663	0.572	0.295	1.17999e-24	A1_Basma	gene-67579	sigUp	adjust Pvalue < 0.01
8.48954e-29	0.971717	0.705	0.414	6.15908e-24	A1_Basma	gene-31914	sigUp	adjust Pvalue < 0.01
1.11545e-28	1.13184	0.503	0.227	8.0925e-24	A1_Basma	gene-7842	sigUp	adjust Pvalue < 0.01
2.9026e-28	1.04014	0.634	0.383	2.10581e-23	A1_Basma	gene-1621	sigUp	adjust Pvalue < 0.01
6.29302e-28	1.18389	0.542	0.278	4.56553e-23	A1_Basma	gene-45500	sigUp	adjust Pvalue < 0.01
1.28942e-27	-1.16652	0.628	0.78	9.35462e-23	A1_Basma	gene-69223	sigDown	adjust Pvalue < 0.01
2.07253e-27	1.04737	0.639	0.386	1.5036e-22	A1_Basma	gene-65099	sigUp	adjust Pvalue < 0.01
4.07513e-27	0.861304	0.742	0.526	2.95647e-22	A1_Basma	gene-15581	sigUp	adjust Pvalue < 0.01
5.66111e-27	-0.960521	0.437	0.686	4.10708e-22	A1_Basma	gene-3954	sigDown	adjust Pvalue < 0.01
6.14318e-27	1.21168	0.428	0.177	4.45681e-22	A1_Basma	gene-44200	sigUp	adjust Pvalue < 0.01
6.45056e-27	0.946765	0.75	0.54	4.67982e-22	A1_Basma	gene-23593	sigUp	adjust Pvalue < 0.01
8.51415e-27	1.06266	0.572	0.319	6.17693e-22	A1_Basma	gene-73101	sigUp	adjust Pvalue < 0.01
9.58129e-27	1.02958	0.65	0.426	6.95113e-22	A1_Basma	gene-16388	sigUp	adjust Pvalue < 0.01
1.54284e-26	0.951328	0.514	0.245	1.11931e-21	A1_Basma	gene-66149	sigUp	adjust Pvalue < 0.01
1.79031e-26	-2.11458	0.03	0.251	1.29885e-21	A1_Basma	gene-62123	sigDown	adjust Pvalue < 0.01
4.29392e-26	1.08582	0.422	0.165	3.1152e-21	A1_Basma	gene-63814	sigUp	adjust Pvalue < 0.01
4.45519e-26	1.13353	0.538	0.292	3.23219e-21	A1_Basma	gene-34704	sigUp	adjust Pvalue < 0.01
5.13457e-26	0.85478	0.437	0.167	3.72508e-21	A1_Basma	gene-65566	sigUp	adjust Pvalue < 0.01
6.48111e-26	1.13402	0.579	0.34	4.70198e-21	A1_Basma	gene-15069	sigUp	adjust Pvalue < 0.01
6.50563e-26	0.924489	0.503	0.233	4.71977e-21	A1_Basma	gene-61981	sigUp	adjust Pvalue < 0.01
8.03617e-26	-0.975919	0.26	0.529	5.83016e-21	A1_Basma	gene-2685	sigDown	adjust Pvalue < 0.01
9.8845e-26	1.0831	0.482	0.227	7.17111e-21	A1_Basma	gene-21785	sigUp	adjust Pvalue < 0.01
4.74902e-25	1.0008	0.486	0.224	3.44537e-20	A1_Basma	gene-24362	sigUp	adjust Pvalue < 0.01
6.52701e-25	0.960465	0.764	0.52	4.73528e-20	A1_Basma	gene-50121	sigUp	adjust Pvalue < 0.01
6.60877e-25	0.946969	0.673	0.453	4.7946e-20	A1_Basma	gene-47106	sigUp	adjust Pvalue < 0.01
7.40271e-25	1.03223	0.591	0.359	5.37059e-20	A1_Basma	gene-52780	sigUp	adjust Pvalue < 0.01
8.60896e-25	0.926525	0.652	0.405	6.24571e-20	A1_Basma	gene-961	sigUp	adjust Pvalue < 0.01
1.13944e-24	1.00275	0.497	0.244	8.26655e-20	A1_Basma	gene-25680	sigUp	adjust Pvalue < 0.01
1.14164e-24	-0.789569	0.036	0.25	8.28248e-20	A1_Basma	gene-38769	sigDown	adjust Pvalue < 0.01
1.20671e-24	1.1212	0.579	0.35	8.75455e-20	A1_Basma	gene-54960	sigUp	adjust Pvalue < 0.01
2.15838e-24	1.17547	0.475	0.229	1.56588e-19	A1_Basma	gene-32081	sigUp	adjust Pvalue < 0.01
3.21231e-24	0.862153	0.376	0.137	2.3305e-19	A1_Basma	gene-77368	sigUp	adjust Pvalue < 0.01
3.28148e-24	0.683051	0.277	0.062	2.38068e-19	A1_Basma	gene-72262	sigUp	adjust Pvalue < 0.01
3.6403e-24	-1.00643	0.376	0.602	2.641e-19	A1_Basma	gene-3965	sigDown	adjust Pvalue < 0.01
6.70231e-24	-1.1363	0.25	0.501	4.86246e-19	A1_Basma	gene-3957	sigDown	adjust Pvalue < 0.01
6.72227e-24	0.928537	0.619	0.377	4.87694e-19	A1_Basma	gene-6581	sigUp	adjust Pvalue < 0.01
7.44231e-24	0.912675	0.505	0.256	5.39932e-19	A1_Basma	gene-17060	sigUp	adjust Pvalue < 0.01
7.45471e-24	0.893664	0.467	0.211	5.40832e-19	A1_Basma	gene-82143	sigUp	adjust Pvalue < 0.01
9.74795e-24	0.767524	0.275	0.066	7.07204e-19	A1_Basma	gene-61457	sigUp	adjust Pvalue < 0.01
1.28454e-23	0.837398	0.488	0.233	9.31921e-19	A1_Basma	gene-9471	sigUp	adjust Pvalue < 0.01
1.38007e-23	0.950816	0.469	0.224	1.00123e-18	A1_Basma	gene-43529	sigUp	adjust Pvalue < 0.01
1.45839e-23	0.978619	0.493	0.254	1.05804e-18	A1_Basma	gene-49575	sigUp	adjust Pvalue < 0.01
1.84719e-23	0.762871	0.751	0.57	1.34012e-18	A1_Basma	gene-13620	sigUp	adjust Pvalue < 0.01
1.87792e-23	0.801635	0.402	0.155	1.36242e-18	A1_Basma	gene-28498	sigUp	adjust Pvalue < 0.01
2.1785e-23	0.968233	0.424	0.174	1.58048e-18	A1_Basma	gene-79656	sigUp	adjust Pvalue < 0.01
3.5426e-23	1.10602	0.789	0.633	2.57012e-18	A1_Basma	gene-180	sigUp	adjust Pvalue < 0.01
4.57279e-23	0.878677	0.406	0.159	3.31752e-18	A1_Basma	gene-11604	sigUp	adjust Pvalue < 0.01
5.3672e-23	0.72382	0.338	0.107	3.89385e-18	A1_Basma	gene-6	sigUp	adjust Pvalue < 0.01
6.45604e-23	0.996975	0.437	0.194	4.6838e-18	A1_Basma	gene-44606	sigUp	adjust Pvalue < 0.01
7.32074e-23	0.901377	0.544	0.311	5.31112e-18	A1_Basma	gene-2184	sigUp	adjust Pvalue < 0.01
7.59417e-23	1.04297	0.507	0.274	5.50949e-18	A1_Basma	gene-4040	sigUp	adjust Pvalue < 0.01
8.56559e-23	0.971097	0.551	0.323	6.21425e-18	A1_Basma	gene-10871	sigUp	adjust Pvalue < 0.01
1.03625e-22	0.921591	0.557	0.331	7.51787e-18	A1_Basma	gene-35863	sigUp	adjust Pvalue < 0.01
1.34809e-22	0.946961	0.557	0.326	9.78025e-18	A1_Basma	gene-10863	sigUp	adjust Pvalue < 0.01
2.03297e-22	0.751787	0.779	0.556	1.4749e-17	A1_Basma	gene-25204	sigUp	adjust Pvalue < 0.01
2.07648e-22	0.958885	0.538	0.302	1.50647e-17	A1_Basma	gene-85323	sigUp	adjust Pvalue < 0.01
2.14066e-22	0.949309	0.443	0.197	1.55303e-17	A1_Basma	gene-78645	sigUp	adjust Pvalue < 0.01
2.50325e-22	1.48492	0.692	0.522	1.81608e-17	A1_Basma	gene-67899	sigUp	adjust Pvalue < 0.01
2.54076e-22	0.998797	0.501	0.265	1.8433e-17	A1_Basma	gene-39421	sigUp	adjust Pvalue < 0.01
2.64149e-22	0.847991	0.626	0.392	1.91638e-17	A1_Basma	gene-64907	sigUp	adjust Pvalue < 0.01
3.75672e-22	0.997331	0.611	0.403	2.72546e-17	A1_Basma	gene-28399	sigUp	adjust Pvalue < 0.01
5.67796e-22	1.02408	0.54	0.316	4.11931e-17	A1_Basma	gene-82548	sigUp	adjust Pvalue < 0.01
7.45963e-22	0.937351	0.507	0.265	5.41189e-17	A1_Basma	gene-21364	sigUp	adjust Pvalue < 0.01
9.46255e-22	0.763983	0.387	0.153	6.86498e-17	A1_Basma	gene-85148	sigUp	adjust Pvalue < 0.01
1.07972e-21	0.750285	0.329	0.107	7.83326e-17	A1_Basma	gene-84232	sigUp	adjust Pvalue < 0.01
1.40125e-21	-1.06395	0.822	0.872	1.0166e-16	A1_Basma	gene-37531	sigDown	adjust Pvalue < 0.01
1.45662e-21	1.07857	0.535	0.316	1.05676e-16	A1_Basma	gene-25877	sigUp	adjust Pvalue < 0.01
1.58283e-21	0.867954	0.561	0.335	1.14833e-16	A1_Basma	gene-79817	sigUp	adjust Pvalue < 0.01
1.87878e-21	0.911442	0.559	0.329	1.36304e-16	A1_Basma	gene-35882	sigUp	adjust Pvalue < 0.01
2.04747e-21	0.839211	0.572	0.346	1.48542e-16	A1_Basma	gene-50772	sigUp	adjust Pvalue < 0.01
2.99014e-21	-1.0195	0.464	0.662	2.16932e-16	A1_Basma	gene-80168	sigDown	adjust Pvalue < 0.01
3.60681e-21	0.88365	0.492	0.256	2.61671e-16	A1_Basma	gene-25299	sigUp	adjust Pvalue < 0.01
4.27131e-21	0.795612	0.731	0.526	3.0988e-16	A1_Basma	gene-29182	sigUp	adjust Pvalue < 0.01
4.35243e-21	0.976067	0.495	0.274	3.15764e-16	A1_Basma	gene-63773	sigUp	adjust Pvalue < 0.01
4.39492e-21	0.959258	0.564	0.337	3.18847e-16	A1_Basma	gene-43523	sigUp	adjust Pvalue < 0.01
6.61215e-21	0.739615	0.331	0.114	4.79705e-16	A1_Basma	gene-28495	sigUp	adjust Pvalue < 0.01
6.92348e-21	0.775046	0.342	0.123	5.02292e-16	A1_Basma	gene-51498	sigUp	adjust Pvalue < 0.01
7.05583e-21	0.86102	0.497	0.263	5.11893e-16	A1_Basma	gene-72508	sigUp	adjust Pvalue < 0.01
9.86538e-21	0.781979	0.632	0.414	7.15723e-16	A1_Basma	gene-41542	sigUp	adjust Pvalue < 0.01
1.61781e-20	0.876542	0.473	0.241	1.17371e-15	A1_Basma	gene-6573	sigUp	adjust Pvalue < 0.01
2.2849e-20	0.811459	0.576	0.35	1.65767e-15	A1_Basma	gene-34413	sigUp	adjust Pvalue < 0.01
2.75463e-20	0.825249	0.43	0.205	1.99846e-15	A1_Basma	gene-25629	sigUp	adjust Pvalue < 0.01
3.00415e-20	0.887567	0.593	0.4	2.17948e-15	A1_Basma	gene-81859	sigUp	adjust Pvalue < 0.01
3.54405e-20	1.02574	0.559	0.349	2.57117e-15	A1_Basma	gene-39578	sigUp	adjust Pvalue < 0.01
3.80593e-20	0.784076	0.479	0.248	2.76116e-15	A1_Basma	gene-32911	sigUp	adjust Pvalue < 0.01
4.52269e-20	0.853973	0.512	0.278	3.28117e-15	A1_Basma	gene-2326	sigUp	adjust Pvalue < 0.01
5.35366e-20	0.763336	0.422	0.194	3.88403e-15	A1_Basma	gene-79813	sigUp	adjust Pvalue < 0.01
6.12633e-20	0.941051	0.437	0.22	4.44459e-15	A1_Basma	gene-62214	sigUp	adjust Pvalue < 0.01
6.56155e-20	-0.903902	0.178	0.411	4.76034e-15	A1_Basma	gene-50838	sigDown	adjust Pvalue < 0.01
6.61017e-20	0.865982	0.471	0.248	4.79561e-15	A1_Basma	gene-28525	sigUp	adjust Pvalue < 0.01
7.37248e-20	0.784	0.379	0.164	5.34866e-15	A1_Basma	gene-6278	sigUp	adjust Pvalue < 0.01
7.77106e-20	0.732031	0.624	0.423	5.63782e-15	A1_Basma	gene-16027	sigUp	adjust Pvalue < 0.01
8.02002e-20	0.848974	0.508	0.284	5.81845e-15	A1_Basma	gene-23831	sigUp	adjust Pvalue < 0.01
9.97992e-20	0.951537	0.634	0.447	7.24033e-15	A1_Basma	gene-59410	sigUp	adjust Pvalue < 0.01
1.00626e-19	0.880231	0.342	0.137	7.30033e-15	A1_Basma	gene-48429	sigUp	adjust Pvalue < 0.01
1.04101e-19	0.898327	0.533	0.331	7.5524e-15	A1_Basma	gene-40838	sigUp	adjust Pvalue < 0.01
1.11067e-19	0.764758	0.437	0.212	8.05782e-15	A1_Basma	gene-35989	sigUp	adjust Pvalue < 0.01
1.12565e-19	0.767463	0.4	0.176	8.16647e-15	A1_Basma	gene-21620	sigUp	adjust Pvalue < 0.01
1.21119e-19	0.826194	0.46	0.236	8.78705e-15	A1_Basma	gene-50610	sigUp	adjust Pvalue < 0.01
1.43983e-19	0.888886	0.705	0.496	1.04458e-14	A1_Basma	gene-28624	sigUp	adjust Pvalue < 0.01
1.49956e-19	0.824735	0.507	0.281	1.08792e-14	A1_Basma	gene-6731	sigUp	adjust Pvalue < 0.01
1.62283e-19	0.757195	0.406	0.18	1.17734e-14	A1_Basma	gene-51417	sigUp	adjust Pvalue < 0.01
1.8235e-19	0.8729	0.305	0.102	1.32293e-14	A1_Basma	gene-84669	sigUp	adjust Pvalue < 0.01
1.95038e-19	0.849378	0.563	0.356	1.41498e-14	A1_Basma	gene-64685	sigUp	adjust Pvalue < 0.01
2.19263e-19	0.865467	0.458	0.239	1.59073e-14	A1_Basma	gene-19570	sigUp	adjust Pvalue < 0.01
2.27643e-19	0.881497	0.497	0.277	1.65153e-14	A1_Basma	gene-39545	sigUp	adjust Pvalue < 0.01
2.47207e-19	0.882439	0.503	0.281	1.79346e-14	A1_Basma	gene-59687	sigUp	adjust Pvalue < 0.01
2.54901e-19	0.789942	0.536	0.314	1.84928e-14	A1_Basma	gene-82932	sigUp	adjust Pvalue < 0.01
2.86946e-19	0.90118	0.529	0.326	2.08177e-14	A1_Basma	gene-25845	sigUp	adjust Pvalue < 0.01
2.9395e-19	0.833919	0.521	0.299	2.13257e-14	A1_Basma	gene-77957	sigUp	adjust Pvalue < 0.01
3.13771e-19	0.66697	0.288	0.093	2.27637e-14	A1_Basma	gene-51576	sigUp	adjust Pvalue < 0.01
4.33852e-19	0.882659	0.505	0.304	3.14756e-14	A1_Basma	gene-26107	sigUp	adjust Pvalue < 0.01
4.69656e-19	0.795135	0.574	0.364	3.40731e-14	A1_Basma	gene-22321	sigUp	adjust Pvalue < 0.01
5.44219e-19	0.786261	0.333	0.125	3.94825e-14	A1_Basma	gene-43721	sigUp	adjust Pvalue < 0.01
5.87022e-19	0.819351	0.619	0.42	4.25879e-14	A1_Basma	gene-57124	sigUp	adjust Pvalue < 0.01
6.16122e-19	-1.02016	0.544	0.708	4.46991e-14	A1_Basma	gene-19789	sigDown	adjust Pvalue < 0.01
6.17028e-19	0.810704	0.344	0.138	4.47648e-14	A1_Basma	gene-44300	sigUp	adjust Pvalue < 0.01
7.22458e-19	0.827199	0.389	0.176	5.24136e-14	A1_Basma	gene-78140	sigUp	adjust Pvalue < 0.01
8.67976e-19	0.85725	0.467	0.244	6.29708e-14	A1_Basma	gene-42406	sigUp	adjust Pvalue < 0.01
9.64505e-19	-0.9136	0.368	0.588	6.99739e-14	A1_Basma	gene-3955	sigDown	adjust Pvalue < 0.01
1.18889e-18	0.983471	0.527	0.325	8.62524e-14	A1_Basma	gene-16952	sigUp	adjust Pvalue < 0.01
1.35357e-18	0.767156	0.462	0.244	9.82e-14	A1_Basma	gene-8955	sigUp	adjust Pvalue < 0.01
1.75789e-18	0.812462	0.415	0.2	1.27533e-13	A1_Basma	gene-20117	sigUp	adjust Pvalue < 0.01
1.82023e-18	0.837216	0.443	0.214	1.32056e-13	A1_Basma	gene-31911	sigUp	adjust Pvalue < 0.01
1.83682e-18	0.783455	0.426	0.203	1.33259e-13	A1_Basma	gene-8818	sigUp	adjust Pvalue < 0.01
2.05596e-18	0.75754	0.477	0.253	1.49158e-13	A1_Basma	gene-34663	sigUp	adjust Pvalue < 0.01
2.15392e-18	0.770281	0.561	0.346	1.56264e-13	A1_Basma	gene-61723	sigUp	adjust Pvalue < 0.01
2.29418e-18	0.738055	0.327	0.125	1.66441e-13	A1_Basma	gene-70957	sigUp	adjust Pvalue < 0.01
2.36015e-18	0.763719	0.32	0.119	1.71226e-13	A1_Basma	gene-74592	sigUp	adjust Pvalue < 0.01
2.40593e-18	-0.895665	0.239	0.471	1.74547e-13	A1_Basma	gene-27918	sigDown	adjust Pvalue < 0.01
2.52372e-18	0.836168	0.394	0.188	1.83093e-13	A1_Basma	gene-84859	sigUp	adjust Pvalue < 0.01
2.91399e-18	0.864492	0.479	0.271	2.11407e-13	A1_Basma	gene-83928	sigUp	adjust Pvalue < 0.01
3.83481e-18	0.74989	0.424	0.205	2.78212e-13	A1_Basma	gene-71741	sigUp	adjust Pvalue < 0.01
4.16226e-18	-0.85339	0.383	0.6	3.01968e-13	A1_Basma	gene-9728	sigDown	adjust Pvalue < 0.01
4.23441e-18	0.810488	0.464	0.248	3.07202e-13	A1_Basma	gene-41544	sigUp	adjust Pvalue < 0.01
5.39924e-18	0.538828	0.679	0.46	3.9171e-13	A1_Basma	gene-5023	sigUp	adjust Pvalue < 0.01
5.51082e-18	0.779844	0.561	0.356	3.99805e-13	A1_Basma	gene-35066	sigUp	adjust Pvalue < 0.01
6.06809e-18	-1.15652	0.662	0.732	4.40234e-13	A1_Basma	gene-61363	sigDown	adjust Pvalue < 0.01
7.25077e-18	0.892516	0.507	0.299	5.26036e-13	A1_Basma	gene-14150	sigUp	adjust Pvalue < 0.01
7.74637e-18	0.844402	0.536	0.337	5.61992e-13	A1_Basma	gene-63640	sigUp	adjust Pvalue < 0.01
7.79171e-18	-1.11068	0.187	0.391	5.65281e-13	A1_Basma	gene-24715	sigDown	adjust Pvalue < 0.01
7.98665e-18	0.748477	0.398	0.185	5.79423e-13	A1_Basma	gene-29605	sigUp	adjust Pvalue < 0.01
8.58944e-18	0.931355	0.516	0.319	6.23155e-13	A1_Basma	gene-14886	sigUp	adjust Pvalue < 0.01
9.56479e-18	0.649376	0.348	0.14	6.93916e-13	A1_Basma	gene-29579	sigUp	adjust Pvalue < 0.01
9.58686e-18	0.857451	0.538	0.341	6.95517e-13	A1_Basma	gene-13762	sigUp	adjust Pvalue < 0.01
9.86069e-18	-0.955075	0.129	0.329	7.15383e-13	A1_Basma	gene-35004	sigDown	adjust Pvalue < 0.01
1.1819e-17	-0.773171	0.131	0.338	8.57457e-13	A1_Basma	gene-30897	sigDown	adjust Pvalue < 0.01
1.22459e-17	0.753888	0.391	0.182	8.88425e-13	A1_Basma	gene-82357	sigUp	adjust Pvalue < 0.01
1.50819e-17	-0.675206	0.172	0.398	1.09418e-12	A1_Basma	gene-41641	sigDown	adjust Pvalue < 0.01
1.52153e-17	0.680067	0.688	0.501	1.10385e-12	A1_Basma	gene-84029	sigUp	adjust Pvalue < 0.01
1.57705e-17	1.00924	0.46	0.263	1.14414e-12	A1_Basma	gene-72404	sigUp	adjust Pvalue < 0.01
1.62862e-17	0.816681	0.342	0.149	1.18155e-12	A1_Basma	gene-22787	sigUp	adjust Pvalue < 0.01
1.8008e-17	0.779233	0.479	0.268	1.30646e-12	A1_Basma	gene-13742	sigUp	adjust Pvalue < 0.01
1.81692e-17	0.792326	0.43	0.221	1.31816e-12	A1_Basma	gene-61012	sigUp	adjust Pvalue < 0.01
1.86163e-17	0.834502	0.413	0.208	1.35059e-12	A1_Basma	gene-76123	sigUp	adjust Pvalue < 0.01
1.9155e-17	0.637917	0.419	0.203	1.38968e-12	A1_Basma	gene-53834	sigUp	adjust Pvalue < 0.01
1.97556e-17	-0.685944	0.286	0.519	1.43325e-12	A1_Basma	gene-14599	sigDown	adjust Pvalue < 0.01
2.58531e-17	0.81721	0.783	0.663	1.87562e-12	A1_Basma	gene-76192	sigUp	adjust Pvalue < 0.01
2.86375e-17	0.685129	0.546	0.334	2.07762e-12	A1_Basma	gene-45433	sigUp	adjust Pvalue < 0.01
2.87329e-17	0.738606	0.344	0.146	2.08454e-12	A1_Basma	gene-81813	sigUp	adjust Pvalue < 0.01
2.95116e-17	0.832915	0.447	0.245	2.14103e-12	A1_Basma	gene-11870	sigUp	adjust Pvalue < 0.01
3.24894e-17	0.828223	0.421	0.217	2.35707e-12	A1_Basma	gene-85168	sigUp	adjust Pvalue < 0.01
3.45034e-17	0.5905	0.301	0.111	2.50319e-12	A1_Basma	gene-19635	sigUp	adjust Pvalue < 0.01
3.84119e-17	-0.829904	0.495	0.656	2.78675e-12	A1_Basma	gene-80187	sigDown	adjust Pvalue < 0.01
3.9563e-17	0.703085	0.355	0.153	2.87026e-12	A1_Basma	gene-25638	sigUp	adjust Pvalue < 0.01
4.20849e-17	-0.81835	0.66	0.767	3.05322e-12	A1_Basma	gene-78049	sigDown	adjust Pvalue < 0.01
4.30686e-17	-1.07866	0.206	0.4	3.12458e-12	A1_Basma	gene-16097	sigDown	adjust Pvalue < 0.01
4.38247e-17	0.755858	0.486	0.269	3.17944e-12	A1_Basma	gene-7594	sigUp	adjust Pvalue < 0.01
4.64822e-17	0.668826	0.43	0.217	3.37224e-12	A1_Basma	gene-11557	sigUp	adjust Pvalue < 0.01
4.65671e-17	-0.61155	0.099	0.295	3.37839e-12	A1_Basma	gene-9236	sigDown	adjust Pvalue < 0.01
4.73484e-17	0.675144	0.385	0.174	3.43508e-12	A1_Basma	gene-37987	sigUp	adjust Pvalue < 0.01
4.83653e-17	0.72067	0.383	0.179	3.50885e-12	A1_Basma	gene-15587	sigUp	adjust Pvalue < 0.01
4.89309e-17	0.791969	0.458	0.254	3.54989e-12	A1_Basma	gene-67939	sigUp	adjust Pvalue < 0.01
5.23411e-17	0.873855	0.383	0.185	3.79729e-12	A1_Basma	gene-62822	sigUp	adjust Pvalue < 0.01
5.30283e-17	0.728965	0.381	0.18	3.84715e-12	A1_Basma	gene-32579	sigUp	adjust Pvalue < 0.01
5.41694e-17	0.732503	0.379	0.174	3.92994e-12	A1_Basma	gene-79912	sigUp	adjust Pvalue < 0.01
5.68184e-17	0.819627	0.477	0.272	4.12212e-12	A1_Basma	gene-42278	sigUp	adjust Pvalue < 0.01
6.07194e-17	0.807748	0.305	0.12	4.40513e-12	A1_Basma	gene-6955	sigUp	adjust Pvalue < 0.01
6.15625e-17	0.779251	0.673	0.511	4.4663e-12	A1_Basma	gene-12910	sigUp	adjust Pvalue < 0.01
7.16097e-17	0.718221	0.452	0.235	5.19521e-12	A1_Basma	gene-65033	sigUp	adjust Pvalue < 0.01
7.695e-17	0.65376	0.374	0.17	5.58265e-12	A1_Basma	gene-73072	sigUp	adjust Pvalue < 0.01
1.06472e-16	0.817331	0.445	0.239	7.72444e-12	A1_Basma	gene-1188	sigUp	adjust Pvalue < 0.01
1.18833e-16	0.786386	0.542	0.346	8.62121e-12	A1_Basma	gene-341	sigUp	adjust Pvalue < 0.01
1.27083e-16	0.753357	0.43	0.221	9.21972e-12	A1_Basma	gene-4419	sigUp	adjust Pvalue < 0.01
1.31279e-16	0.592548	0.402	0.188	9.52414e-12	A1_Basma	gene-23666	sigUp	adjust Pvalue < 0.01
1.33098e-16	0.889372	0.441	0.248	9.65614e-12	A1_Basma	gene-75040	sigUp	adjust Pvalue < 0.01
1.35551e-16	0.806767	0.507	0.304	9.83408e-12	A1_Basma	gene-55613	sigUp	adjust Pvalue < 0.01
1.61443e-16	0.757787	0.544	0.35	1.17125e-11	A1_Basma	gene-21732	sigUp	adjust Pvalue < 0.01
1.61948e-16	-0.70432	0.105	0.295	1.17492e-11	A1_Basma	gene-7838	sigDown	adjust Pvalue < 0.01
1.71221e-16	0.877657	0.643	0.469	1.24219e-11	A1_Basma	gene-13683	sigUp	adjust Pvalue < 0.01
1.73709e-16	0.761839	0.499	0.295	1.26024e-11	A1_Basma	gene-2447	sigUp	adjust Pvalue < 0.01
2.19139e-16	0.793661	0.512	0.322	1.58983e-11	A1_Basma	gene-7078	sigUp	adjust Pvalue < 0.01
2.36009e-16	0.686623	0.379	0.18	1.71222e-11	A1_Basma	gene-31767	sigUp	adjust Pvalue < 0.01
2.45601e-16	0.797464	0.505	0.304	1.78181e-11	A1_Basma	gene-45751	sigUp	adjust Pvalue < 0.01
2.46816e-16	-0.851221	0.228	0.432	1.79063e-11	A1_Basma	gene-3958	sigDown	adjust Pvalue < 0.01
2.8642e-16	0.785677	0.516	0.325	2.07795e-11	A1_Basma	gene-38668	sigUp	adjust Pvalue < 0.01
3.07931e-16	1.06635	0.49	0.292	2.23401e-11	A1_Basma	gene-44651	sigUp	adjust Pvalue < 0.01
3.23415e-16	-0.815161	0.101	0.287	2.34635e-11	A1_Basma	gene-1093	sigDown	adjust Pvalue < 0.01
3.36246e-16	0.867152	0.477	0.275	2.43943e-11	A1_Basma	gene-83333	sigUp	adjust Pvalue < 0.01
3.42084e-16	0.594713	0.252	0.083	2.48178e-11	A1_Basma	gene-23804	sigUp	adjust Pvalue < 0.01
3.51024e-16	0.816358	0.523	0.328	2.54665e-11	A1_Basma	gene-52296	sigUp	adjust Pvalue < 0.01
3.64029e-16	0.80201	0.482	0.295	2.64099e-11	A1_Basma	gene-1541	sigUp	adjust Pvalue < 0.01
3.74995e-16	0.759407	0.471	0.271	2.72055e-11	A1_Basma	gene-15648	sigUp	adjust Pvalue < 0.01
3.86229e-16	0.736084	0.385	0.185	2.80205e-11	A1_Basma	gene-16907	sigUp	adjust Pvalue < 0.01
4.27258e-16	0.814719	0.48	0.283	3.09971e-11	A1_Basma	gene-80811	sigUp	adjust Pvalue < 0.01
4.34625e-16	0.758838	0.355	0.164	3.15316e-11	A1_Basma	gene-28375	sigUp	adjust Pvalue < 0.01
4.39816e-16	0.732223	0.421	0.221	3.19082e-11	A1_Basma	gene-73439	sigUp	adjust Pvalue < 0.01
4.50456e-16	0.685413	0.379	0.183	3.26801e-11	A1_Basma	gene-7122	sigUp	adjust Pvalue < 0.01
4.75362e-16	0.725887	0.4	0.2	3.4487e-11	A1_Basma	gene-7626	sigUp	adjust Pvalue < 0.01
4.92038e-16	0.646195	0.396	0.189	3.56969e-11	A1_Basma	gene-55071	sigUp	adjust Pvalue < 0.01
5.19573e-16	0.665337	0.402	0.2	3.76945e-11	A1_Basma	gene-50056	sigUp	adjust Pvalue < 0.01
5.32735e-16	0.711893	0.456	0.251	3.86494e-11	A1_Basma	gene-75780	sigUp	adjust Pvalue < 0.01
5.4024e-16	0.678913	0.31	0.126	3.91938e-11	A1_Basma	gene-70618	sigUp	adjust Pvalue < 0.01
5.42333e-16	0.769888	0.546	0.355	3.93457e-11	A1_Basma	gene-70593	sigUp	adjust Pvalue < 0.01
5.57421e-16	0.624756	0.49	0.278	4.04404e-11	A1_Basma	gene-1471	sigUp	adjust Pvalue < 0.01
5.57976e-16	0.742731	0.467	0.272	4.04806e-11	A1_Basma	gene-27932	sigUp	adjust Pvalue < 0.01
5.60159e-16	0.628473	0.789	0.592	4.0639e-11	A1_Basma	gene-61725	sigUp	adjust Pvalue < 0.01
5.7852e-16	0.641845	0.607	0.421	4.1971e-11	A1_Basma	gene-15347	sigUp	adjust Pvalue < 0.01
6.04694e-16	0.822378	0.331	0.144	4.38699e-11	A1_Basma	gene-15388	sigUp	adjust Pvalue < 0.01
6.29955e-16	0.734352	0.391	0.2	4.57026e-11	A1_Basma	gene-11115	sigUp	adjust Pvalue < 0.01
6.91697e-16	0.571206	0.28	0.101	5.01819e-11	A1_Basma	gene-59752	sigUp	adjust Pvalue < 0.01
7.16786e-16	0.694965	0.505	0.305	5.20021e-11	A1_Basma	gene-29087	sigUp	adjust Pvalue < 0.01
7.19618e-16	0.831181	0.449	0.257	5.22076e-11	A1_Basma	gene-12378	sigUp	adjust Pvalue < 0.01
7.75908e-16	0.719117	0.413	0.214	5.62914e-11	A1_Basma	gene-55289	sigUp	adjust Pvalue < 0.01
8.80096e-16	0.765732	0.456	0.257	6.38501e-11	A1_Basma	gene-75760	sigUp	adjust Pvalue < 0.01
9.6256e-16	0.635393	0.353	0.156	6.98328e-11	A1_Basma	gene-27672	sigUp	adjust Pvalue < 0.01
1.00875e-15	0.748917	0.396	0.205	7.31839e-11	A1_Basma	gene-14500	sigUp	adjust Pvalue < 0.01
1.03815e-15	0.711749	0.621	0.418	7.53164e-11	A1_Basma	gene-62443	sigUp	adjust Pvalue < 0.01
1.08366e-15	0.71294	0.456	0.248	7.86188e-11	A1_Basma	gene-61150	sigUp	adjust Pvalue < 0.01
1.13851e-15	0.62593	0.312	0.128	8.25975e-11	A1_Basma	gene-7981	sigUp	adjust Pvalue < 0.01
1.22994e-15	0.739734	0.454	0.25	8.92308e-11	A1_Basma	gene-81731	sigUp	adjust Pvalue < 0.01
1.2974e-15	0.782693	0.473	0.284	9.41249e-11	A1_Basma	gene-65626	sigUp	adjust Pvalue < 0.01
1.37222e-15	0.790673	0.675	0.49	9.95529e-11	A1_Basma	gene-65414	sigUp	adjust Pvalue < 0.01
1.40355e-15	0.608922	0.445	0.239	1.01826e-10	A1_Basma	gene-9822	sigUp	adjust Pvalue < 0.01
1.40672e-15	0.614592	0.258	0.09	1.02056e-10	A1_Basma	gene-32294	sigUp	adjust Pvalue < 0.01
1.46e-15	0.542161	0.318	0.129	1.05922e-10	A1_Basma	gene-12111	sigUp	adjust Pvalue < 0.01
1.51149e-15	-0.928552	0.277	0.478	1.09657e-10	A1_Basma	gene-22553	sigDown	adjust Pvalue < 0.01
1.56452e-15	0.605046	0.318	0.129	1.13505e-10	A1_Basma	gene-20243	sigUp	adjust Pvalue < 0.01
1.66782e-15	0.832972	0.316	0.137	1.20999e-10	A1_Basma	gene-28347	sigUp	adjust Pvalue < 0.01
2.0446e-15	0.747245	0.426	0.239	1.48333e-10	A1_Basma	gene-14466	sigUp	adjust Pvalue < 0.01
2.16211e-15	0.655059	0.583	0.408	1.56859e-10	A1_Basma	gene-68530	sigUp	adjust Pvalue < 0.01
2.17775e-15	0.7791	0.525	0.338	1.57993e-10	A1_Basma	gene-65924	sigUp	adjust Pvalue < 0.01
2.17934e-15	0.724256	0.486	0.292	1.58109e-10	A1_Basma	gene-56817	sigUp	adjust Pvalue < 0.01
2.20822e-15	0.740343	0.458	0.26	1.60204e-10	A1_Basma	gene-30975	sigUp	adjust Pvalue < 0.01
2.2434e-15	0.801336	0.632	0.451	1.62756e-10	A1_Basma	gene-24665	sigUp	adjust Pvalue < 0.01
2.59269e-15	0.77432	0.415	0.23	1.88097e-10	A1_Basma	gene-81245	sigUp	adjust Pvalue < 0.01
2.63149e-15	0.882024	0.428	0.242	1.90912e-10	A1_Basma	gene-67208	sigUp	adjust Pvalue < 0.01
2.83877e-15	0.772666	0.396	0.205	2.0595e-10	A1_Basma	gene-60903	sigUp	adjust Pvalue < 0.01
3.30487e-15	0.709818	0.475	0.278	2.39765e-10	A1_Basma	gene-30700	sigUp	adjust Pvalue < 0.01
3.37172e-15	-0.798778	0.11	0.292	2.44615e-10	A1_Basma	gene-19211	sigDown	adjust Pvalue < 0.01
3.56141e-15	0.74506	0.497	0.314	2.58377e-10	A1_Basma	gene-41015	sigUp	adjust Pvalue < 0.01
3.84329e-15	0.567562	0.383	0.186	2.78827e-10	A1_Basma	gene-25314	sigUp	adjust Pvalue < 0.01
3.91268e-15	0.611831	0.652	0.432	2.83861e-10	A1_Basma	gene-25017	sigUp	adjust Pvalue < 0.01
4.02931e-15	-1.09265	0.344	0.517	2.92322e-10	A1_Basma	gene-66218	sigDown	adjust Pvalue < 0.01
4.21823e-15	0.739106	0.48	0.286	3.06028e-10	A1_Basma	gene-50074	sigUp	adjust Pvalue < 0.01
4.26346e-15	0.701821	0.458	0.263	3.0931e-10	A1_Basma	gene-7686	sigUp	adjust Pvalue < 0.01
4.34107e-15	0.716958	0.409	0.215	3.1494e-10	A1_Basma	gene-32118	sigUp	adjust Pvalue < 0.01
4.37849e-15	0.702624	0.475	0.287	3.17655e-10	A1_Basma	gene-44221	sigUp	adjust Pvalue < 0.01
4.66903e-15	0.732952	0.533	0.347	3.38733e-10	A1_Basma	gene-4875	sigUp	adjust Pvalue < 0.01
4.91983e-15	0.624023	0.389	0.192	3.56928e-10	A1_Basma	gene-24189	sigUp	adjust Pvalue < 0.01
5.24325e-15	0.709834	0.482	0.289	3.80393e-10	A1_Basma	gene-22090	sigUp	adjust Pvalue < 0.01
5.25369e-15	0.714872	0.387	0.198	3.8115e-10	A1_Basma	gene-83900	sigUp	adjust Pvalue < 0.01
5.65287e-15	0.690992	0.484	0.292	4.1011e-10	A1_Basma	gene-57730	sigUp	adjust Pvalue < 0.01
6.01168e-15	0.668845	0.488	0.298	4.36141e-10	A1_Basma	gene-10167	sigUp	adjust Pvalue < 0.01
6.08881e-15	0.651875	0.299	0.125	4.41737e-10	A1_Basma	gene-895	sigUp	adjust Pvalue < 0.01
6.10092e-15	0.622976	0.381	0.186	4.42615e-10	A1_Basma	gene-70620	sigUp	adjust Pvalue < 0.01
6.13806e-15	0.589817	0.288	0.114	4.4531e-10	A1_Basma	gene-54545	sigUp	adjust Pvalue < 0.01
6.2768e-15	0.704932	0.398	0.211	4.55375e-10	A1_Basma	gene-19363	sigUp	adjust Pvalue < 0.01
6.71665e-15	0.55863	0.293	0.113	4.87286e-10	A1_Basma	gene-35651	sigUp	adjust Pvalue < 0.01
6.78581e-15	-0.790526	0.226	0.418	4.92304e-10	A1_Basma	gene-17784	sigDown	adjust Pvalue < 0.01
6.83643e-15	0.603832	0.279	0.107	4.95976e-10	A1_Basma	gene-9510	sigUp	adjust Pvalue < 0.01
6.99019e-15	0.591205	0.587	0.382	5.07131e-10	A1_Basma	gene-12804	sigUp	adjust Pvalue < 0.01
7.92546e-15	-0.85806	0.221	0.424	5.74984e-10	A1_Basma	gene-63422	sigDown	adjust Pvalue < 0.01
7.9776e-15	0.794897	0.45	0.259	5.78767e-10	A1_Basma	gene-21890	sigUp	adjust Pvalue < 0.01
8.18979e-15	0.680507	0.505	0.305	5.94161e-10	A1_Basma	gene-9252	sigUp	adjust Pvalue < 0.01
8.30078e-15	0.801632	0.535	0.356	6.02213e-10	A1_Basma	gene-58460	sigUp	adjust Pvalue < 0.01
8.72644e-15	0.738403	0.544	0.356	6.33095e-10	A1_Basma	gene-39318	sigUp	adjust Pvalue < 0.01
9.49575e-15	0.699863	0.454	0.265	6.88907e-10	A1_Basma	gene-69617	sigUp	adjust Pvalue < 0.01
1.00883e-14	0.621181	0.424	0.224	7.31899e-10	A1_Basma	gene-7370	sigUp	adjust Pvalue < 0.01
1.0718e-14	0.709122	0.479	0.292	7.77577e-10	A1_Basma	gene-76388	sigUp	adjust Pvalue < 0.01
1.1172e-14	0.726216	0.45	0.262	8.10517e-10	A1_Basma	gene-50187	sigUp	adjust Pvalue < 0.01
1.33154e-14	0.70973	0.447	0.262	9.66016e-10	A1_Basma	gene-16978	sigUp	adjust Pvalue < 0.01
1.39798e-14	0.726773	0.471	0.287	1.01422e-09	A1_Basma	gene-50006	sigUp	adjust Pvalue < 0.01
1.47178e-14	0.682674	0.323	0.146	1.06776e-09	A1_Basma	gene-36100	sigUp	adjust Pvalue < 0.01
1.49388e-14	0.614312	0.361	0.171	1.08379e-09	A1_Basma	gene-10820	sigUp	adjust Pvalue < 0.01
1.51477e-14	0.641049	0.407	0.217	1.09895e-09	A1_Basma	gene-13124	sigUp	adjust Pvalue < 0.01
1.51748e-14	0.766588	0.462	0.278	1.10092e-09	A1_Basma	gene-36797	sigUp	adjust Pvalue < 0.01
1.54382e-14	0.644241	0.353	0.165	1.12003e-09	A1_Basma	gene-10082	sigUp	adjust Pvalue < 0.01
1.67464e-14	0.553787	0.279	0.11	1.21493e-09	A1_Basma	gene-85229	sigUp	adjust Pvalue < 0.01
1.72584e-14	0.714155	0.355	0.174	1.25208e-09	A1_Basma	gene-60827	sigUp	adjust Pvalue < 0.01
1.83008e-14	-0.853306	0.105	0.274	1.3277e-09	A1_Basma	gene-13759	sigDown	adjust Pvalue < 0.01
1.866e-14	0.76287	0.507	0.326	1.35377e-09	A1_Basma	gene-32005	sigUp	adjust Pvalue < 0.01
2.12799e-14	-0.772726	0.462	0.621	1.54384e-09	A1_Basma	gene-72399	sigDown	adjust Pvalue < 0.01
2.14074e-14	0.656109	0.363	0.18	1.55309e-09	A1_Basma	gene-61288	sigUp	adjust Pvalue < 0.01
2.31473e-14	-0.559694	0.095	0.266	1.67932e-09	A1_Basma	gene-77280	sigDown	adjust Pvalue < 0.01
2.33349e-14	0.547208	0.353	0.165	1.69292e-09	A1_Basma	gene-65144	sigUp	adjust Pvalue < 0.01
2.51061e-14	0.631011	0.43	0.235	1.82142e-09	A1_Basma	gene-27496	sigUp	adjust Pvalue < 0.01
2.51426e-14	0.643257	0.361	0.177	1.82407e-09	A1_Basma	gene-81045	sigUp	adjust Pvalue < 0.01
2.64925e-14	0.675372	0.449	0.262	1.92201e-09	A1_Basma	gene-20601	sigUp	adjust Pvalue < 0.01
2.77973e-14	0.669127	0.447	0.259	2.01667e-09	A1_Basma	gene-29726	sigUp	adjust Pvalue < 0.01
2.85127e-14	-0.987176	0.348	0.504	2.06857e-09	A1_Basma	gene-71328	sigDown	adjust Pvalue < 0.01
2.8697e-14	0.645405	0.428	0.235	2.08194e-09	A1_Basma	gene-42539	sigUp	adjust Pvalue < 0.01
2.92134e-14	-0.736385	0.269	0.453	2.1194e-09	A1_Basma	gene-19790	sigDown	adjust Pvalue < 0.01
3.02548e-14	0.619565	0.364	0.177	2.19496e-09	A1_Basma	gene-51849	sigUp	adjust Pvalue < 0.01
3.2676e-14	0.586182	0.381	0.192	2.37061e-09	A1_Basma	gene-24812	sigUp	adjust Pvalue < 0.01
3.28615e-14	0.554729	0.321	0.143	2.38407e-09	A1_Basma	gene-83495	sigUp	adjust Pvalue < 0.01
3.35123e-14	0.607315	0.305	0.131	2.43128e-09	A1_Basma	gene-9102	sigUp	adjust Pvalue < 0.01
4.05179e-14	0.669922	0.46	0.271	2.93954e-09	A1_Basma	gene-66172	sigUp	adjust Pvalue < 0.01
4.17331e-14	-0.560239	0.125	0.307	3.02769e-09	A1_Basma	gene-56910	sigDown	adjust Pvalue < 0.01
4.6845e-14	0.868758	0.54	0.356	3.39856e-09	A1_Basma	gene-82008	sigUp	adjust Pvalue < 0.01
4.73277e-14	0.650209	0.51	0.337	3.43357e-09	A1_Basma	gene-53377	sigUp	adjust Pvalue < 0.01
4.78057e-14	0.636111	0.264	0.102	3.46826e-09	A1_Basma	gene-19704	sigUp	adjust Pvalue < 0.01
5.13232e-14	0.626042	0.293	0.125	3.72344e-09	A1_Basma	gene-41332	sigUp	adjust Pvalue < 0.01
5.21232e-14	0.655647	0.43	0.247	3.78149e-09	A1_Basma	gene-70513	sigUp	adjust Pvalue < 0.01
5.52889e-14	0.615186	0.48	0.286	4.01115e-09	A1_Basma	gene-27428	sigUp	adjust Pvalue < 0.01
5.98472e-14	0.705234	0.551	0.386	4.34186e-09	A1_Basma	gene-7143	sigUp	adjust Pvalue < 0.01
6.15844e-14	0.770929	0.465	0.278	4.46789e-09	A1_Basma	gene-83784	sigUp	adjust Pvalue < 0.01
6.24509e-14	0.626816	0.538	0.355	4.53075e-09	A1_Basma	gene-85111	sigUp	adjust Pvalue < 0.01
6.43501e-14	0.6625	0.499	0.302	4.66854e-09	A1_Basma	gene-2354	sigUp	adjust Pvalue < 0.01
6.939e-14	0.668614	0.4	0.218	5.03417e-09	A1_Basma	gene-25707	sigUp	adjust Pvalue < 0.01
7.19439e-14	0.559871	0.378	0.186	5.21946e-09	A1_Basma	gene-245	sigUp	adjust Pvalue < 0.01
7.38049e-14	0.515788	0.267	0.104	5.35447e-09	A1_Basma	gene-21312	sigUp	adjust Pvalue < 0.01
7.67247e-14	0.69733	0.335	0.158	5.5663e-09	A1_Basma	gene-31208	sigUp	adjust Pvalue < 0.01
1.00273e-13	-0.462367	0.131	0.313	7.2747e-09	A1_Basma	gene-48526	sigDown	adjust Pvalue < 0.01
1.03424e-13	-0.804524	0.222	0.402	7.5033e-09	A1_Basma	gene-3110	sigDown	adjust Pvalue < 0.01
1.08553e-13	0.763157	0.488	0.314	7.87543e-09	A1_Basma	gene-68230	sigUp	adjust Pvalue < 0.01
1.09543e-13	0.615589	0.331	0.156	7.94724e-09	A1_Basma	gene-10378	sigUp	adjust Pvalue < 0.01
1.12839e-13	0.643357	0.368	0.186	8.18633e-09	A1_Basma	gene-39898	sigUp	adjust Pvalue < 0.01
1.29157e-13	0.681477	0.452	0.271	9.3702e-09	A1_Basma	gene-15360	sigUp	adjust Pvalue < 0.01
1.42511e-13	0.619679	0.396	0.209	1.0339e-08	A1_Basma	gene-69787	sigUp	adjust Pvalue < 0.01
1.43994e-13	-0.705184	0.28	0.466	1.04466e-08	A1_Basma	gene-51174	sigDown	adjust Pvalue < 0.01
1.64697e-13	0.63712	0.409	0.224	1.19486e-08	A1_Basma	gene-57299	sigUp	adjust Pvalue < 0.01
1.7272e-13	0.728822	0.544	0.361	1.25307e-08	A1_Basma	gene-79451	sigUp	adjust Pvalue < 0.01
1.77073e-13	0.557317	0.471	0.283	1.28465e-08	A1_Basma	gene-16512	sigUp	adjust Pvalue < 0.01
1.82962e-13	0.583749	0.264	0.105	1.32737e-08	A1_Basma	gene-53309	sigUp	adjust Pvalue < 0.01
1.85023e-13	0.549287	0.29	0.123	1.34233e-08	A1_Basma	gene-5847	sigUp	adjust Pvalue < 0.01
2.07959e-13	0.788282	0.488	0.319	1.50872e-08	A1_Basma	gene-21166	sigUp	adjust Pvalue < 0.01
2.16099e-13	0.649072	0.469	0.287	1.56777e-08	A1_Basma	gene-37231	sigUp	adjust Pvalue < 0.01
2.32236e-13	0.654157	0.473	0.289	1.68485e-08	A1_Basma	gene-65436	sigUp	adjust Pvalue < 0.01
2.34921e-13	0.594409	0.355	0.173	1.70433e-08	A1_Basma	gene-45701	sigUp	adjust Pvalue < 0.01
2.43209e-13	0.65283	0.379	0.2	1.76446e-08	A1_Basma	gene-18984	sigUp	adjust Pvalue < 0.01
2.57633e-13	-0.868032	0.17	0.34	1.8691e-08	A1_Basma	gene-3134	sigDown	adjust Pvalue < 0.01
2.6341e-13	-0.512526	0.123	0.295	1.91101e-08	A1_Basma	gene-22131	sigDown	adjust Pvalue < 0.01
2.64195e-13	0.596979	0.286	0.12	1.91671e-08	A1_Basma	gene-66844	sigUp	adjust Pvalue < 0.01
3.13144e-13	0.745026	0.447	0.274	2.27183e-08	A1_Basma	gene-4665	sigUp	adjust Pvalue < 0.01
3.34266e-13	-0.735436	0.243	0.421	2.42506e-08	A1_Basma	gene-28104	sigDown	adjust Pvalue < 0.01
3.36836e-13	-0.798784	0.206	0.397	2.44371e-08	A1_Basma	gene-75530	sigDown	adjust Pvalue < 0.01
3.63527e-13	-0.724989	0.103	0.263	2.63735e-08	A1_Basma	gene-40035	sigDown	adjust Pvalue < 0.01
3.66767e-13	-0.990119	0.46	0.598	2.66086e-08	A1_Basma	gene-6261	sigDown	adjust Pvalue < 0.01
3.78499e-13	0.787078	0.43	0.265	2.74597e-08	A1_Basma	gene-1205	sigUp	adjust Pvalue < 0.01
4.00298e-13	0.61753	0.295	0.132	2.90412e-08	A1_Basma	gene-10740	sigUp	adjust Pvalue < 0.01
4.23682e-13	0.6562	0.376	0.203	3.07377e-08	A1_Basma	gene-3090	sigUp	adjust Pvalue < 0.01
4.52828e-13	-0.629686	0.101	0.262	3.28522e-08	A1_Basma	gene-36222	sigDown	adjust Pvalue < 0.01
4.87353e-13	0.648387	0.436	0.251	3.5357e-08	A1_Basma	gene-10936	sigUp	adjust Pvalue < 0.01
4.87387e-13	-0.713988	0.329	0.514	3.53594e-08	A1_Basma	gene-14457	sigDown	adjust Pvalue < 0.01
4.92136e-13	0.683707	0.419	0.245	3.5704e-08	A1_Basma	gene-60060	sigUp	adjust Pvalue < 0.01
5.05259e-13	0.652642	0.419	0.242	3.6656e-08	A1_Basma	gene-10940	sigUp	adjust Pvalue < 0.01
5.09197e-13	0.863418	0.292	0.131	3.69417e-08	A1_Basma	gene-67229	sigUp	adjust Pvalue < 0.01
5.16517e-13	0.755427	0.434	0.262	3.74728e-08	A1_Basma	gene-43578	sigUp	adjust Pvalue < 0.01
5.3514e-13	0.607155	0.507	0.323	3.88239e-08	A1_Basma	gene-34026	sigUp	adjust Pvalue < 0.01
5.5796e-13	0.590773	0.351	0.179	4.04795e-08	A1_Basma	gene-71214	sigUp	adjust Pvalue < 0.01
5.6573e-13	0.577063	0.363	0.188	4.10431e-08	A1_Basma	gene-42807	sigUp	adjust Pvalue < 0.01
6.18651e-13	0.667047	0.385	0.209	4.48825e-08	A1_Basma	gene-31040	sigUp	adjust Pvalue < 0.01
6.32474e-13	-0.714723	0.316	0.499	4.58853e-08	A1_Basma	gene-73462	sigDown	adjust Pvalue < 0.01
6.8665e-13	-0.643514	0.417	0.594	4.98158e-08	A1_Basma	gene-18332	sigDown	adjust Pvalue < 0.01
7.1226e-13	0.909063	0.538	0.365	5.16738e-08	A1_Basma	gene-10277	sigUp	adjust Pvalue < 0.01
7.15531e-13	0.750096	0.46	0.289	5.19111e-08	A1_Basma	gene-10416	sigUp	adjust Pvalue < 0.01
7.4181e-13	0.632879	0.379	0.203	5.38176e-08	A1_Basma	gene-57007	sigUp	adjust Pvalue < 0.01
7.72417e-13	-0.51933	0.105	0.272	5.60381e-08	A1_Basma	gene-60696	sigDown	adjust Pvalue < 0.01
7.83829e-13	0.785057	0.409	0.247	5.6866e-08	A1_Basma	gene-39981	sigUp	adjust Pvalue < 0.01
7.84885e-13	0.609031	0.335	0.164	5.69426e-08	A1_Basma	gene-812	sigUp	adjust Pvalue < 0.01
8.677e-13	0.692993	0.54	0.373	6.29507e-08	A1_Basma	gene-59697	sigUp	adjust Pvalue < 0.01
9.29123e-13	0.542239	0.284	0.123	6.74069e-08	A1_Basma	gene-22711	sigUp	adjust Pvalue < 0.01
9.62503e-13	0.560459	0.361	0.183	6.98286e-08	A1_Basma	gene-16696	sigUp	adjust Pvalue < 0.01
9.85508e-13	0.578406	0.31	0.147	7.14976e-08	A1_Basma	gene-32176	sigUp	adjust Pvalue < 0.01
9.95933e-13	0.531952	0.297	0.132	7.22539e-08	A1_Basma	gene-3008	sigUp	adjust Pvalue < 0.01
1.02869e-12	0.648137	0.342	0.177	7.46306e-08	A1_Basma	gene-15050	sigUp	adjust Pvalue < 0.01
1.07184e-12	0.840051	0.379	0.218	7.77608e-08	A1_Basma	gene-34558	sigUp	adjust Pvalue < 0.01
1.26368e-12	0.525462	0.456	0.274	9.16786e-08	A1_Basma	gene-30325	sigUp	adjust Pvalue < 0.01
1.28262e-12	0.576899	0.458	0.272	9.3053e-08	A1_Basma	gene-42946	sigUp	adjust Pvalue < 0.01
1.31818e-12	0.594957	0.381	0.202	9.56327e-08	A1_Basma	gene-2563	sigUp	adjust Pvalue < 0.01
1.3226e-12	0.500595	0.299	0.137	9.5953e-08	A1_Basma	gene-69169	sigUp	adjust Pvalue < 0.01
1.35017e-12	-0.967304	0.206	0.371	9.79536e-08	A1_Basma	gene-32951	sigDown	adjust Pvalue < 0.01
1.46858e-12	0.878799	0.348	0.18	1.06544e-07	A1_Basma	gene-48469	sigUp	adjust Pvalue < 0.01
1.4932e-12	0.667068	0.471	0.31	1.0833e-07	A1_Basma	gene-85075	sigUp	adjust Pvalue < 0.01
1.52173e-12	-0.743786	0.127	0.299	1.104e-07	A1_Basma	gene-75531	sigDown	adjust Pvalue < 0.01
1.72627e-12	0.688602	0.318	0.156	1.25239e-07	A1_Basma	gene-63222	sigUp	adjust Pvalue < 0.01
1.73134e-12	0.539004	0.333	0.162	1.25607e-07	A1_Basma	gene-21619	sigUp	adjust Pvalue < 0.01
1.74962e-12	0.596429	0.634	0.486	1.26933e-07	A1_Basma	gene-37982	sigUp	adjust Pvalue < 0.01
1.85704e-12	0.686992	0.473	0.308	1.34726e-07	A1_Basma	gene-65337	sigUp	adjust Pvalue < 0.01
2.0678e-12	-0.584318	0.101	0.257	1.50017e-07	A1_Basma	gene-19520	sigDown	adjust Pvalue < 0.01
2.27168e-12	0.600539	0.295	0.135	1.64808e-07	A1_Basma	gene-70086	sigUp	adjust Pvalue < 0.01
2.30255e-12	0.51871	0.26	0.107	1.67048e-07	A1_Basma	gene-42123	sigUp	adjust Pvalue < 0.01
2.32811e-12	0.587424	0.348	0.176	1.68902e-07	A1_Basma	gene-35610	sigUp	adjust Pvalue < 0.01
2.42343e-12	0.698452	0.607	0.471	1.75818e-07	A1_Basma	gene-49412	sigUp	adjust Pvalue < 0.01
2.57247e-12	0.603193	0.293	0.135	1.8663e-07	A1_Basma	gene-61705	sigUp	adjust Pvalue < 0.01
2.57275e-12	0.57385	0.333	0.164	1.8665e-07	A1_Basma	gene-29783	sigUp	adjust Pvalue < 0.01
2.68104e-12	0.633156	0.357	0.191	1.94507e-07	A1_Basma	gene-7673	sigUp	adjust Pvalue < 0.01
2.75307e-12	0.614959	0.318	0.156	1.99732e-07	A1_Basma	gene-27599	sigUp	adjust Pvalue < 0.01
2.80331e-12	0.671574	0.48	0.316	2.03377e-07	A1_Basma	gene-53093	sigUp	adjust Pvalue < 0.01
2.81022e-12	0.516759	0.275	0.119	2.03879e-07	A1_Basma	gene-12287	sigUp	adjust Pvalue < 0.01
2.82686e-12	-0.646505	0.241	0.415	2.05086e-07	A1_Basma	gene-10600	sigDown	adjust Pvalue < 0.01
2.89659e-12	0.647448	0.507	0.328	2.10145e-07	A1_Basma	gene-35020	sigUp	adjust Pvalue < 0.01
2.90552e-12	0.511277	0.288	0.128	2.10792e-07	A1_Basma	gene-41296	sigUp	adjust Pvalue < 0.01
2.95696e-12	0.57145	0.391	0.215	2.14525e-07	A1_Basma	gene-4915	sigUp	adjust Pvalue < 0.01
3.13934e-12	0.568808	0.366	0.197	2.27756e-07	A1_Basma	gene-45349	sigUp	adjust Pvalue < 0.01
3.16382e-12	0.560261	0.29	0.132	2.29532e-07	A1_Basma	gene-21011	sigUp	adjust Pvalue < 0.01
3.16569e-12	0.633694	0.454	0.287	2.29668e-07	A1_Basma	gene-51166	sigUp	adjust Pvalue < 0.01
3.48229e-12	0.526648	0.35	0.179	2.52636e-07	A1_Basma	gene-28482	sigUp	adjust Pvalue < 0.01
3.52768e-12	0.686374	0.641	0.481	2.5593e-07	A1_Basma	gene-35110	sigUp	adjust Pvalue < 0.01
3.67766e-12	-0.759007	0.204	0.385	2.6681e-07	A1_Basma	gene-49181	sigDown	adjust Pvalue < 0.01
3.80583e-12	0.550513	0.279	0.123	2.76109e-07	A1_Basma	gene-9688	sigUp	adjust Pvalue < 0.01
3.91257e-12	0.560733	0.357	0.191	2.83853e-07	A1_Basma	gene-82038	sigUp	adjust Pvalue < 0.01
3.94639e-12	0.560702	0.473	0.302	2.86307e-07	A1_Basma	gene-17519	sigUp	adjust Pvalue < 0.01
4.0401e-12	0.589069	0.398	0.229	2.93105e-07	A1_Basma	gene-39958	sigUp	adjust Pvalue < 0.01
4.06103e-12	-0.65058	0.146	0.308	2.94624e-07	A1_Basma	gene-10458	sigDown	adjust Pvalue < 0.01
4.68392e-12	0.607287	0.458	0.281	3.39814e-07	A1_Basma	gene-57352	sigUp	adjust Pvalue < 0.01
4.91534e-12	0.612144	0.387	0.22	3.56603e-07	A1_Basma	gene-49552	sigUp	adjust Pvalue < 0.01
5.15789e-12	0.575905	0.348	0.18	3.742e-07	A1_Basma	gene-59788	sigUp	adjust Pvalue < 0.01
5.4953e-12	-0.587045	0.151	0.317	3.98679e-07	A1_Basma	gene-55689	sigDown	adjust Pvalue < 0.01
6.2636e-12	0.585276	0.338	0.17	4.54418e-07	A1_Basma	gene-6347	sigUp	adjust Pvalue < 0.01
6.36283e-12	0.606358	0.32	0.159	4.61617e-07	A1_Basma	gene-19857	sigUp	adjust Pvalue < 0.01
6.61714e-12	0.502815	0.282	0.129	4.80067e-07	A1_Basma	gene-16534	sigUp	adjust Pvalue < 0.01
6.97828e-12	0.610371	0.351	0.185	5.06267e-07	A1_Basma	gene-6815	sigUp	adjust Pvalue < 0.01
7.74731e-12	0.589029	0.391	0.226	5.6206e-07	A1_Basma	gene-83096	sigUp	adjust Pvalue < 0.01
7.77547e-12	0.518692	0.318	0.155	5.64103e-07	A1_Basma	gene-29900	sigUp	adjust Pvalue < 0.01
8.01967e-12	0.476775	0.428	0.247	5.81819e-07	A1_Basma	gene-10456	sigUp	adjust Pvalue < 0.01
8.31447e-12	0.494693	0.277	0.122	6.03206e-07	A1_Basma	gene-57651	sigUp	adjust Pvalue < 0.01
8.38694e-12	0.618507	0.454	0.286	6.08464e-07	A1_Basma	gene-72731	sigUp	adjust Pvalue < 0.01
8.63903e-12	0.498424	0.267	0.117	6.26753e-07	A1_Basma	gene-22755	sigUp	adjust Pvalue < 0.01
8.74366e-12	0.711885	0.452	0.293	6.34344e-07	A1_Basma	gene-16289	sigUp	adjust Pvalue < 0.01
9.43653e-12	0.495461	0.718	0.6	6.84611e-07	A1_Basma	gene-21477	sigUp	adjust Pvalue < 0.01
9.76208e-12	0.58656	0.359	0.195	7.08229e-07	A1_Basma	gene-16979	sigUp	adjust Pvalue < 0.01
1.05868e-11	0.602828	0.379	0.214	7.68065e-07	A1_Basma	gene-5854	sigUp	adjust Pvalue < 0.01
1.06337e-11	0.567976	0.37	0.203	7.71464e-07	A1_Basma	gene-63468	sigUp	adjust Pvalue < 0.01
1.10835e-11	0.579232	0.342	0.182	8.04099e-07	A1_Basma	gene-39921	sigUp	adjust Pvalue < 0.01
1.12385e-11	0.69714	0.336	0.179	8.15339e-07	A1_Basma	gene-56589	sigUp	adjust Pvalue < 0.01
1.12862e-11	0.475676	0.297	0.141	8.18806e-07	A1_Basma	gene-11059	sigUp	adjust Pvalue < 0.01
1.14841e-11	0.614226	0.475	0.293	8.33161e-07	A1_Basma	gene-2640	sigUp	adjust Pvalue < 0.01
1.22229e-11	0.697609	0.359	0.202	8.86758e-07	A1_Basma	gene-80659	sigUp	adjust Pvalue < 0.01
1.26767e-11	0.698107	0.329	0.173	9.19681e-07	A1_Basma	gene-11282	sigUp	adjust Pvalue < 0.01
1.30312e-11	0.543184	0.359	0.192	9.454e-07	A1_Basma	gene-74792	sigUp	adjust Pvalue < 0.01
1.3326e-11	0.560894	0.417	0.248	9.66789e-07	A1_Basma	gene-78798	sigUp	adjust Pvalue < 0.01
1.33962e-11	0.576416	0.649	0.465	9.71884e-07	A1_Basma	gene-6129	sigUp	adjust Pvalue < 0.01
1.36438e-11	0.599099	0.708	0.526	9.89843e-07	A1_Basma	gene-29503	sigUp	adjust Pvalue < 0.01
1.37313e-11	0.559121	0.452	0.281	9.96192e-07	A1_Basma	gene-21089	sigUp	adjust Pvalue < 0.01
1.37899e-11	0.581535	0.572	0.408	1.00045e-06	A1_Basma	gene-26420	sigUp	adjust Pvalue < 0.01
1.39477e-11	-0.631441	0.172	0.337	1.01189e-06	A1_Basma	gene-26114	sigDown	adjust Pvalue < 0.01
1.39527e-11	0.665282	0.413	0.251	1.01226e-06	A1_Basma	gene-40143	sigUp	adjust Pvalue < 0.01
1.55027e-11	0.484777	0.712	0.576	1.12471e-06	A1_Basma	gene-17083	sigUp	adjust Pvalue < 0.01
1.56823e-11	0.619851	0.402	0.244	1.13774e-06	A1_Basma	gene-56617	sigUp	adjust Pvalue < 0.01
1.58479e-11	0.482827	0.34	0.176	1.14975e-06	A1_Basma	gene-33903	sigUp	adjust Pvalue < 0.01
1.5961e-11	-0.677119	0.131	0.284	1.15796e-06	A1_Basma	gene-18934	sigDown	adjust Pvalue < 0.01
1.61729e-11	0.499386	0.374	0.208	1.17333e-06	A1_Basma	gene-76053	sigUp	adjust Pvalue < 0.01
1.64382e-11	-0.685157	1	0.983	1.19258e-06	A1_Basma	gene-35872	sigDown	adjust Pvalue < 0.01
1.65628e-11	0.601478	0.469	0.295	1.20161e-06	A1_Basma	gene-17363	sigUp	adjust Pvalue < 0.01
1.70137e-11	0.540954	0.406	0.244	1.23433e-06	A1_Basma	gene-10038	sigUp	adjust Pvalue < 0.01
1.74187e-11	0.523171	0.327	0.167	1.26371e-06	A1_Basma	gene-38581	sigUp	adjust Pvalue < 0.01
1.83209e-11	-0.69807	0.424	0.574	1.32916e-06	A1_Basma	gene-58677	sigDown	adjust Pvalue < 0.01
1.85956e-11	0.649583	0.361	0.195	1.34909e-06	A1_Basma	gene-63666	sigUp	adjust Pvalue < 0.01
1.8959e-11	-0.691605	0.112	0.256	1.37545e-06	A1_Basma	gene-33414	sigDown	adjust Pvalue < 0.01
1.95234e-11	-0.616279	0.204	0.373	1.4164e-06	A1_Basma	gene-63974	sigDown	adjust Pvalue < 0.01
1.95254e-11	-1.3454	0.875	0.823	1.41655e-06	A1_Basma	gene-44833	sigDown	adjust Pvalue < 0.01
2.01727e-11	-0.849724	0.497	0.624	1.46351e-06	A1_Basma	gene-6265	sigDown	adjust Pvalue < 0.01
2.04641e-11	0.617192	0.46	0.295	1.48465e-06	A1_Basma	gene-82770	sigUp	adjust Pvalue < 0.01
2.08084e-11	0.579422	0.454	0.284	1.50963e-06	A1_Basma	gene-80642	sigUp	adjust Pvalue < 0.01
2.0922e-11	0.678326	0.426	0.269	1.51787e-06	A1_Basma	gene-22622	sigUp	adjust Pvalue < 0.01
2.14469e-11	0.579701	0.383	0.22	1.55595e-06	A1_Basma	gene-9971	sigUp	adjust Pvalue < 0.01
2.2547e-11	0.508089	0.26	0.114	1.63576e-06	A1_Basma	gene-42677	sigUp	adjust Pvalue < 0.01
2.45826e-11	0.632242	0.402	0.239	1.78345e-06	A1_Basma	gene-58344	sigUp	adjust Pvalue < 0.01
2.53037e-11	0.466676	0.292	0.137	1.83576e-06	A1_Basma	gene-68095	sigUp	adjust Pvalue < 0.01
2.59538e-11	0.705537	0.507	0.355	1.88293e-06	A1_Basma	gene-36479	sigUp	adjust Pvalue < 0.01
2.65075e-11	0.624352	0.521	0.377	1.92309e-06	A1_Basma	gene-77386	sigUp	adjust Pvalue < 0.01
2.66222e-11	-0.660675	0.151	0.31	1.93142e-06	A1_Basma	gene-59395	sigDown	adjust Pvalue < 0.01
2.67299e-11	-0.664449	0.116	0.265	1.93923e-06	A1_Basma	gene-38772	sigDown	adjust Pvalue < 0.01
2.71007e-11	0.739666	0.437	0.269	1.96613e-06	A1_Basma	gene-32184	sigUp	adjust Pvalue < 0.01
2.84669e-11	0.903505	0.441	0.295	2.06525e-06	A1_Basma	gene-3128	sigUp	adjust Pvalue < 0.01
2.88001e-11	0.587178	0.338	0.179	2.08942e-06	A1_Basma	gene-64102	sigUp	adjust Pvalue < 0.01
2.96056e-11	-0.631407	0.17	0.337	2.14785e-06	A1_Basma	gene-21198	sigDown	adjust Pvalue < 0.01
3.08254e-11	0.617772	0.336	0.185	2.23635e-06	A1_Basma	gene-3561	sigUp	adjust Pvalue < 0.01
3.2758e-11	0.711463	0.267	0.125	2.37656e-06	A1_Basma	gene-41417	sigUp	adjust Pvalue < 0.01
3.62776e-11	-0.609648	0.52	0.668	2.6319e-06	A1_Basma	gene-80163	sigDown	adjust Pvalue < 0.01
3.73641e-11	0.507789	0.29	0.135	2.71073e-06	A1_Basma	gene-25256	sigUp	adjust Pvalue < 0.01
3.92282e-11	-0.60115	0.125	0.278	2.84597e-06	A1_Basma	gene-64631	sigDown	adjust Pvalue < 0.01
3.94972e-11	0.462161	0.279	0.129	2.86548e-06	A1_Basma	gene-34051	sigUp	adjust Pvalue < 0.01
4.01834e-11	-0.634137	0.185	0.346	2.91527e-06	A1_Basma	gene-43686	sigDown	adjust Pvalue < 0.01
4.14373e-11	0.46097	0.819	0.752	3.00623e-06	A1_Basma	gene-6364	sigUp	adjust Pvalue < 0.01
4.25045e-11	0.632467	0.338	0.186	3.08366e-06	A1_Basma	gene-74985	sigUp	adjust Pvalue < 0.01
4.26307e-11	-0.582916	0.467	0.626	3.09282e-06	A1_Basma	gene-70709	sigDown	adjust Pvalue < 0.01
4.38213e-11	0.585912	0.323	0.171	3.17919e-06	A1_Basma	gene-60682	sigUp	adjust Pvalue < 0.01
4.51481e-11	0.620252	0.275	0.132	3.27545e-06	A1_Basma	gene-39541	sigUp	adjust Pvalue < 0.01
4.57597e-11	0.475896	0.32	0.164	3.31982e-06	A1_Basma	gene-30913	sigUp	adjust Pvalue < 0.01
4.74278e-11	-0.464495	0.112	0.266	3.44084e-06	A1_Basma	gene-21197	sigDown	adjust Pvalue < 0.01
4.81114e-11	0.711255	0.594	0.424	3.49043e-06	A1_Basma	gene-18765	sigUp	adjust Pvalue < 0.01
5.01028e-11	0.575924	0.422	0.26	3.63491e-06	A1_Basma	gene-83426	sigUp	adjust Pvalue < 0.01
5.29469e-11	0.561618	0.305	0.152	3.84125e-06	A1_Basma	gene-1352	sigUp	adjust Pvalue < 0.01
5.44213e-11	0.60208	0.424	0.263	3.94821e-06	A1_Basma	gene-72866	sigUp	adjust Pvalue < 0.01
5.47819e-11	0.4587	0.729	0.608	3.97437e-06	A1_Basma	gene-42071	sigUp	adjust Pvalue < 0.01
5.63866e-11	0.589394	0.31	0.158	4.09079e-06	A1_Basma	gene-47147	sigUp	adjust Pvalue < 0.01
5.8119e-11	0.494104	0.284	0.134	4.21648e-06	A1_Basma	gene-52459	sigUp	adjust Pvalue < 0.01
5.93751e-11	-0.754269	0.252	0.406	4.30761e-06	A1_Basma	gene-18609	sigDown	adjust Pvalue < 0.01
6.09281e-11	0.518549	0.282	0.137	4.42027e-06	A1_Basma	gene-53997	sigUp	adjust Pvalue < 0.01
6.14154e-11	0.539121	0.333	0.177	4.45563e-06	A1_Basma	gene-29022	sigUp	adjust Pvalue < 0.01
6.47359e-11	0.517033	0.587	0.412	4.69652e-06	A1_Basma	gene-28877	sigUp	adjust Pvalue < 0.01
6.56066e-11	-0.520751	0.112	0.262	4.75969e-06	A1_Basma	gene-71010	sigDown	adjust Pvalue < 0.01
6.64443e-11	-0.81861	0.34	0.48	4.82047e-06	A1_Basma	gene-30765	sigDown	adjust Pvalue < 0.01
7.14834e-11	-0.516359	0.11	0.259	5.18605e-06	A1_Basma	gene-18043	sigDown	adjust Pvalue < 0.01
7.82688e-11	0.443931	0.361	0.194	5.67832e-06	A1_Basma	gene-66895	sigUp	adjust Pvalue < 0.01
7.87564e-11	-0.469773	0.116	0.268	5.7137e-06	A1_Basma	gene-67287	sigDown	adjust Pvalue < 0.01
7.93402e-11	0.603301	0.454	0.293	5.75605e-06	A1_Basma	gene-2471	sigUp	adjust Pvalue < 0.01
7.96239e-11	0.510575	0.262	0.117	5.77664e-06	A1_Basma	gene-34880	sigUp	adjust Pvalue < 0.01
8.07964e-11	-0.594496	0.142	0.293	5.8617e-06	A1_Basma	gene-57957	sigDown	adjust Pvalue < 0.01
8.51199e-11	0.605058	0.361	0.202	6.17537e-06	A1_Basma	gene-61781	sigUp	adjust Pvalue < 0.01
8.60719e-11	-0.456935	0.157	0.32	6.24443e-06	A1_Basma	gene-6266	sigDown	adjust Pvalue < 0.01
9.00597e-11	0.426577	0.305	0.152	6.53374e-06	A1_Basma	gene-35353	sigUp	adjust Pvalue < 0.01
9.16567e-11	0.489007	0.26	0.12	6.6496e-06	A1_Basma	gene-50197	sigUp	adjust Pvalue < 0.01
9.50002e-11	0.661916	0.469	0.319	6.89217e-06	A1_Basma	gene-59544	sigUp	adjust Pvalue < 0.01
9.76972e-11	0.536083	0.284	0.137	7.08783e-06	A1_Basma	gene-54702	sigUp	adjust Pvalue < 0.01
9.82303e-11	0.556293	0.288	0.143	7.12651e-06	A1_Basma	gene-24186	sigUp	adjust Pvalue < 0.01
9.85397e-11	0.520076	0.45	0.281	7.14896e-06	A1_Basma	gene-10224	sigUp	adjust Pvalue < 0.01
9.96706e-11	0.485329	0.32	0.164	7.23101e-06	A1_Basma	gene-54759	sigUp	adjust Pvalue < 0.01
1.01932e-10	0.576176	0.32	0.164	7.39503e-06	A1_Basma	gene-83241	sigUp	adjust Pvalue < 0.01
1.05837e-10	-0.544466	0.155	0.307	7.67837e-06	A1_Basma	gene-26384	sigDown	adjust Pvalue < 0.01
1.11116e-10	0.554247	0.385	0.227	8.06135e-06	A1_Basma	gene-61942	sigUp	adjust Pvalue < 0.01
1.12927e-10	0.460707	0.284	0.135	8.19277e-06	A1_Basma	gene-81971	sigUp	adjust Pvalue < 0.01
1.13893e-10	0.59324	0.376	0.218	8.26281e-06	A1_Basma	gene-80637	sigUp	adjust Pvalue < 0.01
1.21434e-10	0.588146	0.432	0.274	8.80991e-06	A1_Basma	gene-60646	sigUp	adjust Pvalue < 0.01
1.24797e-10	0.593489	0.338	0.185	9.05389e-06	A1_Basma	gene-14488	sigUp	adjust Pvalue < 0.01
1.30525e-10	-0.540531	0.112	0.253	9.46945e-06	A1_Basma	gene-83921	sigDown	adjust Pvalue < 0.01
1.32873e-10	0.788788	0.492	0.335	9.63983e-06	A1_Basma	gene-10278	sigUp	adjust Pvalue < 0.01
1.34646e-10	0.591516	0.443	0.287	9.76845e-06	A1_Basma	gene-21372	sigUp	adjust Pvalue < 0.01
1.34824e-10	0.521304	0.346	0.188	9.78132e-06	A1_Basma	gene-7224	sigUp	adjust Pvalue < 0.01
1.38659e-10	0.560167	0.492	0.334	1.00596e-05	A1_Basma	gene-52134	sigUp	adjust Pvalue < 0.01
1.42975e-10	0.540642	0.372	0.211	1.03727e-05	A1_Basma	gene-19198	sigUp	adjust Pvalue < 0.01
1.50978e-10	0.460123	0.35	0.191	1.09533e-05	A1_Basma	gene-63241	sigUp	adjust Pvalue < 0.01
1.58534e-10	-0.585331	0.273	0.439	1.15015e-05	A1_Basma	gene-58386	sigDown	adjust Pvalue < 0.01
1.7916e-10	-0.817579	0.407	0.535	1.29979e-05	A1_Basma	gene-61104	sigDown	adjust Pvalue < 0.01
1.86509e-10	0.458199	0.252	0.114	1.3531e-05	A1_Basma	gene-84122	sigUp	adjust Pvalue < 0.01
1.86525e-10	0.514858	0.351	0.195	1.35322e-05	A1_Basma	gene-27392	sigUp	adjust Pvalue < 0.01
1.9284e-10	0.739604	0.402	0.256	1.39903e-05	A1_Basma	gene-16392	sigUp	adjust Pvalue < 0.01
1.92851e-10	-0.541885	0.245	0.408	1.39912e-05	A1_Basma	gene-75318	sigDown	adjust Pvalue < 0.01
1.99566e-10	0.459426	0.383	0.218	1.44783e-05	A1_Basma	gene-83902	sigUp	adjust Pvalue < 0.01
1.99778e-10	-0.716968	0.176	0.323	1.44937e-05	A1_Basma	gene-55652	sigDown	adjust Pvalue < 0.01
2.03703e-10	0.692765	0.533	0.389	1.47784e-05	A1_Basma	gene-12591	sigUp	adjust Pvalue < 0.01
2.15397e-10	0.42668	0.316	0.162	1.56269e-05	A1_Basma	gene-82331	sigUp	adjust Pvalue < 0.01
2.17374e-10	0.55049	0.368	0.214	1.57702e-05	A1_Basma	gene-76667	sigUp	adjust Pvalue < 0.01
2.2417e-10	0.404826	0.86	0.779	1.62633e-05	A1_Basma	gene-10886	sigUp	adjust Pvalue < 0.01
2.37864e-10	0.559246	0.381	0.227	1.72568e-05	A1_Basma	gene-13869	sigUp	adjust Pvalue < 0.01
2.41836e-10	-0.948672	0.146	0.292	1.75449e-05	A1_Basma	gene-80082	sigDown	adjust Pvalue < 0.01
2.53477e-10	0.555548	0.469	0.314	1.83895e-05	A1_Basma	gene-82699	sigUp	adjust Pvalue < 0.01
2.68021e-10	0.562739	0.331	0.182	1.94446e-05	A1_Basma	gene-57297	sigUp	adjust Pvalue < 0.01
2.83081e-10	0.58096	0.49	0.334	2.05373e-05	A1_Basma	gene-58411	sigUp	adjust Pvalue < 0.01
2.94152e-10	0.557723	0.467	0.307	2.13405e-05	A1_Basma	gene-66462	sigUp	adjust Pvalue < 0.01
3.082e-10	0.495637	0.335	0.18	2.23596e-05	A1_Basma	gene-78970	sigUp	adjust Pvalue < 0.01
3.30624e-10	0.526827	0.602	0.466	2.39864e-05	A1_Basma	gene-35601	sigUp	adjust Pvalue < 0.01
3.34676e-10	0.480403	0.379	0.22	2.42804e-05	A1_Basma	gene-76631	sigUp	adjust Pvalue < 0.01
3.37028e-10	-0.703028	0.447	0.579	2.4451e-05	A1_Basma	gene-19720	sigDown	adjust Pvalue < 0.01
3.45521e-10	0.577196	0.265	0.128	2.50672e-05	A1_Basma	gene-20790	sigUp	adjust Pvalue < 0.01
3.46574e-10	-0.642229	0.196	0.362	2.51436e-05	A1_Basma	gene-35521	sigDown	adjust Pvalue < 0.01
3.58236e-10	0.623655	0.634	0.519	2.59896e-05	A1_Basma	gene-79966	sigUp	adjust Pvalue < 0.01
3.86262e-10	0.507219	0.286	0.146	2.80229e-05	A1_Basma	gene-62403	sigUp	adjust Pvalue < 0.01
3.88816e-10	-0.557876	0.275	0.435	2.82082e-05	A1_Basma	gene-3956	sigDown	adjust Pvalue < 0.01
3.92529e-10	0.463963	0.292	0.147	2.84776e-05	A1_Basma	gene-12182	sigUp	adjust Pvalue < 0.01
3.93515e-10	-0.500736	0.172	0.329	2.85492e-05	A1_Basma	gene-64844	sigDown	adjust Pvalue < 0.01
3.97146e-10	-0.581273	0.273	0.436	2.88126e-05	A1_Basma	gene-44548	sigDown	adjust Pvalue < 0.01
4.01427e-10	-0.680813	0.14	0.283	2.91231e-05	A1_Basma	gene-28859	sigDown	adjust Pvalue < 0.01
4.0692e-10	-0.938509	0.136	0.283	2.95216e-05	A1_Basma	gene-40017	sigDown	adjust Pvalue < 0.01
4.08947e-10	0.456694	0.336	0.185	2.96687e-05	A1_Basma	gene-59237	sigUp	adjust Pvalue < 0.01
4.13137e-10	0.688773	0.387	0.239	2.99727e-05	A1_Basma	gene-48896	sigUp	adjust Pvalue < 0.01
4.16806e-10	-0.615237	0.144	0.29	3.02389e-05	A1_Basma	gene-81922	sigDown	adjust Pvalue < 0.01
4.7432e-10	-0.577457	0.196	0.358	3.44114e-05	A1_Basma	gene-67751	sigDown	adjust Pvalue < 0.01
4.85267e-10	0.511893	0.331	0.18	3.52056e-05	A1_Basma	gene-8589	sigUp	adjust Pvalue < 0.01
5.01851e-10	0.598	0.348	0.202	3.64088e-05	A1_Basma	gene-13752	sigUp	adjust Pvalue < 0.01
5.09402e-10	-0.713099	0.447	0.558	3.69566e-05	A1_Basma	gene-2170	sigDown	adjust Pvalue < 0.01
5.27284e-10	0.512165	0.279	0.143	3.82539e-05	A1_Basma	gene-58673	sigUp	adjust Pvalue < 0.01
5.53186e-10	-0.296096	0.107	0.251	4.01331e-05	A1_Basma	gene-26030	sigDown	adjust Pvalue < 0.01
5.60702e-10	0.548665	0.43	0.272	4.06783e-05	A1_Basma	gene-13711	sigUp	adjust Pvalue < 0.01
5.61115e-10	0.58007	0.372	0.223	4.07084e-05	A1_Basma	gene-47081	sigUp	adjust Pvalue < 0.01
5.6349e-10	-0.588629	0.372	0.534	4.08807e-05	A1_Basma	gene-66902	sigDown	adjust Pvalue < 0.01
6.06484e-10	0.600719	0.374	0.221	4.39998e-05	A1_Basma	gene-46582	sigUp	adjust Pvalue < 0.01
6.1148e-10	-0.637596	0.228	0.385	4.43622e-05	A1_Basma	gene-6999	sigDown	adjust Pvalue < 0.01
6.30749e-10	0.432712	0.379	0.218	4.57602e-05	A1_Basma	gene-13036	sigUp	adjust Pvalue < 0.01
6.37132e-10	0.511528	0.342	0.191	4.62233e-05	A1_Basma	gene-79815	sigUp	adjust Pvalue < 0.01
6.54476e-10	0.518902	0.265	0.129	4.74815e-05	A1_Basma	gene-34430	sigUp	adjust Pvalue < 0.01
6.83156e-10	-0.536835	0.221	0.377	4.95623e-05	A1_Basma	gene-3971	sigDown	adjust Pvalue < 0.01
7.23211e-10	-0.772382	0.258	0.417	5.24682e-05	A1_Basma	gene-40464	sigDown	adjust Pvalue < 0.01
7.49538e-10	-1.25835	0.136	0.28	5.43782e-05	A1_Basma	gene-62732	sigDown	adjust Pvalue < 0.01
8.07494e-10	0.423572	0.293	0.147	5.85829e-05	A1_Basma	gene-72503	sigUp	adjust Pvalue < 0.01
8.28391e-10	0.53901	0.475	0.325	6.0099e-05	A1_Basma	gene-73006	sigUp	adjust Pvalue < 0.01
8.60295e-10	0.447845	0.361	0.208	6.24136e-05	A1_Basma	gene-1844	sigUp	adjust Pvalue < 0.01
8.81721e-10	0.468323	0.454	0.289	6.3968e-05	A1_Basma	gene-962	sigUp	adjust Pvalue < 0.01
9.75613e-10	-0.561205	0.135	0.277	7.07797e-05	A1_Basma	gene-77283	sigDown	adjust Pvalue < 0.01
9.7761e-10	0.549588	0.615	0.451	7.09246e-05	A1_Basma	gene-67322	sigUp	adjust Pvalue < 0.01
1.00179e-09	0.55178	0.265	0.131	7.26787e-05	A1_Basma	gene-81083	sigUp	adjust Pvalue < 0.01
1.01785e-09	0.535977	0.379	0.23	7.38438e-05	A1_Basma	gene-80619	sigUp	adjust Pvalue < 0.01
1.02773e-09	0.617885	0.587	0.43	7.45611e-05	A1_Basma	gene-79504	sigUp	adjust Pvalue < 0.01
1.04528e-09	0.476377	0.29	0.149	7.58342e-05	A1_Basma	gene-37587	sigUp	adjust Pvalue < 0.01
1.05763e-09	-0.648736	0.136	0.272	7.67302e-05	A1_Basma	gene-60554	sigDown	adjust Pvalue < 0.01
1.12065e-09	0.541705	0.318	0.173	8.13023e-05	A1_Basma	gene-29071	sigUp	adjust Pvalue < 0.01
1.12135e-09	0.486028	0.338	0.189	8.13526e-05	A1_Basma	gene-80433	sigUp	adjust Pvalue < 0.01
1.12224e-09	0.494637	0.421	0.266	8.14172e-05	A1_Basma	gene-24956	sigUp	adjust Pvalue < 0.01
1.13922e-09	0.542747	0.333	0.186	8.26495e-05	A1_Basma	gene-385	sigUp	adjust Pvalue < 0.01
1.17347e-09	0.426636	0.271	0.132	8.51343e-05	A1_Basma	gene-51750	sigUp	adjust Pvalue < 0.01
1.20828e-09	0.370448	0.277	0.134	8.76597e-05	A1_Basma	gene-56968	sigUp	adjust Pvalue < 0.01
1.24518e-09	0.476602	0.396	0.244	9.03367e-05	A1_Basma	gene-30946	sigUp	adjust Pvalue < 0.01
1.24759e-09	0.519705	0.308	0.168	9.05115e-05	A1_Basma	gene-11885	sigUp	adjust Pvalue < 0.01
1.26325e-09	-0.588467	0.247	0.415	9.16473e-05	A1_Basma	gene-20424	sigDown	adjust Pvalue < 0.01
1.27572e-09	0.512763	0.321	0.179	9.25522e-05	A1_Basma	gene-20787	sigUp	adjust Pvalue < 0.01
1.29196e-09	-0.541592	0.138	0.278	9.37304e-05	A1_Basma	gene-30428	sigDown	adjust Pvalue < 0.01
1.38327e-09	0.548516	0.514	0.367	0.000100355	A1_Basma	gene-32112	sigUp	adjust Pvalue < 0.01
1.41251e-09	-1.06964	0.198	0.334	0.000102476	A1_Basma	gene-56243	sigDown	adjust Pvalue < 0.01
1.41456e-09	-0.551948	0.224	0.377	0.000102625	A1_Basma	gene-66991	sigDown	adjust Pvalue < 0.01
1.44012e-09	0.482152	0.305	0.161	0.000104479	A1_Basma	gene-57529	sigUp	adjust Pvalue < 0.01
1.49269e-09	0.547763	0.348	0.203	0.000108293	A1_Basma	gene-54616	sigUp	adjust Pvalue < 0.01
1.51578e-09	0.480458	0.443	0.287	0.000109969	A1_Basma	gene-54681	sigUp	adjust Pvalue < 0.01
1.70611e-09	0.571143	0.43	0.278	0.000123776	A1_Basma	gene-72301	sigUp	adjust Pvalue < 0.01
1.70811e-09	0.532728	0.338	0.194	0.000123922	A1_Basma	gene-65809	sigUp	adjust Pvalue < 0.01
1.72275e-09	0.483548	0.26	0.128	0.000124983	A1_Basma	gene-6818	sigUp	adjust Pvalue < 0.01
1.74106e-09	0.462964	0.293	0.152	0.000126312	A1_Basma	gene-75644	sigUp	adjust Pvalue < 0.01
1.82702e-09	0.492393	0.372	0.226	0.000132548	A1_Basma	gene-30736	sigUp	adjust Pvalue < 0.01
1.89004e-09	0.569891	0.443	0.299	0.00013712	A1_Basma	gene-82502	sigUp	adjust Pvalue < 0.01
1.90016e-09	0.524377	0.325	0.185	0.000137854	A1_Basma	gene-46663	sigUp	adjust Pvalue < 0.01
1.91277e-09	0.494952	0.37	0.217	0.000138769	A1_Basma	gene-32711	sigUp	adjust Pvalue < 0.01
2.07615e-09	0.436493	0.258	0.125	0.000150623	A1_Basma	gene-67760	sigUp	adjust Pvalue < 0.01
2.09311e-09	0.405085	0.29	0.149	0.000151853	A1_Basma	gene-45236	sigUp	adjust Pvalue < 0.01
2.14291e-09	-0.331035	0.112	0.251	0.000155466	A1_Basma	gene-77136	sigDown	adjust Pvalue < 0.01
2.1506e-09	0.397652	0.292	0.153	0.000156024	A1_Basma	gene-79663	sigUp	adjust Pvalue < 0.01
2.17672e-09	0.471495	0.385	0.229	0.000157919	A1_Basma	gene-2053	sigUp	adjust Pvalue < 0.01
2.18931e-09	0.50943	0.297	0.162	0.000158832	A1_Basma	gene-79011	sigUp	adjust Pvalue < 0.01
2.48441e-09	0.559264	0.37	0.229	0.000180241	A1_Basma	gene-73189	sigUp	adjust Pvalue < 0.01
2.56018e-09	0.511845	0.695	0.602	0.000185738	A1_Basma	gene-69768	sigUp	adjust Pvalue < 0.01
2.56536e-09	-0.47399	0.191	0.34	0.000186115	A1_Basma	gene-19788	sigDown	adjust Pvalue < 0.01
2.64699e-09	-0.562392	0.168	0.313	0.000192037	A1_Basma	gene-35090	sigDown	adjust Pvalue < 0.01
2.71814e-09	-0.954456	0.293	0.421	0.000197198	A1_Basma	gene-54785	sigDown	adjust Pvalue < 0.01
2.7788e-09	-0.512807	0.151	0.296	0.000201599	A1_Basma	gene-14821	sigDown	adjust Pvalue < 0.01
2.79538e-09	-0.53089	0.168	0.308	0.000202802	A1_Basma	gene-71124	sigDown	adjust Pvalue < 0.01
2.80007e-09	0.509884	0.374	0.224	0.000203143	A1_Basma	gene-85413	sigUp	adjust Pvalue < 0.01
2.90129e-09	-0.586307	0.305	0.454	0.000210485	A1_Basma	gene-57167	sigDown	adjust Pvalue < 0.01
3.00149e-09	-0.731987	0.166	0.301	0.000217755	A1_Basma	gene-78915	sigDown	adjust Pvalue < 0.01
3.02397e-09	-0.557976	0.273	0.418	0.000219386	A1_Basma	gene-84482	sigDown	adjust Pvalue < 0.01
3.0412e-09	0.493458	0.292	0.155	0.000220636	A1_Basma	gene-81236	sigUp	adjust Pvalue < 0.01
3.35006e-09	-0.444948	0.12	0.253	0.000243043	A1_Basma	gene-19665	sigDown	adjust Pvalue < 0.01
3.39712e-09	0.39263	0.273	0.138	0.000246458	A1_Basma	gene-77383	sigUp	adjust Pvalue < 0.01
3.42156e-09	0.376247	0.267	0.132	0.000248231	A1_Basma	gene-27468	sigUp	adjust Pvalue < 0.01
3.75777e-09	0.580623	0.415	0.277	0.000272622	A1_Basma	gene-21223	sigUp	adjust Pvalue < 0.01
3.80245e-09	0.423557	0.267	0.135	0.000275864	A1_Basma	gene-31074	sigUp	adjust Pvalue < 0.01
3.80324e-09	0.581525	0.606	0.451	0.000275921	A1_Basma	gene-44765	sigUp	adjust Pvalue < 0.01
3.81853e-09	-0.405885	0.228	0.388	0.00027703	A1_Basma	gene-32098	sigDown	adjust Pvalue < 0.01
3.88135e-09	-0.546277	0.269	0.414	0.000281588	A1_Basma	gene-25408	sigDown	adjust Pvalue < 0.01
4.00593e-09	-0.375965	0.114	0.25	0.000290626	A1_Basma	gene-63324	sigDown	adjust Pvalue < 0.01
4.38605e-09	0.461034	0.25	0.122	0.000318204	A1_Basma	gene-14173	sigUp	adjust Pvalue < 0.01
4.50743e-09	-0.436969	0.136	0.272	0.00032701	A1_Basma	gene-8308	sigDown	adjust Pvalue < 0.01
4.64473e-09	0.468451	0.675	0.611	0.00033697	A1_Basma	gene-81617	sigUp	adjust Pvalue < 0.01
4.79334e-09	-0.554857	0.486	0.63	0.000347752	A1_Basma	gene-58573	sigDown	adjust Pvalue < 0.01
4.90329e-09	0.551875	0.361	0.223	0.000355728	A1_Basma	gene-13101	sigUp	adjust Pvalue < 0.01
4.95491e-09	0.493085	0.404	0.256	0.000359473	A1_Basma	gene-11117	sigUp	adjust Pvalue < 0.01
5.17019e-09	0.496992	0.299	0.167	0.000375092	A1_Basma	gene-55981	sigUp	adjust Pvalue < 0.01
5.47427e-09	0.522624	0.406	0.262	0.000397153	A1_Basma	gene-41880	sigUp	adjust Pvalue < 0.01
5.63793e-09	0.51771	0.31	0.177	0.000409026	A1_Basma	gene-81563	sigUp	adjust Pvalue < 0.01
6.26095e-09	0.380053	0.265	0.134	0.000454226	A1_Basma	gene-67601	sigUp	adjust Pvalue < 0.01
6.31417e-09	0.467606	0.252	0.125	0.000458087	A1_Basma	gene-50274	sigUp	adjust Pvalue < 0.01
6.47428e-09	0.638765	0.327	0.188	0.000469703	A1_Basma	gene-70521	sigUp	adjust Pvalue < 0.01
6.48013e-09	0.416435	0.282	0.146	0.000470127	A1_Basma	gene-42924	sigUp	adjust Pvalue < 0.01
6.69243e-09	-0.573533	0.209	0.355	0.000485529	A1_Basma	gene-75593	sigDown	adjust Pvalue < 0.01
6.76057e-09	0.535397	0.333	0.195	0.000490473	A1_Basma	gene-67924	sigUp	adjust Pvalue < 0.01
6.77066e-09	-0.389727	0.164	0.307	0.000491204	A1_Basma	gene-82075	sigDown	adjust Pvalue < 0.01
6.80084e-09	0.46168	0.335	0.195	0.000493394	A1_Basma	gene-82515	sigUp	adjust Pvalue < 0.01
6.88901e-09	-0.325842	0.189	0.343	0.00049979	A1_Basma	gene-17581	sigDown	adjust Pvalue < 0.01
7.22968e-09	0.45667	0.351	0.211	0.000524506	A1_Basma	gene-13007	sigUp	adjust Pvalue < 0.01
7.30108e-09	0.373188	0.329	0.185	0.000529686	A1_Basma	gene-17585	sigUp	adjust Pvalue < 0.01
7.31086e-09	0.434006	0.355	0.214	0.000530395	A1_Basma	gene-70563	sigUp	adjust Pvalue < 0.01
8.07872e-09	0.475327	0.307	0.173	0.000586103	A1_Basma	gene-78536	sigUp	adjust Pvalue < 0.01
8.15492e-09	0.410682	0.269	0.138	0.000591632	A1_Basma	gene-76501	sigUp	adjust Pvalue < 0.01
8.20163e-09	-0.356415	0.176	0.323	0.00059502	A1_Basma	gene-3076	sigDown	adjust Pvalue < 0.01
8.45322e-09	0.564869	0.413	0.275	0.000613273	A1_Basma	gene-68503	sigUp	adjust Pvalue < 0.01
8.63739e-09	0.454269	0.312	0.177	0.000626634	A1_Basma	gene-23803	sigUp	adjust Pvalue < 0.01
8.83035e-09	-1.03489	0.123	0.251	0.000640633	A1_Basma	gene-51095	sigDown	adjust Pvalue < 0.01
8.83129e-09	-0.451369	0.121	0.251	0.000640701	A1_Basma	gene-33829	sigDown	adjust Pvalue < 0.01
8.86196e-09	0.370999	0.277	0.143	0.000642927	A1_Basma	gene-10160	sigUp	adjust Pvalue < 0.01
9.00796e-09	0.642781	0.63	0.505	0.000653519	A1_Basma	gene-37943	sigUp	adjust Pvalue < 0.01
9.09135e-09	-0.502794	0.222	0.37	0.000659569	A1_Basma	gene-29005	sigDown	adjust Pvalue < 0.01
9.2067e-09	0.355042	0.262	0.132	0.000667937	A1_Basma	gene-51224	sigUp	adjust Pvalue < 0.01
9.2104e-09	0.511635	0.437	0.29	0.000668205	A1_Basma	gene-12119	sigUp	adjust Pvalue < 0.01
9.24957e-09	-0.516698	0.241	0.382	0.000671047	A1_Basma	gene-69387	sigDown	adjust Pvalue < 0.01
9.33457e-09	-0.426368	0.239	0.388	0.000677214	A1_Basma	gene-63975	sigDown	adjust Pvalue < 0.01
9.33763e-09	0.458715	0.269	0.14	0.000677436	A1_Basma	gene-68815	sigUp	adjust Pvalue < 0.01
9.62727e-09	-0.684707	0.355	0.49	0.000698449	A1_Basma	gene-6263	sigDown	adjust Pvalue < 0.01
9.65218e-09	-0.672383	0.133	0.268	0.000700256	A1_Basma	gene-7996	sigDown	adjust Pvalue < 0.01
1.05613e-08	0.53671	0.479	0.338	0.00076621	A1_Basma	gene-23443	sigUp	adjust Pvalue < 0.01
1.10404e-08	0.528174	0.308	0.179	0.00080097	A1_Basma	gene-62975	sigUp	adjust Pvalue < 0.01
1.1343e-08	0.488489	0.275	0.147	0.000822924	A1_Basma	gene-35533	sigUp	adjust Pvalue < 0.01
1.1997e-08	-0.679222	0.389	0.505	0.000870372	A1_Basma	gene-48604	sigDown	adjust Pvalue < 0.01
1.25923e-08	-0.765067	0.336	0.457	0.000913561	A1_Basma	gene-46518	sigDown	adjust Pvalue < 0.01
1.32329e-08	0.4763	0.288	0.156	0.000960037	A1_Basma	gene-64746	sigUp	adjust Pvalue < 0.01
1.32815e-08	0.514044	0.385	0.248	0.00096356	A1_Basma	gene-66094	sigUp	adjust Pvalue < 0.01
1.42105e-08	0.383381	0.292	0.156	0.00103096	A1_Basma	gene-22658	sigUp	adjust Pvalue < 0.01
1.50466e-08	0.435629	0.256	0.132	0.00109162	A1_Basma	gene-28204	sigUp	adjust Pvalue < 0.01
1.51818e-08	-0.586753	0.265	0.402	0.00110142	A1_Basma	gene-30064	sigDown	adjust Pvalue < 0.01
1.62629e-08	-0.522628	0.669	0.758	0.00117986	A1_Basma	gene-17636	sigDown	adjust Pvalue < 0.01
1.66889e-08	0.640178	0.449	0.308	0.00121076	A1_Basma	gene-65415	sigUp	adjust Pvalue < 0.01
1.69917e-08	-0.534175	0.23	0.373	0.00123273	A1_Basma	gene-57956	sigDown	adjust Pvalue < 0.01
1.71375e-08	0.400661	0.346	0.208	0.00124331	A1_Basma	gene-1289	sigUp	adjust Pvalue < 0.01
1.82729e-08	-0.403309	0.136	0.269	0.00132568	A1_Basma	gene-26025	sigDown	adjust Pvalue < 0.01
1.85324e-08	-0.493133	0.26	0.414	0.00134451	A1_Basma	gene-75033	sigDown	adjust Pvalue < 0.01
1.90116e-08	-0.454762	0.17	0.305	0.00137928	A1_Basma	gene-39518	sigDown	adjust Pvalue < 0.01
1.90224e-08	-1.07368	0.211	0.344	0.00138006	A1_Basma	gene-71226	sigDown	adjust Pvalue < 0.01
1.97723e-08	0.579726	0.411	0.265	0.00143446	A1_Basma	gene-56673	sigUp	adjust Pvalue < 0.01
2.02552e-08	0.498808	0.333	0.2	0.00146949	A1_Basma	gene-78975	sigUp	adjust Pvalue < 0.01
2.09787e-08	-0.43208	0.153	0.287	0.00152198	A1_Basma	gene-76784	sigDown	adjust Pvalue < 0.01
2.10621e-08	-0.469371	0.164	0.302	0.00152803	A1_Basma	gene-69274	sigDown	adjust Pvalue < 0.01
2.14089e-08	0.304232	0.264	0.138	0.00155319	A1_Basma	gene-10490	sigUp	adjust Pvalue < 0.01
2.14393e-08	-0.584185	0.467	0.582	0.0015554	A1_Basma	gene-3082	sigDown	adjust Pvalue < 0.01
2.22959e-08	-1.216	0.211	0.343	0.00161755	A1_Basma	gene-80091	sigDown	adjust Pvalue < 0.01
2.26145e-08	-0.487581	0.133	0.263	0.00164066	A1_Basma	gene-5719	sigDown	adjust Pvalue < 0.01
2.29161e-08	-0.542421	0.252	0.395	0.00166254	A1_Basma	gene-18435	sigDown	adjust Pvalue < 0.01
2.41427e-08	-0.631033	0.366	0.499	0.00175153	A1_Basma	gene-11940	sigDown	adjust Pvalue < 0.01
2.47238e-08	-0.405609	0.252	0.403	0.00179368	A1_Basma	gene-57491	sigDown	adjust Pvalue < 0.01
2.50257e-08	0.398562	0.258	0.134	0.00181559	A1_Basma	gene-35034	sigUp	adjust Pvalue < 0.01
2.65559e-08	-0.537454	0.172	0.298	0.0019266	A1_Basma	gene-69738	sigDown	adjust Pvalue < 0.01
2.6995e-08	-0.447759	0.15	0.281	0.00195846	A1_Basma	gene-43360	sigDown	adjust Pvalue < 0.01
2.8821e-08	0.591143	0.677	0.559	0.00209094	A1_Basma	gene-24652	sigUp	adjust Pvalue < 0.01
3.18949e-08	-0.490512	0.359	0.501	0.00231394	A1_Basma	gene-45841	sigDown	adjust Pvalue < 0.01
3.38278e-08	-0.602563	0.421	0.546	0.00245417	A1_Basma	gene-54713	sigDown	adjust Pvalue < 0.01
3.40804e-08	-0.514735	0.292	0.426	0.0024725	A1_Basma	gene-54548	sigDown	adjust Pvalue < 0.01
3.46075e-08	-0.392262	0.32	0.462	0.00251074	A1_Basma	gene-31179	sigDown	adjust Pvalue < 0.01
3.54075e-08	-0.335177	0.185	0.328	0.00256878	A1_Basma	gene-36494	sigDown	adjust Pvalue < 0.01
3.602e-08	0.554048	0.331	0.205	0.00261321	A1_Basma	gene-2667	sigUp	adjust Pvalue < 0.01
4.1531e-08	-0.576327	0.295	0.423	0.00301303	A1_Basma	gene-2113	sigDown	adjust Pvalue < 0.01
4.255e-08	-0.487426	0.303	0.447	0.00308696	A1_Basma	gene-58405	sigDown	adjust Pvalue < 0.01
4.33748e-08	0.401481	0.258	0.135	0.0031468	A1_Basma	gene-45586	sigUp	adjust Pvalue < 0.01
4.38067e-08	0.478185	0.482	0.347	0.00317813	A1_Basma	gene-48125	sigUp	adjust Pvalue < 0.01
4.42563e-08	0.387858	0.258	0.137	0.00321075	A1_Basma	gene-71431	sigUp	adjust Pvalue < 0.01
4.46139e-08	0.381212	0.293	0.161	0.00323669	A1_Basma	gene-31327	sigUp	adjust Pvalue < 0.01
4.47027e-08	-0.584829	0.275	0.403	0.00324314	A1_Basma	gene-5564	sigDown	adjust Pvalue < 0.01
4.67181e-08	-0.453211	0.37	0.511	0.00338935	A1_Basma	gene-590	sigDown	adjust Pvalue < 0.01
4.74381e-08	0.44525	0.307	0.179	0.00344158	A1_Basma	gene-54219	sigUp	adjust Pvalue < 0.01
4.76277e-08	-0.540344	0.299	0.436	0.00345534	A1_Basma	gene-41503	sigDown	adjust Pvalue < 0.01
4.90312e-08	0.43393	0.264	0.143	0.00355717	A1_Basma	gene-65569	sigUp	adjust Pvalue < 0.01
4.97525e-08	-0.379751	0.129	0.253	0.00360949	A1_Basma	gene-83131	sigDown	adjust Pvalue < 0.01
5.00877e-08	-0.799761	0.665	0.681	0.00363381	A1_Basma	gene-16089	sigDown	adjust Pvalue < 0.01
5.123e-08	-0.599743	0.344	0.475	0.00371669	A1_Basma	gene-1323	sigDown	adjust Pvalue < 0.01
5.1435e-08	0.564674	0.585	0.444	0.00373156	A1_Basma	gene-40817	sigUp	adjust Pvalue < 0.01
5.17752e-08	0.555754	0.325	0.197	0.00375624	A1_Basma	gene-74079	sigUp	adjust Pvalue < 0.01
5.21808e-08	-0.607705	0.211	0.338	0.00378567	A1_Basma	gene-23917	sigDown	adjust Pvalue < 0.01
5.27952e-08	0.338544	0.286	0.158	0.00383024	A1_Basma	gene-67578	sigUp	adjust Pvalue < 0.01
5.51513e-08	-0.62589	0.135	0.254	0.00400117	A1_Basma	gene-65764	sigDown	adjust Pvalue < 0.01
5.53422e-08	0.34856	0.639	0.508	0.00401502	A1_Basma	gene-39386	sigUp	adjust Pvalue < 0.01
5.66462e-08	-0.53966	0.166	0.289	0.00410963	A1_Basma	gene-43695	sigDown	adjust Pvalue < 0.01
5.86133e-08	0.281617	0.256	0.131	0.00425233	A1_Basma	gene-21813	sigUp	adjust Pvalue < 0.01
6.27239e-08	0.448018	0.269	0.146	0.00455056	A1_Basma	gene-54489	sigUp	adjust Pvalue < 0.01
6.33492e-08	-0.460349	0.232	0.365	0.00459592	A1_Basma	gene-23080	sigDown	adjust Pvalue < 0.01
6.65256e-08	-0.355837	0.142	0.271	0.00482636	A1_Basma	gene-57239	sigDown	adjust Pvalue < 0.01
6.69268e-08	0.576477	0.55	0.405	0.00485548	A1_Basma	gene-61802	sigUp	adjust Pvalue < 0.01
6.92904e-08	-0.468986	0.284	0.418	0.00502695	A1_Basma	gene-66867	sigDown	adjust Pvalue < 0.01
6.95686e-08	0.596293	0.518	0.386	0.00504714	A1_Basma	gene-85307	sigUp	adjust Pvalue < 0.01
7.08692e-08	-0.866001	0.178	0.307	0.00514149	A1_Basma	gene-10324	sigDown	adjust Pvalue < 0.01
7.21154e-08	0.432877	0.353	0.221	0.0052319	A1_Basma	gene-31789	sigUp	adjust Pvalue < 0.01
7.27971e-08	-0.316911	0.282	0.444	0.00528135	A1_Basma	gene-62720	sigDown	adjust Pvalue < 0.01
7.45079e-08	-0.61192	0.196	0.338	0.00540547	A1_Basma	gene-24307	sigDown	adjust Pvalue < 0.01
7.54967e-08	0.304585	0.295	0.164	0.00547721	A1_Basma	gene-54569	sigUp	adjust Pvalue < 0.01
7.66235e-08	0.543576	0.45	0.31	0.00555896	A1_Basma	gene-17976	sigUp	adjust Pvalue < 0.01
7.74845e-08	0.494998	0.404	0.277	0.00562142	A1_Basma	gene-38262	sigUp	adjust Pvalue < 0.01
7.83331e-08	0.482259	0.639	0.534	0.00568299	A1_Basma	gene-20064	sigUp	adjust Pvalue < 0.01
8.22905e-08	-0.576643	0.279	0.405	0.00597009	A1_Basma	gene-16104	sigDown	adjust Pvalue < 0.01
8.28337e-08	-0.448863	0.155	0.28	0.0060095	A1_Basma	gene-66199	sigDown	adjust Pvalue < 0.01
8.29974e-08	-0.429808	0.174	0.305	0.00602138	A1_Basma	gene-59205	sigDown	adjust Pvalue < 0.01
8.48525e-08	0.396515	0.265	0.144	0.00615596	A1_Basma	gene-51508	sigUp	adjust Pvalue < 0.01
8.86274e-08	0.492502	0.415	0.287	0.00642983	A1_Basma	gene-41671	sigUp	adjust Pvalue < 0.01
8.98561e-08	0.441051	0.443	0.316	0.00651897	A1_Basma	gene-6741	sigUp	adjust Pvalue < 0.01
9.34582e-08	-0.479613	0.28	0.408	0.0067803	A1_Basma	gene-74250	sigDown	adjust Pvalue < 0.01
9.87285e-08	-0.311427	0.163	0.292	0.00716265	A1_Basma	gene-60414	sigDown	adjust Pvalue < 0.01
9.91479e-08	-0.428774	0.179	0.307	0.00719308	A1_Basma	gene-22405	sigDown	adjust Pvalue < 0.01
9.96765e-08	0.522692	0.366	0.235	0.00723143	A1_Basma	gene-24806	sigUp	adjust Pvalue < 0.01
1.06121e-07	0.43856	0.335	0.209	0.00769897	A1_Basma	gene-16687	sigUp	adjust Pvalue < 0.01
1.07096e-07	-0.947221	0.174	0.299	0.00776971	A1_Basma	gene-80768	sigDown	adjust Pvalue < 0.01
1.09057e-07	0.471091	0.43	0.301	0.00791196	A1_Basma	gene-42848	sigUp	adjust Pvalue < 0.01
1.10948e-07	0.420574	0.406	0.268	0.00804918	A1_Basma	gene-2875	sigUp	adjust Pvalue < 0.01
1.16466e-07	-0.535337	0.559	0.686	0.00844951	A1_Basma	gene-50353	sigDown	adjust Pvalue < 0.01
1.16982e-07	0.504781	0.46	0.325	0.00848695	A1_Basma	gene-13034	sigUp	adjust Pvalue < 0.01
1.18609e-07	-0.518875	0.396	0.514	0.00860497	A1_Basma	gene-61556	sigDown	adjust Pvalue < 0.01
1.1902e-07	0.401986	0.252	0.137	0.00863476	A1_Basma	gene-1359	sigUp	adjust Pvalue < 0.01
1.19053e-07	0.401075	0.37	0.235	0.00863715	A1_Basma	gene-10444	sigUp	adjust Pvalue < 0.01
1.21348e-07	0.421125	0.363	0.233	0.00880365	A1_Basma	gene-28647	sigUp	adjust Pvalue < 0.01
1.27188e-07	0.532341	0.321	0.195	0.00922734	A1_Basma	gene-20441	sigUp	adjust Pvalue < 0.01
1.33026e-07	-0.480318	0.262	0.398	0.00965088	A1_Basma	gene-31831	sigDown	adjust Pvalue < 0.01
1.37599e-07	0.543342	0.258	0.141	0.00998265	A1_Basma	gene-72037	sigUp	adjust Pvalue < 0.01
1.39682e-07	0.481459	0.303	0.176	0.0101338	A1_Basma	gene-34192	sigUp	adjust Pvalue >= 0.01
1.43181e-07	-0.515476	0.378	0.513	0.0103876	A1_Basma	gene-33357	sigDown	adjust Pvalue >= 0.01
1.45309e-07	-0.362548	0.239	0.38	0.010542	A1_Basma	gene-73325	sigDown	adjust Pvalue >= 0.01
1.57531e-07	0.319338	0.297	0.171	0.0114287	A1_Basma	gene-327	sigUp	adjust Pvalue >= 0.01
1.58063e-07	0.378172	0.269	0.152	0.0114673	A1_Basma	gene-12569	sigUp	adjust Pvalue >= 0.01
1.58272e-07	0.481893	0.331	0.209	0.0114825	A1_Basma	gene-41996	sigUp	adjust Pvalue >= 0.01
1.6079e-07	-0.556121	0.488	0.592	0.0116651	A1_Basma	gene-38133	sigDown	adjust Pvalue >= 0.01
1.64565e-07	0.684178	0.316	0.2	0.011939	A1_Basma	gene-75991	sigUp	adjust Pvalue >= 0.01
1.64647e-07	0.361006	0.303	0.171	0.011945	A1_Basma	gene-45203	sigUp	adjust Pvalue >= 0.01
1.66712e-07	-0.465197	0.157	0.28	0.0120948	A1_Basma	gene-80258	sigDown	adjust Pvalue >= 0.01
1.7082e-07	0.675872	0.493	0.356	0.0123928	A1_Basma	gene-27994	sigUp	adjust Pvalue >= 0.01
1.76009e-07	0.680696	0.436	0.316	0.0127693	A1_Basma	gene-50122	sigUp	adjust Pvalue >= 0.01
1.78555e-07	-0.44003	0.249	0.385	0.012954	A1_Basma	gene-45078	sigDown	adjust Pvalue >= 0.01
1.81585e-07	-0.545093	0.191	0.31	0.0131738	A1_Basma	gene-11368	sigDown	adjust Pvalue >= 0.01
1.87725e-07	-0.465672	0.142	0.262	0.0136193	A1_Basma	gene-17565	sigDown	adjust Pvalue >= 0.01
1.88538e-07	-0.930601	0.295	0.412	0.0136783	A1_Basma	gene-6638	sigDown	adjust Pvalue >= 0.01
1.91213e-07	0.48782	0.335	0.209	0.0138723	A1_Basma	gene-72270	sigUp	adjust Pvalue >= 0.01
1.92435e-07	-0.514891	0.2	0.326	0.013961	A1_Basma	gene-59218	sigDown	adjust Pvalue >= 0.01
2.04535e-07	0.355678	0.28	0.161	0.0148388	A1_Basma	gene-19885	sigUp	adjust Pvalue >= 0.01
2.08032e-07	-0.393077	0.157	0.277	0.0150925	A1_Basma	gene-25376	sigDown	adjust Pvalue >= 0.01
2.09563e-07	-0.326151	0.241	0.397	0.0152036	A1_Basma	gene-53295	sigDown	adjust Pvalue >= 0.01
2.1916e-07	0.411472	0.581	0.463	0.0158999	A1_Basma	gene-23769	sigUp	adjust Pvalue >= 0.01
2.2109e-07	-0.367297	0.166	0.293	0.0160398	A1_Basma	gene-63557	sigDown	adjust Pvalue >= 0.01
2.21762e-07	-0.585223	0.219	0.343	0.0160886	A1_Basma	gene-25852	sigDown	adjust Pvalue >= 0.01
2.22538e-07	-0.601829	0.307	0.427	0.0161449	A1_Basma	gene-39863	sigDown	adjust Pvalue >= 0.01
2.23091e-07	0.372945	0.275	0.155	0.016185	A1_Basma	gene-46766	sigUp	adjust Pvalue >= 0.01
2.24466e-07	0.382704	0.607	0.474	0.0162848	A1_Basma	gene-6817	sigUp	adjust Pvalue >= 0.01
2.26353e-07	0.461485	0.439	0.308	0.0164217	A1_Basma	gene-80961	sigUp	adjust Pvalue >= 0.01
2.26855e-07	0.38707	0.426	0.287	0.0164581	A1_Basma	gene-8948	sigUp	adjust Pvalue >= 0.01
2.33657e-07	-0.393049	0.144	0.265	0.0169516	A1_Basma	gene-61563	sigDown	adjust Pvalue >= 0.01
2.39604e-07	-0.641389	0.802	0.765	0.0173831	A1_Basma	gene-36493	sigDown	adjust Pvalue >= 0.01
2.42688e-07	-0.374806	0.202	0.34	0.0176067	A1_Basma	gene-33973	sigDown	adjust Pvalue >= 0.01
2.53439e-07	-0.510761	0.234	0.353	0.0183868	A1_Basma	gene-32839	sigDown	adjust Pvalue >= 0.01
2.60228e-07	0.403916	0.273	0.156	0.0188793	A1_Basma	gene-75002	sigUp	adjust Pvalue >= 0.01
2.61063e-07	0.386485	0.624	0.54	0.0189399	A1_Basma	gene-7668	sigUp	adjust Pvalue >= 0.01
2.62835e-07	0.42472	0.639	0.51	0.0190684	A1_Basma	gene-24656	sigUp	adjust Pvalue >= 0.01
2.69597e-07	-0.41845	0.226	0.355	0.019559	A1_Basma	gene-35670	sigDown	adjust Pvalue >= 0.01
2.76144e-07	-0.411799	0.28	0.415	0.020034	A1_Basma	gene-74808	sigDown	adjust Pvalue >= 0.01
2.77768e-07	0.481651	0.295	0.174	0.0201518	A1_Basma	gene-22836	sigUp	adjust Pvalue >= 0.01
2.81603e-07	0.487051	0.318	0.197	0.02043	A1_Basma	gene-9104	sigUp	adjust Pvalue >= 0.01
2.96174e-07	0.466374	0.394	0.262	0.0214871	A1_Basma	gene-49903	sigUp	adjust Pvalue >= 0.01
3.04229e-07	-0.359071	0.193	0.325	0.0220715	A1_Basma	gene-29985	sigDown	adjust Pvalue >= 0.01
3.18346e-07	-0.597163	0.269	0.392	0.0230957	A1_Basma	gene-12989	sigDown	adjust Pvalue >= 0.01
3.27214e-07	-0.42395	0.185	0.31	0.023739	A1_Basma	gene-72117	sigDown	adjust Pvalue >= 0.01
3.30877e-07	0.4551	0.376	0.248	0.0240048	A1_Basma	gene-10519	sigUp	adjust Pvalue >= 0.01
3.31133e-07	-0.398439	0.206	0.338	0.0240234	A1_Basma	gene-8507	sigDown	adjust Pvalue >= 0.01
3.39366e-07	0.350279	0.321	0.192	0.0246207	A1_Basma	gene-11999	sigUp	adjust Pvalue >= 0.01
3.87144e-07	-0.400314	0.138	0.256	0.0280869	A1_Basma	gene-76718	sigDown	adjust Pvalue >= 0.01
3.93695e-07	-0.419668	0.178	0.301	0.0285622	A1_Basma	gene-34613	sigDown	adjust Pvalue >= 0.01
4.08354e-07	0.417412	0.26	0.149	0.0296257	A1_Basma	gene-80965	sigUp	adjust Pvalue >= 0.01
4.12915e-07	0.310004	0.264	0.147	0.0299565	A1_Basma	gene-4600	sigUp	adjust Pvalue >= 0.01
4.20891e-07	-1.27948	0.931	0.848	0.0305352	A1_Basma	gene-52703	sigDown	adjust Pvalue >= 0.01
4.276e-07	0.377018	0.492	0.362	0.0310219	A1_Basma	gene-64763	sigUp	adjust Pvalue >= 0.01
4.35521e-07	0.486571	0.351	0.223	0.0315966	A1_Basma	gene-82876	sigUp	adjust Pvalue >= 0.01
4.37055e-07	0.399851	0.321	0.197	0.0317079	A1_Basma	gene-55400	sigUp	adjust Pvalue >= 0.01
4.43086e-07	0.479026	0.426	0.304	0.0321454	A1_Basma	gene-61549	sigUp	adjust Pvalue >= 0.01
4.4813e-07	0.434295	0.51	0.389	0.0325114	A1_Basma	gene-12918	sigUp	adjust Pvalue >= 0.01
4.49693e-07	0.393048	0.252	0.141	0.0326247	A1_Basma	gene-82509	sigUp	adjust Pvalue >= 0.01
4.60314e-07	0.396143	0.282	0.165	0.0333953	A1_Basma	gene-11446	sigUp	adjust Pvalue >= 0.01
4.68649e-07	-0.525466	0.243	0.371	0.034	A1_Basma	gene-67606	sigDown	adjust Pvalue >= 0.01
5.00659e-07	0.454072	0.436	0.314	0.0363223	A1_Basma	gene-22141	sigUp	adjust Pvalue >= 0.01
5.26952e-07	0.424121	0.344	0.221	0.0382298	A1_Basma	gene-36842	sigUp	adjust Pvalue >= 0.01
5.67916e-07	-0.352317	0.138	0.254	0.0412017	A1_Basma	gene-74102	sigDown	adjust Pvalue >= 0.01
6.04574e-07	0.505357	0.363	0.236	0.0438613	A1_Basma	gene-9514	sigUp	adjust Pvalue >= 0.01
6.29961e-07	0.412675	0.256	0.146	0.045703	A1_Basma	gene-17681	sigUp	adjust Pvalue >= 0.01
6.56804e-07	0.454642	0.385	0.263	0.0476505	A1_Basma	gene-41817	sigUp	adjust Pvalue >= 0.01
6.63057e-07	-0.415563	0.161	0.284	0.0481042	A1_Basma	gene-42026	sigDown	adjust Pvalue >= 0.01
6.65149e-07	-0.34422	0.164	0.29	0.0482559	A1_Basma	gene-13929	sigDown	adjust Pvalue >= 0.01
6.68757e-07	0.493124	0.308	0.197	0.0485177	A1_Basma	gene-5025	sigUp	adjust Pvalue >= 0.01
6.8574e-07	-0.623167	0.372	0.474	0.0497498	A1_Basma	gene-18429	sigDown	adjust Pvalue >= 0.01
6.89694e-07	0.353814	0.297	0.177	0.0500366	A1_Basma	gene-2861	sigUp	adjust Pvalue >= 0.01
6.96407e-07	0.459636	0.335	0.217	0.0505236	A1_Basma	gene-73111	sigUp	adjust Pvalue >= 0.01
7.0307e-07	0.401552	0.327	0.202	0.051007	A1_Basma	gene-69300	sigUp	adjust Pvalue >= 0.01
7.2884e-07	-0.382648	0.17	0.29	0.0528766	A1_Basma	gene-54528	sigDown	adjust Pvalue >= 0.01
7.84328e-07	-0.735482	0.351	0.453	0.0569022	A1_Basma	gene-58817	sigDown	adjust Pvalue >= 0.01
7.90678e-07	-0.34115	0.183	0.307	0.0573629	A1_Basma	gene-77275	sigDown	adjust Pvalue >= 0.01
7.91266e-07	0.356405	0.333	0.209	0.0574056	A1_Basma	gene-34043	sigUp	adjust Pvalue >= 0.01
8.09815e-07	0.423863	0.368	0.245	0.0587513	A1_Basma	gene-65855	sigUp	adjust Pvalue >= 0.01
8.12753e-07	-0.460133	0.312	0.433	0.0589644	A1_Basma	gene-35344	sigDown	adjust Pvalue >= 0.01
8.19499e-07	-0.386932	0.194	0.323	0.0594538	A1_Basma	gene-69653	sigDown	adjust Pvalue >= 0.01
8.91565e-07	-0.43889	0.164	0.287	0.0646821	A1_Basma	gene-29224	sigDown	adjust Pvalue >= 0.01
9.12489e-07	0.442182	0.271	0.164	0.0662002	A1_Basma	gene-50011	sigUp	adjust Pvalue >= 0.01
9.16857e-07	0.398317	0.267	0.153	0.066517	A1_Basma	gene-7460	sigUp	adjust Pvalue >= 0.01
9.19604e-07	-0.853661	0.168	0.283	0.0667164	A1_Basma	gene-54537	sigDown	adjust Pvalue >= 0.01
9.37573e-07	0.457067	0.43	0.305	0.06802	A1_Basma	gene-23660	sigUp	adjust Pvalue >= 0.01
9.76603e-07	0.521464	0.385	0.266	0.0708516	A1_Basma	gene-396	sigUp	adjust Pvalue >= 0.01
9.84197e-07	0.307015	0.301	0.182	0.0714025	A1_Basma	gene-64794	sigUp	adjust Pvalue >= 0.01
9.89799e-07	-0.324968	0.267	0.395	0.0718089	A1_Basma	gene-76713	sigDown	adjust Pvalue >= 0.01
1.00013e-06	0.404741	0.564	0.453	0.0725582	A1_Basma	gene-30739	sigUp	adjust Pvalue >= 0.01
1.00404e-06	0.352484	0.323	0.205	0.0728419	A1_Basma	gene-44171	sigUp	adjust Pvalue >= 0.01
1.05649e-06	0.500685	0.277	0.165	0.0766472	A1_Basma	gene-38666	sigUp	adjust Pvalue >= 0.01
1.05938e-06	0.456138	0.366	0.245	0.0768573	A1_Basma	gene-62537	sigUp	adjust Pvalue >= 0.01
1.08111e-06	0.449249	0.355	0.238	0.0784331	A1_Basma	gene-36123	sigUp	adjust Pvalue >= 0.01
1.08793e-06	0.495892	0.443	0.332	0.0789283	A1_Basma	gene-19080	sigUp	adjust Pvalue >= 0.01
1.14211e-06	0.678903	0.419	0.301	0.0828591	A1_Basma	gene-25369	sigUp	adjust Pvalue >= 0.01
1.18481e-06	-0.33531	0.14	0.254	0.0859569	A1_Basma	gene-81837	sigDown	adjust Pvalue >= 0.01
1.18963e-06	-0.287558	0.166	0.289	0.0863062	A1_Basma	gene-68535	sigDown	adjust Pvalue >= 0.01
1.19632e-06	0.488313	0.271	0.164	0.0867915	A1_Basma	gene-14276	sigUp	adjust Pvalue >= 0.01
1.22895e-06	0.388472	0.299	0.183	0.0891588	A1_Basma	gene-70034	sigUp	adjust Pvalue >= 0.01
1.38676e-06	-0.361576	0.209	0.335	0.100608	A1_Basma	gene-4267	sigDown	adjust Pvalue >= 0.01
1.38756e-06	-0.288251	0.241	0.371	0.100666	A1_Basma	gene-3748	sigDown	adjust Pvalue >= 0.01
1.42364e-06	-0.399945	0.327	0.448	0.103284	A1_Basma	gene-77128	sigDown	adjust Pvalue >= 0.01
1.47027e-06	-0.299572	0.148	0.266	0.106666	A1_Basma	gene-68523	sigDown	adjust Pvalue >= 0.01
1.48788e-06	-0.510428	0.323	0.439	0.107944	A1_Basma	gene-6264	sigDown	adjust Pvalue >= 0.01
1.53489e-06	0.380764	0.538	0.415	0.111355	A1_Basma	gene-44298	sigUp	adjust Pvalue >= 0.01
1.57152e-06	-0.460553	0.394	0.507	0.114012	A1_Basma	gene-6262	sigDown	adjust Pvalue >= 0.01
1.58804e-06	0.43933	0.29	0.176	0.115211	A1_Basma	gene-39757	sigUp	adjust Pvalue >= 0.01
1.59415e-06	-0.333814	0.265	0.389	0.115654	A1_Basma	gene-31878	sigDown	adjust Pvalue >= 0.01
1.60271e-06	-0.333923	0.2	0.322	0.116275	A1_Basma	gene-31043	sigDown	adjust Pvalue >= 0.01
1.65472e-06	-0.372205	0.155	0.266	0.120048	A1_Basma	gene-18690	sigDown	adjust Pvalue >= 0.01
1.72191e-06	-0.495559	0.174	0.286	0.124923	A1_Basma	gene-30896	sigDown	adjust Pvalue >= 0.01
1.75055e-06	-0.546075	0.23	0.338	0.127001	A1_Basma	gene-80940	sigDown	adjust Pvalue >= 0.01
1.8191e-06	0.373156	0.295	0.177	0.131974	A1_Basma	gene-33381	sigUp	adjust Pvalue >= 0.01
1.83085e-06	-0.38182	0.213	0.335	0.132826	A1_Basma	gene-10847	sigDown	adjust Pvalue >= 0.01
1.85648e-06	-0.323723	0.183	0.304	0.134685	A1_Basma	gene-74383	sigDown	adjust Pvalue >= 0.01
1.87182e-06	-0.446132	0.417	0.541	0.135798	A1_Basma	gene-58995	sigDown	adjust Pvalue >= 0.01
1.90389e-06	-0.322568	0.176	0.295	0.138125	A1_Basma	gene-35013	sigDown	adjust Pvalue >= 0.01
1.93751e-06	0.429159	0.385	0.274	0.140565	A1_Basma	gene-22143	sigUp	adjust Pvalue >= 0.01
1.94492e-06	0.468578	0.346	0.23	0.141102	A1_Basma	gene-71110	sigUp	adjust Pvalue >= 0.01
1.94813e-06	0.470334	0.282	0.171	0.141335	A1_Basma	gene-80072	sigUp	adjust Pvalue >= 0.01
1.98351e-06	-0.409706	0.14	0.25	0.143902	A1_Basma	gene-23894	sigDown	adjust Pvalue >= 0.01
2.02807e-06	0.452569	0.536	0.412	0.147135	A1_Basma	gene-36537	sigUp	adjust Pvalue >= 0.01
2.06345e-06	0.473919	0.299	0.185	0.149702	A1_Basma	gene-13300	sigUp	adjust Pvalue >= 0.01
2.0876e-06	0.438795	0.413	0.293	0.151453	A1_Basma	gene-42730	sigUp	adjust Pvalue >= 0.01
2.08961e-06	-1.09354	0.295	0.403	0.151599	A1_Basma	gene-51803	sigDown	adjust Pvalue >= 0.01
2.16469e-06	0.386684	0.279	0.17	0.157046	A1_Basma	gene-1284	sigUp	adjust Pvalue >= 0.01
2.20032e-06	0.639552	0.391	0.283	0.159631	A1_Basma	gene-73897	sigUp	adjust Pvalue >= 0.01
2.22769e-06	-0.380708	0.148	0.257	0.161617	A1_Basma	gene-32757	sigDown	adjust Pvalue >= 0.01
2.25947e-06	0.414869	0.28	0.168	0.163922	A1_Basma	gene-4385	sigUp	adjust Pvalue >= 0.01
2.28146e-06	0.322854	0.269	0.156	0.165518	A1_Basma	gene-4345	sigUp	adjust Pvalue >= 0.01
2.34489e-06	0.352415	0.293	0.179	0.170119	A1_Basma	gene-57832	sigUp	adjust Pvalue >= 0.01
2.36334e-06	0.373998	0.624	0.525	0.171458	A1_Basma	gene-72431	sigUp	adjust Pvalue >= 0.01
2.37179e-06	0.329986	0.333	0.209	0.172071	A1_Basma	gene-46754	sigUp	adjust Pvalue >= 0.01
2.44715e-06	-0.371471	0.191	0.307	0.177538	A1_Basma	gene-49882	sigDown	adjust Pvalue >= 0.01
2.47302e-06	0.320242	0.265	0.156	0.179415	A1_Basma	gene-24712	sigUp	adjust Pvalue >= 0.01
2.58357e-06	0.538236	0.286	0.179	0.187435	A1_Basma	gene-82560	sigUp	adjust Pvalue >= 0.01
2.5953e-06	-0.296421	0.164	0.278	0.188287	A1_Basma	gene-64519	sigDown	adjust Pvalue >= 0.01
2.67256e-06	-0.255683	0.155	0.271	0.193892	A1_Basma	gene-35983	sigDown	adjust Pvalue >= 0.01
2.68664e-06	-0.352727	0.204	0.32	0.194913	A1_Basma	gene-19274	sigDown	adjust Pvalue >= 0.01
2.72076e-06	0.390441	0.35	0.233	0.197388	A1_Basma	gene-60839	sigUp	adjust Pvalue >= 0.01
2.77981e-06	0.450482	0.271	0.167	0.201672	A1_Basma	gene-16152	sigUp	adjust Pvalue >= 0.01
2.80262e-06	0.318239	0.323	0.206	0.203327	A1_Basma	gene-36835	sigUp	adjust Pvalue >= 0.01
2.83138e-06	0.372647	0.316	0.202	0.205414	A1_Basma	gene-6996	sigUp	adjust Pvalue >= 0.01
2.83734e-06	-0.373249	0.15	0.259	0.205846	A1_Basma	gene-48430	sigDown	adjust Pvalue >= 0.01
2.91245e-06	-0.362955	0.148	0.256	0.211295	A1_Basma	gene-17347	sigDown	adjust Pvalue >= 0.01
3.01695e-06	-0.357011	0.183	0.298	0.218877	A1_Basma	gene-28836	sigDown	adjust Pvalue >= 0.01
3.15107e-06	0.439634	0.305	0.198	0.228607	A1_Basma	gene-35806	sigUp	adjust Pvalue >= 0.01
3.21637e-06	-0.681898	0.366	0.448	0.233345	A1_Basma	gene-52486	sigDown	adjust Pvalue >= 0.01
3.35471e-06	-0.408231	0.17	0.283	0.243381	A1_Basma	gene-61488	sigDown	adjust Pvalue >= 0.01
3.3764e-06	-0.329464	0.164	0.28	0.244955	A1_Basma	gene-31017	sigDown	adjust Pvalue >= 0.01
3.38566e-06	-0.690757	0.267	0.376	0.245626	A1_Basma	gene-31795	sigDown	adjust Pvalue >= 0.01
3.40443e-06	0.465756	0.378	0.26	0.246988	A1_Basma	gene-15862	sigUp	adjust Pvalue >= 0.01
3.41116e-06	0.352346	0.379	0.259	0.247477	A1_Basma	gene-69966	sigUp	adjust Pvalue >= 0.01
3.42822e-06	0.420816	0.348	0.238	0.248714	A1_Basma	gene-16018	sigUp	adjust Pvalue >= 0.01
3.55469e-06	-0.317991	0.157	0.268	0.257889	A1_Basma	gene-62167	sigDown	adjust Pvalue >= 0.01
3.56765e-06	-0.370648	0.153	0.265	0.25883	A1_Basma	gene-13067	sigDown	adjust Pvalue >= 0.01
3.57363e-06	-0.417574	0.191	0.304	0.259263	A1_Basma	gene-72935	sigDown	adjust Pvalue >= 0.01
3.59187e-06	0.367976	0.275	0.164	0.260587	A1_Basma	gene-26849	sigUp	adjust Pvalue >= 0.01
3.67166e-06	0.375664	0.273	0.168	0.266375	A1_Basma	gene-23562	sigUp	adjust Pvalue >= 0.01
3.76473e-06	-0.57748	0.335	0.454	0.273127	A1_Basma	gene-83348	sigDown	adjust Pvalue >= 0.01
3.76531e-06	0.391377	0.284	0.18	0.27317	A1_Basma	gene-4476	sigUp	adjust Pvalue >= 0.01
3.8393e-06	0.31018	0.26	0.153	0.278537	A1_Basma	gene-31564	sigUp	adjust Pvalue >= 0.01
3.97191e-06	-0.381988	0.224	0.34	0.288158	A1_Basma	gene-58764	sigDown	adjust Pvalue >= 0.01
4.01731e-06	-0.353582	0.151	0.262	0.291452	A1_Basma	gene-67176	sigDown	adjust Pvalue >= 0.01
4.08766e-06	0.469601	0.359	0.25	0.296556	A1_Basma	gene-72333	sigUp	adjust Pvalue >= 0.01
4.15328e-06	0.332304	0.359	0.245	0.301316	A1_Basma	gene-58853	sigUp	adjust Pvalue >= 0.01
4.16813e-06	-0.307172	0.241	0.371	0.302394	A1_Basma	gene-34624	sigDown	adjust Pvalue >= 0.01
4.26383e-06	0.366312	0.254	0.149	0.309336	A1_Basma	gene-16234	sigUp	adjust Pvalue >= 0.01
4.3038e-06	-0.375769	0.17	0.278	0.312237	A1_Basma	gene-44547	sigDown	adjust Pvalue >= 0.01
4.49833e-06	-0.511015	0.213	0.332	0.326349	A1_Basma	gene-10705	sigDown	adjust Pvalue >= 0.01
4.51138e-06	0.267167	0.26	0.152	0.327296	A1_Basma	gene-20209	sigUp	adjust Pvalue >= 0.01
4.5649e-06	-0.288983	0.148	0.256	0.331179	A1_Basma	gene-44630	sigDown	adjust Pvalue >= 0.01
4.58166e-06	0.452288	0.267	0.161	0.332395	A1_Basma	gene-58910	sigUp	adjust Pvalue >= 0.01
4.70391e-06	0.398559	0.28	0.177	0.341264	A1_Basma	gene-85446	sigUp	adjust Pvalue >= 0.01
4.76868e-06	-0.297462	0.202	0.322	0.345963	A1_Basma	gene-73264	sigDown	adjust Pvalue >= 0.01
5.00771e-06	0.33729	0.264	0.158	0.363304	A1_Basma	gene-13740	sigUp	adjust Pvalue >= 0.01
5.13881e-06	-0.402969	0.183	0.296	0.372815	A1_Basma	gene-17762	sigDown	adjust Pvalue >= 0.01
5.15995e-06	-0.433634	0.422	0.559	0.374349	A1_Basma	gene-75385	sigDown	adjust Pvalue >= 0.01
5.25938e-06	0.383531	0.258	0.156	0.381563	A1_Basma	gene-18703	sigUp	adjust Pvalue >= 0.01
5.44603e-06	0.41099	0.325	0.22	0.395104	A1_Basma	gene-81454	sigUp	adjust Pvalue >= 0.01
5.52793e-06	0.350719	0.578	0.478	0.401046	A1_Basma	gene-17358	sigUp	adjust Pvalue >= 0.01
5.58177e-06	0.330035	0.264	0.162	0.404952	A1_Basma	gene-1121	sigUp	adjust Pvalue >= 0.01
5.66205e-06	-0.352809	0.168	0.28	0.410776	A1_Basma	gene-33042	sigDown	adjust Pvalue >= 0.01
5.73886e-06	-0.422866	0.398	0.499	0.416348	A1_Basma	gene-83933	sigDown	adjust Pvalue >= 0.01
5.76505e-06	-0.34753	0.282	0.403	0.418248	A1_Basma	gene-17173	sigDown	adjust Pvalue >= 0.01
5.83019e-06	-0.489088	0.351	0.468	0.422974	A1_Basma	gene-18577	sigDown	adjust Pvalue >= 0.01
5.85809e-06	-0.332129	0.196	0.308	0.424998	A1_Basma	gene-46172	sigDown	adjust Pvalue >= 0.01
6.11443e-06	0.264783	0.254	0.15	0.443596	A1_Basma	gene-47899	sigUp	adjust Pvalue >= 0.01
6.15241e-06	0.300854	0.34	0.226	0.446351	A1_Basma	gene-3858	sigUp	adjust Pvalue >= 0.01
6.24793e-06	0.30414	0.26	0.155	0.453281	A1_Basma	gene-75514	sigUp	adjust Pvalue >= 0.01
6.26876e-06	0.252556	0.25	0.146	0.454792	A1_Basma	gene-24801	sigUp	adjust Pvalue >= 0.01
6.40034e-06	0.401558	0.295	0.192	0.464338	A1_Basma	gene-83147	sigUp	adjust Pvalue >= 0.01
6.57679e-06	-0.354829	0.151	0.254	0.47714	A1_Basma	gene-51953	sigDown	adjust Pvalue >= 0.01
6.64361e-06	0.364821	0.329	0.218	0.481987	A1_Basma	gene-59427	sigUp	adjust Pvalue >= 0.01
6.76208e-06	0.40983	0.262	0.162	0.490582	A1_Basma	gene-54443	sigUp	adjust Pvalue >= 0.01
6.81097e-06	-0.332699	0.204	0.32	0.494129	A1_Basma	gene-17169	sigDown	adjust Pvalue >= 0.01
6.83877e-06	-0.438124	0.271	0.382	0.496146	A1_Basma	gene-35342	sigDown	adjust Pvalue >= 0.01
6.87993e-06	-0.39391	0.174	0.28	0.499132	A1_Basma	gene-52760	sigDown	adjust Pvalue >= 0.01
6.96725e-06	0.262013	0.264	0.155	0.505467	A1_Basma	gene-16950	sigUp	adjust Pvalue >= 0.01
7.26981e-06	-0.299997	0.295	0.414	0.527418	A1_Basma	gene-53597	sigDown	adjust Pvalue >= 0.01
7.38205e-06	-0.388443	0.204	0.316	0.53556	A1_Basma	gene-12453	sigDown	adjust Pvalue >= 0.01
7.64992e-06	0.32429	0.265	0.159	0.554994	A1_Basma	gene-5167	sigUp	adjust Pvalue >= 0.01
7.70957e-06	0.441247	0.325	0.218	0.559321	A1_Basma	gene-51496	sigUp	adjust Pvalue >= 0.01
7.73596e-06	-0.504866	0.178	0.283	0.561236	A1_Basma	gene-54447	sigDown	adjust Pvalue >= 0.01
7.78801e-06	-0.445263	0.368	0.483	0.565013	A1_Basma	gene-3578	sigDown	adjust Pvalue >= 0.01
8.21788e-06	0.274941	0.28	0.173	0.596199	A1_Basma	gene-4802	sigUp	adjust Pvalue >= 0.01
8.98486e-06	-0.467627	0.398	0.492	0.651843	A1_Basma	gene-70998	sigDown	adjust Pvalue >= 0.01
9.06831e-06	-0.279548	0.193	0.31	0.657897	A1_Basma	gene-79861	sigDown	adjust Pvalue >= 0.01
9.32429e-06	0.372043	0.314	0.212	0.676468	A1_Basma	gene-23531	sigUp	adjust Pvalue >= 0.01
9.61566e-06	-0.264925	0.211	0.329	0.697606	A1_Basma	gene-80170	sigDown	adjust Pvalue >= 0.01
9.76744e-06	-0.367325	0.187	0.295	0.708618	A1_Basma	gene-328	sigDown	adjust Pvalue >= 0.01
1.02813e-05	-0.347638	0.222	0.331	0.745901	A1_Basma	gene-31570	sigDown	adjust Pvalue >= 0.01
1.07317e-05	-0.479126	0.265	0.37	0.778577	A1_Basma	gene-65015	sigDown	adjust Pvalue >= 0.01
1.15711e-05	0.415451	0.396	0.274	0.83947	A1_Basma	gene-66898	sigUp	adjust Pvalue >= 0.01
1.23017e-05	-0.486857	0.299	0.412	0.892479	A1_Basma	gene-18315	sigDown	adjust Pvalue >= 0.01
1.26074e-05	0.349941	0.277	0.177	0.914654	A1_Basma	gene-85068	sigUp	adjust Pvalue >= 0.01
1.27687e-05	-0.401987	0.164	0.265	0.926356	A1_Basma	gene-68314	sigDown	adjust Pvalue >= 0.01
1.27797e-05	-0.420418	0.264	0.376	0.927156	A1_Basma	gene-57025	sigDown	adjust Pvalue >= 0.01
1.31404e-05	-0.382004	0.406	0.517	0.953323	A1_Basma	gene-17236	sigDown	adjust Pvalue >= 0.01
1.32697e-05	-0.375101	0.179	0.283	0.962707	A1_Basma	gene-5237	sigDown	adjust Pvalue >= 0.01
1.33594e-05	-0.284782	0.163	0.275	0.969208	A1_Basma	gene-63013	sigDown	adjust Pvalue >= 0.01
1.36103e-05	0.384645	0.49	0.382	0.987414	A1_Basma	gene-78246	sigUp	adjust Pvalue >= 0.01
1.36461e-05	0.360382	0.26	0.159	0.990008	A1_Basma	gene-29704	sigUp	adjust Pvalue >= 0.01
1.36594e-05	0.307189	0.407	0.284	0.990974	A1_Basma	gene-38448	sigUp	adjust Pvalue >= 0.01
1.36817e-05	0.423993	0.391	0.295	0.99259	A1_Basma	gene-21913	sigUp	adjust Pvalue >= 0.01
1.39155e-05	0.315863	0.29	0.185	1	A1_Basma	gene-2867	sigUp	adjust Pvalue >= 0.01
1.4022e-05	0.317101	0.262	0.161	1	A1_Basma	gene-55535	sigUp	adjust Pvalue >= 0.01
1.43113e-05	0.342056	0.406	0.29	1	A1_Basma	gene-4397	sigUp	adjust Pvalue >= 0.01
1.49367e-05	-0.439752	0.164	0.263	1	A1_Basma	gene-67433	sigDown	adjust Pvalue >= 0.01
1.5466e-05	0.402506	0.297	0.197	1	A1_Basma	gene-30070	sigUp	adjust Pvalue >= 0.01
1.55803e-05	-0.287918	0.181	0.289	1	A1_Basma	gene-45315	sigDown	adjust Pvalue >= 0.01
1.59598e-05	-0.360627	0.329	0.445	1	A1_Basma	gene-41292	sigDown	adjust Pvalue >= 0.01
1.61034e-05	-0.376639	0.256	0.359	1	A1_Basma	gene-50839	sigDown	adjust Pvalue >= 0.01
1.63538e-05	0.363211	0.295	0.189	1	A1_Basma	gene-57707	sigUp	adjust Pvalue >= 0.01
1.66911e-05	-0.276611	0.46	0.576	1	A1_Basma	gene-28893	sigDown	adjust Pvalue >= 0.01
1.69946e-05	0.269715	0.394	0.275	1	A1_Basma	gene-43568	sigUp	adjust Pvalue >= 0.01
1.71245e-05	0.305987	0.275	0.173	1	A1_Basma	gene-30699	sigUp	adjust Pvalue >= 0.01
1.75865e-05	-0.487311	0.265	0.373	1	A1_Basma	gene-80943	sigDown	adjust Pvalue >= 0.01
1.76103e-05	-0.477352	0.396	0.496	1	A1_Basma	gene-62150	sigDown	adjust Pvalue >= 0.01
1.78855e-05	-0.413841	0.284	0.392	1	A1_Basma	gene-2398	sigDown	adjust Pvalue >= 0.01
1.79904e-05	0.372289	0.292	0.192	1	A1_Basma	gene-47678	sigUp	adjust Pvalue >= 0.01
1.80624e-05	0.327398	0.295	0.188	1	A1_Basma	gene-62764	sigUp	adjust Pvalue >= 0.01
1.81528e-05	0.388218	0.254	0.159	1	A1_Basma	gene-34885	sigUp	adjust Pvalue >= 0.01
1.84992e-05	-0.263776	0.159	0.265	1	A1_Basma	gene-70024	sigDown	adjust Pvalue >= 0.01
1.85166e-05	0.498893	0.252	0.155	1	A1_Basma	gene-62152	sigUp	adjust Pvalue >= 0.01
1.93405e-05	-0.509992	0.187	0.289	1	A1_Basma	gene-8827	sigDown	adjust Pvalue >= 0.01
1.99612e-05	0.528775	0.335	0.238	1	A1_Basma	gene-37805	sigUp	adjust Pvalue >= 0.01
2.01207e-05	0.255692	0.279	0.177	1	A1_Basma	gene-45860	sigUp	adjust Pvalue >= 0.01
2.03277e-05	0.441676	0.4	0.304	1	A1_Basma	gene-65666	sigUp	adjust Pvalue >= 0.01
2.10641e-05	-0.289082	0.153	0.256	1	A1_Basma	gene-26766	sigDown	adjust Pvalue >= 0.01
2.14562e-05	-0.450626	0.204	0.299	1	A1_Basma	gene-78457	sigDown	adjust Pvalue >= 0.01
2.14622e-05	0.272755	0.305	0.194	1	A1_Basma	gene-68484	sigUp	adjust Pvalue >= 0.01
2.17627e-05	0.426778	0.497	0.394	1	A1_Basma	gene-77846	sigUp	adjust Pvalue >= 0.01
2.1852e-05	0.386044	0.252	0.159	1	A1_Basma	gene-69834	sigUp	adjust Pvalue >= 0.01
2.29945e-05	-0.344069	0.172	0.271	1	A1_Basma	gene-73027	sigDown	adjust Pvalue >= 0.01
2.33119e-05	0.340724	0.357	0.25	1	A1_Basma	gene-82352	sigUp	adjust Pvalue >= 0.01
2.36682e-05	-0.406583	0.307	0.421	1	A1_Basma	gene-43358	sigDown	adjust Pvalue >= 0.01
2.39299e-05	0.2639	0.25	0.156	1	A1_Basma	gene-11553	sigUp	adjust Pvalue >= 0.01
2.4026e-05	-0.537938	0.258	0.359	1	A1_Basma	gene-22336	sigDown	adjust Pvalue >= 0.01
2.44677e-05	0.4497	0.29	0.194	1	A1_Basma	gene-40012	sigUp	adjust Pvalue >= 0.01
2.49741e-05	-0.281724	0.194	0.299	1	A1_Basma	gene-30632	sigDown	adjust Pvalue >= 0.01
2.50218e-05	-0.456929	0.161	0.256	1	A1_Basma	gene-80577	sigDown	adjust Pvalue >= 0.01
2.54919e-05	0.367733	0.275	0.179	1	A1_Basma	gene-75661	sigUp	adjust Pvalue >= 0.01
2.57564e-05	-0.403054	0.262	0.365	1	A1_Basma	gene-78566	sigDown	adjust Pvalue >= 0.01
2.64376e-05	0.431073	0.359	0.259	1	A1_Basma	gene-82152	sigUp	adjust Pvalue >= 0.01
2.72674e-05	-0.601316	0.181	0.278	1	A1_Basma	gene-58833	sigDown	adjust Pvalue >= 0.01
2.81697e-05	-0.397728	0.164	0.262	1	A1_Basma	gene-78842	sigDown	adjust Pvalue >= 0.01
3.00112e-05	-0.4614	0.215	0.313	1	A1_Basma	gene-72185	sigDown	adjust Pvalue >= 0.01
3.02383e-05	-0.330441	0.202	0.308	1	A1_Basma	gene-80056	sigDown	adjust Pvalue >= 0.01
3.27898e-05	0.325563	0.325	0.218	1	A1_Basma	gene-21090	sigUp	adjust Pvalue >= 0.01
3.31662e-05	0.339882	0.578	0.48	1	A1_Basma	gene-17798	sigUp	adjust Pvalue >= 0.01
3.38191e-05	0.489397	0.29	0.2	1	A1_Basma	gene-29296	sigUp	adjust Pvalue >= 0.01
3.4211e-05	0.369998	0.359	0.256	1	A1_Basma	gene-38642	sigUp	adjust Pvalue >= 0.01
3.42676e-05	0.285795	0.299	0.195	1	A1_Basma	gene-34215	sigUp	adjust Pvalue >= 0.01
3.4876e-05	0.310513	0.265	0.171	1	A1_Basma	gene-34040	sigUp	adjust Pvalue >= 0.01
3.52312e-05	0.286489	0.28	0.183	1	A1_Basma	gene-29981	sigUp	adjust Pvalue >= 0.01
3.61132e-05	-0.3529	0.202	0.302	1	A1_Basma	gene-25221	sigDown	adjust Pvalue >= 0.01
3.68913e-05	0.255927	0.295	0.194	1	A1_Basma	gene-32617	sigUp	adjust Pvalue >= 0.01
3.82189e-05	-1.04961	0.85	0.797	1	A1_Basma	gene-14024	sigDown	adjust Pvalue >= 0.01
3.84356e-05	-0.280342	0.213	0.322	1	A1_Basma	gene-17835	sigDown	adjust Pvalue >= 0.01
3.89569e-05	-0.274849	0.168	0.265	1	A1_Basma	gene-12556	sigDown	adjust Pvalue >= 0.01
3.89738e-05	0.386099	0.34	0.239	1	A1_Basma	gene-65806	sigUp	adjust Pvalue >= 0.01
3.94102e-05	-0.342894	0.221	0.32	1	A1_Basma	gene-677	sigDown	adjust Pvalue >= 0.01
4.06265e-05	-0.55484	0.264	0.359	1	A1_Basma	gene-62295	sigDown	adjust Pvalue >= 0.01
4.12405e-05	-0.338598	0.185	0.281	1	A1_Basma	gene-18050	sigDown	adjust Pvalue >= 0.01
4.1758e-05	-0.375601	0.735	0.768	1	A1_Basma	gene-32341	sigDown	adjust Pvalue >= 0.01
4.26055e-05	-0.439681	0.204	0.301	1	A1_Basma	gene-69920	sigDown	adjust Pvalue >= 0.01
4.3435e-05	0.353183	0.389	0.293	1	A1_Basma	gene-3426	sigUp	adjust Pvalue >= 0.01
4.37196e-05	-0.391208	0.366	0.465	1	A1_Basma	gene-82239	sigDown	adjust Pvalue >= 0.01
4.67556e-05	-0.279954	0.236	0.337	1	A1_Basma	gene-32158	sigDown	adjust Pvalue >= 0.01
4.70543e-05	-0.361395	0.161	0.256	1	A1_Basma	gene-73260	sigDown	adjust Pvalue >= 0.01
4.83179e-05	-0.282037	0.226	0.335	1	A1_Basma	gene-6716	sigDown	adjust Pvalue >= 0.01
4.9335e-05	0.30084	0.407	0.31	1	A1_Basma	gene-57082	sigUp	adjust Pvalue >= 0.01
4.96139e-05	-0.299529	0.348	0.463	1	A1_Basma	gene-6465	sigDown	adjust Pvalue >= 0.01
5.05054e-05	-0.393401	0.286	0.386	1	A1_Basma	gene-69654	sigDown	adjust Pvalue >= 0.01
5.1024e-05	-0.513017	0.363	0.465	1	A1_Basma	gene-72486	sigDown	adjust Pvalue >= 0.01
5.11111e-05	-0.361606	0.232	0.337	1	A1_Basma	gene-83130	sigDown	adjust Pvalue >= 0.01
5.14074e-05	0.312905	0.303	0.203	1	A1_Basma	gene-53575	sigUp	adjust Pvalue >= 0.01
5.23862e-05	0.321921	0.501	0.391	1	A1_Basma	gene-77336	sigUp	adjust Pvalue >= 0.01
5.28658e-05	0.464171	0.572	0.481	1	A1_Basma	gene-27022	sigUp	adjust Pvalue >= 0.01
5.40808e-05	-0.424807	0.346	0.441	1	A1_Basma	gene-13287	sigDown	adjust Pvalue >= 0.01
5.40915e-05	-0.977526	0.254	0.353	1	A1_Basma	gene-56342	sigDown	adjust Pvalue >= 0.01
5.56722e-05	-0.361746	0.183	0.274	1	A1_Basma	gene-36104	sigDown	adjust Pvalue >= 0.01
5.62386e-05	0.382022	0.26	0.173	1	A1_Basma	gene-19992	sigUp	adjust Pvalue >= 0.01
5.83641e-05	-0.467107	0.258	0.353	1	A1_Basma	gene-30548	sigDown	adjust Pvalue >= 0.01
5.86585e-05	-0.314364	0.224	0.325	1	A1_Basma	gene-44147	sigDown	adjust Pvalue >= 0.01
5.9732e-05	-0.273757	0.183	0.28	1	A1_Basma	gene-39273	sigDown	adjust Pvalue >= 0.01
6.0487e-05	0.374096	0.307	0.215	1	A1_Basma	gene-59101	sigUp	adjust Pvalue >= 0.01
6.86848e-05	0.426137	0.318	0.218	1	A1_Basma	gene-50479	sigUp	adjust Pvalue >= 0.01
7.05042e-05	-0.357436	0.17	0.259	1	A1_Basma	gene-78579	sigDown	adjust Pvalue >= 0.01
7.1231e-05	0.467051	0.348	0.248	1	A1_Basma	gene-17287	sigUp	adjust Pvalue >= 0.01
7.37374e-05	-0.321118	0.174	0.271	1	A1_Basma	gene-77629	sigDown	adjust Pvalue >= 0.01
7.52798e-05	0.279239	0.336	0.233	1	A1_Basma	gene-4460	sigUp	adjust Pvalue >= 0.01
8.10081e-05	-0.259263	0.361	0.474	1	A1_Basma	gene-76187	sigDown	adjust Pvalue >= 0.01
8.38863e-05	0.341289	0.325	0.229	1	A1_Basma	gene-4209	sigUp	adjust Pvalue >= 0.01
8.44806e-05	0.320873	0.286	0.195	1	A1_Basma	gene-38945	sigUp	adjust Pvalue >= 0.01
8.72653e-05	0.526913	0.308	0.226	1	A1_Basma	gene-4103	sigUp	adjust Pvalue >= 0.01
8.94405e-05	-0.350383	0.232	0.331	1	A1_Basma	gene-37432	sigDown	adjust Pvalue >= 0.01
9.02381e-05	0.492172	0.284	0.197	1	A1_Basma	gene-36820	sigUp	adjust Pvalue >= 0.01
9.27748e-05	0.287294	0.327	0.232	1	A1_Basma	gene-85401	sigUp	adjust Pvalue >= 0.01
9.58373e-05	0.39257	0.318	0.227	1	A1_Basma	gene-1390	sigUp	adjust Pvalue >= 0.01
9.68861e-05	-0.25287	0.176	0.274	1	A1_Basma	gene-20208	sigDown	adjust Pvalue >= 0.01
9.81131e-05	0.305909	0.325	0.232	1	A1_Basma	gene-82711	sigUp	adjust Pvalue >= 0.01
9.82716e-05	0.361576	0.346	0.242	1	A1_Basma	gene-81178	sigUp	adjust Pvalue >= 0.01
9.94704e-05	-0.335671	0.228	0.323	1	A1_Basma	gene-14221	sigDown	adjust Pvalue >= 0.01
0.000100028	0.315561	0.536	0.432	1	A1_Basma	gene-81252	sigUp	adjust Pvalue >= 0.01
0.000101394	0.284681	0.293	0.197	1	A1_Basma	gene-61622	sigUp	adjust Pvalue >= 0.01
0.000102397	0.349703	0.293	0.202	1	A1_Basma	gene-16059	sigUp	adjust Pvalue >= 0.01
0.000107647	0.274982	0.671	0.574	1	A1_Basma	gene-60324	sigUp	adjust Pvalue >= 0.01
0.000107676	0.311257	0.252	0.164	1	A1_Basma	gene-81320	sigUp	adjust Pvalue >= 0.01
0.000110381	0.276676	0.254	0.165	1	A1_Basma	gene-44580	sigUp	adjust Pvalue >= 0.01
0.000118748	-0.470925	0.267	0.347	1	A1_Basma	gene-72177	sigDown	adjust Pvalue >= 0.01
0.000120124	0.472776	0.348	0.265	1	A1_Basma	gene-25203	sigUp	adjust Pvalue >= 0.01
0.000124737	0.36965	0.286	0.195	1	A1_Basma	gene-8775	sigUp	adjust Pvalue >= 0.01
0.000125138	-0.336382	0.215	0.307	1	A1_Basma	gene-28735	sigDown	adjust Pvalue >= 0.01
0.000125603	-0.331812	0.17	0.265	1	A1_Basma	gene-39203	sigDown	adjust Pvalue >= 0.01
0.000127475	-0.42481	0.279	0.367	1	A1_Basma	gene-18443	sigDown	adjust Pvalue >= 0.01
0.000134441	-0.280012	0.2	0.293	1	A1_Basma	gene-67368	sigDown	adjust Pvalue >= 0.01
0.00013447	0.394122	0.501	0.408	1	A1_Basma	gene-790	sigUp	adjust Pvalue >= 0.01
0.000134797	-0.354536	0.183	0.28	1	A1_Basma	gene-64355	sigDown	adjust Pvalue >= 0.01
0.000136469	-0.444811	0.286	0.37	1	A1_Basma	gene-36597	sigDown	adjust Pvalue >= 0.01
0.00013872	0.266263	0.267	0.177	1	A1_Basma	gene-1703	sigUp	adjust Pvalue >= 0.01
0.00013925	0.379432	0.321	0.229	1	A1_Basma	gene-74958	sigUp	adjust Pvalue >= 0.01
0.000141201	0.288992	0.396	0.293	1	A1_Basma	gene-28891	sigUp	adjust Pvalue >= 0.01
0.000146125	0.417185	0.293	0.203	1	A1_Basma	gene-17164	sigUp	adjust Pvalue >= 0.01
0.000147482	0.313397	0.262	0.174	1	A1_Basma	gene-20921	sigUp	adjust Pvalue >= 0.01
0.000152125	0.273218	0.419	0.31	1	A1_Basma	gene-58608	sigUp	adjust Pvalue >= 0.01
0.000158814	0.48287	0.35	0.265	1	A1_Basma	gene-71954	sigUp	adjust Pvalue >= 0.01
0.000164137	0.336801	0.252	0.168	1	A1_Basma	gene-22431	sigUp	adjust Pvalue >= 0.01
0.000174194	-0.327055	0.189	0.281	1	A1_Basma	gene-83129	sigDown	adjust Pvalue >= 0.01
0.00017477	-0.328463	0.232	0.329	1	A1_Basma	gene-34017	sigDown	adjust Pvalue >= 0.01
0.000174928	0.52722	0.31	0.229	1	A1_Basma	gene-21567	sigUp	adjust Pvalue >= 0.01
0.00017502	-0.44522	0.325	0.418	1	A1_Basma	gene-22086	sigDown	adjust Pvalue >= 0.01
0.000176193	-0.314685	0.164	0.254	1	A1_Basma	gene-38106	sigDown	adjust Pvalue >= 0.01
0.00018059	-0.412432	0.193	0.277	1	A1_Basma	gene-78458	sigDown	adjust Pvalue >= 0.01
0.000182802	0.365594	0.303	0.212	1	A1_Basma	gene-63995	sigUp	adjust Pvalue >= 0.01
0.000184785	-0.423437	0.417	0.486	1	A1_Basma	gene-81612	sigDown	adjust Pvalue >= 0.01
0.000189536	-0.418803	0.359	0.442	1	A1_Basma	gene-83864	sigDown	adjust Pvalue >= 0.01
0.000190375	-0.328975	0.202	0.293	1	A1_Basma	gene-41090	sigDown	adjust Pvalue >= 0.01
0.000198699	-0.310739	0.206	0.295	1	A1_Basma	gene-18610	sigDown	adjust Pvalue >= 0.01
0.000201481	0.325709	0.312	0.224	1	A1_Basma	gene-33831	sigUp	adjust Pvalue >= 0.01
0.000202149	-0.284575	0.204	0.295	1	A1_Basma	gene-24405	sigDown	adjust Pvalue >= 0.01
0.000204753	-0.275985	0.256	0.352	1	A1_Basma	gene-3756	sigDown	adjust Pvalue >= 0.01
0.000209017	0.317109	0.305	0.217	1	A1_Basma	gene-33900	sigUp	adjust Pvalue >= 0.01
0.000215456	0.322658	0.308	0.22	1	A1_Basma	gene-72656	sigUp	adjust Pvalue >= 0.01
0.000226683	-0.297854	0.507	0.592	1	A1_Basma	gene-75457	sigDown	adjust Pvalue >= 0.01
0.000230134	-0.327843	0.189	0.278	1	A1_Basma	gene-14830	sigDown	adjust Pvalue >= 0.01
0.000230866	-0.260959	0.209	0.305	1	A1_Basma	gene-65228	sigDown	adjust Pvalue >= 0.01
0.000237023	0.307883	0.335	0.242	1	A1_Basma	gene-36304	sigUp	adjust Pvalue >= 0.01
0.000241329	-0.31549	0.262	0.355	1	A1_Basma	gene-32233	sigDown	adjust Pvalue >= 0.01
0.000246321	0.268327	0.288	0.203	1	A1_Basma	gene-60350	sigUp	adjust Pvalue >= 0.01
0.00024993	0.347302	0.624	0.55	1	A1_Basma	gene-28888	sigUp	adjust Pvalue >= 0.01
0.000255286	0.295513	0.26	0.176	1	A1_Basma	gene-34039	sigUp	adjust Pvalue >= 0.01
0.000272085	0.322187	0.258	0.176	1	A1_Basma	gene-65023	sigUp	adjust Pvalue >= 0.01
0.000278169	0.394084	0.34	0.253	1	A1_Basma	gene-82147	sigUp	adjust Pvalue >= 0.01
0.000279105	-0.307723	0.312	0.405	1	A1_Basma	gene-67076	sigDown	adjust Pvalue >= 0.01
0.000293164	-0.286454	0.181	0.269	1	A1_Basma	gene-27540	sigDown	adjust Pvalue >= 0.01
0.000303005	-0.38175	0.243	0.337	1	A1_Basma	gene-61960	sigDown	adjust Pvalue >= 0.01
0.000303757	-0.272387	0.222	0.313	1	A1_Basma	gene-52916	sigDown	adjust Pvalue >= 0.01
0.000305641	0.27522	0.321	0.233	1	A1_Basma	gene-20213	sigUp	adjust Pvalue >= 0.01
0.000306457	0.331704	0.295	0.211	1	A1_Basma	gene-65756	sigUp	adjust Pvalue >= 0.01
0.000326886	-0.26825	0.228	0.326	1	A1_Basma	gene-14709	sigDown	adjust Pvalue >= 0.01
0.000340104	0.273508	0.301	0.215	1	A1_Basma	gene-35114	sigUp	adjust Pvalue >= 0.01
0.000348083	-0.260994	0.514	0.606	1	A1_Basma	gene-81718	sigDown	adjust Pvalue >= 0.01
0.000348331	0.309488	0.449	0.352	1	A1_Basma	gene-47253	sigUp	adjust Pvalue >= 0.01
0.000352631	0.313047	0.29	0.202	1	A1_Basma	gene-74790	sigUp	adjust Pvalue >= 0.01
0.000363766	0.277386	0.667	0.614	1	A1_Basma	gene-68281	sigUp	adjust Pvalue >= 0.01
0.000367688	0.267997	0.277	0.189	1	A1_Basma	gene-19540	sigUp	adjust Pvalue >= 0.01
0.000368904	0.397337	0.288	0.208	1	A1_Basma	gene-20693	sigUp	adjust Pvalue >= 0.01
0.000375866	0.328344	0.342	0.257	1	A1_Basma	gene-7704	sigUp	adjust Pvalue >= 0.01
0.000376806	0.357194	0.267	0.188	1	A1_Basma	gene-2552	sigUp	adjust Pvalue >= 0.01
0.00038005	-0.279276	0.265	0.368	1	A1_Basma	gene-63812	sigDown	adjust Pvalue >= 0.01
0.000386437	-0.253784	0.189	0.277	1	A1_Basma	gene-11752	sigDown	adjust Pvalue >= 0.01
0.000444523	0.339769	0.422	0.337	1	A1_Basma	gene-48258	sigUp	adjust Pvalue >= 0.01
0.000445625	-0.278837	0.181	0.265	1	A1_Basma	gene-76505	sigDown	adjust Pvalue >= 0.01
0.000451744	-0.298009	0.194	0.283	1	A1_Basma	gene-2023	sigDown	adjust Pvalue >= 0.01
0.000459079	0.270728	0.28	0.198	1	A1_Basma	gene-61719	sigUp	adjust Pvalue >= 0.01
0.00048705	0.3224	0.271	0.191	1	A1_Basma	gene-55565	sigUp	adjust Pvalue >= 0.01
0.000488376	-0.345475	0.181	0.265	1	A1_Basma	gene-57202	sigDown	adjust Pvalue >= 0.01
0.000490535	-0.347592	0.432	0.507	1	A1_Basma	gene-29081	sigDown	adjust Pvalue >= 0.01
0.00050415	-0.345931	0.224	0.308	1	A1_Basma	gene-1351	sigDown	adjust Pvalue >= 0.01
0.000521695	0.267142	0.321	0.236	1	A1_Basma	gene-61454	sigUp	adjust Pvalue >= 0.01
0.000528177	-0.253244	0.194	0.277	1	A1_Basma	gene-70238	sigDown	adjust Pvalue >= 0.01
0.000531671	0.290645	0.314	0.226	1	A1_Basma	gene-74223	sigUp	adjust Pvalue >= 0.01
0.000536459	-0.270976	0.179	0.263	1	A1_Basma	gene-70931	sigDown	adjust Pvalue >= 0.01
0.000545369	-0.261905	0.353	0.438	1	A1_Basma	gene-1618	sigDown	adjust Pvalue >= 0.01
0.000575015	-0.281918	0.178	0.262	1	A1_Basma	gene-32902	sigDown	adjust Pvalue >= 0.01
0.000611188	-0.328881	0.198	0.28	1	A1_Basma	gene-20611	sigDown	adjust Pvalue >= 0.01
0.000627072	0.296905	0.264	0.185	1	A1_Basma	gene-50884	sigUp	adjust Pvalue >= 0.01
0.000631807	0.306546	0.404	0.313	1	A1_Basma	gene-58354	sigUp	adjust Pvalue >= 0.01
0.000658976	-0.300959	0.178	0.254	1	A1_Basma	gene-20917	sigDown	adjust Pvalue >= 0.01
0.000673546	-0.350191	0.335	0.423	1	A1_Basma	gene-15820	sigDown	adjust Pvalue >= 0.01
0.00068179	-0.250018	0.336	0.426	1	A1_Basma	gene-77229	sigDown	adjust Pvalue >= 0.01
0.000685708	-0.293537	0.193	0.278	1	A1_Basma	gene-83190	sigDown	adjust Pvalue >= 0.01
0.000696187	-0.282117	0.236	0.322	1	A1_Basma	gene-81679	sigDown	adjust Pvalue >= 0.01
0.0007368	0.395177	0.325	0.247	1	A1_Basma	gene-66045	sigUp	adjust Pvalue >= 0.01
0.000779814	-0.438144	0.209	0.281	1	A1_Basma	gene-10507	sigDown	adjust Pvalue >= 0.01
0.000781314	-0.303871	0.305	0.389	1	A1_Basma	gene-39610	sigDown	adjust Pvalue >= 0.01
0.000786298	-0.262394	0.282	0.364	1	A1_Basma	gene-54305	sigDown	adjust Pvalue >= 0.01
0.000797537	-0.253465	0.282	0.365	1	A1_Basma	gene-73653	sigDown	adjust Pvalue >= 0.01
0.000805237	0.342328	0.26	0.185	1	A1_Basma	gene-13414	sigUp	adjust Pvalue >= 0.01
0.000807915	-0.472852	0.211	0.292	1	A1_Basma	gene-2555	sigDown	adjust Pvalue >= 0.01
0.000830791	-0.254506	0.224	0.307	1	A1_Basma	gene-49145	sigDown	adjust Pvalue >= 0.01
0.00090669	0.327278	0.374	0.295	1	A1_Basma	gene-73497	sigUp	adjust Pvalue >= 0.01
0.000915528	-0.401834	0.361	0.435	1	A1_Basma	gene-82155	sigDown	adjust Pvalue >= 0.01
0.000924923	-0.299254	0.185	0.263	1	A1_Basma	gene-36186	sigDown	adjust Pvalue >= 0.01
0.000933342	-0.276312	0.353	0.439	1	A1_Basma	gene-29699	sigDown	adjust Pvalue >= 0.01
0.000947191	0.280201	0.385	0.302	1	A1_Basma	gene-20634	sigUp	adjust Pvalue >= 0.01
0.000970789	-0.299254	0.185	0.26	1	A1_Basma	gene-12554	sigDown	adjust Pvalue >= 0.01
0.000976271	-0.301072	0.194	0.272	1	A1_Basma	gene-15375	sigDown	adjust Pvalue >= 0.01
0.000986297	-0.412375	0.297	0.368	1	A1_Basma	gene-35277	sigDown	adjust Pvalue >= 0.01
0.00105757	-0.326253	0.181	0.256	1	A1_Basma	gene-64005	sigDown	adjust Pvalue >= 0.01
0.00111875	0.27433	0.275	0.202	1	A1_Basma	gene-47328	sigUp	adjust Pvalue >= 0.01
0.00112649	-0.334953	0.185	0.266	1	A1_Basma	gene-53499	sigDown	adjust Pvalue >= 0.01
0.00117068	-0.321213	0.256	0.334	1	A1_Basma	gene-22380	sigDown	adjust Pvalue >= 0.01
0.00117754	-0.252423	0.187	0.262	1	A1_Basma	gene-9069	sigDown	adjust Pvalue >= 0.01
0.00121538	-0.259426	0.202	0.29	1	A1_Basma	gene-45883	sigDown	adjust Pvalue >= 0.01
0.00123756	0.29235	0.273	0.197	1	A1_Basma	gene-7674	sigUp	adjust Pvalue >= 0.01
0.00123854	0.255571	0.516	0.441	1	A1_Basma	gene-8136	sigUp	adjust Pvalue >= 0.01
0.00127905	0.279136	0.256	0.182	1	A1_Basma	gene-14786	sigUp	adjust Pvalue >= 0.01
0.00128629	-0.270232	0.204	0.283	1	A1_Basma	gene-61618	sigDown	adjust Pvalue >= 0.01
0.00130337	0.270809	0.323	0.242	1	A1_Basma	gene-64967	sigUp	adjust Pvalue >= 0.01
0.00142734	-0.352594	0.312	0.389	1	A1_Basma	gene-15162	sigDown	adjust Pvalue >= 0.01
0.00151692	-0.280328	0.221	0.296	1	A1_Basma	gene-82863	sigDown	adjust Pvalue >= 0.01
0.00162257	-0.25444	0.262	0.347	1	A1_Basma	gene-19279	sigDown	adjust Pvalue >= 0.01
0.00163295	-0.359628	0.445	0.511	1	A1_Basma	gene-18740	sigDown	adjust Pvalue >= 0.01
0.00171484	0.32817	0.256	0.185	1	A1_Basma	gene-25026	sigUp	adjust Pvalue >= 0.01
0.00172881	0.261189	0.264	0.192	1	A1_Basma	gene-48181	sigUp	adjust Pvalue >= 0.01
0.00178369	-0.311317	0.308	0.382	1	A1_Basma	gene-10412	sigDown	adjust Pvalue >= 0.01
0.00182855	0.346146	0.316	0.242	1	A1_Basma	gene-65987	sigUp	adjust Pvalue >= 0.01
0.00194288	0.258395	0.295	0.221	1	A1_Basma	gene-34792	sigUp	adjust Pvalue >= 0.01
0.00197324	-0.265642	0.292	0.365	1	A1_Basma	gene-23543	sigDown	adjust Pvalue >= 0.01
0.00202535	-0.34677	0.207	0.275	1	A1_Basma	gene-16845	sigDown	adjust Pvalue >= 0.01
0.00229704	0.250833	0.314	0.245	1	A1_Basma	gene-50000	sigUp	adjust Pvalue >= 0.01
0.00238594	0.259461	0.4	0.323	1	A1_Basma	gene-3684	sigUp	adjust Pvalue >= 0.01
0.00238932	-0.682706	0.471	0.525	1	A1_Basma	gene-66894	sigDown	adjust Pvalue >= 0.01
0.00244649	0.281265	0.299	0.23	1	A1_Basma	gene-42889	sigUp	adjust Pvalue >= 0.01
0.00265252	0.311975	0.279	0.212	1	A1_Basma	gene-20812	sigUp	adjust Pvalue >= 0.01
0.00265967	0.291222	0.323	0.248	1	A1_Basma	gene-5232	sigUp	adjust Pvalue >= 0.01
0.00271491	0.289964	0.518	0.46	1	A1_Basma	gene-32296	sigUp	adjust Pvalue >= 0.01
0.00276562	0.359483	0.314	0.241	1	A1_Basma	gene-56200	sigUp	adjust Pvalue >= 0.01
0.0027775	-0.284782	0.391	0.465	1	A1_Basma	gene-13949	sigDown	adjust Pvalue >= 0.01
0.00300987	-0.298909	0.181	0.251	1	A1_Basma	gene-55486	sigDown	adjust Pvalue >= 0.01
0.0030288	0.5048	0.445	0.395	1	A1_Basma	gene-17614	sigUp	adjust Pvalue >= 0.01
0.00303694	0.354379	0.254	0.191	1	A1_Basma	gene-37352	sigUp	adjust Pvalue >= 0.01
0.00334105	0.279187	0.303	0.233	1	A1_Basma	gene-31820	sigUp	adjust Pvalue >= 0.01
0.00359484	-0.359984	0.516	0.577	1	A1_Basma	gene-29082	sigDown	adjust Pvalue >= 0.01
0.00380073	-0.423369	0.34	0.4	1	A1_Basma	gene-62767	sigDown	adjust Pvalue >= 0.01
0.00386203	0.285143	0.355	0.283	1	A1_Basma	gene-46051	sigUp	adjust Pvalue >= 0.01
0.0039494	0.265399	0.327	0.253	1	A1_Basma	gene-19674	sigUp	adjust Pvalue >= 0.01
0.00397168	-0.516427	0.733	0.705	1	A1_Basma	gene-60891	sigDown	adjust Pvalue >= 0.01
0.00412645	-0.429334	0.396	0.444	1	A1_Basma	gene-34967	sigDown	adjust Pvalue >= 0.01
0.004289	0.32242	0.415	0.343	1	A1_Basma	gene-83569	sigUp	adjust Pvalue >= 0.01
0.00439098	-0.301346	0.364	0.426	1	A1_Basma	gene-47700	sigDown	adjust Pvalue >= 0.01
0.0045749	-0.254777	0.185	0.253	1	A1_Basma	gene-56797	sigDown	adjust Pvalue >= 0.01
0.00476375	0.362379	0.323	0.265	1	A1_Basma	gene-58878	sigUp	adjust Pvalue >= 0.01
0.00479909	-0.264345	0.327	0.392	1	A1_Basma	gene-71316	sigDown	adjust Pvalue >= 0.01
0.00480781	-0.318664	0.236	0.304	1	A1_Basma	gene-729	sigDown	adjust Pvalue >= 0.01
0.00484032	-0.31393	0.282	0.355	1	A1_Basma	gene-84963	sigDown	adjust Pvalue >= 0.01
0.00485545	-0.288631	0.25	0.319	1	A1_Basma	gene-72705	sigDown	adjust Pvalue >= 0.01
0.00498462	-0.386689	0.224	0.289	1	A1_Basma	gene-14191	sigDown	adjust Pvalue >= 0.01
0.00509692	0.498757	0.477	0.43	1	A1_Basma	gene-16391	sigUp	adjust Pvalue >= 0.01
0.00519701	-0.352188	0.559	0.58	1	A1_Basma	gene-34387	sigDown	adjust Pvalue >= 0.01
0.00531434	-0.268388	0.331	0.397	1	A1_Basma	gene-18680	sigDown	adjust Pvalue >= 0.01
0.00539806	0.255635	0.301	0.233	1	A1_Basma	gene-60783	sigUp	adjust Pvalue >= 0.01
0.00559817	-0.30795	0.224	0.289	1	A1_Basma	gene-27919	sigDown	adjust Pvalue >= 0.01
0.00579322	-0.352027	0.221	0.283	1	A1_Basma	gene-34716	sigDown	adjust Pvalue >= 0.01
0.00682317	-0.334141	0.219	0.283	1	A1_Basma	gene-80756	sigDown	adjust Pvalue >= 0.01
0.00754374	-0.291496	0.333	0.402	1	A1_Basma	gene-72120	sigDown	adjust Pvalue >= 0.01
0.00817905	-0.277254	0.45	0.505	1	A1_Basma	gene-17259	sigDown	adjust Pvalue >= 0.01
0.00854733	-0.267909	0.267	0.332	1	A1_Basma	gene-70683	sigDown	adjust Pvalue >= 0.01
0.00880593	0.259734	0.256	0.195	1	A1_Basma	gene-19277	sigUp	adjust Pvalue >= 0.01
0.00887488	0.292214	0.316	0.259	1	A1_Basma	gene-62144	sigUp	adjust Pvalue >= 0.01
0.008977	-0.361165	0.381	0.459	1	A1_Basma	gene-78848	sigDown	adjust Pvalue >= 0.01
0.00969039	0.252898	0.383	0.323	1	A1_Basma	gene-84927	sigUp	adjust Pvalue >= 0.01
0.00978689	0.267195	0.437	0.388	1	A1_Basma	gene-15892	sigUp	adjust Pvalue >= 0.01
0.00984733	-0.472781	0.258	0.313	1	A1_Basma	gene-4655	sigDown	adjust Pvalue >= 0.01
0.0138159	-0.370455	0.221	0.275	1	A1_Basma	gene-22406	sigDown	adjust Pvalue >= 0.01
0.0139118	-0.262738	0.357	0.411	1	A1_Basma	gene-18933	sigDown	adjust Pvalue >= 0.01
0.0147415	-0.28625	0.284	0.346	1	A1_Basma	gene-36637	sigDown	adjust Pvalue >= 0.01
0.0155012	0.301246	0.269	0.209	1	A1_Basma	gene-40827	sigUp	adjust Pvalue >= 0.01
0.016708	0.365001	0.31	0.263	1	A1_Basma	gene-71902	sigUp	adjust Pvalue >= 0.01
0.0173303	-0.321337	0.374	0.414	1	A1_Basma	gene-53880	sigDown	adjust Pvalue >= 0.01
0.0174476	0.38228	0.396	0.344	1	A1_Basma	gene-80396	sigUp	adjust Pvalue >= 0.01
0.0174506	-0.289275	0.219	0.271	1	A1_Basma	gene-26757	sigDown	adjust Pvalue >= 0.01
0.0187467	0.289428	0.316	0.262	1	A1_Basma	gene-3086	sigUp	adjust Pvalue >= 0.01
0.0191016	0.280409	0.292	0.239	1	A1_Basma	gene-73215	sigUp	adjust Pvalue >= 0.01
0.0220021	-0.264339	0.262	0.314	1	A1_Basma	gene-47628	sigDown	adjust Pvalue >= 0.01
0.0224352	-0.692816	0.31	0.362	1	A1_Basma	gene-28845	sigDown	adjust Pvalue >= 0.01
0.0227964	0.273564	0.262	0.212	1	A1_Basma	gene-26442	sigUp	adjust Pvalue >= 0.01
0.032426	0.283995	0.344	0.295	1	A1_Basma	gene-10120	sigUp	adjust Pvalue >= 0.01
0.0349566	-0.256642	0.385	0.439	1	A1_Basma	gene-69952	sigDown	adjust Pvalue >= 0.01
0.0353697	-0.30548	0.28	0.323	1	A1_Basma	gene-43007	sigDown	adjust Pvalue >= 0.01
0.039312	-0.33281	0.43	0.474	1	A1_Basma	gene-74449	sigDown	adjust Pvalue >= 0.01
0.0394026	0.334678	0.25	0.208	1	A1_Basma	gene-37022	sigUp	adjust Pvalue >= 0.01
0.0413892	0.255335	0.323	0.275	1	A1_Basma	gene-11894	sigUp	adjust Pvalue >= 0.01
0.0414809	0.315842	0.361	0.319	1	A1_Basma	gene-72839	sigUp	adjust Pvalue >= 0.01
0.0460389	-0.288167	0.404	0.451	1	A1_Basma	gene-39116	sigDown	adjust Pvalue >= 0.01
0.0483718	-0.316956	0.353	0.395	1	A1_Basma	gene-76735	sigDown	adjust Pvalue >= 0.01
2.11166e-101	1.48859	1	0.987	1.53199e-96	A2_B1000_1	gene-35872	sigUp	adjust Pvalue < 0.01
1.47445e-93	2.33222	0.657	0.106	1.0697e-88	A2_B1000_1	gene-73283	sigUp	adjust Pvalue < 0.01
7.23095e-78	1.27689	0.405	0.01	5.24598e-73	A2_B1000_1	gene-74597	sigUp	adjust Pvalue < 0.01
2.11721e-63	-2.21802	0.727	0.955	1.53601e-58	A2_B1000_1	gene-52703	sigDown	adjust Pvalue < 0.01
3.7244e-63	0.996511	0.308	0	2.70202e-58	A2_B1000_1	gene-34061	sigUp	adjust Pvalue < 0.01
7.23349e-62	-2.09482	0.641	0.901	5.24782e-57	A2_B1000_1	gene-14024	sigDown	adjust Pvalue < 0.01
1.3474e-61	1.60144	0.643	0.184	9.77528e-57	A2_B1000_1	gene-58906	sigUp	adjust Pvalue < 0.01
4.44161e-59	1.60968	0.522	0.111	3.22234e-54	A2_B1000_1	gene-431	sigUp	adjust Pvalue < 0.01
1.21635e-55	1.31656	0.314	0.012	8.82452e-51	A2_B1000_1	gene-8291	sigUp	adjust Pvalue < 0.01
9.69532e-55	1.70621	0.541	0.148	7.03386e-50	A2_B1000_1	gene-33700	sigUp	adjust Pvalue < 0.01
3.69887e-54	0.892851	0.278	0.004	2.68349e-49	A2_B1000_1	gene-36465	sigUp	adjust Pvalue < 0.01
9.35938e-52	0.802346	0.259	0.001	6.79014e-47	A2_B1000_1	gene-18665	sigUp	adjust Pvalue < 0.01
2.01372e-51	0.916386	0.262	0.002	1.46094e-46	A2_B1000_1	gene-78651	sigUp	adjust Pvalue < 0.01
3.9634e-51	0.913337	0.257	0.001	2.87541e-46	A2_B1000_1	gene-19687	sigUp	adjust Pvalue < 0.01
4.01479e-51	1.04283	0.316	0.022	2.91269e-46	A2_B1000_1	gene-2234	sigUp	adjust Pvalue < 0.01
1.26564e-50	1.31801	0.562	0.157	9.18208e-46	A2_B1000_1	gene-28443	sigUp	adjust Pvalue < 0.01
3.14558e-50	1.53433	0.332	0.03	2.28209e-45	A2_B1000_1	gene-77768	sigUp	adjust Pvalue < 0.01
3.90381e-50	0.997628	0.265	0.005	2.83218e-45	A2_B1000_1	gene-19531	sigUp	adjust Pvalue < 0.01
4.60028e-50	1.68898	0.757	0.439	3.33746e-45	A2_B1000_1	gene-6261	sigUp	adjust Pvalue < 0.01
3.25318e-49	1.23728	0.259	0.005	2.36015e-44	A2_B1000_1	gene-26974	sigUp	adjust Pvalue < 0.01
1.16443e-48	-1.95698	0.686	0.917	8.44781e-44	A2_B1000_1	gene-44833	sigDown	adjust Pvalue < 0.01
7.42493e-48	1.62255	0.357	0.045	5.38672e-43	A2_B1000_1	gene-48497	sigUp	adjust Pvalue < 0.01
8.04097e-46	-1.55187	0.227	0.643	5.83364e-41	A2_B1000_1	gene-961	sigDown	adjust Pvalue < 0.01
1.18312e-45	-1.44352	0.443	0.792	8.58345e-41	A2_B1000_1	gene-27318	sigDown	adjust Pvalue < 0.01
2.1618e-44	1.19944	0.522	0.143	1.56836e-39	A2_B1000_1	gene-30088	sigUp	adjust Pvalue < 0.01
4.17991e-44	1.18075	0.411	0.08	3.03248e-39	A2_B1000_1	gene-54656	sigUp	adjust Pvalue < 0.01
7.41105e-44	1.28268	0.724	0.401	5.37665e-39	A2_B1000_1	gene-3965	sigUp	adjust Pvalue < 0.01
9.26345e-44	-1.38138	0.484	0.795	6.72054e-39	A2_B1000_1	gene-63606	sigDown	adjust Pvalue < 0.01
1.30124e-42	1.12246	0.446	0.102	9.44036e-38	A2_B1000_1	gene-33163	sigUp	adjust Pvalue < 0.01
2.03461e-42	0.949851	0.265	0.017	1.47609e-37	A2_B1000_1	gene-1320	sigUp	adjust Pvalue < 0.01
1.95638e-41	1.15188	0.295	0.03	1.41933e-36	A2_B1000_1	gene-54650	sigUp	adjust Pvalue < 0.01
1.70918e-39	-1.25504	0.589	0.867	1.23999e-34	A2_B1000_1	gene-36493	sigDown	adjust Pvalue < 0.01
2.72455e-38	-1.46334	0.135	0.523	1.97663e-33	A2_B1000_1	gene-80658	sigDown	adjust Pvalue < 0.01
3.65583e-38	1.12895	0.468	0.139	2.65227e-33	A2_B1000_1	gene-80558	sigUp	adjust Pvalue < 0.01
5.12651e-38	1.16131	0.408	0.099	3.71923e-33	A2_B1000_1	gene-76616	sigUp	adjust Pvalue < 0.01
6.52521e-38	-1.64774	0.241	0.605	4.73397e-33	A2_B1000_1	gene-77569	sigDown	adjust Pvalue < 0.01
1.62053e-37	-1.60341	0.097	0.47	1.17568e-32	A2_B1000_1	gene-42946	sigDown	adjust Pvalue < 0.01
2.9445e-37	-1.83551	0.049	0.408	2.13621e-32	A2_B1000_1	gene-32951	sigDown	adjust Pvalue < 0.01
4.29883e-37	1.08811	0.459	0.136	3.11876e-32	A2_B1000_1	gene-10458	sigUp	adjust Pvalue < 0.01
1.55907e-36	1.03387	0.495	0.152	1.13109e-31	A2_B1000_1	gene-16669	sigUp	adjust Pvalue < 0.01
6.38564e-36	-1.42567	0.197	0.563	4.63272e-31	A2_B1000_1	gene-16255	sigDown	adjust Pvalue < 0.01
7.43779e-36	-1.18306	0.411	0.733	5.39604e-31	A2_B1000_1	gene-23593	sigDown	adjust Pvalue < 0.01
1.67474e-35	-1.34759	0.541	0.796	1.215e-30	A2_B1000_1	gene-60891	sigDown	adjust Pvalue < 0.01
2.91953e-35	1.07937	0.395	0.095	2.11809e-30	A2_B1000_1	gene-52910	sigUp	adjust Pvalue < 0.01
5.82267e-35	1.45629	0.641	0.353	4.22429e-30	A2_B1000_1	gene-35871	sigUp	adjust Pvalue < 0.01
3.51301e-34	1.22915	0.549	0.236	2.54866e-29	A2_B1000_1	gene-17784	sigUp	adjust Pvalue < 0.01
5.50213e-34	1.13822	0.562	0.243	3.99174e-29	A2_B1000_1	gene-28104	sigUp	adjust Pvalue < 0.01
1.22312e-33	1.27112	0.778	0.571	8.87359e-29	A2_B1000_1	gene-19789	sigUp	adjust Pvalue < 0.01
2.38192e-33	-1.12473	0.251	0.606	1.72806e-28	A2_B1000_1	gene-64907	sigDown	adjust Pvalue < 0.01
2.88719e-33	-1.19762	0.295	0.654	2.09463e-28	A2_B1000_1	gene-31914	sigDown	adjust Pvalue < 0.01
3.60457e-32	0.989562	0.386	0.102	2.61508e-27	A2_B1000_1	gene-73957	sigUp	adjust Pvalue < 0.01
1.87893e-31	-1.24382	0.268	0.596	1.36314e-26	A2_B1000_1	gene-1621	sigDown	adjust Pvalue < 0.01
5.02821e-31	-1.31263	0.268	0.596	3.64792e-26	A2_B1000_1	gene-45386	sigDown	adjust Pvalue < 0.01
5.43366e-31	0.873813	0.319	0.065	3.94206e-26	A2_B1000_1	gene-11963	sigUp	adjust Pvalue < 0.01
8.37079e-31	0.89191	0.395	0.111	6.07293e-26	A2_B1000_1	gene-9594	sigUp	adjust Pvalue < 0.01
1.07794e-30	0.958556	0.259	0.04	7.82038e-26	A2_B1000_1	gene-39495	sigUp	adjust Pvalue < 0.01
1.70999e-30	-1.37547	0.23	0.554	1.24058e-25	A2_B1000_1	gene-62097	sigDown	adjust Pvalue < 0.01
2.6855e-30	1.14697	0.678	0.406	1.94831e-25	A2_B1000_1	gene-3955	sigUp	adjust Pvalue < 0.01
6.64813e-30	-1.1238	0.408	0.711	4.82315e-25	A2_B1000_1	gene-29182	sigDown	adjust Pvalue < 0.01
1.43045e-29	1.29799	0.714	0.502	1.03778e-24	A2_B1000_1	gene-6265	sigUp	adjust Pvalue < 0.01
1.46402e-29	1.20346	0.719	0.508	1.06213e-24	A2_B1000_1	gene-80168	sigUp	adjust Pvalue < 0.01
1.60383e-29	1.00489	0.322	0.075	1.16356e-24	A2_B1000_1	gene-70558	sigUp	adjust Pvalue < 0.01
1.84878e-29	1.11423	0.705	0.481	1.34127e-24	A2_B1000_1	gene-72399	sigUp	adjust Pvalue < 0.01
2.7171e-29	-1.08169	0.241	0.577	1.97123e-24	A2_B1000_1	gene-12804	sigDown	adjust Pvalue < 0.01
2.85168e-29	-1.26659	0.338	0.634	2.06886e-24	A2_B1000_1	gene-2987	sigDown	adjust Pvalue < 0.01
2.88512e-29	-1.30538	0.292	0.607	2.09313e-24	A2_B1000_1	gene-80874	sigDown	adjust Pvalue < 0.01
3.96497e-29	-1.21689	0	0.278	2.87654e-24	A2_B1000_1	gene-37476	sigDown	adjust Pvalue < 0.01
4.79382e-29	1.14353	0.538	0.253	3.47787e-24	A2_B1000_1	gene-3958	sigUp	adjust Pvalue < 0.01
5.68535e-29	0.913668	0.738	0.502	4.12466e-24	A2_B1000_1	gene-3954	sigUp	adjust Pvalue < 0.01
7.43724e-29	-1.23098	0.214	0.535	5.39564e-24	A2_B1000_1	gene-58460	sigDown	adjust Pvalue < 0.01
9.76824e-29	1.0375	0.4	0.125	7.08676e-24	A2_B1000_1	gene-64631	sigUp	adjust Pvalue < 0.01
1.06159e-28	-1.19914	0.092	0.416	7.70172e-24	A2_B1000_1	gene-31911	sigDown	adjust Pvalue < 0.01
2.56107e-28	-1.11143	0.257	0.587	1.85803e-23	A2_B1000_1	gene-6581	sigDown	adjust Pvalue < 0.01
2.88605e-28	0.762349	0.268	0.048	2.0938e-23	A2_B1000_1	gene-42254	sigUp	adjust Pvalue < 0.01
3.70733e-28	1.53087	0.465	0.188	2.68963e-23	A2_B1000_1	gene-56243	sigUp	adjust Pvalue < 0.01
3.87753e-28	-1.09383	0.322	0.647	2.81311e-23	A2_B1000_1	gene-6129	sigDown	adjust Pvalue < 0.01
4.20398e-28	1.19484	0.576	0.306	3.04994e-23	A2_B1000_1	gene-3957	sigUp	adjust Pvalue < 0.01
4.50497e-28	0.727104	0.284	0.055	3.26831e-23	A2_B1000_1	gene-19100	sigUp	adjust Pvalue < 0.01
1.10494e-27	-1.04846	0.297	0.634	8.01623e-23	A2_B1000_1	gene-25017	sigDown	adjust Pvalue < 0.01
1.24918e-27	-1.21633	0.165	0.483	9.06268e-23	A2_B1000_1	gene-8314	sigDown	adjust Pvalue < 0.01
1.64025e-27	-1.1942	0.286	0.594	1.18998e-22	A2_B1000_1	gene-65099	sigDown	adjust Pvalue < 0.01
1.79497e-27	0.720016	0.357	0.096	1.30223e-22	A2_B1000_1	gene-2358	sigUp	adjust Pvalue < 0.01
2.59993e-27	-0.95031	0.449	0.72	1.88622e-22	A2_B1000_1	gene-17083	sigDown	adjust Pvalue < 0.01
3.26608e-27	-1.23133	0.251	0.557	2.36951e-22	A2_B1000_1	gene-52780	sigDown	adjust Pvalue < 0.01
3.80752e-27	-1.2427	0.13	0.435	2.76232e-22	A2_B1000_1	gene-21785	sigDown	adjust Pvalue < 0.01
5.29517e-27	-1.19327	0.235	0.552	3.8416e-22	A2_B1000_1	gene-53525	sigDown	adjust Pvalue < 0.01
6.28913e-27	0.935211	0.273	0.055	4.5627e-22	A2_B1000_1	gene-79795	sigUp	adjust Pvalue < 0.01
1.04111e-26	-1.48135	0.208	0.502	7.55315e-22	A2_B1000_1	gene-52486	sigDown	adjust Pvalue < 0.01
1.45544e-26	-0.931469	0.454	0.746	1.05591e-21	A2_B1000_1	gene-25204	sigDown	adjust Pvalue < 0.01
1.66913e-26	-1.05285	0.151	0.466	1.21094e-21	A2_B1000_1	gene-50006	sigDown	adjust Pvalue < 0.01
2.04349e-26	-1.13566	0.07	0.364	1.48253e-21	A2_B1000_1	gene-85143	sigDown	adjust Pvalue < 0.01
2.26177e-26	-1.13	0.119	0.422	1.64089e-21	A2_B1000_1	gene-66898	sigDown	adjust Pvalue < 0.01
4.26582e-26	-0.783847	0.47	0.773	3.09481e-21	A2_B1000_1	gene-61725	sigDown	adjust Pvalue < 0.01
5.09515e-26	-1.01882	0.273	0.573	3.69648e-21	A2_B1000_1	gene-26420	sigDown	adjust Pvalue < 0.01
7.33487e-26	0.866555	0.27	0.058	5.32137e-21	A2_B1000_1	gene-66896	sigUp	adjust Pvalue < 0.01
8.68446e-26	-1.02452	0.389	0.67	6.30049e-21	A2_B1000_1	gene-12910	sigDown	adjust Pvalue < 0.01
9.92535e-26	0.722844	0.276	0.06	7.20075e-21	A2_B1000_1	gene-84519	sigUp	adjust Pvalue < 0.01
9.95178e-26	-1.02577	0.284	0.576	7.21991e-21	A2_B1000_1	gene-68530	sigDown	adjust Pvalue < 0.01
1.11341e-25	-0.957505	0.349	0.642	8.07766e-21	A2_B1000_1	gene-37982	sigDown	adjust Pvalue < 0.01
1.2116e-25	0.963416	0.489	0.224	8.79002e-21	A2_B1000_1	gene-23080	sigUp	adjust Pvalue < 0.01
1.63272e-25	-1.0827	0.324	0.616	1.18453e-20	A2_B1000_1	gene-16388	sigDown	adjust Pvalue < 0.01
1.68604e-25	-0.984129	0.422	0.722	1.22321e-20	A2_B1000_1	gene-50121	sigDown	adjust Pvalue < 0.01
2.20023e-25	1.10331	0.678	0.425	1.59625e-20	A2_B1000_1	gene-9728	sigUp	adjust Pvalue < 0.01
2.60291e-25	-1.14512	0.176	0.464	1.88838e-20	A2_B1000_1	gene-76388	sigDown	adjust Pvalue < 0.01
3.92009e-25	-1.1259	0.168	0.467	2.84398e-20	A2_B1000_1	gene-39545	sigDown	adjust Pvalue < 0.01
4.60156e-25	0.997859	0.616	0.349	3.33838e-20	A2_B1000_1	gene-14457	sigUp	adjust Pvalue < 0.01
5.08961e-25	-1.11145	0.286	0.578	3.69246e-20	A2_B1000_1	gene-30863	sigDown	adjust Pvalue < 0.01
5.15585e-25	-0.866743	0.435	0.706	3.74052e-20	A2_B1000_1	gene-15581	sigDown	adjust Pvalue < 0.01
6.13043e-25	0.820632	0.359	0.114	4.44757e-20	A2_B1000_1	gene-83921	sigUp	adjust Pvalue < 0.01
6.58899e-25	-1.09018	0.257	0.547	4.78025e-20	A2_B1000_1	gene-22321	sigDown	adjust Pvalue < 0.01
8.23088e-25	1.19506	0.595	0.357	5.97142e-20	A2_B1000_1	gene-6263	sigUp	adjust Pvalue < 0.01
8.37761e-25	-0.911215	0.4	0.7	6.07787e-20	A2_B1000_1	gene-29503	sigDown	adjust Pvalue < 0.01
1.32993e-24	-1.25368	0.4	0.647	9.6485e-20	A2_B1000_1	gene-34387	sigDown	adjust Pvalue < 0.01
1.34932e-24	1.01768	0.554	0.263	9.78918e-20	A2_B1000_1	gene-33798	sigUp	adjust Pvalue < 0.01
1.64686e-24	-1.03331	0.041	0.308	1.19478e-19	A2_B1000_1	gene-47147	sigDown	adjust Pvalue < 0.01
1.82992e-24	0.905636	0.411	0.148	1.32759e-19	A2_B1000_1	gene-70854	sigUp	adjust Pvalue < 0.01
1.895e-24	-0.99066	0.092	0.38	1.3748e-19	A2_B1000_1	gene-85413	sigDown	adjust Pvalue < 0.01
2.3835e-24	-1.14094	0.23	0.522	1.72921e-19	A2_B1000_1	gene-35882	sigDown	adjust Pvalue < 0.01
2.97639e-24	-1.14641	0.168	0.451	2.15934e-19	A2_B1000_1	gene-42278	sigDown	adjust Pvalue < 0.01
3.268e-24	0.788809	0.311	0.084	2.3709e-19	A2_B1000_1	gene-38769	sigUp	adjust Pvalue < 0.01
4.21128e-24	1.15844	0.373	0.128	3.05524e-19	A2_B1000_1	gene-69278	sigUp	adjust Pvalue < 0.01
4.24384e-24	-1.16942	0.241	0.533	3.07887e-19	A2_B1000_1	gene-39578	sigDown	adjust Pvalue < 0.01
4.69876e-24	0.714278	0.303	0.082	3.4089e-19	A2_B1000_1	gene-11620	sigUp	adjust Pvalue < 0.01
6.03388e-24	-1.06201	0.254	0.535	4.37752e-19	A2_B1000_1	gene-64685	sigDown	adjust Pvalue < 0.01
7.38715e-24	-1.13608	0.211	0.507	5.3593e-19	A2_B1000_1	gene-82548	sigDown	adjust Pvalue < 0.01
8.24001e-24	-1.01909	0.216	0.511	5.97804e-19	A2_B1000_1	gene-31290	sigDown	adjust Pvalue < 0.01
9.61271e-24	0.896771	0.316	0.088	6.97393e-19	A2_B1000_1	gene-24248	sigUp	adjust Pvalue < 0.01
1.38756e-23	-1.20258	0.219	0.507	1.00666e-18	A2_B1000_1	gene-67579	sigDown	adjust Pvalue < 0.01
1.76746e-23	-0.991259	0.232	0.523	1.28228e-18	A2_B1000_1	gene-341	sigDown	adjust Pvalue < 0.01
1.81228e-23	0.822872	0.308	0.087	1.31479e-18	A2_B1000_1	gene-31048	sigUp	adjust Pvalue < 0.01
1.90442e-23	-1.24056	0.076	0.348	1.38164e-18	A2_B1000_1	gene-3134	sigDown	adjust Pvalue < 0.01
2.02655e-23	-0.991758	0.168	0.457	1.47024e-18	A2_B1000_1	gene-72508	sigDown	adjust Pvalue < 0.01
2.10402e-23	-0.847744	0.311	0.6	1.52645e-18	A2_B1000_1	gene-41542	sigDown	adjust Pvalue < 0.01
2.51922e-23	-1.0225	0.23	0.518	1.82767e-18	A2_B1000_1	gene-10863	sigDown	adjust Pvalue < 0.01
2.99981e-23	-1.02009	0.311	0.613	2.17633e-18	A2_B1000_1	gene-44765	sigDown	adjust Pvalue < 0.01
3.1864e-23	-0.981647	0.224	0.517	2.3117e-18	A2_B1000_1	gene-58773	sigDown	adjust Pvalue < 0.01
3.45184e-23	-1.35029	0.232	0.5	2.50427e-18	A2_B1000_1	gene-30765	sigDown	adjust Pvalue < 0.01
3.54348e-23	0.701414	0.311	0.086	2.57076e-18	A2_B1000_1	gene-27522	sigUp	adjust Pvalue < 0.01
3.67121e-23	-0.911239	0.486	0.724	2.66342e-18	A2_B1000_1	gene-13620	sigDown	adjust Pvalue < 0.01
3.67347e-23	-1.1183	0.268	0.557	2.66506e-18	A2_B1000_1	gene-36537	sigDown	adjust Pvalue < 0.01
4.64733e-23	-0.934523	0.365	0.665	3.37159e-18	A2_B1000_1	gene-65414	sigDown	adjust Pvalue < 0.01
5.52158e-23	-0.937492	0.078	0.354	4.00585e-18	A2_B1000_1	gene-11604	sigDown	adjust Pvalue < 0.01
5.63845e-23	-1.01583	0.162	0.446	4.09064e-18	A2_B1000_1	gene-58608	sigDown	adjust Pvalue < 0.01
5.77042e-23	-1.0175	0.119	0.399	4.18638e-18	A2_B1000_1	gene-44934	sigDown	adjust Pvalue < 0.01
5.91778e-23	-0.946592	0.403	0.66	4.29329e-18	A2_B1000_1	gene-20064	sigDown	adjust Pvalue < 0.01
6.44366e-23	-1.2049	0.141	0.427	4.67481e-18	A2_B1000_1	gene-32081	sigDown	adjust Pvalue < 0.01
6.56142e-23	-1.08826	0.149	0.423	4.76024e-18	A2_B1000_1	gene-43578	sigDown	adjust Pvalue < 0.01
6.69206e-23	0.989971	0.292	0.08	4.85502e-18	A2_B1000_1	gene-12058	sigUp	adjust Pvalue < 0.01
8.15149e-23	-1.1214	0.157	0.429	5.91383e-18	A2_B1000_1	gene-67939	sigDown	adjust Pvalue < 0.01
8.33892e-23	-0.986913	0.173	0.459	6.0498e-18	A2_B1000_1	gene-44221	sigDown	adjust Pvalue < 0.01
1.02071e-22	-1.01627	0.173	0.461	7.40518e-18	A2_B1000_1	gene-21364	sigDown	adjust Pvalue < 0.01
1.08059e-22	-1.06911	0.2	0.48	7.83956e-18	A2_B1000_1	gene-45751	sigDown	adjust Pvalue < 0.01
1.35924e-22	-1.02996	0.184	0.467	9.86116e-18	A2_B1000_1	gene-59687	sigDown	adjust Pvalue < 0.01
1.52632e-22	0.9176	0.514	0.264	1.10733e-17	A2_B1000_1	gene-30064	sigUp	adjust Pvalue < 0.01
1.77725e-22	0.934204	0.3	0.084	1.28938e-17	A2_B1000_1	gene-24752	sigUp	adjust Pvalue < 0.01
2.04306e-22	-1.06086	0.138	0.417	1.48222e-17	A2_B1000_1	gene-1188	sigDown	adjust Pvalue < 0.01
2.29315e-22	-1.11741	0.173	0.451	1.66366e-17	A2_B1000_1	gene-83333	sigDown	adjust Pvalue < 0.01
2.33458e-22	-1.07507	0.13	0.4	1.69371e-17	A2_B1000_1	gene-62214	sigDown	adjust Pvalue < 0.01
2.70952e-22	-0.944164	0.189	0.471	1.96573e-17	A2_B1000_1	gene-23831	sigDown	adjust Pvalue < 0.01
2.95672e-22	-1.00219	0.259	0.531	2.14507e-17	A2_B1000_1	gene-59697	sigDown	adjust Pvalue < 0.01
3.23844e-22	-0.960594	0.2	0.481	2.34945e-17	A2_B1000_1	gene-9252	sigDown	adjust Pvalue < 0.01
4.23158e-22	0.916755	0.251	0.06	3.06997e-17	A2_B1000_1	gene-12060	sigUp	adjust Pvalue < 0.01
5.26001e-22	-1.16409	0.246	0.51	3.81609e-17	A2_B1000_1	gene-18429	sigDown	adjust Pvalue < 0.01
5.75594e-22	0.829621	0.392	0.151	4.17588e-17	A2_B1000_1	gene-80258	sigUp	adjust Pvalue < 0.01
5.83885e-22	-1.13148	0.259	0.53	4.23602e-17	A2_B1000_1	gene-15069	sigDown	adjust Pvalue < 0.01
6.19534e-22	0.956808	0.438	0.195	4.49465e-17	A2_B1000_1	gene-59218	sigUp	adjust Pvalue < 0.01
7.29452e-22	-1.01443	0.086	0.345	5.2921e-17	A2_B1000_1	gene-28498	sigDown	adjust Pvalue < 0.01
7.57999e-22	-1.07776	0.224	0.5	5.49921e-17	A2_B1000_1	gene-52296	sigDown	adjust Pvalue < 0.01
1.02237e-21	-0.92657	0.216	0.489	7.41721e-17	A2_B1000_1	gene-34026	sigDown	adjust Pvalue < 0.01
1.03065e-21	0.761699	0.341	0.111	7.47729e-17	A2_B1000_1	gene-38815	sigUp	adjust Pvalue < 0.01
1.20782e-21	1.09682	0.403	0.16	8.76258e-17	A2_B1000_1	gene-58833	sigUp	adjust Pvalue < 0.01
1.34422e-21	0.73894	0.373	0.13	9.75218e-17	A2_B1000_1	gene-84346	sigUp	adjust Pvalue < 0.01
1.37356e-21	-1.06153	0.241	0.513	9.96501e-17	A2_B1000_1	gene-13762	sigDown	adjust Pvalue < 0.01
1.42853e-21	0.9915	0.505	0.275	1.03638e-16	A2_B1000_1	gene-5564	sigUp	adjust Pvalue < 0.01
1.47835e-21	-0.960408	0.17	0.452	1.07253e-16	A2_B1000_1	gene-66149	sigDown	adjust Pvalue < 0.01
1.55847e-21	-1.00652	0.165	0.436	1.13065e-16	A2_B1000_1	gene-34663	sigDown	adjust Pvalue < 0.01
1.76013e-21	-0.942155	0.362	0.635	1.27696e-16	A2_B1000_1	gene-47106	sigDown	adjust Pvalue < 0.01
1.90834e-21	0.580102	0.251	0.059	1.38448e-16	A2_B1000_1	gene-37682	sigUp	adjust Pvalue < 0.01
1.93867e-21	-0.958515	0.297	0.59	1.40649e-16	A2_B1000_1	gene-18765	sigDown	adjust Pvalue < 0.01
2.07031e-21	-0.913994	0.395	0.676	1.50199e-16	A2_B1000_1	gene-28624	sigDown	adjust Pvalue < 0.01
2.26878e-21	0.800958	0.578	0.334	1.64598e-16	A2_B1000_1	gene-2685	sigUp	adjust Pvalue < 0.01
2.73854e-21	0.97642	0.532	0.299	1.98679e-16	A2_B1000_1	gene-19790	sigUp	adjust Pvalue < 0.01
2.90383e-21	-0.932267	0.211	0.49	2.1067e-16	A2_B1000_1	gene-52134	sigDown	adjust Pvalue < 0.01
3.00862e-21	-1.25825	0.23	0.481	2.18272e-16	A2_B1000_1	gene-46518	sigDown	adjust Pvalue < 0.01
3.11264e-21	0.775544	0.265	0.069	2.25819e-16	A2_B1000_1	gene-59226	sigUp	adjust Pvalue < 0.01
3.23723e-21	-0.941739	0.322	0.592	2.34858e-16	A2_B1000_1	gene-57124	sigDown	adjust Pvalue < 0.01
3.92204e-21	-0.935873	0.146	0.42	2.8454e-16	A2_B1000_1	gene-50610	sigDown	adjust Pvalue < 0.01
4.02096e-21	-1.08162	0.211	0.478	2.91716e-16	A2_B1000_1	gene-53880	sigDown	adjust Pvalue < 0.01
4.17544e-21	-1.01581	0.173	0.439	3.02924e-16	A2_B1000_1	gene-25680	sigDown	adjust Pvalue < 0.01
4.23642e-21	-0.878218	0.168	0.445	3.07348e-16	A2_B1000_1	gene-27932	sigDown	adjust Pvalue < 0.01
4.37245e-21	-0.974811	0.119	0.383	3.17217e-16	A2_B1000_1	gene-32118	sigDown	adjust Pvalue < 0.01
4.42793e-21	-1.02666	0.159	0.435	3.21242e-16	A2_B1000_1	gene-7842	sigDown	adjust Pvalue < 0.01
4.44801e-21	-0.921817	0.086	0.337	3.22699e-16	A2_B1000_1	gene-22121	sigDown	adjust Pvalue < 0.01
4.6132e-21	-0.840024	0.138	0.418	3.34683e-16	A2_B1000_1	gene-65033	sigDown	adjust Pvalue < 0.01
5.34275e-21	-0.983886	0.157	0.42	3.87611e-16	A2_B1000_1	gene-22622	sigDown	adjust Pvalue < 0.01
5.92471e-21	-1.16202	0.157	0.418	4.29832e-16	A2_B1000_1	gene-18609	sigDown	adjust Pvalue < 0.01
7.56964e-21	-1.112	0.23	0.486	5.4917e-16	A2_B1000_1	gene-14886	sigDown	adjust Pvalue < 0.01
7.93111e-21	0.893197	0.614	0.387	5.75394e-16	A2_B1000_1	gene-6262	sigUp	adjust Pvalue < 0.01
7.98158e-21	-0.989695	0.184	0.443	5.79056e-16	A2_B1000_1	gene-82502	sigDown	adjust Pvalue < 0.01
8.51753e-21	-1.04239	0.184	0.446	6.17938e-16	A2_B1000_1	gene-10416	sigDown	adjust Pvalue < 0.01
8.83573e-21	1.07883	0.57	0.335	6.41023e-16	A2_B1000_1	gene-58817	sigUp	adjust Pvalue < 0.01
9.31993e-21	-0.986113	0.351	0.612	6.76152e-16	A2_B1000_1	gene-24665	sigDown	adjust Pvalue < 0.01
9.77669e-21	-0.999642	0.324	0.572	7.09289e-16	A2_B1000_1	gene-28399	sigDown	adjust Pvalue < 0.01
9.93659e-21	-1.15702	0.111	0.36	7.2089e-16	A2_B1000_1	gene-18867	sigDown	adjust Pvalue < 0.01
9.9387e-21	1.63152	0.297	0.088	7.21043e-16	A2_B1000_1	gene-62123	sigUp	adjust Pvalue < 0.01
1.15659e-20	-0.823136	0.103	0.37	8.39094e-16	A2_B1000_1	gene-65566	sigDown	adjust Pvalue < 0.01
1.16457e-20	0.870523	0.338	0.12	8.44882e-16	A2_B1000_1	gene-19520	sigUp	adjust Pvalue < 0.01
1.1799e-20	-0.796929	0.141	0.412	8.56007e-16	A2_B1000_1	gene-43568	sigDown	adjust Pvalue < 0.01
1.21949e-20	-1.01318	0.243	0.525	8.84729e-16	A2_B1000_1	gene-82008	sigDown	adjust Pvalue < 0.01
1.4815e-20	1.01777	0.541	0.319	1.07482e-15	A2_B1000_1	gene-6264	sigUp	adjust Pvalue < 0.01
1.91362e-20	-0.949095	0.176	0.445	1.38831e-15	A2_B1000_1	gene-35079	sigDown	adjust Pvalue < 0.01
1.99881e-20	-0.822074	0.335	0.608	1.45012e-15	A2_B1000_1	gene-67322	sigDown	adjust Pvalue < 0.01
2.23211e-20	-0.944789	0.162	0.423	1.61937e-15	A2_B1000_1	gene-75780	sigDown	adjust Pvalue < 0.01
2.35248e-20	-1.0343	0.281	0.553	1.7067e-15	A2_B1000_1	gene-61802	sigDown	adjust Pvalue < 0.01
2.35608e-20	-0.947818	0.168	0.436	1.70931e-15	A2_B1000_1	gene-61981	sigDown	adjust Pvalue < 0.01
2.50203e-20	-0.919721	0.151	0.42	1.8152e-15	A2_B1000_1	gene-93	sigDown	adjust Pvalue < 0.01
3.04692e-20	-0.935356	0.178	0.441	2.21051e-15	A2_B1000_1	gene-36797	sigDown	adjust Pvalue < 0.01
3.19148e-20	0.929273	0.459	0.225	2.31538e-15	A2_B1000_1	gene-63974	sigUp	adjust Pvalue < 0.01
3.23188e-20	0.659918	0.295	0.089	2.3447e-15	A2_B1000_1	gene-58905	sigUp	adjust Pvalue < 0.01
3.39145e-20	-0.988958	0.243	0.501	2.46046e-15	A2_B1000_1	gene-65924	sigDown	adjust Pvalue < 0.01
4.40777e-20	1.18277	0.695	0.46	3.19779e-15	A2_B1000_1	gene-50117	sigUp	adjust Pvalue < 0.01
4.58671e-20	-0.895738	0.224	0.489	3.32762e-15	A2_B1000_1	gene-48125	sigDown	adjust Pvalue < 0.01
4.81236e-20	-0.870435	0.295	0.56	3.49132e-15	A2_B1000_1	gene-81252	sigDown	adjust Pvalue < 0.01
5.12329e-20	-0.960061	0.176	0.443	3.7169e-15	A2_B1000_1	gene-25299	sigDown	adjust Pvalue < 0.01
5.83666e-20	-1.07278	0.162	0.42	4.23444e-15	A2_B1000_1	gene-24362	sigDown	adjust Pvalue < 0.01
6.14965e-20	-0.9286	0.089	0.331	4.46151e-15	A2_B1000_1	gene-67924	sigDown	adjust Pvalue < 0.01
6.24345e-20	-0.972784	0.251	0.504	4.52956e-15	A2_B1000_1	gene-63640	sigDown	adjust Pvalue < 0.01
7.45392e-20	-0.933325	0.257	0.517	5.40774e-15	A2_B1000_1	gene-21732	sigDown	adjust Pvalue < 0.01
9.01157e-20	-1.22183	0.078	0.312	6.53781e-15	A2_B1000_1	gene-35004	sigDown	adjust Pvalue < 0.01
9.44664e-20	0.714	0.324	0.112	6.85344e-15	A2_B1000_1	gene-49142	sigUp	adjust Pvalue < 0.01
9.63305e-20	-1.03222	0.17	0.422	6.98868e-15	A2_B1000_1	gene-21890	sigDown	adjust Pvalue < 0.01
9.7569e-20	-0.915179	0.114	0.36	7.07854e-15	A2_B1000_1	gene-65806	sigDown	adjust Pvalue < 0.01
1.00862e-19	0.817147	0.503	0.261	7.31746e-15	A2_B1000_1	gene-7142	sigUp	adjust Pvalue < 0.01
1.01599e-19	0.837095	0.332	0.114	7.37092e-15	A2_B1000_1	gene-18331	sigUp	adjust Pvalue < 0.01
1.13579e-19	-1.07318	0.241	0.49	8.24001e-15	A2_B1000_1	gene-25877	sigDown	adjust Pvalue < 0.01
1.24106e-19	-0.914912	0.149	0.404	9.00374e-15	A2_B1000_1	gene-82143	sigDown	adjust Pvalue < 0.01
1.26175e-19	-0.939877	0.146	0.401	9.15385e-15	A2_B1000_1	gene-14466	sigDown	adjust Pvalue < 0.01
1.29179e-19	-1.04588	0.203	0.455	9.37178e-15	A2_B1000_1	gene-4040	sigDown	adjust Pvalue < 0.01
1.52758e-19	0.899944	0.541	0.313	1.10825e-14	A2_B1000_1	gene-51174	sigUp	adjust Pvalue < 0.01
1.53677e-19	-0.913609	0.181	0.448	1.11491e-14	A2_B1000_1	gene-7594	sigDown	adjust Pvalue < 0.01
1.54054e-19	-0.772863	0.33	0.594	1.11764e-14	A2_B1000_1	gene-16027	sigDown	adjust Pvalue < 0.01
1.56036e-19	1.09259	0.281	0.084	1.13202e-14	A2_B1000_1	gene-2066	sigUp	adjust Pvalue < 0.01
1.61156e-19	-1.00122	0.192	0.451	1.16917e-14	A2_B1000_1	gene-80811	sigDown	adjust Pvalue < 0.01
1.67363e-19	-0.948998	0.186	0.452	1.2142e-14	A2_B1000_1	gene-39421	sigDown	adjust Pvalue < 0.01
1.80115e-19	-0.969825	0.081	0.316	1.30671e-14	A2_B1000_1	gene-77368	sigDown	adjust Pvalue < 0.01
1.80993e-19	-1.3596	0.278	0.512	1.31308e-14	A2_B1000_1	gene-66218	sigDown	adjust Pvalue < 0.01
1.81091e-19	0.807419	0.3	0.096	1.3138e-14	A2_B1000_1	gene-32245	sigUp	adjust Pvalue < 0.01
1.86881e-19	-0.868183	0.205	0.472	1.3558e-14	A2_B1000_1	gene-2354	sigDown	adjust Pvalue < 0.01
1.91795e-19	-1.00586	0.232	0.486	1.39146e-14	A2_B1000_1	gene-85323	sigDown	adjust Pvalue < 0.01
1.92471e-19	-0.94759	0.259	0.508	1.39636e-14	A2_B1000_1	gene-35863	sigDown	adjust Pvalue < 0.01
2.02441e-19	-0.847779	0.103	0.353	1.46869e-14	A2_B1000_1	gene-21620	sigDown	adjust Pvalue < 0.01
2.40698e-19	0.772104	0.319	0.108	1.74624e-14	A2_B1000_1	gene-64955	sigUp	adjust Pvalue < 0.01
2.47078e-19	-0.812508	0.246	0.51	1.79253e-14	A2_B1000_1	gene-45433	sigDown	adjust Pvalue < 0.01
2.71202e-19	-0.813672	0.297	0.576	1.96754e-14	A2_B1000_1	gene-28877	sigDown	adjust Pvalue < 0.01
2.71633e-19	-0.917007	0.105	0.351	1.97067e-14	A2_B1000_1	gene-15836	sigDown	adjust Pvalue < 0.01
2.74915e-19	-1.03407	0.781	0.881	1.99448e-14	A2_B1000_1	gene-37531	sigDown	adjust Pvalue < 0.01
2.82297e-19	-0.937209	0.257	0.516	2.04804e-14	A2_B1000_1	gene-79817	sigDown	adjust Pvalue < 0.01
3.0115e-19	-1.04152	0.216	0.476	2.18481e-14	A2_B1000_1	gene-45500	sigDown	adjust Pvalue < 0.01
3.26005e-19	-0.96665	0.097	0.333	2.36513e-14	A2_B1000_1	gene-43534	sigDown	adjust Pvalue < 0.01
3.30546e-19	-0.926436	0.141	0.392	2.39808e-14	A2_B1000_1	gene-61012	sigDown	adjust Pvalue < 0.01
3.39876e-19	-0.799142	0.268	0.527	2.46576e-14	A2_B1000_1	gene-50772	sigDown	adjust Pvalue < 0.01
3.59634e-19	-0.805772	0.408	0.663	2.60911e-14	A2_B1000_1	gene-84029	sigDown	adjust Pvalue < 0.01
3.62371e-19	-0.954137	0.173	0.423	2.62896e-14	A2_B1000_1	gene-75760	sigDown	adjust Pvalue < 0.01
3.63892e-19	-0.757598	0.186	0.455	2.64e-14	A2_B1000_1	gene-1471	sigDown	adjust Pvalue < 0.01
3.79881e-19	-0.951885	0.195	0.443	2.756e-14	A2_B1000_1	gene-17060	sigDown	adjust Pvalue < 0.01
3.81415e-19	-1.09392	0.146	0.392	2.76713e-14	A2_B1000_1	gene-5721	sigDown	adjust Pvalue < 0.01
4.32421e-19	-0.917341	0.246	0.499	3.13717e-14	A2_B1000_1	gene-40838	sigDown	adjust Pvalue < 0.01
4.63412e-19	0.659467	0.284	0.09	3.36201e-14	A2_B1000_1	gene-13048	sigUp	adjust Pvalue < 0.01
4.94803e-19	-0.999046	0.254	0.527	3.58975e-14	A2_B1000_1	gene-10277	sigDown	adjust Pvalue < 0.01
5.2833e-19	-0.850202	0.192	0.453	3.83298e-14	A2_B1000_1	gene-27428	sigDown	adjust Pvalue < 0.01
5.4631e-19	-0.922535	0.13	0.375	3.96342e-14	A2_B1000_1	gene-76123	sigDown	adjust Pvalue < 0.01
5.68694e-19	-0.833455	0.178	0.436	4.12582e-14	A2_B1000_1	gene-54681	sigDown	adjust Pvalue < 0.01
5.94605e-19	-0.790789	0.059	0.286	4.3138e-14	A2_B1000_1	gene-81236	sigDown	adjust Pvalue < 0.01
6.96693e-19	-0.907493	0.522	0.742	5.05444e-14	A2_B1000_1	gene-16089	sigDown	adjust Pvalue < 0.01
6.96909e-19	-0.854822	0.162	0.42	5.05601e-14	A2_B1000_1	gene-81731	sigDown	adjust Pvalue < 0.01
7.12923e-19	0.534512	0.278	0.084	5.17219e-14	A2_B1000_1	gene-61565	sigUp	adjust Pvalue < 0.01
7.67987e-19	-0.992205	0.159	0.404	5.57167e-14	A2_B1000_1	gene-49729	sigDown	adjust Pvalue < 0.01
8.0215e-19	-0.957111	0.235	0.483	5.81952e-14	A2_B1000_1	gene-7078	sigDown	adjust Pvalue < 0.01
8.17889e-19	-1.17939	0.195	0.44	5.9337e-14	A2_B1000_1	gene-54785	sigDown	adjust Pvalue < 0.01
8.40781e-19	-0.98648	0.173	0.434	6.09978e-14	A2_B1000_1	gene-25369	sigDown	adjust Pvalue < 0.01
8.88388e-19	-0.868451	0.159	0.419	6.44516e-14	A2_B1000_1	gene-38448	sigDown	adjust Pvalue < 0.01
9.06917e-19	-1.01878	0.178	0.428	6.57959e-14	A2_B1000_1	gene-72404	sigDown	adjust Pvalue < 0.01
9.54914e-19	-0.848362	0.114	0.361	6.92781e-14	A2_B1000_1	gene-32711	sigDown	adjust Pvalue < 0.01
9.86806e-19	-0.938844	0.362	0.605	7.15918e-14	A2_B1000_1	gene-59410	sigDown	adjust Pvalue < 0.01
1.1217e-18	-0.843939	0.116	0.36	8.13781e-14	A2_B1000_1	gene-11115	sigDown	adjust Pvalue < 0.01
1.27212e-18	-0.833873	0.259	0.523	9.22914e-14	A2_B1000_1	gene-61723	sigDown	adjust Pvalue < 0.01
1.3639e-18	-1.03368	0.289	0.527	9.89495e-14	A2_B1000_1	gene-48604	sigDown	adjust Pvalue < 0.01
1.44416e-18	-0.963041	0.17	0.411	1.04773e-13	A2_B1000_1	gene-19570	sigDown	adjust Pvalue < 0.01
1.54732e-18	-0.968366	0.181	0.422	1.12257e-13	A2_B1000_1	gene-28525	sigDown	adjust Pvalue < 0.01
1.91858e-18	-0.943757	0.197	0.445	1.39191e-13	A2_B1000_1	gene-65626	sigDown	adjust Pvalue < 0.01
2.03168e-18	-0.971557	0.043	0.259	1.47396e-13	A2_B1000_1	gene-84669	sigDown	adjust Pvalue < 0.01
2.06728e-18	-0.799586	0.051	0.273	1.49979e-13	A2_B1000_1	gene-79181	sigDown	adjust Pvalue < 0.01
2.409e-18	-0.941246	0.124	0.363	1.7477e-13	A2_B1000_1	gene-47081	sigDown	adjust Pvalue < 0.01
2.73517e-18	-0.88578	0.176	0.422	1.98434e-13	A2_B1000_1	gene-50187	sigDown	adjust Pvalue < 0.01
3.39682e-18	-0.855052	0.141	0.389	2.46436e-13	A2_B1000_1	gene-81245	sigDown	adjust Pvalue < 0.01
3.53296e-18	-0.903631	0.189	0.44	2.56313e-13	A2_B1000_1	gene-962	sigDown	adjust Pvalue < 0.01
3.57773e-18	-0.914919	0.214	0.457	2.59561e-13	A2_B1000_1	gene-83022	sigDown	adjust Pvalue < 0.01
3.72408e-18	-0.936592	0.17	0.413	2.70178e-13	A2_B1000_1	gene-1205	sigDown	adjust Pvalue < 0.01
4.0419e-18	-0.995514	0.254	0.498	2.93236e-13	A2_B1000_1	gene-34967	sigDown	adjust Pvalue < 0.01
4.47304e-18	-0.739561	0.33	0.588	3.24515e-13	A2_B1000_1	gene-62443	sigDown	adjust Pvalue < 0.01
4.65443e-18	-1.09996	0.049	0.255	3.37675e-13	A2_B1000_1	gene-40035	sigDown	adjust Pvalue < 0.01
4.84545e-18	-0.887754	0.251	0.501	3.51532e-13	A2_B1000_1	gene-10289	sigDown	adjust Pvalue < 0.01
5.32748e-18	-0.853818	0.108	0.343	3.86503e-13	A2_B1000_1	gene-78140	sigDown	adjust Pvalue < 0.01
6.63834e-18	0.727758	0.273	0.087	4.81605e-13	A2_B1000_1	gene-83115	sigUp	adjust Pvalue < 0.01
6.66283e-18	-0.959302	0.257	0.5	4.83382e-13	A2_B1000_1	gene-10871	sigDown	adjust Pvalue < 0.01
6.80292e-18	-0.74862	0.17	0.425	4.93545e-13	A2_B1000_1	gene-9471	sigDown	adjust Pvalue < 0.01
6.87169e-18	-0.973854	0.222	0.464	4.98534e-13	A2_B1000_1	gene-53093	sigDown	adjust Pvalue < 0.01
7.43488e-18	-0.874151	0.211	0.453	5.39393e-13	A2_B1000_1	gene-1541	sigDown	adjust Pvalue < 0.01
7.94111e-18	-0.814157	0.384	0.628	5.76119e-13	A2_B1000_1	gene-35110	sigDown	adjust Pvalue < 0.01
8.20606e-18	-0.752227	0.365	0.608	5.95342e-13	A2_B1000_1	gene-6817	sigDown	adjust Pvalue < 0.01
9.44595e-18	0.848106	0.373	0.16	6.85294e-13	A2_B1000_1	gene-57957	sigUp	adjust Pvalue < 0.01
1.13397e-17	-0.810852	0.195	0.446	8.22687e-13	A2_B1000_1	gene-37231	sigDown	adjust Pvalue < 0.01
1.14289e-17	-0.845689	0.176	0.42	8.29155e-13	A2_B1000_1	gene-20601	sigDown	adjust Pvalue < 0.01
1.21953e-17	-0.886563	0.089	0.312	8.84757e-13	A2_B1000_1	gene-25638	sigDown	adjust Pvalue < 0.01
1.26872e-17	-0.985522	0.178	0.416	9.2044e-13	A2_B1000_1	gene-12378	sigDown	adjust Pvalue < 0.01
1.29733e-17	-0.873254	0.189	0.437	9.41197e-13	A2_B1000_1	gene-49575	sigDown	adjust Pvalue < 0.01
1.61483e-17	-0.882365	0.262	0.507	1.17154e-12	A2_B1000_1	gene-73101	sigDown	adjust Pvalue < 0.01
1.75053e-17	-0.91208	0.268	0.514	1.26999e-12	A2_B1000_1	gene-43523	sigDown	adjust Pvalue < 0.01
1.90753e-17	-0.975102	0.124	0.358	1.38389e-12	A2_B1000_1	gene-79656	sigDown	adjust Pvalue < 0.01
1.91985e-17	-0.909943	0.13	0.361	1.39283e-12	A2_B1000_1	gene-60903	sigDown	adjust Pvalue < 0.01
2.10771e-17	0.690857	0.395	0.176	1.52913e-12	A2_B1000_1	gene-55689	sigUp	adjust Pvalue < 0.01
2.14984e-17	0.713207	0.311	0.112	1.55969e-12	A2_B1000_1	gene-21310	sigUp	adjust Pvalue < 0.01
2.31168e-17	-0.843672	0.176	0.425	1.6771e-12	A2_B1000_1	gene-30975	sigDown	adjust Pvalue < 0.01
2.38827e-17	-0.807161	0.13	0.365	1.73266e-12	A2_B1000_1	gene-69787	sigDown	adjust Pvalue < 0.01
2.4158e-17	-0.892741	0.143	0.381	1.75264e-12	A2_B1000_1	gene-85168	sigDown	adjust Pvalue < 0.01
2.46228e-17	-0.988155	0.241	0.473	1.78636e-12	A2_B1000_1	gene-34704	sigDown	adjust Pvalue < 0.01
2.81344e-17	-0.98471	0.084	0.301	2.04112e-12	A2_B1000_1	gene-43695	sigDown	adjust Pvalue < 0.01
2.81601e-17	-0.805879	0.268	0.517	2.04299e-12	A2_B1000_1	gene-70593	sigDown	adjust Pvalue < 0.01
2.98607e-17	-0.803308	0.23	0.47	2.16636e-12	A2_B1000_1	gene-41015	sigDown	adjust Pvalue < 0.01
3.30752e-17	0.910957	0.381	0.176	2.39957e-12	A2_B1000_1	gene-59395	sigUp	adjust Pvalue < 0.01
3.36669e-17	-0.886983	0.195	0.436	2.4425e-12	A2_B1000_1	gene-83784	sigDown	adjust Pvalue < 0.01
3.3752e-17	-0.965239	0.295	0.523	2.44867e-12	A2_B1000_1	gene-54960	sigDown	adjust Pvalue < 0.01
3.61135e-17	-0.871705	0.17	0.408	2.62e-12	A2_B1000_1	gene-11870	sigDown	adjust Pvalue < 0.01
3.74424e-17	0.743796	0.335	0.133	2.71641e-12	A2_B1000_1	gene-71010	sigUp	adjust Pvalue < 0.01
4.03621e-17	0.804467	0.527	0.301	2.92823e-12	A2_B1000_1	gene-43865	sigUp	adjust Pvalue < 0.01
4.23337e-17	-0.995287	0.165	0.392	3.07127e-12	A2_B1000_1	gene-3110	sigDown	adjust Pvalue < 0.01
4.28662e-17	-0.969733	0.216	0.443	3.1099e-12	A2_B1000_1	gene-62767	sigDown	adjust Pvalue < 0.01
4.53153e-17	0.719728	0.576	0.343	3.28758e-12	A2_B1000_1	gene-14599	sigUp	adjust Pvalue < 0.01
4.64175e-17	-0.795396	0.284	0.52	3.36754e-12	A2_B1000_1	gene-35066	sigDown	adjust Pvalue < 0.01
4.83464e-17	-0.95695	0.051	0.253	3.50748e-12	A2_B1000_1	gene-61513	sigDown	adjust Pvalue < 0.01
4.9362e-17	-0.709204	0.105	0.346	3.58116e-12	A2_B1000_1	gene-245	sigDown	adjust Pvalue < 0.01
5.38467e-17	-0.821873	0.173	0.416	3.90652e-12	A2_B1000_1	gene-8955	sigDown	adjust Pvalue < 0.01
5.54052e-17	-0.819803	0.184	0.425	4.01959e-12	A2_B1000_1	gene-32911	sigDown	adjust Pvalue < 0.01
6.33224e-17	-0.856028	0.214	0.458	4.59398e-12	A2_B1000_1	gene-2326	sigDown	adjust Pvalue < 0.01
7.0122e-17	-1.03512	0.254	0.487	5.08728e-12	A2_B1000_1	gene-16952	sigDown	adjust Pvalue < 0.01
7.35223e-17	0.797227	0.286	0.104	5.33397e-12	A2_B1000_1	gene-57323	sigUp	adjust Pvalue < 0.01
8.72554e-17	0.603011	0.254	0.078	6.33029e-12	A2_B1000_1	gene-40219	sigUp	adjust Pvalue < 0.01
9.03653e-17	-0.819531	0.278	0.525	6.55592e-12	A2_B1000_1	gene-790	sigDown	adjust Pvalue < 0.01
9.46606e-17	-0.628261	0.622	0.812	6.86754e-12	A2_B1000_1	gene-32341	sigDown	adjust Pvalue < 0.01
1.02019e-16	-1.23113	0.151	0.366	7.40141e-12	A2_B1000_1	gene-24715	sigDown	adjust Pvalue < 0.01
1.06713e-16	-1.18033	0.105	0.322	7.74194e-12	A2_B1000_1	gene-48469	sigDown	adjust Pvalue < 0.01
1.17377e-16	-0.815766	0.222	0.455	8.51562e-12	A2_B1000_1	gene-82699	sigDown	adjust Pvalue < 0.01
1.20321e-16	0.635879	0.349	0.145	8.72914e-12	A2_B1000_1	gene-9236	sigUp	adjust Pvalue < 0.01
1.20732e-16	-0.852978	0.257	0.486	8.759e-12	A2_B1000_1	gene-2184	sigDown	adjust Pvalue < 0.01
1.25465e-16	-0.837405	0.062	0.265	9.10238e-12	A2_B1000_1	gene-6955	sigDown	adjust Pvalue < 0.01
1.26432e-16	-0.789805	0.214	0.452	9.17255e-12	A2_B1000_1	gene-17519	sigDown	adjust Pvalue < 0.01
1.31371e-16	-0.726173	0.119	0.352	9.53084e-12	A2_B1000_1	gene-24189	sigDown	adjust Pvalue < 0.01
1.34209e-16	0.87234	0.595	0.402	9.73672e-12	A2_B1000_1	gene-66902	sigUp	adjust Pvalue < 0.01
1.49631e-16	-0.802271	0.165	0.4	1.08556e-11	A2_B1000_1	gene-10456	sigDown	adjust Pvalue < 0.01
1.49705e-16	-0.836941	0.173	0.401	1.08609e-11	A2_B1000_1	gene-9822	sigDown	adjust Pvalue < 0.01
1.53053e-16	-0.810786	0.122	0.351	1.11039e-11	A2_B1000_1	gene-29605	sigDown	adjust Pvalue < 0.01
1.70398e-16	-0.764743	0.178	0.418	1.23622e-11	A2_B1000_1	gene-41544	sigDown	adjust Pvalue < 0.01
1.74803e-16	-0.836294	0.162	0.395	1.26818e-11	A2_B1000_1	gene-40143	sigDown	adjust Pvalue < 0.01
1.79614e-16	-0.934935	0.13	0.349	1.30308e-11	A2_B1000_1	gene-23917	sigDown	adjust Pvalue < 0.01
2.01012e-16	-0.796256	0.408	0.639	1.45832e-11	A2_B1000_1	gene-24656	sigDown	adjust Pvalue < 0.01
2.26406e-16	-1.49924	0.211	0.416	1.64255e-11	A2_B1000_1	gene-62044	sigDown	adjust Pvalue < 0.01
2.424e-16	0.643703	0.378	0.173	1.75859e-11	A2_B1000_1	gene-39273	sigUp	adjust Pvalue < 0.01
2.45814e-16	-0.870268	0.205	0.435	1.78336e-11	A2_B1000_1	gene-16289	sigDown	adjust Pvalue < 0.01
2.53253e-16	0.733596	0.454	0.242	1.83732e-11	A2_B1000_1	gene-3971	sigUp	adjust Pvalue < 0.01
2.53261e-16	-0.947292	0.057	0.252	1.83739e-11	A2_B1000_1	gene-33414	sigDown	adjust Pvalue < 0.01
2.77159e-16	0.714435	0.646	0.457	2.01076e-11	A2_B1000_1	gene-18332	sigUp	adjust Pvalue < 0.01
2.95967e-16	-0.839785	0.332	0.554	2.14721e-11	A2_B1000_1	gene-81859	sigDown	adjust Pvalue < 0.01
2.99996e-16	0.676335	0.389	0.175	2.17644e-11	A2_B1000_1	gene-21014	sigUp	adjust Pvalue < 0.01
3.04702e-16	0.658324	0.289	0.105	2.21058e-11	A2_B1000_1	gene-74068	sigUp	adjust Pvalue < 0.01
3.54842e-16	-0.852981	0.232	0.482	2.57434e-11	A2_B1000_1	gene-10278	sigDown	adjust Pvalue < 0.01
3.7731e-16	-0.828126	0.278	0.512	2.73735e-11	A2_B1000_1	gene-39318	sigDown	adjust Pvalue < 0.01
3.9962e-16	0.566527	0.3	0.112	2.89921e-11	A2_B1000_1	gene-35303	sigUp	adjust Pvalue < 0.01
4.25406e-16	-0.737371	0.122	0.352	3.08628e-11	A2_B1000_1	gene-51417	sigDown	adjust Pvalue < 0.01
5.05727e-16	-0.886014	0.232	0.452	3.669e-11	A2_B1000_1	gene-76692	sigDown	adjust Pvalue < 0.01
5.07681e-16	-0.67007	0.251	0.487	3.68317e-11	A2_B1000_1	gene-53377	sigDown	adjust Pvalue < 0.01
5.08697e-16	-0.751536	0.151	0.373	3.69054e-11	A2_B1000_1	gene-10519	sigDown	adjust Pvalue < 0.01
5.41796e-16	-0.829792	0.232	0.463	3.93068e-11	A2_B1000_1	gene-68230	sigDown	adjust Pvalue < 0.01
5.50294e-16	0.876856	0.376	0.169	3.99233e-11	A2_B1000_1	gene-29224	sigUp	adjust Pvalue < 0.01
5.51354e-16	-0.698929	0.062	0.265	4.00002e-11	A2_B1000_1	gene-21011	sigDown	adjust Pvalue < 0.01
5.90724e-16	-0.800749	0.084	0.293	4.28564e-11	A2_B1000_1	gene-48429	sigDown	adjust Pvalue < 0.01
6.42588e-16	0.86087	0.459	0.249	4.66191e-11	A2_B1000_1	gene-67606	sigUp	adjust Pvalue < 0.01
6.51287e-16	-0.684739	0.305	0.543	4.72502e-11	A2_B1000_1	gene-44298	sigDown	adjust Pvalue < 0.01
6.82485e-16	-0.770575	0.127	0.354	4.95136e-11	A2_B1000_1	gene-13101	sigDown	adjust Pvalue < 0.01
7.58515e-16	0.706573	0.484	0.272	5.50295e-11	A2_B1000_1	gene-10600	sigUp	adjust Pvalue < 0.01
7.5964e-16	-0.912017	0.059	0.26	5.51111e-11	A2_B1000_1	gene-13759	sigDown	adjust Pvalue < 0.01
7.65821e-16	-0.724783	0.108	0.329	5.55596e-11	A2_B1000_1	gene-73072	sigDown	adjust Pvalue < 0.01
8.99039e-16	-0.718104	0.146	0.376	6.52244e-11	A2_B1000_1	gene-25629	sigDown	adjust Pvalue < 0.01
9.12461e-16	-0.694725	0.135	0.359	6.61981e-11	A2_B1000_1	gene-50056	sigDown	adjust Pvalue < 0.01
9.19817e-16	-0.734328	0.181	0.417	6.67318e-11	A2_B1000_1	gene-6573	sigDown	adjust Pvalue < 0.01
9.4273e-16	-0.761706	0.219	0.448	6.83941e-11	A2_B1000_1	gene-57730	sigDown	adjust Pvalue < 0.01
9.73412e-16	-0.803682	0.086	0.294	7.06201e-11	A2_B1000_1	gene-44300	sigDown	adjust Pvalue < 0.01
1.02969e-15	-0.705352	0.068	0.271	7.47028e-11	A2_B1000_1	gene-9102	sigDown	adjust Pvalue < 0.01
1.0497e-15	-0.837148	0.132	0.346	7.6155e-11	A2_B1000_1	gene-84859	sigDown	adjust Pvalue < 0.01
1.10588e-15	-0.695373	0.119	0.342	8.02305e-11	A2_B1000_1	gene-70620	sigDown	adjust Pvalue < 0.01
1.15352e-15	0.717012	0.354	0.154	8.3687e-11	A2_B1000_1	gene-18934	sigUp	adjust Pvalue < 0.01
1.18366e-15	-0.769238	0.132	0.358	8.58731e-11	A2_B1000_1	gene-81178	sigDown	adjust Pvalue < 0.01
1.26822e-15	-0.690669	0.062	0.258	9.20081e-11	A2_B1000_1	gene-21058	sigDown	adjust Pvalue < 0.01
1.40566e-15	0.904498	0.505	0.298	1.01979e-10	A2_B1000_1	gene-18315	sigUp	adjust Pvalue < 0.01
1.44357e-15	-0.792996	0.235	0.465	1.04729e-10	A2_B1000_1	gene-55613	sigDown	adjust Pvalue < 0.01
1.49712e-15	-0.737867	0.103	0.314	1.08615e-10	A2_B1000_1	gene-65144	sigDown	adjust Pvalue < 0.01
1.63956e-15	-0.742546	0.341	0.581	1.18949e-10	A2_B1000_1	gene-40817	sigDown	adjust Pvalue < 0.01
1.69156e-15	-0.779826	0.281	0.514	1.22721e-10	A2_B1000_1	gene-79451	sigDown	adjust Pvalue < 0.01
1.73365e-15	-0.924877	0.173	0.384	1.25775e-10	A2_B1000_1	gene-39981	sigDown	adjust Pvalue < 0.01
1.78133e-15	-0.81181	0.224	0.452	1.29233e-10	A2_B1000_1	gene-6731	sigDown	adjust Pvalue < 0.01
1.78551e-15	-0.767202	0.292	0.522	1.29537e-10	A2_B1000_1	gene-34413	sigDown	adjust Pvalue < 0.01
1.82838e-15	0.756378	0.441	0.234	1.32647e-10	A2_B1000_1	gene-41641	sigUp	adjust Pvalue < 0.01
1.869e-15	-0.783849	0.138	0.358	1.35594e-10	A2_B1000_1	gene-13036	sigDown	adjust Pvalue < 0.01
2.38496e-15	-0.627488	0.549	0.771	1.73026e-10	A2_B1000_1	gene-180	sigDown	adjust Pvalue < 0.01
2.43765e-15	-0.757374	0.151	0.372	1.76849e-10	A2_B1000_1	gene-39958	sigDown	adjust Pvalue < 0.01
2.49231e-15	0.869841	0.622	0.431	1.80815e-10	A2_B1000_1	gene-54713	sigUp	adjust Pvalue < 0.01
2.53686e-15	-0.863529	0.146	0.36	1.84047e-10	A2_B1000_1	gene-19363	sigDown	adjust Pvalue < 0.01
2.56422e-15	-0.808937	0.178	0.402	1.86032e-10	A2_B1000_1	gene-43529	sigDown	adjust Pvalue < 0.01
2.58321e-15	-0.731395	0.07	0.27	1.8741e-10	A2_B1000_1	gene-74592	sigDown	adjust Pvalue < 0.01
2.76316e-15	-0.769315	0.205	0.437	2.00464e-10	A2_B1000_1	gene-30700	sigDown	adjust Pvalue < 0.01
2.87717e-15	0.754479	0.257	0.088	2.08736e-10	A2_B1000_1	gene-14555	sigUp	adjust Pvalue < 0.01
2.88653e-15	0.761907	0.424	0.219	2.09415e-10	A2_B1000_1	gene-14709	sigUp	adjust Pvalue < 0.01
2.93724e-15	0.633809	0.308	0.123	2.13093e-10	A2_B1000_1	gene-5837	sigUp	adjust Pvalue < 0.01
3.11881e-15	-0.718763	0.081	0.283	2.26267e-10	A2_B1000_1	gene-51498	sigDown	adjust Pvalue < 0.01
3.32915e-15	-0.862486	0.189	0.402	2.41526e-10	A2_B1000_1	gene-35277	sigDown	adjust Pvalue < 0.01
3.33112e-15	-0.78309	0.095	0.299	2.4167e-10	A2_B1000_1	gene-40827	sigDown	adjust Pvalue < 0.01
3.36897e-15	-0.691207	0.362	0.584	2.44416e-10	A2_B1000_1	gene-23769	sigDown	adjust Pvalue < 0.01
3.66724e-15	-0.801976	0.081	0.281	2.66054e-10	A2_B1000_1	gene-37352	sigDown	adjust Pvalue < 0.01
3.67826e-15	-0.783617	0.095	0.296	2.66854e-10	A2_B1000_1	gene-81813	sigDown	adjust Pvalue < 0.01
3.7183e-15	0.654742	0.362	0.167	2.69759e-10	A2_B1000_1	gene-76784	sigUp	adjust Pvalue < 0.01
4.01951e-15	-0.786756	0.154	0.367	2.91612e-10	A2_B1000_1	gene-13124	sigDown	adjust Pvalue < 0.01
4.07623e-15	-0.788516	0.268	0.492	2.95726e-10	A2_B1000_1	gene-36479	sigDown	adjust Pvalue < 0.01
4.36135e-15	-0.7526	0.149	0.371	3.16412e-10	A2_B1000_1	gene-8818	sigDown	adjust Pvalue < 0.01
5.29154e-15	-0.7103	0.132	0.348	3.83896e-10	A2_B1000_1	gene-57007	sigDown	adjust Pvalue < 0.01
5.38113e-15	-0.783682	0.365	0.592	3.90396e-10	A2_B1000_1	gene-27022	sigDown	adjust Pvalue < 0.01
5.84413e-15	-0.732124	0.097	0.3	4.23986e-10	A2_B1000_1	gene-29071	sigDown	adjust Pvalue < 0.01
6.09926e-15	0.575418	0.3	0.117	4.42495e-10	A2_B1000_1	gene-12069	sigUp	adjust Pvalue < 0.01
6.10352e-15	-0.93815	0.216	0.433	4.42804e-10	A2_B1000_1	gene-2113	sigDown	adjust Pvalue < 0.01
6.307e-15	-0.73841	0.111	0.316	4.57567e-10	A2_B1000_1	gene-35610	sigDown	adjust Pvalue < 0.01
6.46325e-15	0.692137	0.341	0.149	4.68903e-10	A2_B1000_1	gene-65172	sigUp	adjust Pvalue < 0.01
6.48207e-15	-0.739512	0.103	0.307	4.70268e-10	A2_B1000_1	gene-27672	sigDown	adjust Pvalue < 0.01
6.58655e-15	0.876922	0.465	0.263	4.77848e-10	A2_B1000_1	gene-80943	sigUp	adjust Pvalue < 0.01
6.65537e-15	-0.829175	0.089	0.289	4.8284e-10	A2_B1000_1	gene-15388	sigDown	adjust Pvalue < 0.01
6.87516e-15	0.641546	0.259	0.092	4.98786e-10	A2_B1000_1	gene-31149	sigUp	adjust Pvalue < 0.01
6.87594e-15	-0.770588	0.073	0.265	4.98843e-10	A2_B1000_1	gene-61705	sigDown	adjust Pvalue < 0.01
6.8874e-15	0.663445	0.359	0.16	4.99674e-10	A2_B1000_1	gene-30151	sigUp	adjust Pvalue < 0.01
7.27627e-15	0.802969	0.351	0.16	5.27886e-10	A2_B1000_1	gene-28859	sigUp	adjust Pvalue < 0.01
7.52152e-15	-0.63983	0.116	0.329	5.45679e-10	A2_B1000_1	gene-33831	sigDown	adjust Pvalue < 0.01
7.66852e-15	0.897814	0.354	0.167	5.56344e-10	A2_B1000_1	gene-81922	sigUp	adjust Pvalue < 0.01
7.94091e-15	0.717132	0.781	0.69	5.76105e-10	A2_B1000_1	gene-17636	sigUp	adjust Pvalue < 0.01
8.42179e-15	0.854939	0.573	0.358	6.10993e-10	A2_B1000_1	gene-78848	sigUp	adjust Pvalue < 0.01
8.54033e-15	0.86777	0.427	0.21	6.19592e-10	A2_B1000_1	gene-22022	sigUp	adjust Pvalue < 0.01
8.71539e-15	-0.708647	0.146	0.363	6.32293e-10	A2_B1000_1	gene-13869	sigDown	adjust Pvalue < 0.01
8.71654e-15	-0.63739	0.084	0.284	6.32376e-10	A2_B1000_1	gene-83495	sigDown	adjust Pvalue < 0.01
9.68664e-15	0.71948	0.611	0.43	7.02756e-10	A2_B1000_1	gene-58995	sigUp	adjust Pvalue < 0.01
1.0681e-14	-0.665819	0.103	0.314	7.74894e-10	A2_B1000_1	gene-10082	sigDown	adjust Pvalue < 0.01
1.18191e-14	-0.736639	0.162	0.375	8.5746e-10	A2_B1000_1	gene-66094	sigDown	adjust Pvalue < 0.01
1.2212e-14	-0.791563	0.23	0.445	8.85965e-10	A2_B1000_1	gene-66462	sigDown	adjust Pvalue < 0.01
1.26145e-14	-0.819602	0.257	0.473	9.15166e-10	A2_B1000_1	gene-32005	sigDown	adjust Pvalue < 0.01
1.3421e-14	-0.743378	0.165	0.378	9.73681e-10	A2_B1000_1	gene-35989	sigDown	adjust Pvalue < 0.01
1.37157e-14	-0.619885	0.159	0.382	9.95062e-10	A2_B1000_1	gene-7370	sigDown	adjust Pvalue < 0.01
1.43783e-14	0.845606	0.562	0.373	1.04313e-09	A2_B1000_1	gene-3578	sigUp	adjust Pvalue < 0.01
1.56409e-14	0.704993	0.454	0.245	1.13473e-09	A2_B1000_1	gene-57956	sigUp	adjust Pvalue < 0.01
1.76358e-14	0.580418	0.289	0.112	1.27946e-09	A2_B1000_1	gene-64517	sigUp	adjust Pvalue < 0.01
1.82537e-14	-0.75354	0.103	0.302	1.32428e-09	A2_B1000_1	gene-74790	sigDown	adjust Pvalue < 0.01
1.89701e-14	-0.953671	0.089	0.276	1.37626e-09	A2_B1000_1	gene-62167	sigDown	adjust Pvalue < 0.01
1.93154e-14	-0.678651	0.195	0.424	1.40131e-09	A2_B1000_1	gene-58354	sigDown	adjust Pvalue < 0.01
1.93289e-14	-0.745017	0.186	0.401	1.40229e-09	A2_B1000_1	gene-72866	sigDown	adjust Pvalue < 0.01
1.96158e-14	-0.740959	0.154	0.369	1.42311e-09	A2_B1000_1	gene-55289	sigDown	adjust Pvalue < 0.01
2.15543e-14	-0.704663	0.141	0.353	1.56374e-09	A2_B1000_1	gene-5854	sigDown	adjust Pvalue < 0.01
2.22434e-14	-0.968936	0.208	0.411	1.61374e-09	A2_B1000_1	gene-16104	sigDown	adjust Pvalue < 0.01
2.24336e-14	-0.751453	0.222	0.442	1.62753e-09	A2_B1000_1	gene-2640	sigDown	adjust Pvalue < 0.01
2.26155e-14	-0.876337	0.184	0.392	1.64073e-09	A2_B1000_1	gene-18443	sigDown	adjust Pvalue < 0.01
2.30665e-14	-0.825603	0.368	0.571	1.67345e-09	A2_B1000_1	gene-2170	sigDown	adjust Pvalue < 0.01
2.56731e-14	-0.772856	0.103	0.306	1.86256e-09	A2_B1000_1	gene-17164	sigDown	adjust Pvalue < 0.01
2.67494e-14	-0.931259	0.184	0.396	1.94064e-09	A2_B1000_1	gene-73897	sigDown	adjust Pvalue < 0.01
2.73732e-14	-0.752583	0.141	0.347	1.9859e-09	A2_B1000_1	gene-36304	sigDown	adjust Pvalue < 0.01
2.74216e-14	-0.689194	0.262	0.481	1.98941e-09	A2_B1000_1	gene-82932	sigDown	adjust Pvalue < 0.01
2.75502e-14	-0.797489	0.243	0.458	1.99874e-09	A2_B1000_1	gene-73006	sigDown	adjust Pvalue < 0.01
2.78129e-14	0.724407	0.273	0.105	2.0178e-09	A2_B1000_1	gene-57978	sigUp	adjust Pvalue < 0.01
2.81105e-14	-0.764846	0.132	0.339	2.03939e-09	A2_B1000_1	gene-82357	sigDown	adjust Pvalue < 0.01
2.866e-14	-0.869411	0.119	0.318	2.07926e-09	A2_B1000_1	gene-78457	sigDown	adjust Pvalue < 0.01
2.97726e-14	-0.717779	0.162	0.376	2.15997e-09	A2_B1000_1	gene-73439	sigDown	adjust Pvalue < 0.01
3.20437e-14	-0.766675	0.151	0.358	2.32474e-09	A2_B1000_1	gene-49552	sigDown	adjust Pvalue < 0.01
3.27456e-14	-0.744536	0.124	0.327	2.37566e-09	A2_B1000_1	gene-31820	sigDown	adjust Pvalue < 0.01
3.32342e-14	-0.76447	0.216	0.425	2.41111e-09	A2_B1000_1	gene-72731	sigDown	adjust Pvalue < 0.01
3.43165e-14	-0.844898	0.203	0.407	2.48963e-09	A2_B1000_1	gene-16978	sigDown	adjust Pvalue < 0.01
3.739e-14	-0.690311	0.184	0.4	2.71261e-09	A2_B1000_1	gene-10936	sigDown	adjust Pvalue < 0.01
3.84125e-14	-0.671842	0.211	0.434	2.78679e-09	A2_B1000_1	gene-2471	sigDown	adjust Pvalue < 0.01
3.94394e-14	-0.759109	0.138	0.343	2.86129e-09	A2_B1000_1	gene-3090	sigDown	adjust Pvalue < 0.01
3.96591e-14	-0.677214	0.114	0.314	2.87723e-09	A2_B1000_1	gene-3561	sigDown	adjust Pvalue < 0.01
4.44313e-14	0.624785	0.424	0.22	3.22345e-09	A2_B1000_1	gene-32553	sigUp	adjust Pvalue < 0.01
4.47797e-14	-0.73839	0.124	0.32	3.24872e-09	A2_B1000_1	gene-6278	sigDown	adjust Pvalue < 0.01
4.65352e-14	-0.490541	0.078	0.27	3.37609e-09	A2_B1000_1	gene-11059	sigDown	adjust Pvalue < 0.01
4.68575e-14	-0.769004	0.322	0.522	3.39947e-09	A2_B1000_1	gene-7143	sigDown	adjust Pvalue < 0.01
4.80049e-14	0.52518	0.251	0.089	3.4827e-09	A2_B1000_1	gene-57593	sigUp	adjust Pvalue < 0.01
5.20142e-14	-0.704945	0.203	0.414	3.77358e-09	A2_B1000_1	gene-69617	sigDown	adjust Pvalue < 0.01
5.36966e-14	-0.954112	0.268	0.484	3.89563e-09	A2_B1000_1	gene-27994	sigDown	adjust Pvalue < 0.01
5.37197e-14	-0.695411	0.276	0.499	3.89731e-09	A2_B1000_1	gene-4875	sigDown	adjust Pvalue < 0.01
6.0703e-14	0.617155	0.33	0.147	4.40394e-09	A2_B1000_1	gene-76718	sigUp	adjust Pvalue < 0.01
6.33592e-14	-0.837034	0.576	0.757	4.59665e-09	A2_B1000_1	gene-61363	sigDown	adjust Pvalue < 0.01
6.62959e-14	-0.725351	0.076	0.259	4.8097e-09	A2_B1000_1	gene-895	sigDown	adjust Pvalue < 0.01
7.03736e-14	0.728421	0.703	0.557	5.10554e-09	A2_B1000_1	gene-80163	sigUp	adjust Pvalue < 0.01
7.34102e-14	0.681984	0.259	0.098	5.32584e-09	A2_B1000_1	gene-49550	sigUp	adjust Pvalue < 0.01
7.51687e-14	0.814776	0.395	0.204	5.45342e-09	A2_B1000_1	gene-21198	sigUp	adjust Pvalue < 0.01
7.51959e-14	-0.925324	0.124	0.317	5.45539e-09	A2_B1000_1	gene-55652	sigDown	adjust Pvalue < 0.01
7.60305e-14	-0.705152	0.116	0.313	5.51593e-09	A2_B1000_1	gene-63995	sigDown	adjust Pvalue < 0.01
7.60601e-14	0.62727	0.311	0.136	5.51809e-09	A2_B1000_1	gene-77280	sigUp	adjust Pvalue < 0.01
7.68497e-14	-1.13029	0.465	0.657	5.57537e-09	A2_B1000_1	gene-67899	sigDown	adjust Pvalue < 0.01
7.91713e-14	-0.807727	0.116	0.312	5.7438e-09	A2_B1000_1	gene-20441	sigDown	adjust Pvalue < 0.01
8.12663e-14	-0.690158	0.097	0.29	5.89579e-09	A2_B1000_1	gene-11885	sigDown	adjust Pvalue < 0.01
8.35114e-14	0.859662	0.441	0.243	6.05867e-09	A2_B1000_1	gene-49181	sigUp	adjust Pvalue < 0.01
8.43878e-14	-0.937729	0.173	0.376	6.12225e-09	A2_B1000_1	gene-16097	sigDown	adjust Pvalue < 0.01
8.87827e-14	-0.670635	0.189	0.408	6.44109e-09	A2_B1000_1	gene-61150	sigDown	adjust Pvalue < 0.01
9.40709e-14	-0.775801	0.116	0.312	6.82475e-09	A2_B1000_1	gene-385	sigDown	adjust Pvalue < 0.01
1.07518e-13	-0.66566	0.103	0.299	7.80029e-09	A2_B1000_1	gene-21619	sigDown	adjust Pvalue < 0.01
1.10766e-13	-0.743471	0.078	0.263	8.03594e-09	A2_B1000_1	gene-84232	sigDown	adjust Pvalue < 0.01
1.13647e-13	-0.774079	0.105	0.299	8.24495e-09	A2_B1000_1	gene-78458	sigDown	adjust Pvalue < 0.01
1.2056e-13	0.860144	0.503	0.307	8.74652e-09	A2_B1000_1	gene-27918	sigUp	adjust Pvalue < 0.01
1.41765e-13	0.609756	0.284	0.116	1.02849e-08	A2_B1000_1	gene-38871	sigUp	adjust Pvalue < 0.01
1.42271e-13	0.691236	0.454	0.263	1.03216e-08	A2_B1000_1	gene-63975	sigUp	adjust Pvalue < 0.01
1.5305e-13	-0.735462	0.17	0.378	1.11036e-08	A2_B1000_1	gene-4419	sigDown	adjust Pvalue < 0.01
1.54907e-13	-0.70869	0.297	0.493	1.12384e-08	A2_B1000_1	gene-32112	sigDown	adjust Pvalue < 0.01
1.56475e-13	-0.725876	0.303	0.504	1.13521e-08	A2_B1000_1	gene-77386	sigDown	adjust Pvalue < 0.01
1.69037e-13	-0.654905	0.097	0.29	1.22635e-08	A2_B1000_1	gene-77662	sigDown	adjust Pvalue < 0.01
1.70607e-13	-0.712343	0.17	0.378	1.23774e-08	A2_B1000_1	gene-46429	sigDown	adjust Pvalue < 0.01
1.7061e-13	-0.745771	0.097	0.287	1.23776e-08	A2_B1000_1	gene-27599	sigDown	adjust Pvalue < 0.01
1.76258e-13	0.92689	0.411	0.233	1.27874e-08	A2_B1000_1	gene-25852	sigUp	adjust Pvalue < 0.01
1.87558e-13	-0.816825	0.154	0.352	1.36071e-08	A2_B1000_1	gene-58878	sigDown	adjust Pvalue < 0.01
1.9441e-13	-0.970297	0.232	0.446	1.41042e-08	A2_B1000_1	gene-44651	sigDown	adjust Pvalue < 0.01
2.04682e-13	-0.768622	0.208	0.413	1.48495e-08	A2_B1000_1	gene-7686	sigDown	adjust Pvalue < 0.01
2.15587e-13	-0.694207	0.205	0.417	1.56406e-08	A2_B1000_1	gene-15360	sigDown	adjust Pvalue < 0.01
2.39863e-13	-0.694774	0.143	0.345	1.74018e-08	A2_B1000_1	gene-19198	sigDown	adjust Pvalue < 0.01
2.56236e-13	-0.682918	0.192	0.399	1.85896e-08	A2_B1000_1	gene-24956	sigDown	adjust Pvalue < 0.01
2.57726e-13	0.521619	0.284	0.117	1.86977e-08	A2_B1000_1	gene-68574	sigUp	adjust Pvalue < 0.01
2.59335e-13	0.600839	0.316	0.135	1.88145e-08	A2_B1000_1	gene-65017	sigUp	adjust Pvalue < 0.01
2.60125e-13	-0.846719	0.205	0.405	1.88718e-08	A2_B1000_1	gene-42406	sigDown	adjust Pvalue < 0.01
2.65921e-13	-0.72012	0.141	0.339	1.92923e-08	A2_B1000_1	gene-63468	sigDown	adjust Pvalue < 0.01
2.8473e-13	0.529765	0.343	0.159	2.06568e-08	A2_B1000_1	gene-10664	sigUp	adjust Pvalue < 0.01
2.96383e-13	-0.60354	0.124	0.323	2.15023e-08	A2_B1000_1	gene-63241	sigDown	adjust Pvalue < 0.01
3.04135e-13	-0.840161	0.157	0.349	2.20647e-08	A2_B1000_1	gene-80940	sigDown	adjust Pvalue < 0.01
3.07749e-13	0.554181	0.273	0.11	2.23269e-08	A2_B1000_1	gene-30022	sigUp	adjust Pvalue < 0.01
3.10178e-13	-0.701733	0.176	0.378	2.25031e-08	A2_B1000_1	gene-10038	sigDown	adjust Pvalue < 0.01
3.10732e-13	-0.601169	0.143	0.343	2.25433e-08	A2_B1000_1	gene-76053	sigDown	adjust Pvalue < 0.01
3.2334e-13	-0.617965	0.127	0.325	2.3458e-08	A2_B1000_1	gene-34043	sigDown	adjust Pvalue < 0.01
3.50301e-13	-0.769807	0.195	0.411	2.5414e-08	A2_B1000_1	gene-32184	sigDown	adjust Pvalue < 0.01
3.51308e-13	-0.713872	0.13	0.327	2.54871e-08	A2_B1000_1	gene-79912	sigDown	adjust Pvalue < 0.01
3.59411e-13	-0.81241	0.168	0.361	2.60749e-08	A2_B1000_1	gene-25203	sigDown	adjust Pvalue < 0.01
3.61786e-13	-0.709065	0.116	0.308	2.62472e-08	A2_B1000_1	gene-56589	sigDown	adjust Pvalue < 0.01
3.69455e-13	-0.762434	0.243	0.449	2.68036e-08	A2_B1000_1	gene-2447	sigDown	adjust Pvalue < 0.01
3.843e-13	-0.742389	0.222	0.427	2.78806e-08	A2_B1000_1	gene-83928	sigDown	adjust Pvalue < 0.01
3.8689e-13	-0.647679	0.122	0.319	2.80685e-08	A2_B1000_1	gene-7224	sigDown	adjust Pvalue < 0.01
4.02268e-13	0.634897	0.389	0.199	2.91841e-08	A2_B1000_1	gene-25221	sigUp	adjust Pvalue < 0.01
4.20831e-13	-0.664553	0.189	0.39	3.05309e-08	A2_B1000_1	gene-70513	sigDown	adjust Pvalue < 0.01
4.26932e-13	-0.582562	0.149	0.358	3.09735e-08	A2_B1000_1	gene-4915	sigDown	adjust Pvalue < 0.01
4.37009e-13	-0.922314	0.303	0.493	3.17046e-08	A2_B1000_1	gene-71328	sigDown	adjust Pvalue < 0.01
4.43638e-13	-0.713666	0.151	0.349	3.21855e-08	A2_B1000_1	gene-80637	sigDown	adjust Pvalue < 0.01
4.53181e-13	-0.584478	0.135	0.336	3.28779e-08	A2_B1000_1	gene-25314	sigDown	adjust Pvalue < 0.01
4.6653e-13	-0.659802	0.081	0.26	3.38463e-08	A2_B1000_1	gene-10740	sigDown	adjust Pvalue < 0.01
4.69343e-13	-0.687887	0.176	0.372	3.40504e-08	A2_B1000_1	gene-10489	sigDown	adjust Pvalue < 0.01
4.87176e-13	-0.656788	0.122	0.314	3.53441e-08	A2_B1000_1	gene-60827	sigDown	adjust Pvalue < 0.01
5.81528e-13	-0.670949	0.135	0.331	4.21893e-08	A2_B1000_1	gene-7122	sigDown	adjust Pvalue < 0.01
5.92623e-13	-0.663616	0.157	0.357	4.29942e-08	A2_B1000_1	gene-7704	sigDown	adjust Pvalue < 0.01
5.98502e-13	-0.717511	0.17	0.375	4.34207e-08	A2_B1000_1	gene-72177	sigDown	adjust Pvalue < 0.01
6.00654e-13	-0.680744	0.203	0.405	4.35768e-08	A2_B1000_1	gene-13711	sigDown	adjust Pvalue < 0.01
6.36341e-13	-0.599611	0.103	0.292	4.61659e-08	A2_B1000_1	gene-54759	sigDown	adjust Pvalue < 0.01
7.14977e-13	0.517609	0.286	0.118	5.18708e-08	A2_B1000_1	gene-75449	sigUp	adjust Pvalue < 0.01
7.16267e-13	-0.622805	0.159	0.365	5.19645e-08	A2_B1000_1	gene-37698	sigDown	adjust Pvalue < 0.01
7.35842e-13	-0.679952	0.157	0.358	5.33846e-08	A2_B1000_1	gene-20117	sigDown	adjust Pvalue < 0.01
7.54935e-13	-0.601377	0.1	0.293	5.47698e-08	A2_B1000_1	gene-30913	sigDown	adjust Pvalue < 0.01
7.59095e-13	-0.809089	0.265	0.451	5.50716e-08	A2_B1000_1	gene-26107	sigDown	adjust Pvalue < 0.01
7.72216e-13	-0.626466	0.078	0.257	5.60235e-08	A2_B1000_1	gene-81971	sigDown	adjust Pvalue < 0.01
7.9081e-13	-0.645159	0.084	0.266	5.73725e-08	A2_B1000_1	gene-6	sigDown	adjust Pvalue < 0.01
8.12218e-13	-0.554268	0.097	0.286	5.89256e-08	A2_B1000_1	gene-29900	sigDown	adjust Pvalue < 0.01
8.29852e-13	-0.807012	0.257	0.455	6.0205e-08	A2_B1000_1	gene-21166	sigDown	adjust Pvalue < 0.01
8.55972e-13	-0.689957	0.254	0.463	6.20999e-08	A2_B1000_1	gene-77957	sigDown	adjust Pvalue < 0.01
9.27558e-13	-0.699208	0.159	0.352	6.72934e-08	A2_B1000_1	gene-69173	sigDown	adjust Pvalue < 0.01
9.72597e-13	-0.56512	0.162	0.361	7.05609e-08	A2_B1000_1	gene-32890	sigDown	adjust Pvalue < 0.01
9.85354e-13	-0.692069	0.105	0.289	7.14864e-08	A2_B1000_1	gene-34192	sigDown	adjust Pvalue < 0.01
1.01698e-12	0.590197	0.362	0.181	7.37807e-08	A2_B1000_1	gene-63557	sigUp	adjust Pvalue < 0.01
1.167e-12	-0.595643	0.368	0.565	8.46647e-08	A2_B1000_1	gene-15347	sigDown	adjust Pvalue < 0.01
1.26881e-12	-0.742612	0.168	0.369	9.20506e-08	A2_B1000_1	gene-78645	sigDown	adjust Pvalue < 0.01
1.30544e-12	-0.578857	0.105	0.293	9.47082e-08	A2_B1000_1	gene-70034	sigDown	adjust Pvalue < 0.01
1.32171e-12	-0.747833	0.232	0.435	9.58887e-08	A2_B1000_1	gene-50074	sigDown	adjust Pvalue < 0.01
1.322e-12	-0.731807	0.151	0.352	9.59101e-08	A2_B1000_1	gene-60313	sigDown	adjust Pvalue < 0.01
1.3532e-12	0.449694	0.281	0.116	9.81731e-08	A2_B1000_1	gene-81865	sigUp	adjust Pvalue < 0.01
1.36889e-12	-0.875251	0.149	0.33	9.93115e-08	A2_B1000_1	gene-43686	sigDown	adjust Pvalue < 0.01
1.38798e-12	-0.770256	0.178	0.373	1.00696e-07	A2_B1000_1	gene-50839	sigDown	adjust Pvalue < 0.01
1.50529e-12	-0.701037	0.184	0.382	1.09207e-07	A2_B1000_1	gene-42539	sigDown	adjust Pvalue < 0.01
1.64719e-12	-0.838775	0.327	0.522	1.19502e-07	A2_B1000_1	gene-61556	sigDown	adjust Pvalue < 0.01
1.71679e-12	-0.820445	0.159	0.348	1.24551e-07	A2_B1000_1	gene-34558	sigDown	adjust Pvalue < 0.01
1.72774e-12	-0.61496	0.089	0.271	1.25346e-07	A2_B1000_1	gene-70957	sigDown	adjust Pvalue < 0.01
1.81895e-12	-0.673693	0.154	0.349	1.31963e-07	A2_B1000_1	gene-46582	sigDown	adjust Pvalue < 0.01
1.89643e-12	0.554648	0.4	0.217	1.37584e-07	A2_B1000_1	gene-19788	sigUp	adjust Pvalue < 0.01
1.90319e-12	0.541488	0.319	0.146	1.38075e-07	A2_B1000_1	gene-11767	sigUp	adjust Pvalue < 0.01
1.99034e-12	-0.574193	0.108	0.293	1.44397e-07	A2_B1000_1	gene-54219	sigDown	adjust Pvalue < 0.01
2.14534e-12	-0.696864	0.243	0.439	1.55642e-07	A2_B1000_1	gene-56817	sigDown	adjust Pvalue < 0.01
2.1717e-12	-0.725949	0.17	0.361	1.57554e-07	A2_B1000_1	gene-71954	sigDown	adjust Pvalue < 0.01
2.2313e-12	-0.648809	0.141	0.328	1.61879e-07	A2_B1000_1	gene-32579	sigDown	adjust Pvalue < 0.01
2.24273e-12	-0.809301	0.146	0.328	1.62708e-07	A2_B1000_1	gene-80659	sigDown	adjust Pvalue < 0.01
2.33522e-12	-0.640909	0.114	0.304	1.69418e-07	A2_B1000_1	gene-6347	sigDown	adjust Pvalue < 0.01
2.52591e-12	-0.505788	0.076	0.251	1.83252e-07	A2_B1000_1	gene-76501	sigDown	adjust Pvalue < 0.01
2.55751e-12	0.617849	0.662	0.506	1.85545e-07	A2_B1000_1	gene-75457	sigUp	adjust Pvalue < 0.01
2.56582e-12	-0.573429	0.089	0.266	1.86148e-07	A2_B1000_1	gene-12182	sigDown	adjust Pvalue < 0.01
2.73009e-12	0.875959	0.37	0.198	1.98065e-07	A2_B1000_1	gene-22406	sigUp	adjust Pvalue < 0.01
2.95903e-12	-0.667372	0.111	0.29	2.14674e-07	A2_B1000_1	gene-22787	sigDown	adjust Pvalue < 0.01
3.09309e-12	0.768717	0.37	0.195	2.24401e-07	A2_B1000_1	gene-76637	sigUp	adjust Pvalue < 0.01
3.10651e-12	-0.626164	0.124	0.314	2.25374e-07	A2_B1000_1	gene-80433	sigDown	adjust Pvalue < 0.01
3.11544e-12	-0.536958	0.108	0.294	2.26022e-07	A2_B1000_1	gene-24709	sigDown	adjust Pvalue < 0.01
3.25832e-12	0.54515	0.416	0.229	2.36388e-07	A2_B1000_1	gene-18044	sigUp	adjust Pvalue < 0.01
3.58358e-12	-0.68117	0.116	0.294	2.59985e-07	A2_B1000_1	gene-60682	sigDown	adjust Pvalue < 0.01
3.63584e-12	-0.548295	0.089	0.269	2.63777e-07	A2_B1000_1	gene-12111	sigDown	adjust Pvalue < 0.01
3.72868e-12	-0.65603	0.168	0.358	2.70512e-07	A2_B1000_1	gene-25707	sigDown	adjust Pvalue < 0.01
3.75759e-12	-0.68794	0.1	0.277	2.72609e-07	A2_B1000_1	gene-32091	sigDown	adjust Pvalue < 0.01
3.76577e-12	-0.684015	0.154	0.34	2.73203e-07	A2_B1000_1	gene-83900	sigDown	adjust Pvalue < 0.01
4.15121e-12	-0.850646	0.476	0.633	3.01166e-07	A2_B1000_1	gene-80187	sigDown	adjust Pvalue < 0.01
4.32362e-12	-0.716713	0.254	0.439	3.13674e-07	A2_B1000_1	gene-65337	sigDown	adjust Pvalue < 0.01
4.60792e-12	-0.535634	0.157	0.358	3.343e-07	A2_B1000_1	gene-79813	sigDown	adjust Pvalue < 0.01
4.97529e-12	-0.654452	0.227	0.437	3.60952e-07	A2_B1000_1	gene-17976	sigDown	adjust Pvalue < 0.01
4.99547e-12	-0.761034	0.403	0.572	3.62416e-07	A2_B1000_1	gene-19720	sigDown	adjust Pvalue < 0.01
5.09729e-12	-0.609409	0.459	0.639	3.69804e-07	A2_B1000_1	gene-28888	sigDown	adjust Pvalue < 0.01
5.20236e-12	0.577482	0.481	0.296	3.77426e-07	A2_B1000_1	gene-84482	sigUp	adjust Pvalue < 0.01
5.35502e-12	0.58207	0.676	0.517	3.88502e-07	A2_B1000_1	gene-58573	sigUp	adjust Pvalue < 0.01
5.36202e-12	-0.576423	0.089	0.265	3.89009e-07	A2_B1000_1	gene-28495	sigDown	adjust Pvalue < 0.01
5.48352e-12	0.71315	0.662	0.5	3.97824e-07	A2_B1000_1	gene-29082	sigUp	adjust Pvalue < 0.01
5.67893e-12	-0.650531	0.159	0.348	4.12e-07	A2_B1000_1	gene-14500	sigDown	adjust Pvalue < 0.01
5.826e-12	0.970078	0.351	0.192	4.22671e-07	A2_B1000_1	gene-78915	sigUp	adjust Pvalue < 0.01
5.92945e-12	-0.7174	0.135	0.311	4.30176e-07	A2_B1000_1	gene-11368	sigDown	adjust Pvalue < 0.01
6.11862e-12	-0.769761	0.273	0.464	4.439e-07	A2_B1000_1	gene-83864	sigDown	adjust Pvalue < 0.01
6.20668e-12	0.575096	0.673	0.517	4.50288e-07	A2_B1000_1	gene-81718	sigUp	adjust Pvalue < 0.01
[truncated: 1,671 more rows]
