# Supplementary material for: Single-cell landscape of long and short glandular trichomes in Nicotiana tabacum leaves
Source: iScience. 2024 Aug 3;27(9):110650. doi: 10.1016/j.isci.2024.110650 (PMC11382123; doi:10.1016/j.isci.2024.110650)
Supplement: Table S10. Differential genes in N. tabacum SGTs, related to Figure 4 [file mmc10.xlsx]

## Sheet: TableS10
TableS10	Gene list showing differential expression in SGTs among various N. tabacum accessions.
p_val	avg_log2FC	pct.1	pct.2	p_val_adj	cluster	gene	type	type2
1.10125e-35	-2.33986	0	0.524	7.98945e-31	A1_Basma	gene-28443	sigDown	adjust Pvalue < 0.01
4.09946e-32	-2.40596	0	0.483	2.97412e-27	A1_Basma	gene-58906	sigDown	adjust Pvalue < 0.01
9.96128e-29	-2.14417	0	0.443	7.22681e-24	A1_Basma	gene-7907	sigDown	adjust Pvalue < 0.01
2.42604e-28	-1.96943	0	0.438	1.76007e-23	A1_Basma	gene-16669	sigDown	adjust Pvalue < 0.01
3.73058e-27	-2.39292	0.029	0.459	2.7065e-22	A1_Basma	gene-73283	sigDown	adjust Pvalue < 0.01
5.81816e-27	2.01422	0.312	0.022	4.22101e-22	A1_Basma	gene-13207	sigUp	adjust Pvalue < 0.01
2.34107e-25	-2.24268	0.107	0.536	1.69843e-20	A1_Basma	gene-62044	sigDown	adjust Pvalue < 0.01
3.7577e-25	-1.91678	0	0.397	2.72618e-20	A1_Basma	gene-1320	sigDown	adjust Pvalue < 0.01
8.6934e-25	-5.23695	0	0.392	6.30698e-20	A1_Basma	gene-39449	sigDown	adjust Pvalue < 0.01
7.54478e-24	-1.7669	0.005	0.388	5.47366e-19	A1_Basma	gene-73957	sigDown	adjust Pvalue < 0.01
1.12153e-23	1.44069	0.79	0.555	8.1366e-19	A1_Basma	gene-27318	sigUp	adjust Pvalue < 0.01
1.26597e-23	-1.51987	0.532	0.818	9.18452e-19	A1_Basma	gene-60012	sigDown	adjust Pvalue < 0.01
4.75249e-22	-1.67591	0.259	0.682	3.44788e-17	A1_Basma	gene-14321	sigDown	adjust Pvalue < 0.01
8.81785e-22	-1.71869	0	0.352	6.39726e-17	A1_Basma	gene-69278	sigDown	adjust Pvalue < 0.01
1.31004e-21	-1.71382	0	0.349	9.50425e-17	A1_Basma	gene-431	sigDown	adjust Pvalue < 0.01
3.31601e-20	-1.11997	0.59	0.914	2.40573e-15	A1_Basma	gene-50725	sigDown	adjust Pvalue < 0.01
2.01543e-19	-1.323	0	0.318	1.46218e-14	A1_Basma	gene-58888	sigDown	adjust Pvalue < 0.01
9.11552e-19	-1.41532	0	0.309	6.61322e-14	A1_Basma	gene-9594	sigDown	adjust Pvalue < 0.01
1.22835e-18	-1.25983	0.005	0.318	8.91159e-14	A1_Basma	gene-30088	sigDown	adjust Pvalue < 0.01
1.63357e-18	1.30664	0.751	0.476	1.18514e-13	A1_Basma	gene-25204	sigUp	adjust Pvalue < 0.01
5.85788e-18	-1.23269	0	0.297	4.24984e-13	A1_Basma	gene-84346	sigDown	adjust Pvalue < 0.01
1.15536e-17	-1.41687	0.063	0.397	8.38201e-13	A1_Basma	gene-9236	sigDown	adjust Pvalue < 0.01
1.54996e-17	1.1645	0.746	0.505	1.12448e-12	A1_Basma	gene-61725	sigUp	adjust Pvalue < 0.01
2.24781e-17	-0.888387	0.673	0.94	1.63077e-12	A1_Basma	gene-67244	sigDown	adjust Pvalue < 0.01
2.54218e-17	-1.57246	0	0.287	1.84433e-12	A1_Basma	gene-83872	sigDown	adjust Pvalue < 0.01
5.26032e-17	-1.35452	0	0.282	3.81631e-12	A1_Basma	gene-76616	sigDown	adjust Pvalue < 0.01
8.54867e-17	1.32685	0.649	0.407	6.20198e-12	A1_Basma	gene-5023	sigUp	adjust Pvalue < 0.01
1.2289e-16	1.60933	0.517	0.251	8.91554e-12	A1_Basma	gene-77569	sigUp	adjust Pvalue < 0.01
3.15171e-16	-1.68336	0.044	0.344	2.28654e-11	A1_Basma	gene-33700	sigDown	adjust Pvalue < 0.01
3.17761e-16	-1.08536	0	0.27	2.30533e-11	A1_Basma	gene-35146	sigDown	adjust Pvalue < 0.01
6.92799e-16	1.2237	0.698	0.471	5.02619e-11	A1_Basma	gene-29503	sigUp	adjust Pvalue < 0.01
9.92511e-16	1.34437	0.58	0.337	7.20057e-11	A1_Basma	gene-2987	sigUp	adjust Pvalue < 0.01
1.02351e-15	-1.01896	0.468	0.811	7.42548e-11	A1_Basma	gene-2713	sigDown	adjust Pvalue < 0.01
1.17863e-15	1.2177	0.693	0.459	8.55081e-11	A1_Basma	gene-50121	sigUp	adjust Pvalue < 0.01
1.86783e-15	-1.09493	0	0.258	1.35509e-10	A1_Basma	gene-12906	sigDown	adjust Pvalue < 0.01
2.23255e-15	1.51924	0.566	0.337	1.61969e-10	A1_Basma	gene-79504	sigUp	adjust Pvalue < 0.01
2.47095e-15	-1.13388	0.122	0.455	1.79265e-10	A1_Basma	gene-7142	sigDown	adjust Pvalue < 0.01
2.65328e-15	-1.14709	0	0.256	1.92493e-10	A1_Basma	gene-52910	sigDown	adjust Pvalue < 0.01
3.54392e-15	-1.20261	0.01	0.275	2.57108e-10	A1_Basma	gene-1623	sigDown	adjust Pvalue < 0.01
3.76499e-15	-1.03915	0	0.254	2.73147e-10	A1_Basma	gene-38815	sigDown	adjust Pvalue < 0.01
4.03687e-15	1.34094	0.639	0.421	2.92871e-10	A1_Basma	gene-65414	sigUp	adjust Pvalue < 0.01
4.27737e-15	-1.33	0.078	0.385	3.10319e-10	A1_Basma	gene-3134	sigDown	adjust Pvalue < 0.01
5.33685e-15	-1.08485	0	0.251	3.87183e-10	A1_Basma	gene-22022	sigDown	adjust Pvalue < 0.01
1.35508e-14	1.30476	0.507	0.246	9.83095e-10	A1_Basma	gene-35070	sigUp	adjust Pvalue < 0.01
1.65886e-14	-1.43627	0.205	0.538	1.20349e-09	A1_Basma	gene-5876	sigDown	adjust Pvalue < 0.01
1.79241e-14	1.59391	0.493	0.263	1.30038e-09	A1_Basma	gene-10277	sigUp	adjust Pvalue < 0.01
2.37762e-14	1.52671	0.254	0.053	1.72494e-09	A1_Basma	gene-41110	sigUp	adjust Pvalue < 0.01
3.24477e-14	1.47695	0.59	0.376	2.35405e-09	A1_Basma	gene-62443	sigUp	adjust Pvalue < 0.01
3.34059e-13	1.17619	0.629	0.416	2.42356e-08	A1_Basma	gene-28624	sigUp	adjust Pvalue < 0.01
3.44315e-13	-1.12166	0.42	0.687	2.49797e-08	A1_Basma	gene-80187	sigDown	adjust Pvalue < 0.01
6.2182e-13	-0.971042	0.2	0.514	4.51124e-08	A1_Basma	gene-18576	sigDown	adjust Pvalue < 0.01
7.9015e-13	-1.22678	0.224	0.514	5.73246e-08	A1_Basma	gene-46518	sigDown	adjust Pvalue < 0.01
9.7006e-13	1.43345	0.337	0.122	7.03769e-08	A1_Basma	gene-63814	sigUp	adjust Pvalue < 0.01
1.07803e-12	-1.16161	0.332	0.653	7.82099e-08	A1_Basma	gene-80768	sigDown	adjust Pvalue < 0.01
1.38832e-12	-1.09814	0.137	0.421	1.00722e-07	A1_Basma	gene-50838	sigDown	adjust Pvalue < 0.01
1.58369e-12	1.35143	0.537	0.316	1.14895e-07	A1_Basma	gene-82008	sigUp	adjust Pvalue < 0.01
1.59803e-12	-1.04098	0.8	0.871	1.15935e-07	A1_Basma	gene-37531	sigDown	adjust Pvalue < 0.01
1.84817e-12	-1.346	0.2	0.476	1.34083e-07	A1_Basma	gene-32951	sigDown	adjust Pvalue < 0.01
4.83614e-12	1.29296	0.507	0.289	3.50857e-07	A1_Basma	gene-79451	sigUp	adjust Pvalue < 0.01
7.69224e-12	1.40158	0.415	0.201	5.58064e-07	A1_Basma	gene-5721	sigUp	adjust Pvalue < 0.01
8.00514e-12	-0.756027	0.029	0.263	5.80765e-07	A1_Basma	gene-19797	sigDown	adjust Pvalue < 0.01
8.7092e-12	0.948527	0.737	0.481	6.31844e-07	A1_Basma	gene-24675	sigUp	adjust Pvalue < 0.01
9.70272e-12	1.19128	0.62	0.459	7.03923e-07	A1_Basma	gene-24652	sigUp	adjust Pvalue < 0.01
1.03428e-11	1.30198	0.546	0.337	7.50362e-07	A1_Basma	gene-18765	sigUp	adjust Pvalue < 0.01
2.01124e-11	1.34095	0.298	0.1	1.45914e-06	A1_Basma	gene-84669	sigUp	adjust Pvalue < 0.01
2.62972e-11	1.05027	0.654	0.481	1.90784e-06	A1_Basma	gene-23593	sigUp	adjust Pvalue < 0.01
2.72691e-11	-1.06864	0.629	0.797	1.97835e-06	A1_Basma	gene-61363	sigDown	adjust Pvalue < 0.01
3.4501e-11	-1.07447	0.18	0.443	2.50302e-06	A1_Basma	gene-24715	sigDown	adjust Pvalue < 0.01
8.78709e-11	-0.989113	0.595	0.763	6.37495e-06	A1_Basma	gene-69223	sigDown	adjust Pvalue < 0.01
8.91594e-11	-1.15024	0.088	0.328	6.46842e-06	A1_Basma	gene-13759	sigDown	adjust Pvalue < 0.01
1.14343e-10	1.22907	0.615	0.476	8.29548e-06	A1_Basma	gene-31914	sigUp	adjust Pvalue < 0.01
1.42556e-10	-0.905302	0.049	0.268	1.03423e-05	A1_Basma	gene-73919	sigDown	adjust Pvalue < 0.01
1.44875e-10	-1.18885	0.337	0.56	1.05106e-05	A1_Basma	gene-66218	sigDown	adjust Pvalue < 0.01
1.65925e-10	-0.942329	0.054	0.278	1.20377e-05	A1_Basma	gene-75728	sigDown	adjust Pvalue < 0.01
2.64759e-10	-0.836179	0.073	0.306	1.9208e-05	A1_Basma	gene-83033	sigDown	adjust Pvalue < 0.01
2.97564e-10	1.34301	0.337	0.146	2.15879e-05	A1_Basma	gene-15388	sigUp	adjust Pvalue < 0.01
3.89047e-10	1.04265	0.585	0.39	2.8225e-05	A1_Basma	gene-6129	sigUp	adjust Pvalue < 0.01
4.25165e-10	1.38559	0.302	0.12	3.08453e-05	A1_Basma	gene-18867	sigUp	adjust Pvalue < 0.01
5.03956e-10	1.14671	0.541	0.376	3.65615e-05	A1_Basma	gene-40817	sigUp	adjust Pvalue < 0.01
6.05451e-10	1.41371	0.434	0.256	4.39249e-05	A1_Basma	gene-17976	sigUp	adjust Pvalue < 0.01
6.19001e-10	-0.92295	0.088	0.316	4.49079e-05	A1_Basma	gene-33414	sigDown	adjust Pvalue < 0.01
6.50147e-10	1.13831	0.561	0.404	4.71675e-05	A1_Basma	gene-24665	sigUp	adjust Pvalue < 0.01
7.07908e-10	-0.928546	0.068	0.285	5.1358e-05	A1_Basma	gene-61070	sigDown	adjust Pvalue < 0.01
9.19276e-10	-1.07422	0.107	0.333	6.66926e-05	A1_Basma	gene-29276	sigDown	adjust Pvalue < 0.01
9.93866e-10	-0.876008	0.195	0.467	7.2104e-05	A1_Basma	gene-3110	sigDown	adjust Pvalue < 0.01
1.09093e-09	1.19261	0.522	0.335	7.91462e-05	A1_Basma	gene-35110	sigUp	adjust Pvalue < 0.01
1.09956e-09	-1.18987	0.102	0.328	7.97723e-05	A1_Basma	gene-20776	sigDown	adjust Pvalue < 0.01
1.15098e-09	1.10115	0.459	0.273	8.35026e-05	A1_Basma	gene-49412	sigUp	adjust Pvalue < 0.01
1.16225e-09	-0.916639	0.059	0.268	8.43204e-05	A1_Basma	gene-54047	sigDown	adjust Pvalue < 0.01
2.30952e-09	-0.922365	0.107	0.335	0.000167554	A1_Basma	gene-5962	sigDown	adjust Pvalue < 0.01
2.45302e-09	1.15519	0.317	0.136	0.000177964	A1_Basma	gene-44606	sigUp	adjust Pvalue < 0.01
2.69733e-09	1.03011	0.546	0.38	0.000195688	A1_Basma	gene-12910	sigUp	adjust Pvalue < 0.01
3.21934e-09	-0.932645	0.215	0.457	0.00023356	A1_Basma	gene-28045	sigDown	adjust Pvalue < 0.01
3.35519e-09	-0.881507	0.312	0.593	0.000243416	A1_Basma	gene-39896	sigDown	adjust Pvalue < 0.01
4.37487e-09	-0.873805	0.054	0.251	0.000317392	A1_Basma	gene-21705	sigDown	adjust Pvalue < 0.01
4.42915e-09	-0.944469	0.2	0.44	0.00032133	A1_Basma	gene-18609	sigDown	adjust Pvalue < 0.01
4.45657e-09	-0.870701	0.18	0.431	0.00032332	A1_Basma	gene-35004	sigDown	adjust Pvalue < 0.01
5.68169e-09	-1.22617	0.112	0.323	0.000412201	A1_Basma	gene-47063	sigDown	adjust Pvalue < 0.01
5.78239e-09	-1.06225	0.073	0.28	0.000419506	A1_Basma	gene-46780	sigDown	adjust Pvalue < 0.01
6.49365e-09	-0.684916	0.185	0.438	0.000471108	A1_Basma	gene-2685	sigDown	adjust Pvalue < 0.01
7.05135e-09	-0.790589	0.6	0.773	0.000511569	A1_Basma	gene-78049	sigDown	adjust Pvalue < 0.01
7.12855e-09	-0.728859	0.141	0.388	0.000517169	A1_Basma	gene-60554	sigDown	adjust Pvalue < 0.01
7.34944e-09	-0.84835	0.195	0.443	0.000533194	A1_Basma	gene-11940	sigDown	adjust Pvalue < 0.01
8.78968e-09	1.05016	0.561	0.411	0.000637683	A1_Basma	gene-76192	sigUp	adjust Pvalue < 0.01
1.13734e-08	1.14567	0.551	0.402	0.000825132	A1_Basma	gene-27022	sigUp	adjust Pvalue < 0.01
1.15978e-08	1.25093	0.4	0.234	0.000841411	A1_Basma	gene-25369	sigUp	adjust Pvalue < 0.01
1.2132e-08	-0.873118	0.254	0.498	0.000880166	A1_Basma	gene-27918	sigDown	adjust Pvalue < 0.01
1.27919e-08	-0.95897	0.098	0.306	0.000928039	A1_Basma	gene-52256	sigDown	adjust Pvalue < 0.01
1.55156e-08	-0.812391	0.073	0.27	0.00112564	A1_Basma	gene-41920	sigDown	adjust Pvalue < 0.01
1.55763e-08	-0.577966	0.068	0.273	0.00113005	A1_Basma	gene-24534	sigDown	adjust Pvalue < 0.01
1.64101e-08	-0.787879	0.341	0.591	0.00119054	A1_Basma	gene-19720	sigDown	adjust Pvalue < 0.01
1.78973e-08	-1.08373	0.278	0.505	0.00129843	A1_Basma	gene-54785	sigDown	adjust Pvalue < 0.01
1.91937e-08	-0.763921	0.093	0.299	0.00139248	A1_Basma	gene-27491	sigDown	adjust Pvalue < 0.01
2.49013e-08	-0.886898	0.161	0.383	0.00180657	A1_Basma	gene-55652	sigDown	adjust Pvalue < 0.01
2.55043e-08	-0.83156	0.224	0.469	0.00185031	A1_Basma	gene-65895	sigDown	adjust Pvalue < 0.01
2.88391e-08	-0.888988	0.244	0.493	0.00209225	A1_Basma	gene-2634	sigDown	adjust Pvalue < 0.01
3.17256e-08	-1.37673	0.893	0.835	0.00230166	A1_Basma	gene-52703	sigDown	adjust Pvalue < 0.01
3.30121e-08	-0.732657	0.268	0.517	0.00239499	A1_Basma	gene-73462	sigDown	adjust Pvalue < 0.01
3.40787e-08	-0.604695	0.156	0.39	0.00247238	A1_Basma	gene-39599	sigDown	adjust Pvalue < 0.01
3.50459e-08	0.989901	0.522	0.359	0.00254254	A1_Basma	gene-28877	sigUp	adjust Pvalue < 0.01
3.51183e-08	-0.71542	0.122	0.34	0.0025478	A1_Basma	gene-40035	sigDown	adjust Pvalue < 0.01
3.82886e-08	1.16085	0.463	0.301	0.0027778	A1_Basma	gene-59410	sigUp	adjust Pvalue < 0.01
3.87688e-08	1.1349	0.444	0.273	0.00281264	A1_Basma	gene-79656	sigUp	adjust Pvalue < 0.01
4.14048e-08	-0.826458	0.171	0.39	0.00300388	A1_Basma	gene-19790	sigDown	adjust Pvalue < 0.01
4.17424e-08	-0.74197	0.19	0.426	0.00302837	A1_Basma	gene-69387	sigDown	adjust Pvalue < 0.01
4.43529e-08	1.29554	0.376	0.213	0.00321776	A1_Basma	gene-65415	sigUp	adjust Pvalue < 0.01
4.70164e-08	-0.869632	0.268	0.512	0.00341099	A1_Basma	gene-22553	sigDown	adjust Pvalue < 0.01
4.96786e-08	-0.749404	0.068	0.254	0.00360413	A1_Basma	gene-60352	sigDown	adjust Pvalue < 0.01
5.05294e-08	-0.992363	0.117	0.313	0.00366585	A1_Basma	gene-39426	sigDown	adjust Pvalue < 0.01
5.39564e-08	1.21801	0.346	0.187	0.00391448	A1_Basma	gene-44200	sigUp	adjust Pvalue < 0.01
5.49636e-08	-1.15954	0.873	0.864	0.00398755	A1_Basma	gene-44833	sigDown	adjust Pvalue < 0.01
5.57369e-08	-0.639914	0.176	0.419	0.00404366	A1_Basma	gene-6999	sigDown	adjust Pvalue < 0.01
6.35257e-08	-0.660748	0.132	0.349	0.00460873	A1_Basma	gene-30897	sigDown	adjust Pvalue < 0.01
6.54268e-08	1.04911	0.546	0.414	0.00474665	A1_Basma	gene-180	sigUp	adjust Pvalue < 0.01
8.54778e-08	-0.752662	0.141	0.356	0.00620133	A1_Basma	gene-32839	sigDown	adjust Pvalue < 0.01
8.66571e-08	1.0222	0.498	0.366	0.00628689	A1_Basma	gene-790	sigUp	adjust Pvalue < 0.01
1.05644e-07	1.02829	0.507	0.342	0.00766438	A1_Basma	gene-61802	sigUp	adjust Pvalue < 0.01
1.1347e-07	-0.720641	0.317	0.531	0.00823212	A1_Basma	gene-61104	sigDown	adjust Pvalue < 0.01
1.18262e-07	-0.722999	0.244	0.469	0.0085798	A1_Basma	gene-35871	sigDown	adjust Pvalue < 0.01
1.69033e-07	-0.58552	0.185	0.414	0.0122632	A1_Basma	gene-75033	sigDown	adjust Pvalue >= 0.01
1.76711e-07	1.0909	0.527	0.392	0.0128202	A1_Basma	gene-67322	sigUp	adjust Pvalue >= 0.01
1.8865e-07	1.27318	0.415	0.263	0.0136864	A1_Basma	gene-27994	sigUp	adjust Pvalue >= 0.01
1.91916e-07	-0.578334	0.122	0.333	0.0139233	A1_Basma	gene-677	sigDown	adjust Pvalue >= 0.01
2.93754e-07	-0.93718	0.19	0.411	0.0213116	A1_Basma	gene-61851	sigDown	adjust Pvalue >= 0.01
3.01451e-07	1.3482	0.424	0.278	0.02187	A1_Basma	gene-31911	sigUp	adjust Pvalue >= 0.01
3.02101e-07	-0.857162	0.127	0.318	0.0219171	A1_Basma	gene-61513	sigDown	adjust Pvalue >= 0.01
3.03609e-07	-0.629859	0.083	0.263	0.0220265	A1_Basma	gene-1935	sigDown	adjust Pvalue >= 0.01
3.07344e-07	-0.730724	0.41	0.629	0.0222975	A1_Basma	gene-80168	sigDown	adjust Pvalue >= 0.01
3.12213e-07	-0.517075	0.127	0.34	0.0226507	A1_Basma	gene-43686	sigDown	adjust Pvalue >= 0.01
3.27818e-07	-1.0251	0.137	0.325	0.0237829	A1_Basma	gene-7135	sigDown	adjust Pvalue >= 0.01
3.54812e-07	-0.686741	0.102	0.287	0.0257413	A1_Basma	gene-12453	sigDown	adjust Pvalue >= 0.01
3.58625e-07	0.813274	0.61	0.486	0.0260179	A1_Basma	gene-21477	sigUp	adjust Pvalue >= 0.01
4.35256e-07	-0.660296	0.107	0.297	0.0315774	A1_Basma	gene-3076	sigDown	adjust Pvalue >= 0.01
4.54068e-07	-0.749447	0.088	0.268	0.0329422	A1_Basma	gene-66109	sigDown	adjust Pvalue >= 0.01
5.19727e-07	1.04411	0.541	0.402	0.0377057	A1_Basma	gene-24656	sigUp	adjust Pvalue >= 0.01
5.50172e-07	-0.791674	0.293	0.505	0.0399144	A1_Basma	gene-18429	sigDown	adjust Pvalue >= 0.01
6.14362e-07	-0.448055	0.107	0.301	0.0445713	A1_Basma	gene-19211	sigDown	adjust Pvalue >= 0.01
6.48979e-07	-0.904482	0.263	0.467	0.0470827	A1_Basma	gene-59395	sigDown	adjust Pvalue >= 0.01
6.80371e-07	-0.677688	0.268	0.49	0.0493603	A1_Basma	gene-77229	sigDown	adjust Pvalue >= 0.01
6.8748e-07	1.10464	0.42	0.278	0.049876	A1_Basma	gene-6581	sigUp	adjust Pvalue >= 0.01
7.80306e-07	-0.731016	0.185	0.395	0.0566104	A1_Basma	gene-11238	sigDown	adjust Pvalue >= 0.01
8.31166e-07	-0.727738	0.176	0.383	0.0603003	A1_Basma	gene-82239	sigDown	adjust Pvalue >= 0.01
8.32178e-07	1.17636	0.4	0.261	0.0603737	A1_Basma	gene-10278	sigUp	adjust Pvalue >= 0.01
1.06715e-06	-0.596258	0.093	0.268	0.077421	A1_Basma	gene-11802	sigDown	adjust Pvalue >= 0.01
1.09677e-06	-0.898742	0.312	0.481	0.0795692	A1_Basma	gene-30765	sigDown	adjust Pvalue >= 0.01
1.15028e-06	-0.86476	0.093	0.266	0.0834515	A1_Basma	gene-57534	sigDown	adjust Pvalue >= 0.01
1.19105e-06	-0.950015	0.166	0.361	0.0864098	A1_Basma	gene-24307	sigDown	adjust Pvalue >= 0.01
1.33149e-06	-0.559831	0.361	0.596	0.0965981	A1_Basma	gene-3954	sigDown	adjust Pvalue >= 0.01
1.33294e-06	-0.525768	0.132	0.33	0.0967036	A1_Basma	gene-19928	sigDown	adjust Pvalue >= 0.01
1.36478e-06	-0.573739	0.21	0.431	0.0990135	A1_Basma	gene-66867	sigDown	adjust Pvalue >= 0.01
1.36706e-06	-0.460834	0.132	0.321	0.099179	A1_Basma	gene-17565	sigDown	adjust Pvalue >= 0.01
1.48297e-06	-0.618101	0.156	0.356	0.107588	A1_Basma	gene-5028	sigDown	adjust Pvalue >= 0.01
1.63043e-06	-0.53145	0.088	0.256	0.118286	A1_Basma	gene-55689	sigDown	adjust Pvalue >= 0.01
1.63442e-06	-0.968535	0.107	0.28	0.118576	A1_Basma	gene-7996	sigDown	adjust Pvalue >= 0.01
1.80268e-06	-0.572015	0.112	0.289	0.130783	A1_Basma	gene-67287	sigDown	adjust Pvalue >= 0.01
1.81623e-06	-0.654168	0.278	0.493	0.131766	A1_Basma	gene-45841	sigDown	adjust Pvalue >= 0.01
1.9012e-06	-0.685579	0.283	0.488	0.13793	A1_Basma	gene-70998	sigDown	adjust Pvalue >= 0.01
1.96714e-06	-0.517539	0.215	0.44	0.142714	A1_Basma	gene-41503	sigDown	adjust Pvalue >= 0.01
2.10196e-06	-0.702414	0.107	0.273	0.152495	A1_Basma	gene-84065	sigDown	adjust Pvalue >= 0.01
2.12497e-06	-0.841626	0.098	0.268	0.154164	A1_Basma	gene-24752	sigDown	adjust Pvalue >= 0.01
2.13105e-06	0.877617	0.488	0.361	0.154605	A1_Basma	gene-35863	sigUp	adjust Pvalue >= 0.01
2.39347e-06	0.981014	0.537	0.414	0.173644	A1_Basma	gene-44765	sigUp	adjust Pvalue >= 0.01
2.39726e-06	-0.747442	0.166	0.349	0.173919	A1_Basma	gene-36597	sigDown	adjust Pvalue >= 0.01
2.39917e-06	-0.564379	0.107	0.282	0.174057	A1_Basma	gene-45315	sigDown	adjust Pvalue >= 0.01
2.40536e-06	0.984511	0.473	0.356	0.174506	A1_Basma	gene-47106	sigUp	adjust Pvalue >= 0.01
2.45894e-06	-0.733607	0.356	0.543	0.178393	A1_Basma	gene-71328	sigDown	adjust Pvalue >= 0.01
2.64444e-06	-0.530145	0.2	0.402	0.191852	A1_Basma	gene-75318	sigDown	adjust Pvalue >= 0.01
3.06867e-06	-0.787518	0.2	0.38	0.222629	A1_Basma	gene-43865	sigDown	adjust Pvalue >= 0.01
3.48857e-06	-0.546093	0.107	0.278	0.253092	A1_Basma	gene-33553	sigDown	adjust Pvalue >= 0.01
3.52346e-06	-0.522929	0.132	0.321	0.255623	A1_Basma	gene-51142	sigDown	adjust Pvalue >= 0.01
3.65387e-06	1.09497	0.385	0.254	0.265085	A1_Basma	gene-35079	sigUp	adjust Pvalue >= 0.01
3.74718e-06	-0.657143	0.21	0.407	0.271854	A1_Basma	gene-84701	sigDown	adjust Pvalue >= 0.01
3.77549e-06	-0.607939	0.151	0.337	0.273908	A1_Basma	gene-78534	sigDown	adjust Pvalue >= 0.01
3.84176e-06	-0.471077	0.112	0.282	0.278716	A1_Basma	gene-24938	sigDown	adjust Pvalue >= 0.01
4.11708e-06	-0.52234	0.098	0.27	0.29869	A1_Basma	gene-31150	sigDown	adjust Pvalue >= 0.01
4.5473e-06	0.94388	0.449	0.323	0.329902	A1_Basma	gene-16391	sigUp	adjust Pvalue >= 0.01
4.54883e-06	1.1003	0.327	0.191	0.330013	A1_Basma	gene-16392	sigUp	adjust Pvalue >= 0.01
4.56654e-06	-0.793828	0.141	0.309	0.331298	A1_Basma	gene-76718	sigDown	adjust Pvalue >= 0.01
4.66701e-06	-0.989366	0.215	0.414	0.338587	A1_Basma	gene-63013	sigDown	adjust Pvalue >= 0.01
4.80007e-06	-0.951892	0.127	0.292	0.34824	A1_Basma	gene-51095	sigDown	adjust Pvalue >= 0.01
4.85959e-06	-0.48053	0.137	0.311	0.352558	A1_Basma	gene-43695	sigDown	adjust Pvalue >= 0.01
5.52103e-06	-0.50348	0.088	0.251	0.400545	A1_Basma	gene-2628	sigDown	adjust Pvalue >= 0.01
5.72484e-06	0.965455	0.395	0.268	0.415331	A1_Basma	gene-32184	sigUp	adjust Pvalue >= 0.01
5.74707e-06	-0.77484	0.141	0.316	0.416944	A1_Basma	gene-79862	sigDown	adjust Pvalue >= 0.01
5.87866e-06	-0.506009	0.112	0.285	0.426491	A1_Basma	gene-66199	sigDown	adjust Pvalue >= 0.01
6.20255e-06	-0.667816	0.337	0.536	0.449989	A1_Basma	gene-48604	sigDown	adjust Pvalue >= 0.01
6.23103e-06	-0.50538	0.098	0.261	0.452055	A1_Basma	gene-59274	sigDown	adjust Pvalue >= 0.01
6.40975e-06	-0.560863	0.205	0.404	0.465021	A1_Basma	gene-35277	sigDown	adjust Pvalue >= 0.01
6.64463e-06	-0.596858	0.234	0.435	0.482061	A1_Basma	gene-67649	sigDown	adjust Pvalue >= 0.01
6.67656e-06	-0.527881	0.293	0.51	0.484378	A1_Basma	gene-62150	sigDown	adjust Pvalue >= 0.01
6.70699e-06	-0.553465	0.439	0.639	0.486585	A1_Basma	gene-38133	sigDown	adjust Pvalue >= 0.01
7.00775e-06	-0.649115	0.151	0.323	0.508405	A1_Basma	gene-14743	sigDown	adjust Pvalue >= 0.01
7.36595e-06	-0.855076	0.327	0.5	0.534392	A1_Basma	gene-52486	sigDown	adjust Pvalue >= 0.01
7.46769e-06	-0.712726	0.137	0.306	0.541774	A1_Basma	gene-80369	sigDown	adjust Pvalue >= 0.01
7.68111e-06	-0.602774	0.127	0.294	0.557257	A1_Basma	gene-33299	sigDown	adjust Pvalue >= 0.01
7.76631e-06	-0.765217	0.112	0.268	0.563438	A1_Basma	gene-76036	sigDown	adjust Pvalue >= 0.01
7.82685e-06	0.92103	0.351	0.222	0.56783	A1_Basma	gene-16952	sigUp	adjust Pvalue >= 0.01
8.42095e-06	0.965852	0.38	0.249	0.610931	A1_Basma	gene-36479	sigUp	adjust Pvalue >= 0.01
8.45484e-06	-0.690532	0.117	0.282	0.61339	A1_Basma	gene-40182	sigDown	adjust Pvalue >= 0.01
8.57348e-06	-0.616042	0.146	0.323	0.621998	A1_Basma	gene-10600	sigDown	adjust Pvalue >= 0.01
8.73821e-06	-0.717878	0.634	0.725	0.633948	A1_Basma	gene-16089	sigDown	adjust Pvalue >= 0.01
8.85229e-06	-0.485532	0.122	0.289	0.642225	A1_Basma	gene-41641	sigDown	adjust Pvalue >= 0.01
9.14481e-06	-0.781882	0.659	0.711	0.663447	A1_Basma	gene-60891	sigDown	adjust Pvalue >= 0.01
9.23021e-06	0.52308	0.8	0.778	0.669642	A1_Basma	gene-10886	sigUp	adjust Pvalue >= 0.01
9.31125e-06	-0.562249	0.137	0.306	0.675522	A1_Basma	gene-48526	sigDown	adjust Pvalue >= 0.01
9.51712e-06	-0.785848	0.2	0.378	0.690457	A1_Basma	gene-17784	sigDown	adjust Pvalue >= 0.01
9.54336e-06	-0.532012	0.205	0.4	0.692361	A1_Basma	gene-58386	sigDown	adjust Pvalue >= 0.01
1.05142e-05	-0.727538	0.107	0.263	0.762794	A1_Basma	gene-64554	sigDown	adjust Pvalue >= 0.01
1.06869e-05	0.931329	0.268	0.141	0.775323	A1_Basma	gene-13752	sigUp	adjust Pvalue >= 0.01
1.13676e-05	-0.511	0.151	0.333	0.824706	A1_Basma	gene-17835	sigDown	adjust Pvalue >= 0.01
1.16432e-05	-0.526833	0.102	0.256	0.844704	A1_Basma	gene-21175	sigDown	adjust Pvalue >= 0.01
1.16464e-05	-0.601479	0.117	0.28	0.844933	A1_Basma	gene-19994	sigDown	adjust Pvalue >= 0.01
1.22254e-05	-0.571471	0.498	0.703	0.886942	A1_Basma	gene-17636	sigDown	adjust Pvalue >= 0.01
1.24469e-05	-0.564422	0.161	0.333	0.90301	A1_Basma	gene-32098	sigDown	adjust Pvalue >= 0.01
1.25067e-05	0.935432	0.41	0.285	0.907349	A1_Basma	gene-22321	sigUp	adjust Pvalue >= 0.01
1.29164e-05	-0.799128	0.263	0.462	0.937074	A1_Basma	gene-67247	sigDown	adjust Pvalue >= 0.01
1.32475e-05	1.01887	0.278	0.151	0.961089	A1_Basma	gene-72037	sigUp	adjust Pvalue >= 0.01
1.33419e-05	-0.681533	0.127	0.28	0.967941	A1_Basma	gene-82310	sigDown	adjust Pvalue >= 0.01
1.37054e-05	0.947567	0.254	0.132	0.994316	A1_Basma	gene-2667	sigUp	adjust Pvalue >= 0.01
1.40124e-05	-0.486117	0.19	0.376	1	A1_Basma	gene-29699	sigDown	adjust Pvalue >= 0.01
1.40919e-05	-0.613569	0.122	0.28	1	A1_Basma	gene-63974	sigDown	adjust Pvalue >= 0.01
1.45017e-05	1.05328	0.371	0.251	1	A1_Basma	gene-67899	sigUp	adjust Pvalue >= 0.01
1.47782e-05	-0.582526	0.322	0.526	1	A1_Basma	gene-18332	sigDown	adjust Pvalue >= 0.01
1.53172e-05	-0.442985	0.137	0.311	1	A1_Basma	gene-18050	sigDown	adjust Pvalue >= 0.01
1.54593e-05	-0.570283	0.132	0.297	1	A1_Basma	gene-56424	sigDown	adjust Pvalue >= 0.01
1.69639e-05	0.990347	0.449	0.347	1	A1_Basma	gene-17614	sigUp	adjust Pvalue >= 0.01
1.71313e-05	-0.433154	0.429	0.636	1	A1_Basma	gene-80163	sigDown	adjust Pvalue >= 0.01
1.84476e-05	1.04721	0.41	0.309	1	A1_Basma	gene-32296	sigUp	adjust Pvalue >= 0.01
1.90984e-05	-0.975353	0.385	0.577	1	A1_Basma	gene-76112	sigDown	adjust Pvalue >= 0.01
2.01816e-05	0.985926	0.356	0.237	1	A1_Basma	gene-35066	sigUp	adjust Pvalue >= 0.01
2.1901e-05	-0.682971	0.122	0.275	1	A1_Basma	gene-29224	sigDown	adjust Pvalue >= 0.01
2.2777e-05	-0.407028	0.122	0.282	1	A1_Basma	gene-29985	sigDown	adjust Pvalue >= 0.01
2.2927e-05	0.830849	0.551	0.467	1	A1_Basma	gene-15581	sigUp	adjust Pvalue >= 0.01
2.37728e-05	-0.611996	0.302	0.493	1	A1_Basma	gene-75385	sigDown	adjust Pvalue >= 0.01
2.45411e-05	-0.598877	0.38	0.56	1	A1_Basma	gene-58677	sigDown	adjust Pvalue >= 0.01
2.4571e-05	-0.429766	0.102	0.261	1	A1_Basma	gene-1989	sigDown	adjust Pvalue >= 0.01
2.4612e-05	-0.485973	0.117	0.268	1	A1_Basma	gene-18933	sigDown	adjust Pvalue >= 0.01
2.49624e-05	-0.512668	0.185	0.373	1	A1_Basma	gene-18577	sigDown	adjust Pvalue >= 0.01
2.50687e-05	-0.494759	0.112	0.268	1	A1_Basma	gene-13731	sigDown	adjust Pvalue >= 0.01
2.5176e-05	-0.6602	0.195	0.371	1	A1_Basma	gene-67606	sigDown	adjust Pvalue >= 0.01
2.56458e-05	-0.413418	0.107	0.266	1	A1_Basma	gene-73181	sigDown	adjust Pvalue >= 0.01
2.74198e-05	0.930888	0.327	0.208	1	A1_Basma	gene-77957	sigUp	adjust Pvalue >= 0.01
2.76485e-05	-0.517393	0.22	0.414	1	A1_Basma	gene-1323	sigDown	adjust Pvalue >= 0.01
2.78573e-05	0.743208	0.449	0.335	1	A1_Basma	gene-1621	sigUp	adjust Pvalue >= 0.01
2.84123e-05	-0.681494	0.195	0.361	1	A1_Basma	gene-67176	sigDown	adjust Pvalue >= 0.01
2.88955e-05	1.03622	0.39	0.278	1	A1_Basma	gene-77846	sigUp	adjust Pvalue >= 0.01
2.98016e-05	-0.573352	0.239	0.423	1	A1_Basma	gene-9662	sigDown	adjust Pvalue >= 0.01
3.01212e-05	-0.342534	0.166	0.34	1	A1_Basma	gene-76784	sigDown	adjust Pvalue >= 0.01
3.28711e-05	0.854738	0.6	0.553	1	A1_Basma	gene-85174	sigUp	adjust Pvalue >= 0.01
3.32462e-05	-0.46038	0.166	0.337	1	A1_Basma	gene-27370	sigDown	adjust Pvalue >= 0.01
3.50628e-05	-0.451662	0.102	0.251	1	A1_Basma	gene-70931	sigDown	adjust Pvalue >= 0.01
3.56734e-05	-0.64725	0.712	0.756	1	A1_Basma	gene-36493	sigDown	adjust Pvalue >= 0.01
3.58757e-05	-0.682328	0.215	0.4	1	A1_Basma	gene-9161	sigDown	adjust Pvalue >= 0.01
4.11264e-05	0.89989	0.356	0.234	1	A1_Basma	gene-15069	sigUp	adjust Pvalue >= 0.01
4.2172e-05	-0.588201	0.302	0.481	1	A1_Basma	gene-3955	sigDown	adjust Pvalue >= 0.01
4.23607e-05	-0.738608	0.337	0.5	1	A1_Basma	gene-14457	sigDown	adjust Pvalue >= 0.01
4.26053e-05	-0.522879	0.229	0.404	1	A1_Basma	gene-1833	sigDown	adjust Pvalue >= 0.01
4.38431e-05	-0.660641	0.278	0.45	1	A1_Basma	gene-3957	sigDown	adjust Pvalue >= 0.01
4.43382e-05	-0.455792	0.107	0.251	1	A1_Basma	gene-44548	sigDown	adjust Pvalue >= 0.01
4.51454e-05	-0.603299	0.112	0.261	1	A1_Basma	gene-50728	sigDown	adjust Pvalue >= 0.01
4.57926e-05	-0.500966	0.288	0.469	1	A1_Basma	gene-57167	sigDown	adjust Pvalue >= 0.01
4.91301e-05	0.637496	0.585	0.51	1	A1_Basma	gene-13620	sigUp	adjust Pvalue >= 0.01
5.00577e-05	-0.461426	0.107	0.251	1	A1_Basma	gene-30064	sigDown	adjust Pvalue >= 0.01
5.05895e-05	-0.571888	0.415	0.572	1	A1_Basma	gene-2170	sigDown	adjust Pvalue >= 0.01
5.42784e-05	0.873953	0.42	0.306	1	A1_Basma	gene-84029	sigUp	adjust Pvalue >= 0.01
5.44372e-05	-0.425718	0.132	0.285	1	A1_Basma	gene-78250	sigDown	adjust Pvalue >= 0.01
5.73022e-05	-0.382853	0.137	0.294	1	A1_Basma	gene-73099	sigDown	adjust Pvalue >= 0.01
6.00239e-05	-0.35111	0.507	0.73	1	A1_Basma	gene-71144	sigDown	adjust Pvalue >= 0.01
6.01232e-05	-0.368807	0.112	0.266	1	A1_Basma	gene-62167	sigDown	adjust Pvalue >= 0.01
6.16682e-05	-0.290778	0.151	0.328	1	A1_Basma	gene-12556	sigDown	adjust Pvalue >= 0.01
6.28939e-05	0.928726	0.327	0.213	1	A1_Basma	gene-41015	sigUp	adjust Pvalue >= 0.01
6.36793e-05	-0.444342	0.127	0.278	1	A1_Basma	gene-75770	sigDown	adjust Pvalue >= 0.01
6.49883e-05	-0.474754	0.127	0.275	1	A1_Basma	gene-74383	sigDown	adjust Pvalue >= 0.01
6.5282e-05	-0.372936	0.151	0.313	1	A1_Basma	gene-69654	sigDown	adjust Pvalue >= 0.01
6.54478e-05	-0.591706	0.273	0.445	1	A1_Basma	gene-62767	sigDown	adjust Pvalue >= 0.01
6.5908e-05	1.04356	0.283	0.172	1	A1_Basma	gene-5025	sigUp	adjust Pvalue >= 0.01
6.85036e-05	-0.383948	0.127	0.28	1	A1_Basma	gene-67988	sigDown	adjust Pvalue >= 0.01
7.18465e-05	0.515169	0.644	0.541	1	A1_Basma	gene-29182	sigUp	adjust Pvalue >= 0.01
7.63419e-05	-0.679838	0.151	0.299	1	A1_Basma	gene-67997	sigDown	adjust Pvalue >= 0.01
8.22397e-05	0.854192	0.385	0.28	1	A1_Basma	gene-45386	sigUp	adjust Pvalue >= 0.01
8.37758e-05	-0.380953	0.171	0.335	1	A1_Basma	gene-32763	sigDown	adjust Pvalue >= 0.01
8.55533e-05	-0.488528	0.185	0.356	1	A1_Basma	gene-73325	sigDown	adjust Pvalue >= 0.01
8.64838e-05	-0.26223	0.234	0.423	1	A1_Basma	gene-49551	sigDown	adjust Pvalue >= 0.01
8.78328e-05	-0.478399	0.205	0.368	1	A1_Basma	gene-6465	sigDown	adjust Pvalue >= 0.01
8.78351e-05	-0.47941	0.18	0.344	1	A1_Basma	gene-62720	sigDown	adjust Pvalue >= 0.01
8.8076e-05	-0.358538	0.127	0.282	1	A1_Basma	gene-60848	sigDown	adjust Pvalue >= 0.01
8.82212e-05	-0.34943	0.112	0.256	1	A1_Basma	gene-63186	sigDown	adjust Pvalue >= 0.01
9.16354e-05	-0.343842	0.185	0.352	1	A1_Basma	gene-80940	sigDown	adjust Pvalue >= 0.01
9.2701e-05	-0.495413	0.122	0.266	1	A1_Basma	gene-40865	sigDown	adjust Pvalue >= 0.01
9.30822e-05	-0.325192	0.107	0.251	1	A1_Basma	gene-17169	sigDown	adjust Pvalue >= 0.01
9.73338e-05	-0.450199	0.122	0.266	1	A1_Basma	gene-3748	sigDown	adjust Pvalue >= 0.01
0.000101521	-0.60376	0.146	0.294	1	A1_Basma	gene-78915	sigDown	adjust Pvalue >= 0.01
0.000101906	-0.401803	0.205	0.376	1	A1_Basma	gene-62984	sigDown	adjust Pvalue >= 0.01
0.000103902	-0.441454	0.234	0.414	1	A1_Basma	gene-35342	sigDown	adjust Pvalue >= 0.01
0.000108791	-0.429501	0.278	0.474	1	A1_Basma	gene-83933	sigDown	adjust Pvalue >= 0.01
0.000110786	0.766544	0.346	0.232	1	A1_Basma	gene-10871	sigUp	adjust Pvalue >= 0.01
0.000112164	-0.46526	0.478	0.665	1	A1_Basma	gene-64459	sigDown	adjust Pvalue >= 0.01
0.000114065	-0.605726	0.234	0.392	1	A1_Basma	gene-65015	sigDown	adjust Pvalue >= 0.01
0.000114598	-0.711012	0.239	0.397	1	A1_Basma	gene-20424	sigDown	adjust Pvalue >= 0.01
0.000116711	-0.45993	0.229	0.402	1	A1_Basma	gene-22380	sigDown	adjust Pvalue >= 0.01
0.00011721	0.994163	0.332	0.225	1	A1_Basma	gene-51166	sigUp	adjust Pvalue >= 0.01
0.000122463	-0.384549	0.122	0.263	1	A1_Basma	gene-388	sigDown	adjust Pvalue >= 0.01
0.000124738	-0.473236	0.137	0.282	1	A1_Basma	gene-59945	sigDown	adjust Pvalue >= 0.01
0.000130127	-0.452954	0.137	0.285	1	A1_Basma	gene-64844	sigDown	adjust Pvalue >= 0.01
0.000135965	-0.727035	0.151	0.294	1	A1_Basma	gene-56342	sigDown	adjust Pvalue >= 0.01
0.000138938	-0.284311	0.117	0.261	1	A1_Basma	gene-6266	sigDown	adjust Pvalue >= 0.01
0.00014075	-0.602226	0.254	0.407	1	A1_Basma	gene-16097	sigDown	adjust Pvalue >= 0.01
0.000142291	0.900007	0.405	0.304	1	A1_Basma	gene-25017	sigUp	adjust Pvalue >= 0.01
0.000145683	-0.553056	0.585	0.694	1	A1_Basma	gene-63606	sigDown	adjust Pvalue >= 0.01
0.00016944	-0.407453	0.137	0.287	1	A1_Basma	gene-33062	sigDown	adjust Pvalue >= 0.01
0.00017208	-0.40708	0.127	0.268	1	A1_Basma	gene-78415	sigDown	adjust Pvalue >= 0.01
0.000172081	-0.329065	0.18	0.342	1	A1_Basma	gene-10399	sigDown	adjust Pvalue >= 0.01
0.000172744	-0.388164	0.122	0.256	1	A1_Basma	gene-67433	sigDown	adjust Pvalue >= 0.01
0.000176517	-0.395504	0.171	0.33	1	A1_Basma	gene-3958	sigDown	adjust Pvalue >= 0.01
0.000183431	-0.603442	0.122	0.251	1	A1_Basma	gene-21198	sigDown	adjust Pvalue >= 0.01
0.000184862	-0.496744	0.146	0.287	1	A1_Basma	gene-30003	sigDown	adjust Pvalue >= 0.01
0.000186108	-0.592275	0.268	0.435	1	A1_Basma	gene-29999	sigDown	adjust Pvalue >= 0.01
0.000188516	-0.354564	0.141	0.282	1	A1_Basma	gene-23894	sigDown	adjust Pvalue >= 0.01
0.000191184	-0.515837	0.176	0.325	1	A1_Basma	gene-7114	sigDown	adjust Pvalue >= 0.01
0.0001926	-0.399498	0.268	0.445	1	A1_Basma	gene-2113	sigDown	adjust Pvalue >= 0.01
0.000192745	0.705189	0.463	0.347	1	A1_Basma	gene-80874	sigUp	adjust Pvalue >= 0.01
0.000198424	-0.490254	0.2	0.354	1	A1_Basma	gene-14359	sigDown	adjust Pvalue >= 0.01
0.000201292	-0.510652	0.146	0.289	1	A1_Basma	gene-81680	sigDown	adjust Pvalue >= 0.01
0.000205778	-0.976807	0.849	0.785	1	A1_Basma	gene-14024	sigDown	adjust Pvalue >= 0.01
0.000216994	-0.51618	0.263	0.438	1	A1_Basma	gene-58405	sigDown	adjust Pvalue >= 0.01
0.000223715	-0.396894	0.127	0.261	1	A1_Basma	gene-73027	sigDown	adjust Pvalue >= 0.01
0.000228988	0.872906	0.327	0.22	1	A1_Basma	gene-56200	sigUp	adjust Pvalue >= 0.01
0.000231418	-0.44849	0.254	0.428	1	A1_Basma	gene-16104	sigDown	adjust Pvalue >= 0.01
0.000235466	-0.3435	0.156	0.304	1	A1_Basma	gene-29939	sigDown	adjust Pvalue >= 0.01
0.000236632	-0.453224	0.132	0.268	1	A1_Basma	gene-25376	sigDown	adjust Pvalue >= 0.01
0.000237362	-0.655534	0.478	0.598	1	A1_Basma	gene-34387	sigDown	adjust Pvalue >= 0.01
0.000238619	-0.285868	0.224	0.4	1	A1_Basma	gene-3956	sigDown	adjust Pvalue >= 0.01
0.000241146	-0.413904	0.161	0.311	1	A1_Basma	gene-13929	sigDown	adjust Pvalue >= 0.01
0.000245909	0.710614	0.254	0.146	1	A1_Basma	gene-6	sigUp	adjust Pvalue >= 0.01
0.000247102	-0.333199	0.146	0.297	1	A1_Basma	gene-47645	sigDown	adjust Pvalue >= 0.01
0.000253659	0.828826	0.268	0.163	1	A1_Basma	gene-13742	sigUp	adjust Pvalue >= 0.01
0.000253716	-0.424605	0.268	0.435	1	A1_Basma	gene-1618	sigDown	adjust Pvalue >= 0.01
0.000265534	0.938691	0.278	0.179	1	A1_Basma	gene-65892	sigUp	adjust Pvalue >= 0.01
0.000267701	-0.399599	0.161	0.306	1	A1_Basma	gene-13533	sigDown	adjust Pvalue >= 0.01
0.000272131	-0.482242	0.205	0.364	1	A1_Basma	gene-29005	sigDown	adjust Pvalue >= 0.01
0.000282448	-0.479204	0.127	0.256	1	A1_Basma	gene-32264	sigDown	adjust Pvalue >= 0.01
0.000283611	0.911829	0.332	0.23	1	A1_Basma	gene-53377	sigUp	adjust Pvalue >= 0.01
0.000290589	0.776223	0.371	0.266	1	A1_Basma	gene-54960	sigUp	adjust Pvalue >= 0.01
0.00029081	-0.580725	0.18	0.323	1	A1_Basma	gene-21263	sigDown	adjust Pvalue >= 0.01
0.000294181	-0.268273	0.151	0.297	1	A1_Basma	gene-14078	sigDown	adjust Pvalue >= 0.01
0.000298472	-0.346749	0.166	0.316	1	A1_Basma	gene-68831	sigDown	adjust Pvalue >= 0.01
0.000304806	-0.310036	0.137	0.27	1	A1_Basma	gene-73260	sigDown	adjust Pvalue >= 0.01
0.000316905	-0.343138	0.81	0.895	1	A1_Basma	gene-71145	sigDown	adjust Pvalue >= 0.01
0.000329526	-0.495245	0.185	0.335	1	A1_Basma	gene-13650	sigDown	adjust Pvalue >= 0.01
0.000339773	0.825817	0.42	0.328	1	A1_Basma	gene-16388	sigUp	adjust Pvalue >= 0.01
0.000341117	-0.323738	0.298	0.483	1	A1_Basma	gene-21573	sigDown	adjust Pvalue >= 0.01
0.000369893	0.930341	0.332	0.239	1	A1_Basma	gene-13034	sigUp	adjust Pvalue >= 0.01
0.000378335	-0.266267	0.132	0.268	1	A1_Basma	gene-41224	sigDown	adjust Pvalue >= 0.01
0.000379174	-0.429465	0.21	0.368	1	A1_Basma	gene-56150	sigDown	adjust Pvalue >= 0.01
0.000381529	-0.328384	0.137	0.273	1	A1_Basma	gene-19279	sigDown	adjust Pvalue >= 0.01
0.000398317	-0.292545	0.132	0.27	1	A1_Basma	gene-36104	sigDown	adjust Pvalue >= 0.01
0.000407562	-0.295065	0.18	0.333	1	A1_Basma	gene-47999	sigDown	adjust Pvalue >= 0.01
0.000408528	0.979938	0.424	0.342	1	A1_Basma	gene-36537	sigUp	adjust Pvalue >= 0.01
0.000417625	-0.278266	0.132	0.266	1	A1_Basma	gene-84241	sigDown	adjust Pvalue >= 0.01
0.000427983	-0.571344	0.132	0.256	1	A1_Basma	gene-39550	sigDown	adjust Pvalue >= 0.01
0.000429416	-0.498686	0.156	0.289	1	A1_Basma	gene-63697	sigDown	adjust Pvalue >= 0.01
0.000434174	-0.296681	0.122	0.263	1	A1_Basma	gene-78579	sigDown	adjust Pvalue >= 0.01
0.000437273	-0.461245	0.127	0.254	1	A1_Basma	gene-83921	sigDown	adjust Pvalue >= 0.01
0.000443808	0.682898	0.405	0.292	1	A1_Basma	gene-13300	sigUp	adjust Pvalue >= 0.01
0.000475514	-0.350253	0.146	0.285	1	A1_Basma	gene-74279	sigDown	adjust Pvalue >= 0.01
0.000485398	-0.468332	0.205	0.352	1	A1_Basma	gene-22405	sigDown	adjust Pvalue >= 0.01
0.000499774	-0.402482	0.166	0.309	1	A1_Basma	gene-17173	sigDown	adjust Pvalue >= 0.01
0.000511071	-0.493589	0.176	0.316	1	A1_Basma	gene-64641	sigDown	adjust Pvalue >= 0.01
0.000533886	-0.506156	0.151	0.282	1	A1_Basma	gene-41675	sigDown	adjust Pvalue >= 0.01
0.000534515	-0.618465	0.156	0.28	1	A1_Basma	gene-62169	sigDown	adjust Pvalue >= 0.01
0.000547496	0.614869	0.361	0.256	1	A1_Basma	gene-70593	sigUp	adjust Pvalue >= 0.01
0.00056817	-0.287845	0.151	0.292	1	A1_Basma	gene-6716	sigDown	adjust Pvalue >= 0.01
0.000576848	-0.330591	0.161	0.301	1	A1_Basma	gene-23961	sigDown	adjust Pvalue >= 0.01
0.000590968	0.877607	0.38	0.297	1	A1_Basma	gene-50772	sigUp	adjust Pvalue >= 0.01
0.000597604	-0.470732	0.146	0.278	1	A1_Basma	gene-57239	sigDown	adjust Pvalue >= 0.01
0.000599678	-0.286554	0.161	0.301	1	A1_Basma	gene-33357	sigDown	adjust Pvalue >= 0.01
0.000600423	0.542878	0.307	0.199	1	A1_Basma	gene-9471	sigUp	adjust Pvalue >= 0.01
0.000611631	0.689247	0.361	0.261	1	A1_Basma	gene-341	sigUp	adjust Pvalue >= 0.01
0.00063773	-0.436668	0.18	0.321	1	A1_Basma	gene-67368	sigDown	adjust Pvalue >= 0.01
0.000645199	-0.369306	0.156	0.292	1	A1_Basma	gene-22131	sigDown	adjust Pvalue >= 0.01
0.000646353	0.793386	0.424	0.344	1	A1_Basma	gene-16027	sigUp	adjust Pvalue >= 0.01
0.000659266	0.798165	0.356	0.266	1	A1_Basma	gene-72431	sigUp	adjust Pvalue >= 0.01
0.000670834	-0.335973	0.156	0.292	1	A1_Basma	gene-7973	sigDown	adjust Pvalue >= 0.01
0.000670866	-0.250452	0.205	0.361	1	A1_Basma	gene-3756	sigDown	adjust Pvalue >= 0.01
0.000673559	-0.441364	0.302	0.467	1	A1_Basma	gene-41992	sigDown	adjust Pvalue >= 0.01
0.000683801	-0.281326	0.166	0.309	1	A1_Basma	gene-32890	sigDown	adjust Pvalue >= 0.01
0.000712016	-0.288433	0.176	0.323	1	A1_Basma	gene-54017	sigDown	adjust Pvalue >= 0.01
0.000747628	-0.333658	0.146	0.275	1	A1_Basma	gene-33042	sigDown	adjust Pvalue >= 0.01
0.000757609	0.835318	0.351	0.266	1	A1_Basma	gene-62097	sigUp	adjust Pvalue >= 0.01
0.000762085	-0.310818	0.185	0.325	1	A1_Basma	gene-46172	sigDown	adjust Pvalue >= 0.01
0.000774672	-0.358716	0.298	0.457	1	A1_Basma	gene-82155	sigDown	adjust Pvalue >= 0.01
0.000780831	-0.404806	0.337	0.493	1	A1_Basma	gene-83864	sigDown	adjust Pvalue >= 0.01
0.00080835	-0.479157	0.176	0.311	1	A1_Basma	gene-22086	sigDown	adjust Pvalue >= 0.01
0.000816393	-0.354772	0.132	0.256	1	A1_Basma	gene-56481	sigDown	adjust Pvalue >= 0.01
0.000828152	-0.470556	0.137	0.256	1	A1_Basma	gene-27903	sigDown	adjust Pvalue >= 0.01
0.000832487	-0.324253	0.176	0.318	1	A1_Basma	gene-74808	sigDown	adjust Pvalue >= 0.01
0.000839287	-0.317536	0.146	0.275	1	A1_Basma	gene-69172	sigDown	adjust Pvalue >= 0.01
0.000856334	0.819071	0.317	0.227	1	A1_Basma	gene-67579	sigUp	adjust Pvalue >= 0.01
0.000879846	-0.283442	0.127	0.251	1	A1_Basma	gene-78842	sigDown	adjust Pvalue >= 0.01
0.000918108	-0.366485	0.356	0.51	1	A1_Basma	gene-61556	sigDown	adjust Pvalue >= 0.01
0.000925887	-0.335391	0.171	0.309	1	A1_Basma	gene-63684	sigDown	adjust Pvalue >= 0.01
0.000961875	0.67364	0.259	0.165	1	A1_Basma	gene-20787	sigUp	adjust Pvalue >= 0.01
0.000965483	0.863649	0.341	0.254	1	A1_Basma	gene-21732	sigUp	adjust Pvalue >= 0.01
0.00101664	-0.295822	0.137	0.263	1	A1_Basma	gene-5237	sigDown	adjust Pvalue >= 0.01
0.00102414	-0.255054	0.127	0.251	1	A1_Basma	gene-30435	sigDown	adjust Pvalue >= 0.01
0.00102957	0.779347	0.371	0.273	1	A1_Basma	gene-35601	sigUp	adjust Pvalue >= 0.01
0.00105851	-0.355354	0.229	0.371	1	A1_Basma	gene-2398	sigDown	adjust Pvalue >= 0.01
0.00110241	-0.424754	0.176	0.304	1	A1_Basma	gene-42005	sigDown	adjust Pvalue >= 0.01
0.00110807	0.724446	0.361	0.27	1	A1_Basma	gene-53525	sigUp	adjust Pvalue >= 0.01
0.00111012	-0.332479	0.151	0.278	1	A1_Basma	gene-23301	sigDown	adjust Pvalue >= 0.01
0.00112042	-0.250544	0.19	0.335	1	A1_Basma	gene-67747	sigDown	adjust Pvalue >= 0.01
0.00112103	0.309716	0.849	0.794	1	A1_Basma	gene-6364	sigUp	adjust Pvalue >= 0.01
0.0011395	-0.551587	0.254	0.392	1	A1_Basma	gene-84482	sigDown	adjust Pvalue >= 0.01
0.0011464	-0.42064	0.2	0.333	1	A1_Basma	gene-9239	sigDown	adjust Pvalue >= 0.01
0.00120764	0.619676	0.385	0.304	1	A1_Basma	gene-49144	sigUp	adjust Pvalue >= 0.01
0.0012297	0.760816	0.273	0.184	1	A1_Basma	gene-65436	sigUp	adjust Pvalue >= 0.01
0.00123338	-0.316591	0.185	0.323	1	A1_Basma	gene-21535	sigDown	adjust Pvalue >= 0.01
0.00126113	-0.257594	0.18	0.316	1	A1_Basma	gene-33928	sigDown	adjust Pvalue >= 0.01
0.00133467	-0.279746	0.239	0.395	1	A1_Basma	gene-23917	sigDown	adjust Pvalue >= 0.01
0.0013509	-0.326878	0.185	0.323	1	A1_Basma	gene-11368	sigDown	adjust Pvalue >= 0.01
0.00135712	-0.369784	0.19	0.318	1	A1_Basma	gene-28104	sigDown	adjust Pvalue >= 0.01
0.00138298	-0.450049	0.2	0.335	1	A1_Basma	gene-31831	sigDown	adjust Pvalue >= 0.01
0.00138908	0.618491	0.337	0.244	1	A1_Basma	gene-10863	sigUp	adjust Pvalue >= 0.01
0.00140843	-0.294741	0.151	0.278	1	A1_Basma	gene-14688	sigDown	adjust Pvalue >= 0.01
0.0014124	-0.329724	0.2	0.333	1	A1_Basma	gene-34017	sigDown	adjust Pvalue >= 0.01
0.00143906	0.610273	0.532	0.476	1	A1_Basma	gene-69768	sigUp	adjust Pvalue >= 0.01
0.00145128	-0.317693	0.166	0.297	1	A1_Basma	gene-39610	sigDown	adjust Pvalue >= 0.01
0.0014664	-0.313087	0.176	0.311	1	A1_Basma	gene-45078	sigDown	adjust Pvalue >= 0.01
0.00146696	-0.381306	0.156	0.275	1	A1_Basma	gene-46277	sigDown	adjust Pvalue >= 0.01
0.00148824	0.726636	0.488	0.443	1	A1_Basma	gene-42416	sigUp	adjust Pvalue >= 0.01
0.00150629	0.780123	0.356	0.27	1	A1_Basma	gene-45433	sigUp	adjust Pvalue >= 0.01
0.0015156	-0.258678	0.141	0.266	1	A1_Basma	gene-10847	sigDown	adjust Pvalue >= 0.01
0.00158044	-0.340541	0.307	0.476	1	A1_Basma	gene-73672	sigDown	adjust Pvalue >= 0.01
0.00159251	-0.493707	0.156	0.275	1	A1_Basma	gene-10781	sigDown	adjust Pvalue >= 0.01
0.0016316	-0.360972	0.176	0.311	1	A1_Basma	gene-23161	sigDown	adjust Pvalue >= 0.01
0.00164863	-0.25272	0.18	0.313	1	A1_Basma	gene-23543	sigDown	adjust Pvalue >= 0.01
0.00166672	-0.263303	0.132	0.254	1	A1_Basma	gene-63683	sigDown	adjust Pvalue >= 0.01
0.00168009	-0.327981	0.229	0.368	1	A1_Basma	gene-77128	sigDown	adjust Pvalue >= 0.01
0.00170498	-0.494662	0.205	0.333	1	A1_Basma	gene-63975	sigDown	adjust Pvalue >= 0.01
0.00177319	-0.441783	0.205	0.33	1	A1_Basma	gene-51174	sigDown	adjust Pvalue >= 0.01
0.00179592	-0.494753	0.488	0.634	1	A1_Basma	gene-35261	sigDown	adjust Pvalue >= 0.01
0.00188676	-0.343248	0.146	0.263	1	A1_Basma	gene-11767	sigDown	adjust Pvalue >= 0.01
0.00188702	-0.305365	0.215	0.352	1	A1_Basma	gene-32570	sigDown	adjust Pvalue >= 0.01
0.00188923	-0.273096	0.195	0.325	1	A1_Basma	gene-30650	sigDown	adjust Pvalue >= 0.01
0.00191877	-0.39718	0.171	0.289	1	A1_Basma	gene-39242	sigDown	adjust Pvalue >= 0.01
0.0019255	-0.429492	0.195	0.321	1	A1_Basma	gene-26845	sigDown	adjust Pvalue >= 0.01
0.00193875	-0.414782	0.146	0.258	1	A1_Basma	gene-18435	sigDown	adjust Pvalue >= 0.01
0.00194142	0.820049	0.302	0.22	1	A1_Basma	gene-2326	sigUp	adjust Pvalue >= 0.01
0.00201104	-0.347658	0.166	0.289	1	A1_Basma	gene-78973	sigDown	adjust Pvalue >= 0.01
0.00206044	-0.318779	0.156	0.278	1	A1_Basma	gene-37432	sigDown	adjust Pvalue >= 0.01
0.00212356	0.820407	0.298	0.213	1	A1_Basma	gene-2447	sigUp	adjust Pvalue >= 0.01
0.00217196	0.87736	0.283	0.203	1	A1_Basma	gene-49575	sigUp	adjust Pvalue >= 0.01
0.00221447	-0.293241	0.18	0.313	1	A1_Basma	gene-37122	sigDown	adjust Pvalue >= 0.01
0.00225769	-0.357692	0.137	0.251	1	A1_Basma	gene-3291	sigDown	adjust Pvalue >= 0.01
0.00232714	-0.369957	0.176	0.294	1	A1_Basma	gene-58132	sigDown	adjust Pvalue >= 0.01
0.00249927	0.812577	0.254	0.175	1	A1_Basma	gene-21567	sigUp	adjust Pvalue >= 0.01
0.0025861	-0.324936	0.254	0.395	1	A1_Basma	gene-74250	sigDown	adjust Pvalue >= 0.01
0.00266644	-0.319917	0.307	0.452	1	A1_Basma	gene-58995	sigDown	adjust Pvalue >= 0.01
0.00267219	-0.423872	0.151	0.261	1	A1_Basma	gene-31043	sigDown	adjust Pvalue >= 0.01
0.00267997	-0.378002	0.307	0.45	1	A1_Basma	gene-3965	sigDown	adjust Pvalue >= 0.01
0.00270199	-0.396398	0.141	0.254	1	A1_Basma	gene-32757	sigDown	adjust Pvalue >= 0.01
0.00291208	-0.369994	0.215	0.347	1	A1_Basma	gene-78457	sigDown	adjust Pvalue >= 0.01
0.0029159	-0.444259	0.166	0.275	1	A1_Basma	gene-32553	sigDown	adjust Pvalue >= 0.01
0.00302758	-0.59083	0.283	0.409	1	A1_Basma	gene-51803	sigDown	adjust Pvalue >= 0.01
0.00306163	-0.266986	0.215	0.342	1	A1_Basma	gene-31878	sigDown	adjust Pvalue >= 0.01
0.00318262	0.767256	0.302	0.22	1	A1_Basma	gene-42278	sigUp	adjust Pvalue >= 0.01
0.00319013	0.776144	0.307	0.23	1	A1_Basma	gene-4040	sigUp	adjust Pvalue >= 0.01
0.00328105	-0.555154	0.195	0.306	1	A1_Basma	gene-59218	sigDown	adjust Pvalue >= 0.01
0.00332588	0.79059	0.356	0.28	1	A1_Basma	gene-59697	sigUp	adjust Pvalue >= 0.01
0.00343675	-0.375476	0.146	0.256	1	A1_Basma	gene-44024	sigDown	adjust Pvalue >= 0.01
0.00353408	-0.259301	0.19	0.311	1	A1_Basma	gene-36358	sigDown	adjust Pvalue >= 0.01
0.0036346	0.820917	0.298	0.227	1	A1_Basma	gene-50074	sigUp	adjust Pvalue >= 0.01
0.00363823	0.805746	0.322	0.249	1	A1_Basma	gene-73101	sigUp	adjust Pvalue >= 0.01
0.00392323	0.631749	0.454	0.409	1	A1_Basma	gene-39386	sigUp	adjust Pvalue >= 0.01
0.0040275	-0.362004	0.278	0.414	1	A1_Basma	gene-83022	sigDown	adjust Pvalue >= 0.01
0.00407017	0.702627	0.444	0.388	1	A1_Basma	gene-57124	sigUp	adjust Pvalue >= 0.01
0.00441449	0.771124	0.283	0.211	1	A1_Basma	gene-80658	sigUp	adjust Pvalue >= 0.01
0.00442178	0.57652	0.493	0.459	1	A1_Basma	gene-28928	sigUp	adjust Pvalue >= 0.01
0.00449224	-0.256481	0.39	0.553	1	A1_Basma	gene-70709	sigDown	adjust Pvalue >= 0.01
0.00465881	-0.257098	0.176	0.292	1	A1_Basma	gene-15748	sigDown	adjust Pvalue >= 0.01
0.00488833	-0.263843	0.224	0.352	1	A1_Basma	gene-6164	sigDown	adjust Pvalue >= 0.01
0.00494053	0.8653	0.288	0.22	1	A1_Basma	gene-25203	sigUp	adjust Pvalue >= 0.01
0.00503094	0.663494	0.263	0.187	1	A1_Basma	gene-15648	sigUp	adjust Pvalue >= 0.01
0.00505106	0.987504	0.254	0.184	1	A1_Basma	gene-37805	sigUp	adjust Pvalue >= 0.01
0.00512906	-0.312097	0.161	0.266	1	A1_Basma	gene-35670	sigDown	adjust Pvalue >= 0.01
0.00520083	0.744533	0.278	0.208	1	A1_Basma	gene-56673	sigUp	adjust Pvalue >= 0.01
0.00525251	-0.456795	0.366	0.488	1	A1_Basma	gene-9728	sigDown	adjust Pvalue >= 0.01
0.0053671	0.742206	0.39	0.328	1	A1_Basma	gene-64907	sigUp	adjust Pvalue >= 0.01
0.00549861	0.68433	0.346	0.275	1	A1_Basma	gene-43523	sigUp	adjust Pvalue >= 0.01
0.00555417	-0.281872	0.161	0.268	1	A1_Basma	gene-29758	sigDown	adjust Pvalue >= 0.01
0.00560648	0.774004	0.283	0.206	1	A1_Basma	gene-32911	sigUp	adjust Pvalue >= 0.01
0.00610266	0.53662	0.356	0.278	1	A1_Basma	gene-40838	sigUp	adjust Pvalue >= 0.01
0.00616904	0.703426	0.322	0.251	1	A1_Basma	gene-82548	sigUp	adjust Pvalue >= 0.01
0.00635021	0.791181	0.273	0.206	1	A1_Basma	gene-83333	sigUp	adjust Pvalue >= 0.01
0.00636974	-0.327066	0.259	0.388	1	A1_Basma	gene-52988	sigDown	adjust Pvalue >= 0.01
0.00644078	-0.281004	0.185	0.297	1	A1_Basma	gene-35886	sigDown	adjust Pvalue >= 0.01
0.00674006	-0.263016	0.288	0.411	1	A1_Basma	gene-18680	sigDown	adjust Pvalue >= 0.01
0.00682224	-0.304533	0.293	0.433	1	A1_Basma	gene-35344	sigDown	adjust Pvalue >= 0.01
0.00724557	-0.407144	0.327	0.452	1	A1_Basma	gene-29081	sigDown	adjust Pvalue >= 0.01
0.00727463	0.614698	0.263	0.191	1	A1_Basma	gene-16512	sigUp	adjust Pvalue >= 0.01
0.00807031	-0.30046	0.151	0.251	1	A1_Basma	gene-67995	sigDown	adjust Pvalue >= 0.01
0.00819834	-0.430421	0.278	0.39	1	A1_Basma	gene-21269	sigDown	adjust Pvalue >= 0.01
0.00833801	0.796021	0.322	0.268	1	A1_Basma	gene-48258	sigUp	adjust Pvalue >= 0.01
0.00873574	-0.401639	0.19	0.297	1	A1_Basma	gene-44147	sigDown	adjust Pvalue >= 0.01
0.00887173	-0.389434	0.356	0.478	1	A1_Basma	gene-72399	sigDown	adjust Pvalue >= 0.01
0.00908074	-0.25892	0.298	0.431	1	A1_Basma	gene-53880	sigDown	adjust Pvalue >= 0.01
0.00916459	-0.299261	0.151	0.251	1	A1_Basma	gene-33036	sigDown	adjust Pvalue >= 0.01
0.00934147	0.766593	0.263	0.196	1	A1_Basma	gene-17164	sigUp	adjust Pvalue >= 0.01
0.00938803	-0.256689	0.351	0.474	1	A1_Basma	gene-10289	sigDown	adjust Pvalue >= 0.01
0.00946132	-0.273559	0.205	0.313	1	A1_Basma	gene-32557	sigDown	adjust Pvalue >= 0.01
0.00958701	0.629697	0.288	0.218	1	A1_Basma	gene-41880	sigUp	adjust Pvalue >= 0.01
0.0098307	0.444032	0.561	0.545	1	A1_Basma	gene-17083	sigUp	adjust Pvalue >= 0.01
0.00986555	0.526143	0.263	0.191	1	A1_Basma	gene-41671	sigUp	adjust Pvalue >= 0.01
0.0100988	0.62698	0.293	0.227	1	A1_Basma	gene-85075	sigUp	adjust Pvalue >= 0.01
0.0102195	0.681639	0.288	0.222	1	A1_Basma	gene-17363	sigUp	adjust Pvalue >= 0.01
0.0110765	-0.298797	0.185	0.287	1	A1_Basma	gene-16875	sigDown	adjust Pvalue >= 0.01
0.0114082	-0.453791	0.234	0.333	1	A1_Basma	gene-51684	sigDown	adjust Pvalue >= 0.01
0.0119272	0.738663	0.327	0.273	1	A1_Basma	gene-34704	sigUp	adjust Pvalue >= 0.01
0.0120737	0.410847	0.551	0.536	1	A1_Basma	gene-42071	sigUp	adjust Pvalue >= 0.01
0.012135	0.808355	0.293	0.237	1	A1_Basma	gene-7668	sigUp	adjust Pvalue >= 0.01
0.0122534	0.687798	0.263	0.199	1	A1_Basma	gene-38262	sigUp	adjust Pvalue >= 0.01
0.0122812	-0.377239	0.215	0.325	1	A1_Basma	gene-7222	sigDown	adjust Pvalue >= 0.01
0.012618	-0.348442	0.327	0.445	1	A1_Basma	gene-29082	sigDown	adjust Pvalue >= 0.01
0.0127282	0.790408	0.263	0.203	1	A1_Basma	gene-66149	sigUp	adjust Pvalue >= 0.01
0.0128333	-0.264387	0.38	0.507	1	A1_Basma	gene-58573	sigDown	adjust Pvalue >= 0.01
0.0128696	-0.28984	0.19	0.294	1	A1_Basma	gene-82771	sigDown	adjust Pvalue >= 0.01
0.0134474	-0.270758	0.19	0.294	1	A1_Basma	gene-71097	sigDown	adjust Pvalue >= 0.01
0.0153319	0.784566	0.322	0.268	1	A1_Basma	gene-81859	sigUp	adjust Pvalue >= 0.01
0.0153756	0.792958	0.278	0.227	1	A1_Basma	gene-21364	sigUp	adjust Pvalue >= 0.01
0.0161539	-0.301744	0.224	0.335	1	A1_Basma	gene-52802	sigDown	adjust Pvalue >= 0.01
0.0161607	0.45782	0.307	0.239	1	A1_Basma	gene-15892	sigUp	adjust Pvalue >= 0.01
0.0165917	-0.252831	0.283	0.392	1	A1_Basma	gene-18443	sigDown	adjust Pvalue >= 0.01
0.0166202	0.685315	0.259	0.196	1	A1_Basma	gene-25299	sigUp	adjust Pvalue >= 0.01
0.0174054	0.461238	0.58	0.593	1	A1_Basma	gene-14478	sigUp	adjust Pvalue >= 0.01
0.0178157	0.779084	0.42	0.411	1	A1_Basma	gene-85307	sigUp	adjust Pvalue >= 0.01
0.018401	0.62478	0.263	0.206	1	A1_Basma	gene-80642	sigUp	adjust Pvalue >= 0.01
0.0184958	0.674269	0.317	0.261	1	A1_Basma	gene-21223	sigUp	adjust Pvalue >= 0.01
0.0187456	-0.274282	0.234	0.347	1	A1_Basma	gene-20425	sigDown	adjust Pvalue >= 0.01
0.0191041	-0.262913	0.176	0.27	1	A1_Basma	gene-36494	sigDown	adjust Pvalue >= 0.01
0.0194953	-0.485374	0.2	0.287	1	A1_Basma	gene-47717	sigDown	adjust Pvalue >= 0.01
0.0195817	0.636504	0.302	0.244	1	A1_Basma	gene-64763	sigUp	adjust Pvalue >= 0.01
0.0197314	0.549211	0.434	0.397	1	A1_Basma	gene-50122	sigUp	adjust Pvalue >= 0.01
0.0228194	-0.263613	0.166	0.251	1	A1_Basma	gene-8850	sigDown	adjust Pvalue >= 0.01
0.0234143	0.426881	0.415	0.373	1	A1_Basma	gene-15347	sigUp	adjust Pvalue >= 0.01
0.0243978	0.626436	0.263	0.206	1	A1_Basma	gene-34026	sigUp	adjust Pvalue >= 0.01
0.0252871	0.576224	0.317	0.263	1	A1_Basma	gene-25877	sigUp	adjust Pvalue >= 0.01
0.0258519	-0.379432	0.268	0.368	1	A1_Basma	gene-42232	sigDown	adjust Pvalue >= 0.01
0.0260554	0.859798	0.273	0.222	1	A1_Basma	gene-83928	sigUp	adjust Pvalue >= 0.01
0.0263556	-0.272983	0.478	0.612	1	A1_Basma	gene-19789	sigDown	adjust Pvalue >= 0.01
0.0267531	0.612905	0.302	0.246	1	A1_Basma	gene-45500	sigUp	adjust Pvalue >= 0.01
0.0275853	0.563733	0.278	0.222	1	A1_Basma	gene-38668	sigUp	adjust Pvalue >= 0.01
0.0288195	0.76336	0.278	0.232	1	A1_Basma	gene-69895	sigUp	adjust Pvalue >= 0.01
0.0291737	0.673947	0.268	0.213	1	A1_Basma	gene-58878	sigUp	adjust Pvalue >= 0.01
0.0296563	0.63385	0.298	0.254	1	A1_Basma	gene-61723	sigUp	adjust Pvalue >= 0.01
0.0303699	0.559639	0.307	0.249	1	A1_Basma	gene-80961	sigUp	adjust Pvalue >= 0.01
0.0308441	0.546654	0.4	0.368	1	A1_Basma	gene-81617	sigUp	adjust Pvalue >= 0.01
0.0350796	0.640195	0.302	0.249	1	A1_Basma	gene-52296	sigUp	adjust Pvalue >= 0.01
0.0359247	-0.298546	0.18	0.261	1	A1_Basma	gene-48297	sigDown	adjust Pvalue >= 0.01
0.0369694	0.628086	0.254	0.203	1	A1_Basma	gene-28525	sigUp	adjust Pvalue >= 0.01
0.0370192	-0.262925	0.254	0.352	1	A1_Basma	gene-45074	sigDown	adjust Pvalue >= 0.01
0.0405383	0.496846	0.259	0.208	1	A1_Basma	gene-58344	sigUp	adjust Pvalue >= 0.01
0.0427685	0.53793	0.293	0.242	1	A1_Basma	gene-45751	sigUp	adjust Pvalue >= 0.01
0.0442611	0.655705	0.268	0.222	1	A1_Basma	gene-17519	sigUp	adjust Pvalue >= 0.01
0.0449906	0.681024	0.259	0.218	1	A1_Basma	gene-72508	sigUp	adjust Pvalue >= 0.01
0.0453625	0.754918	0.273	0.23	1	A1_Basma	gene-6731	sigUp	adjust Pvalue >= 0.01
0.0480849	0.606493	0.254	0.203	1	A1_Basma	gene-21951	sigUp	adjust Pvalue >= 0.01
0.0485176	0.659166	0.327	0.297	1	A1_Basma	gene-13762	sigUp	adjust Pvalue >= 0.01
0.0489656	0.761621	0.288	0.249	1	A1_Basma	gene-85323	sigUp	adjust Pvalue >= 0.01
1.18356e-78	4.43866	0.801	0.068	8.58661e-74	A2_B1000_1	gene-39449	sigUp	adjust Pvalue < 0.01
2.50183e-54	-3.07264	0.476	0.926	1.81505e-49	A2_B1000_1	gene-14024	sigDown	adjust Pvalue < 0.01
3.91588e-54	-3.08496	0.584	0.952	2.84093e-49	A2_B1000_1	gene-52703	sigDown	adjust Pvalue < 0.01
6.98749e-52	-4.30527	0.012	0.766	5.06935e-47	A2_B1000_1	gene-24675	sigDown	adjust Pvalue < 0.01
2.88552e-47	2.46388	0.633	0.105	2.09342e-42	A2_B1000_1	gene-33700	sigUp	adjust Pvalue < 0.01
1.05722e-44	-2.43677	0.657	0.943	7.66999e-40	A2_B1000_1	gene-44833	sigDown	adjust Pvalue < 0.01
2.99497e-40	-2.26179	0.428	0.856	2.17282e-35	A2_B1000_1	gene-36493	sigDown	adjust Pvalue < 0.01
4.75319e-39	1.31214	1	0.963	3.44839e-34	A2_B1000_1	gene-35872	sigUp	adjust Pvalue < 0.01
6.30909e-37	1.4871	0.367	0.013	4.57718e-32	A2_B1000_1	gene-34061	sigUp	adjust Pvalue < 0.01
7.70708e-37	-2.30632	0.373	0.81	5.59141e-32	A2_B1000_1	gene-60891	sigDown	adjust Pvalue < 0.01
2.76887e-36	1.39592	0.349	0.009	2.00879e-31	A2_B1000_1	gene-74597	sigUp	adjust Pvalue < 0.01
2.77114e-33	2.49621	0.373	0.024	2.01044e-28	A2_B1000_1	gene-47998	sigUp	adjust Pvalue < 0.01
2.23402e-32	1.38483	0.301	0.004	1.62076e-27	A2_B1000_1	gene-78651	sigUp	adjust Pvalue < 0.01
9.36503e-31	2.08064	0.639	0.201	6.79424e-26	A2_B1000_1	gene-73283	sigUp	adjust Pvalue < 0.01
3.51398e-30	1.25896	0.307	0.011	2.54936e-25	A2_B1000_1	gene-36465	sigUp	adjust Pvalue < 0.01
1.69643e-29	-1.75187	0.705	0.899	1.23075e-24	A2_B1000_1	gene-37531	sigDown	adjust Pvalue < 0.01
1.34615e-28	1.42973	0.319	0.02	9.76617e-24	A2_B1000_1	gene-8291	sigUp	adjust Pvalue < 0.01
2.60589e-28	1.85748	0.494	0.109	1.89055e-23	A2_B1000_1	gene-64554	sigUp	adjust Pvalue < 0.01
9.67672e-28	1.61326	0.566	0.142	7.02036e-23	A2_B1000_1	gene-33798	sigUp	adjust Pvalue < 0.01
4.07413e-27	-1.84936	0.235	0.698	2.95574e-22	A2_B1000_1	gene-29182	sigDown	adjust Pvalue < 0.01
5.34119e-27	1.75064	0.608	0.214	3.87498e-22	A2_B1000_1	gene-17784	sigUp	adjust Pvalue < 0.01
8.71794e-27	1.60297	0.367	0.046	6.32477e-22	A2_B1000_1	gene-54650	sigUp	adjust Pvalue < 0.01
1.16502e-26	1.62638	0.62	0.212	8.45211e-22	A2_B1000_1	gene-43865	sigUp	adjust Pvalue < 0.01
1.5346e-26	1.48297	0.663	0.239	1.11334e-21	A2_B1000_1	gene-28443	sigUp	adjust Pvalue < 0.01
2.37563e-26	-1.779	0.373	0.761	1.72349e-21	A2_B1000_1	gene-63606	sigDown	adjust Pvalue < 0.01
4.73067e-26	1.57381	0.614	0.219	3.43205e-21	A2_B1000_1	gene-58906	sigUp	adjust Pvalue < 0.01
4.96752e-26	-1.9728	0.217	0.654	3.60388e-21	A2_B1000_1	gene-23593	sigDown	adjust Pvalue < 0.01
7.03328e-25	1.79576	0.482	0.114	5.10258e-20	A2_B1000_1	gene-24752	sigUp	adjust Pvalue < 0.01
7.08393e-25	1.23602	0.386	0.059	5.13932e-20	A2_B1000_1	gene-64631	sigUp	adjust Pvalue < 0.01
8.91998e-25	1.20594	0.289	0.022	6.47135e-20	A2_B1000_1	gene-26974	sigUp	adjust Pvalue < 0.01
2.04786e-24	-2.38713	0.06	0.503	1.4857e-19	A2_B1000_1	gene-32951	sigDown	adjust Pvalue < 0.01
2.48355e-24	1.37994	0.771	0.479	1.80179e-19	A2_B1000_1	gene-80168	sigUp	adjust Pvalue < 0.01
4.11008e-24	1.0532	0.265	0.015	2.98182e-19	A2_B1000_1	gene-46632	sigUp	adjust Pvalue < 0.01
2.86649e-23	-1.66958	0.47	0.777	2.07961e-18	A2_B1000_1	gene-16089	sigDown	adjust Pvalue < 0.01
3.51301e-23	-2.216	0.187	0.595	2.54865e-18	A2_B1000_1	gene-66218	sigDown	adjust Pvalue < 0.01
8.60503e-23	-2.27758	0.139	0.554	6.24286e-18	A2_B1000_1	gene-52486	sigDown	adjust Pvalue < 0.01
1.42191e-22	1.44443	0.488	0.129	1.03158e-17	A2_B1000_1	gene-29224	sigUp	adjust Pvalue < 0.01
1.67978e-22	1.13489	0.392	0.072	1.21867e-17	A2_B1000_1	gene-13048	sigUp	adjust Pvalue < 0.01
2.80953e-22	1.53562	0.675	0.3	2.03829e-17	A2_B1000_1	gene-59395	sigUp	adjust Pvalue < 0.01
3.69521e-22	-1.70621	0.205	0.613	2.68084e-17	A2_B1000_1	gene-16255	sigDown	adjust Pvalue < 0.01
1.34678e-21	1.20352	0.277	0.028	9.77077e-17	A2_B1000_1	gene-33707	sigUp	adjust Pvalue < 0.01
3.0713e-21	-1.66572	0.313	0.683	2.22819e-16	A2_B1000_1	gene-61725	sigDown	adjust Pvalue < 0.01
3.854e-21	1.5774	0.711	0.418	2.79604e-16	A2_B1000_1	gene-6261	sigUp	adjust Pvalue < 0.01
4.19203e-21	-1.55729	0.512	0.779	3.04128e-16	A2_B1000_1	gene-69223	sigDown	adjust Pvalue < 0.01
7.70826e-21	-1.74988	0.259	0.65	5.59227e-16	A2_B1000_1	gene-29503	sigDown	adjust Pvalue < 0.01
1.32476e-20	1.28586	0.554	0.19	9.61098e-16	A2_B1000_1	gene-9236	sigUp	adjust Pvalue < 0.01
1.63133e-20	1.51022	0.675	0.365	1.18351e-15	A2_B1000_1	gene-9728	sigUp	adjust Pvalue < 0.01
2.61634e-20	1.30317	0.283	0.035	1.89813e-15	A2_B1000_1	gene-54024	sigUp	adjust Pvalue < 0.01
7.56595e-20	1.77252	0.373	0.085	5.48902e-15	A2_B1000_1	gene-48497	sigUp	adjust Pvalue < 0.01
9.00373e-20	-1.73193	0.301	0.652	6.53212e-15	A2_B1000_1	gene-34387	sigDown	adjust Pvalue < 0.01
1.11008e-19	1.34972	0.361	0.077	8.0535e-15	A2_B1000_1	gene-59226	sigUp	adjust Pvalue < 0.01
1.11908e-19	-1.94956	0.145	0.527	8.11879e-15	A2_B1000_1	gene-30765	sigDown	adjust Pvalue < 0.01
1.46698e-19	-1.20942	0.518	0.816	1.06428e-14	A2_B1000_1	gene-32341	sigDown	adjust Pvalue < 0.01
1.75346e-19	1.15349	0.361	0.077	1.27212e-14	A2_B1000_1	gene-10458	sigUp	adjust Pvalue < 0.01
1.76907e-19	-1.65734	0.235	0.626	1.28344e-14	A2_B1000_1	gene-31914	sigDown	adjust Pvalue < 0.01
1.95505e-19	1.37898	0.47	0.149	1.41837e-14	A2_B1000_1	gene-431	sigUp	adjust Pvalue < 0.01
2.61595e-19	-1.67894	0.199	0.569	1.89784e-14	A2_B1000_1	gene-48604	sigDown	adjust Pvalue < 0.01
2.83031e-19	-1.81865	0.078	0.464	2.05336e-14	A2_B1000_1	gene-18609	sigDown	adjust Pvalue < 0.01
2.89645e-19	1.30558	0.675	0.352	2.10135e-14	A2_B1000_1	gene-72399	sigUp	adjust Pvalue < 0.01
5.36342e-19	1.43792	0.512	0.177	3.8911e-14	A2_B1000_1	gene-1320	sigUp	adjust Pvalue < 0.01
5.85662e-19	-1.96268	0.072	0.449	4.24892e-14	A2_B1000_1	gene-35004	sigDown	adjust Pvalue < 0.01
1.0013e-18	1.25214	0.608	0.276	7.26435e-14	A2_B1000_1	gene-6263	sigUp	adjust Pvalue < 0.01
1.08741e-18	-1.53504	0.355	0.687	7.88905e-14	A2_B1000_1	gene-80187	sigDown	adjust Pvalue < 0.01
1.14404e-18	1.59362	0.5	0.186	8.29986e-14	A2_B1000_1	gene-59218	sigUp	adjust Pvalue < 0.01
1.39699e-18	-1.74938	0.181	0.554	1.0135e-13	A2_B1000_1	gene-6129	sigDown	adjust Pvalue < 0.01
1.61537e-18	-1.9255	0.157	0.514	1.17193e-13	A2_B1000_1	gene-46518	sigDown	adjust Pvalue < 0.01
2.20189e-18	1.3342	0.301	0.05	1.59745e-13	A2_B1000_1	gene-20535	sigUp	adjust Pvalue < 0.01
3.39447e-18	1.06405	0.886	0.63	2.46265e-13	A2_B1000_1	gene-2713	sigUp	adjust Pvalue < 0.01
3.466e-18	1.16083	0.349	0.077	2.51455e-13	A2_B1000_1	gene-33163	sigUp	adjust Pvalue < 0.01
4.17653e-18	1.41031	0.325	0.063	3.03003e-13	A2_B1000_1	gene-34791	sigUp	adjust Pvalue < 0.01
4.52676e-18	1.0617	0.259	0.033	3.28412e-13	A2_B1000_1	gene-2234	sigUp	adjust Pvalue < 0.01
4.61698e-18	-1.87957	0.09	0.453	3.34957e-13	A2_B1000_1	gene-24715	sigDown	adjust Pvalue < 0.01
6.78384e-18	2.58044	0.301	0.055	4.92161e-13	A2_B1000_1	gene-31852	sigUp	adjust Pvalue < 0.01
7.76144e-18	-1.9242	0.187	0.525	5.63085e-13	A2_B1000_1	gene-18429	sigDown	adjust Pvalue < 0.01
8.08731e-18	1.0756	0.801	0.575	5.86726e-13	A2_B1000_1	gene-17636	sigUp	adjust Pvalue < 0.01
1.22571e-17	1.2836	0.554	0.225	8.89241e-13	A2_B1000_1	gene-67606	sigUp	adjust Pvalue < 0.01
1.27739e-17	-1.59085	0.108	0.468	9.26735e-13	A2_B1000_1	gene-1621	sigDown	adjust Pvalue < 0.01
1.48295e-17	-1.60464	0.175	0.551	1.07586e-12	A2_B1000_1	gene-27022	sigDown	adjust Pvalue < 0.01
1.61657e-17	-1.6006	0.289	0.604	1.17281e-12	A2_B1000_1	gene-2170	sigDown	adjust Pvalue < 0.01
1.63409e-17	-1.89138	0.078	0.433	1.18552e-12	A2_B1000_1	gene-77569	sigDown	adjust Pvalue < 0.01
1.72505e-17	-1.48097	0.404	0.716	1.25151e-12	A2_B1000_1	gene-27318	sigDown	adjust Pvalue < 0.01
2.10193e-17	-1.5048	0.271	0.632	1.52493e-12	A2_B1000_1	gene-50121	sigDown	adjust Pvalue < 0.01
3.32336e-17	-1.56744	0.139	0.512	2.41106e-12	A2_B1000_1	gene-28877	sigDown	adjust Pvalue < 0.01
3.49019e-17	-1.19359	0.518	0.788	2.5321e-12	A2_B1000_1	gene-78049	sigDown	adjust Pvalue < 0.01
5.0054e-17	1.07348	0.283	0.048	3.63136e-12	A2_B1000_1	gene-20339	sigUp	adjust Pvalue < 0.01
5.75951e-17	-1.68103	0.193	0.523	4.17847e-12	A2_B1000_1	gene-12910	sigDown	adjust Pvalue < 0.01
1.00303e-16	-1.60075	0.235	0.571	7.27687e-12	A2_B1000_1	gene-71328	sigDown	adjust Pvalue < 0.01
1.08123e-16	-2.13593	0.145	0.486	7.84419e-12	A2_B1000_1	gene-62044	sigDown	adjust Pvalue < 0.01
1.09321e-16	-1.56435	0.127	0.479	7.93111e-12	A2_B1000_1	gene-80874	sigDown	adjust Pvalue < 0.01
1.15782e-16	-1.7069	0.205	0.545	8.39988e-12	A2_B1000_1	gene-44765	sigDown	adjust Pvalue < 0.01
1.31122e-16	-1.77163	0.036	0.374	9.51277e-12	A2_B1000_1	gene-3134	sigDown	adjust Pvalue < 0.01
1.42919e-16	0.95957	0.325	0.07	1.03687e-11	A2_B1000_1	gene-31149	sigUp	adjust Pvalue < 0.01
1.46584e-16	0.972854	0.265	0.042	1.06345e-11	A2_B1000_1	gene-33711	sigUp	adjust Pvalue < 0.01
1.46998e-16	1.17957	0.319	0.072	1.06646e-11	A2_B1000_1	gene-80558	sigUp	adjust Pvalue < 0.01
2.8023e-16	1.29804	0.259	0.042	2.03304e-11	A2_B1000_1	gene-75323	sigUp	adjust Pvalue < 0.01
2.89268e-16	1.01271	0.771	0.543	2.09861e-11	A2_B1000_1	gene-64459	sigUp	adjust Pvalue < 0.01
3.44824e-16	1.00986	0.319	0.07	2.50166e-11	A2_B1000_1	gene-11620	sigUp	adjust Pvalue < 0.01
4.73937e-16	1.16136	0.44	0.147	3.43837e-11	A2_B1000_1	gene-65172	sigUp	adjust Pvalue < 0.01
5.04487e-16	1.31296	0.602	0.317	3.66e-11	A2_B1000_1	gene-3957	sigUp	adjust Pvalue < 0.01
6.65483e-16	-1.58932	0.114	0.453	4.82802e-11	A2_B1000_1	gene-26420	sigDown	adjust Pvalue < 0.01
7.46163e-16	0.987005	0.265	0.044	5.41334e-11	A2_B1000_1	gene-11552	sigUp	adjust Pvalue < 0.01
8.23263e-16	0.886718	0.259	0.042	5.97269e-11	A2_B1000_1	gene-59242	sigUp	adjust Pvalue < 0.01
8.2467e-16	-1.65791	0.151	0.499	5.9829e-11	A2_B1000_1	gene-18765	sigDown	adjust Pvalue < 0.01
1.03529e-15	1.24957	0.428	0.133	7.51091e-11	A2_B1000_1	gene-46780	sigUp	adjust Pvalue < 0.01
1.03653e-15	-1.73932	0.145	0.477	7.51995e-11	A2_B1000_1	gene-82008	sigDown	adjust Pvalue < 0.01
1.09869e-15	-1.58673	0.042	0.361	7.97087e-11	A2_B1000_1	gene-35066	sigDown	adjust Pvalue < 0.01
1.25205e-15	-1.60558	0.096	0.42	9.08352e-11	A2_B1000_1	gene-12804	sigDown	adjust Pvalue < 0.01
1.44157e-15	1.23986	0.253	0.039	1.04584e-10	A2_B1000_1	gene-1139	sigUp	adjust Pvalue < 0.01
1.45573e-15	-1.34402	0.325	0.654	1.05612e-10	A2_B1000_1	gene-25204	sigDown	adjust Pvalue < 0.01
1.60444e-15	-1.70794	0.096	0.42	1.164e-10	A2_B1000_1	gene-31290	sigDown	adjust Pvalue < 0.01
1.8009e-15	-1.44762	0.205	0.536	1.30654e-10	A2_B1000_1	gene-24656	sigDown	adjust Pvalue < 0.01
1.80583e-15	-1.49433	0.048	0.372	1.31011e-10	A2_B1000_1	gene-10489	sigDown	adjust Pvalue < 0.01
1.99687e-15	-1.63318	0.078	0.4	1.44871e-10	A2_B1000_1	gene-58460	sigDown	adjust Pvalue < 0.01
2.09799e-15	-1.62721	0.133	0.457	1.52207e-10	A2_B1000_1	gene-961	sigDown	adjust Pvalue < 0.01
2.19837e-15	1.52022	0.404	0.129	1.5949e-10	A2_B1000_1	gene-2066	sigUp	adjust Pvalue < 0.01
2.8331e-15	0.832433	0.789	0.453	2.05539e-10	A2_B1000_1	gene-14321	sigUp	adjust Pvalue < 0.01
3.07026e-15	-1.41798	0.187	0.527	2.22744e-10	A2_B1000_1	gene-67322	sigDown	adjust Pvalue < 0.01
3.30232e-15	-1.53286	0.223	0.547	2.3958e-10	A2_B1000_1	gene-61104	sigDown	adjust Pvalue < 0.01
3.35191e-15	1.15406	0.428	0.138	2.43178e-10	A2_B1000_1	gene-39550	sigUp	adjust Pvalue < 0.01
3.62032e-15	-1.489	0.241	0.556	2.62651e-10	A2_B1000_1	gene-30863	sigDown	adjust Pvalue < 0.01
3.81887e-15	-1.6964	0.211	0.512	2.77055e-10	A2_B1000_1	gene-34967	sigDown	adjust Pvalue < 0.01
3.8214e-15	-1.50419	0.096	0.425	2.77239e-10	A2_B1000_1	gene-58773	sigDown	adjust Pvalue < 0.01
3.90477e-15	-1.59514	0.157	0.47	2.83287e-10	A2_B1000_1	gene-2113	sigDown	adjust Pvalue < 0.01
4.05935e-15	-1.55638	0.066	0.387	2.94502e-10	A2_B1000_1	gene-78458	sigDown	adjust Pvalue < 0.01
4.25793e-15	1.3362	0.271	0.05	3.08908e-10	A2_B1000_1	gene-66458	sigUp	adjust Pvalue < 0.01
4.56189e-15	-1.64536	0.024	0.33	3.3096e-10	A2_B1000_1	gene-13759	sigDown	adjust Pvalue < 0.01
5.41684e-15	1.01434	0.482	0.182	3.92986e-10	A2_B1000_1	gene-73957	sigUp	adjust Pvalue < 0.01
6.5283e-15	1.109	0.355	0.103	4.73622e-10	A2_B1000_1	gene-75342	sigUp	adjust Pvalue < 0.01
6.81507e-15	1.18388	0.265	0.048	4.94426e-10	A2_B1000_1	gene-77768	sigUp	adjust Pvalue < 0.01
9.54806e-15	0.806306	0.928	0.764	6.92702e-10	A2_B1000_1	gene-50725	sigUp	adjust Pvalue < 0.01
1.42275e-14	-1.43153	0.289	0.578	1.03219e-09	A2_B1000_1	gene-58677	sigDown	adjust Pvalue < 0.01
1.4575e-14	-1.65832	0.036	0.335	1.0574e-09	A2_B1000_1	gene-61513	sigDown	adjust Pvalue < 0.01
2.11435e-14	-1.42405	0.235	0.54	1.53394e-09	A2_B1000_1	gene-61556	sigDown	adjust Pvalue < 0.01
2.11852e-14	1.04447	0.464	0.166	1.53697e-09	A2_B1000_1	gene-17287	sigUp	adjust Pvalue < 0.01
2.72669e-14	-1.52656	0.163	0.481	1.97819e-09	A2_B1000_1	gene-35110	sigDown	adjust Pvalue < 0.01
3.46729e-14	1.14301	0.524	0.239	2.51548e-09	A2_B1000_1	gene-29699	sigUp	adjust Pvalue < 0.01
3.50617e-14	-1.17362	0.367	0.661	2.54369e-09	A2_B1000_1	gene-3082	sigDown	adjust Pvalue < 0.01
3.52188e-14	1.24181	0.651	0.374	2.55509e-09	A2_B1000_1	gene-39116	sigUp	adjust Pvalue < 0.01
3.59735e-14	-1.32425	0.175	0.495	2.60984e-09	A2_B1000_1	gene-790	sigDown	adjust Pvalue < 0.01
4.18246e-14	-1.4504	0.175	0.486	3.03434e-09	A2_B1000_1	gene-35863	sigDown	adjust Pvalue < 0.01
4.57379e-14	-1.49877	0.102	0.407	3.31824e-09	A2_B1000_1	gene-52780	sigDown	adjust Pvalue < 0.01
5.35304e-14	1.00152	0.259	0.05	3.88358e-09	A2_B1000_1	gene-37682	sigUp	adjust Pvalue < 0.01
6.23988e-14	-1.88854	0.223	0.505	4.52697e-09	A2_B1000_1	gene-54785	sigDown	adjust Pvalue < 0.01
7.54319e-14	1.20791	0.398	0.138	5.47251e-09	A2_B1000_1	gene-9594	sigUp	adjust Pvalue < 0.01
9.46053e-14	1.01279	0.699	0.453	6.86352e-09	A2_B1000_1	gene-3954	sigUp	adjust Pvalue < 0.01
9.57912e-14	-1.39236	0.096	0.405	6.94956e-09	A2_B1000_1	gene-65099	sigDown	adjust Pvalue < 0.01
1.03983e-13	-1.41382	0.205	0.512	7.54384e-09	A2_B1000_1	gene-40817	sigDown	adjust Pvalue < 0.01
1.05534e-13	-1.3286	0.157	0.47	7.6564e-09	A2_B1000_1	gene-53880	sigDown	adjust Pvalue < 0.01
1.06145e-13	-1.48691	0.114	0.42	7.70068e-09	A2_B1000_1	gene-35277	sigDown	adjust Pvalue < 0.01
1.09259e-13	-1.46981	0.217	0.51	7.92664e-09	A2_B1000_1	gene-8314	sigDown	adjust Pvalue < 0.01
1.13116e-13	1.05133	0.452	0.171	8.20643e-09	A2_B1000_1	gene-63697	sigUp	adjust Pvalue < 0.01
1.24701e-13	1.15198	0.373	0.123	9.04695e-09	A2_B1000_1	gene-76616	sigUp	adjust Pvalue < 0.01
1.27025e-13	-1.5199	0.12	0.42	9.21555e-09	A2_B1000_1	gene-65015	sigDown	adjust Pvalue < 0.01
1.46619e-13	1.04132	0.271	0.061	1.06371e-08	A2_B1000_1	gene-42017	sigUp	adjust Pvalue < 0.01
1.57351e-13	-1.26222	0.265	0.567	1.14156e-08	A2_B1000_1	gene-28624	sigDown	adjust Pvalue < 0.01
1.59088e-13	-1.48171	0.301	0.565	1.15417e-08	A2_B1000_1	gene-15581	sigDown	adjust Pvalue < 0.01
1.5912e-13	1.11301	0.518	0.245	1.1544e-08	A2_B1000_1	gene-19790	sigUp	adjust Pvalue < 0.01
1.75107e-13	1.19731	0.337	0.096	1.27038e-08	A2_B1000_1	gene-53433	sigUp	adjust Pvalue < 0.01
1.77709e-13	1.4011	0.301	0.077	1.28926e-08	A2_B1000_1	gene-11607	sigUp	adjust Pvalue < 0.01
1.84074e-13	-1.38126	0.193	0.499	1.33544e-08	A2_B1000_1	gene-2987	sigDown	adjust Pvalue < 0.01
2.23572e-13	-1.69805	0.12	0.418	1.62199e-08	A2_B1000_1	gene-10277	sigDown	adjust Pvalue < 0.01
2.25996e-13	-1.58033	0.06	0.344	1.63958e-08	A2_B1000_1	gene-40035	sigDown	adjust Pvalue < 0.01
2.33047e-13	0.96338	0.265	0.057	1.69073e-08	A2_B1000_1	gene-20691	sigUp	adjust Pvalue < 0.01
2.4806e-13	1.0795	0.59	0.324	1.79965e-08	A2_B1000_1	gene-35871	sigUp	adjust Pvalue < 0.01
2.54746e-13	-1.45906	0.241	0.534	1.84815e-08	A2_B1000_1	gene-24665	sigDown	adjust Pvalue < 0.01
2.70586e-13	1.06418	0.488	0.217	1.96307e-08	A2_B1000_1	gene-51174	sigUp	adjust Pvalue < 0.01
2.76657e-13	-1.3122	0.211	0.508	2.00712e-08	A2_B1000_1	gene-20064	sigDown	adjust Pvalue < 0.01
2.8092e-13	-1.56276	0.169	0.453	2.03805e-08	A2_B1000_1	gene-3110	sigDown	adjust Pvalue < 0.01
2.94553e-13	1.00528	0.554	0.269	2.13695e-08	A2_B1000_1	gene-7142	sigUp	adjust Pvalue < 0.01
2.94774e-13	-1.36532	0.09	0.396	2.13855e-08	A2_B1000_1	gene-72177	sigDown	adjust Pvalue < 0.01
3.00517e-13	-1.46449	0.114	0.403	2.18022e-08	A2_B1000_1	gene-22321	sigDown	adjust Pvalue < 0.01
3.19845e-13	-1.48833	0	0.263	2.32044e-08	A2_B1000_1	gene-83872	sigDown	adjust Pvalue < 0.01
3.55565e-13	-1.38467	0.054	0.341	2.57959e-08	A2_B1000_1	gene-16952	sigDown	adjust Pvalue < 0.01
3.59131e-13	-1.36409	0.066	0.357	2.60546e-08	A2_B1000_1	gene-71228	sigDown	adjust Pvalue < 0.01
3.64631e-13	-1.42205	0.036	0.313	2.64536e-08	A2_B1000_1	gene-43534	sigDown	adjust Pvalue < 0.01
5.2271e-13	1.4409	0.386	0.131	3.79221e-08	A2_B1000_1	gene-28820	sigUp	adjust Pvalue < 0.01
5.49429e-13	-1.47255	0	0.258	3.98605e-08	A2_B1000_1	gene-78014	sigDown	adjust Pvalue < 0.01
5.69924e-13	0.995522	0.265	0.061	4.13474e-08	A2_B1000_1	gene-75178	sigUp	adjust Pvalue < 0.01
5.75777e-13	1.19204	0.392	0.142	4.1772e-08	A2_B1000_1	gene-21198	sigUp	adjust Pvalue < 0.01
5.79371e-13	1.06376	0.452	0.177	4.20328e-08	A2_B1000_1	gene-67997	sigUp	adjust Pvalue < 0.01
6.61918e-13	-1.25389	0.084	0.379	4.80215e-08	A2_B1000_1	gene-53525	sigDown	adjust Pvalue < 0.01
7.22362e-13	-1.49389	0.163	0.446	5.24066e-08	A2_B1000_1	gene-16104	sigDown	adjust Pvalue < 0.01
7.27437e-13	1.00541	0.349	0.107	5.27749e-08	A2_B1000_1	gene-64955	sigUp	adjust Pvalue < 0.01
8.86998e-13	-1.51575	0.096	0.383	6.43508e-08	A2_B1000_1	gene-60554	sigDown	adjust Pvalue < 0.01
9.31695e-13	0.968992	0.5	0.219	6.75936e-08	A2_B1000_1	gene-16669	sigUp	adjust Pvalue < 0.01
9.71529e-13	1.01093	0.265	0.061	7.04834e-08	A2_B1000_1	gene-42739	sigUp	adjust Pvalue < 0.01
9.82182e-13	-1.43418	0.169	0.468	7.12563e-08	A2_B1000_1	gene-62767	sigDown	adjust Pvalue < 0.01
1.05868e-12	-1.352	0.133	0.435	7.68059e-08	A2_B1000_1	gene-59410	sigDown	adjust Pvalue < 0.01
1.09391e-12	-1.45129	0.235	0.523	7.9362e-08	A2_B1000_1	gene-62443	sigDown	adjust Pvalue < 0.01
1.22947e-12	-1.33947	0	0.252	8.91965e-08	A2_B1000_1	gene-37476	sigDown	adjust Pvalue < 0.01
1.24513e-12	-1.31859	0.193	0.484	9.03327e-08	A2_B1000_1	gene-57124	sigDown	adjust Pvalue < 0.01
1.4883e-12	1.40131	0.614	0.361	1.07975e-07	A2_B1000_1	gene-5876	sigUp	adjust Pvalue < 0.01
1.48916e-12	1.6598	0.524	0.267	1.08037e-07	A2_B1000_1	gene-50117	sigUp	adjust Pvalue < 0.01
1.61647e-12	-1.20176	0.271	0.573	1.17274e-07	A2_B1000_1	gene-65414	sigDown	adjust Pvalue < 0.01
1.79397e-12	1.18026	0.259	0.059	1.30151e-07	A2_B1000_1	gene-13129	sigUp	adjust Pvalue < 0.01
1.80217e-12	-1.43786	0.114	0.4	1.30746e-07	A2_B1000_1	gene-6581	sigDown	adjust Pvalue < 0.01
1.83525e-12	-1.0307	0.343	0.626	1.33145e-07	A2_B1000_1	gene-17083	sigDown	adjust Pvalue < 0.01
1.98511e-12	-1.19257	0.066	0.35	1.44017e-07	A2_B1000_1	gene-10863	sigDown	adjust Pvalue < 0.01
2.03902e-12	1.29182	0.283	0.074	1.47929e-07	A2_B1000_1	gene-32433	sigUp	adjust Pvalue < 0.01
2.22261e-12	0.775836	0.265	0.061	1.61248e-07	A2_B1000_1	gene-18331	sigUp	adjust Pvalue < 0.01
2.28864e-12	0.931704	0.349	0.109	1.66039e-07	A2_B1000_1	gene-35754	sigUp	adjust Pvalue < 0.01
2.3471e-12	-1.36966	0.102	0.383	1.7028e-07	A2_B1000_1	gene-39318	sigDown	adjust Pvalue < 0.01
2.41808e-12	0.600112	0.97	0.81	1.75429e-07	A2_B1000_1	gene-67244	sigUp	adjust Pvalue < 0.01
2.43654e-12	-1.40816	0.108	0.392	1.76769e-07	A2_B1000_1	gene-28399	sigDown	adjust Pvalue < 0.01
2.50695e-12	-1.33698	0.06	0.337	1.81877e-07	A2_B1000_1	gene-53377	sigDown	adjust Pvalue < 0.01
2.63503e-12	-1.49193	0.078	0.348	1.91169e-07	A2_B1000_1	gene-58608	sigDown	adjust Pvalue < 0.01
2.88308e-12	-1.32044	0.054	0.33	2.09164e-07	A2_B1000_1	gene-67579	sigDown	adjust Pvalue < 0.01
3.21933e-12	1.31278	0.373	0.133	2.33559e-07	A2_B1000_1	gene-37638	sigUp	adjust Pvalue < 0.01
3.31865e-12	-1.06659	0.386	0.641	2.40765e-07	A2_B1000_1	gene-38133	sigDown	adjust Pvalue < 0.01
3.52944e-12	0.84913	0.307	0.088	2.56058e-07	A2_B1000_1	gene-40219	sigUp	adjust Pvalue < 0.01
3.78166e-12	-1.40444	0.102	0.385	2.74356e-07	A2_B1000_1	gene-55652	sigDown	adjust Pvalue < 0.01
3.82744e-12	0.840501	0.711	0.516	2.77677e-07	A2_B1000_1	gene-80163	sigUp	adjust Pvalue < 0.01
3.84769e-12	-1.05153	0.205	0.503	2.79146e-07	A2_B1000_1	gene-6817	sigDown	adjust Pvalue < 0.01
3.85423e-12	-1.28394	0.313	0.584	2.79621e-07	A2_B1000_1	gene-24652	sigDown	adjust Pvalue < 0.01
4.07302e-12	0.848449	0.367	0.12	2.95493e-07	A2_B1000_1	gene-30151	sigUp	adjust Pvalue < 0.01
4.2441e-12	-1.36034	0.09	0.37	3.07905e-07	A2_B1000_1	gene-66898	sigDown	adjust Pvalue < 0.01
4.27777e-12	-1.39438	0.145	0.422	3.10348e-07	A2_B1000_1	gene-64907	sigDown	adjust Pvalue < 0.01
4.46548e-12	0.815571	0.253	0.057	3.23966e-07	A2_B1000_1	gene-59524	sigUp	adjust Pvalue < 0.01
4.70024e-12	-1.31205	0.127	0.407	3.40998e-07	A2_B1000_1	gene-23769	sigDown	adjust Pvalue < 0.01
4.95346e-12	-1.34085	0.108	0.387	3.59369e-07	A2_B1000_1	gene-10290	sigDown	adjust Pvalue < 0.01
4.99457e-12	-1.27123	0.042	0.309	3.62351e-07	A2_B1000_1	gene-22121	sigDown	adjust Pvalue < 0.01
5.51327e-12	-1.33357	0.06	0.326	3.99982e-07	A2_B1000_1	gene-39421	sigDown	adjust Pvalue < 0.01
5.81091e-12	-1.18543	0.62	0.761	4.21576e-07	A2_B1000_1	gene-60012	sigDown	adjust Pvalue < 0.01
6.30297e-12	1.32818	0.277	0.074	4.57274e-07	A2_B1000_1	gene-37900	sigUp	adjust Pvalue < 0.01
6.30315e-12	-1.2086	0.012	0.256	4.57287e-07	A2_B1000_1	gene-34994	sigDown	adjust Pvalue < 0.01
7.52798e-12	1.04401	0.337	0.109	5.46147e-07	A2_B1000_1	gene-18044	sigUp	adjust Pvalue < 0.01
7.55444e-12	-1.12824	0.12	0.398	5.48067e-07	A2_B1000_1	gene-50772	sigDown	adjust Pvalue < 0.01
7.70822e-12	1.08568	0.349	0.118	5.59224e-07	A2_B1000_1	gene-50646	sigUp	adjust Pvalue < 0.01
8.49437e-12	0.954054	0.337	0.109	6.16258e-07	A2_B1000_1	gene-70674	sigUp	adjust Pvalue < 0.01
8.57126e-12	1.215	0.337	0.114	6.21836e-07	A2_B1000_1	gene-42070	sigUp	adjust Pvalue < 0.01
8.59451e-12	-1.32067	0.06	0.326	6.23523e-07	A2_B1000_1	gene-15836	sigDown	adjust Pvalue < 0.01
8.64475e-12	-1.36464	0.084	0.348	6.27168e-07	A2_B1000_1	gene-11368	sigDown	adjust Pvalue < 0.01
8.67939e-12	-1.30249	0.133	0.411	6.29681e-07	A2_B1000_1	gene-50839	sigDown	adjust Pvalue < 0.01
9.4863e-12	1.02052	0.253	0.061	6.88222e-07	A2_B1000_1	gene-51514	sigUp	adjust Pvalue < 0.01
1.01226e-11	-1.1899	0.127	0.389	7.34387e-07	A2_B1000_1	gene-48125	sigDown	adjust Pvalue < 0.01
1.01872e-11	-1.34638	0.133	0.411	7.39068e-07	A2_B1000_1	gene-25017	sigDown	adjust Pvalue < 0.01
1.03445e-11	-1.26777	0.06	0.317	7.50482e-07	A2_B1000_1	gene-58764	sigDown	adjust Pvalue < 0.01
1.07695e-11	-1.24871	0.181	0.475	7.81313e-07	A2_B1000_1	gene-61802	sigDown	adjust Pvalue < 0.01
1.12882e-11	0.923683	0.325	0.101	8.18951e-07	A2_B1000_1	gene-78707	sigUp	adjust Pvalue < 0.01
1.30229e-11	-1.26968	0.024	0.269	9.44796e-07	A2_B1000_1	gene-75728	sigDown	adjust Pvalue < 0.01
1.30389e-11	1.07841	0.307	0.092	9.45958e-07	A2_B1000_1	gene-50391	sigUp	adjust Pvalue < 0.01
1.45997e-11	0.900557	0.295	0.088	1.05919e-06	A2_B1000_1	gene-77280	sigUp	adjust Pvalue < 0.01
1.47899e-11	0.937552	0.398	0.147	1.07299e-06	A2_B1000_1	gene-63683	sigUp	adjust Pvalue < 0.01
1.75202e-11	0.990602	0.44	0.186	1.27107e-06	A2_B1000_1	gene-76718	sigUp	adjust Pvalue < 0.01
1.75887e-11	-1.32271	0.157	0.435	1.27604e-06	A2_B1000_1	gene-79451	sigDown	adjust Pvalue < 0.01
1.78403e-11	-1.23595	0.06	0.317	1.29429e-06	A2_B1000_1	gene-49729	sigDown	adjust Pvalue < 0.01
1.98513e-11	-1.28949	0.217	0.479	1.44019e-06	A2_B1000_1	gene-57167	sigDown	adjust Pvalue < 0.01
2.05183e-11	-1.23071	0.169	0.442	1.48858e-06	A2_B1000_1	gene-83022	sigDown	adjust Pvalue < 0.01
2.18592e-11	-1.25138	0.337	0.571	1.58586e-06	A2_B1000_1	gene-19720	sigDown	adjust Pvalue < 0.01
2.21408e-11	-1.3555	0.054	0.304	1.6063e-06	A2_B1000_1	gene-19211	sigDown	adjust Pvalue < 0.01
2.28735e-11	0.913683	0.633	0.396	1.65945e-06	A2_B1000_1	gene-18332	sigUp	adjust Pvalue < 0.01
2.51781e-11	-1.29966	0.169	0.442	1.82665e-06	A2_B1000_1	gene-36537	sigDown	adjust Pvalue < 0.01
2.53894e-11	-1.40645	0.114	0.385	1.84197e-06	A2_B1000_1	gene-27994	sigDown	adjust Pvalue < 0.01
2.5952e-11	-1.18842	0.175	0.444	1.88279e-06	A2_B1000_1	gene-25408	sigDown	adjust Pvalue < 0.01
2.61558e-11	-1.3274	0.169	0.433	1.89758e-06	A2_B1000_1	gene-37982	sigDown	adjust Pvalue < 0.01
2.62812e-11	-1.1968	0.151	0.416	1.90667e-06	A2_B1000_1	gene-15162	sigDown	adjust Pvalue < 0.01
2.64221e-11	-1.11092	0.633	0.781	1.9169e-06	A2_B1000_1	gene-61363	sigDown	adjust Pvalue < 0.01
2.85162e-11	-1.21271	0.151	0.427	2.06882e-06	A2_B1000_1	gene-68530	sigDown	adjust Pvalue < 0.01
2.91284e-11	-1.2697	0.151	0.42	2.11324e-06	A2_B1000_1	gene-69387	sigDown	adjust Pvalue < 0.01
2.91428e-11	0.902991	0.259	0.068	2.11428e-06	A2_B1000_1	gene-7839	sigUp	adjust Pvalue < 0.01
3.02544e-11	-1.06819	0.175	0.451	2.19493e-06	A2_B1000_1	gene-76692	sigDown	adjust Pvalue < 0.01
3.28083e-11	1.04217	0.422	0.173	2.38021e-06	A2_B1000_1	gene-32553	sigUp	adjust Pvalue < 0.01
3.41146e-11	0.961116	0.596	0.313	2.47498e-06	A2_B1000_1	gene-65895	sigUp	adjust Pvalue < 0.01
3.50818e-11	0.893012	0.283	0.081	2.54515e-06	A2_B1000_1	gene-33053	sigUp	adjust Pvalue < 0.01
3.63538e-11	0.958187	0.367	0.133	2.63743e-06	A2_B1000_1	gene-31048	sigUp	adjust Pvalue < 0.01
4.29307e-11	-1.20615	0.12	0.385	3.11458e-06	A2_B1000_1	gene-45386	sigDown	adjust Pvalue < 0.01
4.52914e-11	1.02796	0.446	0.199	3.28584e-06	A2_B1000_1	gene-50479	sigUp	adjust Pvalue < 0.01
4.76081e-11	0.85557	0.717	0.514	3.45392e-06	A2_B1000_1	gene-19789	sigUp	adjust Pvalue < 0.01
5.22994e-11	0.981432	0.446	0.195	3.79427e-06	A2_B1000_1	gene-42005	sigUp	adjust Pvalue < 0.01
5.24278e-11	-1.11621	0.096	0.372	3.80358e-06	A2_B1000_1	gene-43523	sigDown	adjust Pvalue < 0.01
5.27602e-11	-1.15628	0.259	0.534	3.8277e-06	A2_B1000_1	gene-76192	sigDown	adjust Pvalue < 0.01
6.27918e-11	0.824849	0.416	0.171	4.55548e-06	A2_B1000_1	gene-64844	sigUp	adjust Pvalue < 0.01
6.66061e-11	-1.23715	0.096	0.35	4.83221e-06	A2_B1000_1	gene-65924	sigDown	adjust Pvalue < 0.01
7.29832e-11	-1.39069	0.175	0.425	5.29486e-06	A2_B1000_1	gene-16388	sigDown	adjust Pvalue < 0.01
8.3833e-11	-1.22763	0.102	0.357	6.082e-06	A2_B1000_1	gene-36597	sigDown	adjust Pvalue < 0.01
8.51638e-11	-1.18296	0.157	0.429	6.17855e-06	A2_B1000_1	gene-16097	sigDown	adjust Pvalue < 0.01
8.62863e-11	-1.17996	0.108	0.368	6.25998e-06	A2_B1000_1	gene-45433	sigDown	adjust Pvalue < 0.01
8.73042e-11	-1.12647	0.139	0.409	6.33383e-06	A2_B1000_1	gene-10412	sigDown	adjust Pvalue < 0.01
9.05525e-11	-1.47126	0.145	0.389	6.56949e-06	A2_B1000_1	gene-2398	sigDown	adjust Pvalue < 0.01
9.0572e-11	-1.0804	0.096	0.361	6.57091e-06	A2_B1000_1	gene-70593	sigDown	adjust Pvalue < 0.01
9.89702e-11	0.803928	0.301	0.094	7.18019e-06	A2_B1000_1	gene-14092	sigUp	adjust Pvalue < 0.01
9.9682e-11	0.986451	0.277	0.083	7.23183e-06	A2_B1000_1	gene-77523	sigUp	adjust Pvalue < 0.01
1.02975e-10	-1.28327	0.253	0.501	7.4707e-06	A2_B1000_1	gene-73462	sigDown	adjust Pvalue < 0.01
1.16273e-10	-1.13138	0.072	0.322	8.4355e-06	A2_B1000_1	gene-53093	sigDown	adjust Pvalue < 0.01
1.20472e-10	-1.12475	0.108	0.374	8.74011e-06	A2_B1000_1	gene-40838	sigDown	adjust Pvalue < 0.01
1.22018e-10	-1.26615	0.169	0.425	8.85232e-06	A2_B1000_1	gene-18443	sigDown	adjust Pvalue < 0.01
1.24424e-10	-1.32302	0.072	0.319	9.02682e-06	A2_B1000_1	gene-43695	sigDown	adjust Pvalue < 0.01
1.26811e-10	1.05119	0.488	0.252	9.20004e-06	A2_B1000_1	gene-82239	sigUp	adjust Pvalue < 0.01
1.35439e-10	-1.23353	0.199	0.444	9.82598e-06	A2_B1000_1	gene-81617	sigDown	adjust Pvalue < 0.01
1.3717e-10	0.990204	0.386	0.151	9.95158e-06	A2_B1000_1	gene-73181	sigUp	adjust Pvalue < 0.01
1.47969e-10	-1.14915	0.199	0.466	1.0735e-05	A2_B1000_1	gene-47106	sigDown	adjust Pvalue < 0.01
1.50524e-10	-1.18913	0.066	0.313	1.09204e-05	A2_B1000_1	gene-42278	sigDown	adjust Pvalue < 0.01
1.52371e-10	0.80826	0.548	0.293	1.10544e-05	A2_B1000_1	gene-49551	sigUp	adjust Pvalue < 0.01
1.52988e-10	-1.13357	0.175	0.442	1.10991e-05	A2_B1000_1	gene-16027	sigDown	adjust Pvalue < 0.01
1.57414e-10	-1.08608	0.151	0.418	1.14202e-05	A2_B1000_1	gene-41542	sigDown	adjust Pvalue < 0.01
1.85404e-10	-1.07375	0.096	0.352	1.34509e-05	A2_B1000_1	gene-52134	sigDown	adjust Pvalue < 0.01
1.86989e-10	-1.06394	0.096	0.354	1.35659e-05	A2_B1000_1	gene-35882	sigDown	adjust Pvalue < 0.01
1.90445e-10	0.969788	0.59	0.359	1.38166e-05	A2_B1000_1	gene-70998	sigUp	adjust Pvalue < 0.01
1.9611e-10	0.850816	0.361	0.142	1.42276e-05	A2_B1000_1	gene-55689	sigUp	adjust Pvalue < 0.01
2.23454e-10	-1.21361	0.078	0.322	1.62114e-05	A2_B1000_1	gene-44934	sigDown	adjust Pvalue < 0.01
2.23725e-10	0.994614	0.373	0.149	1.6231e-05	A2_B1000_1	gene-57534	sigUp	adjust Pvalue < 0.01
2.40588e-10	0.929377	0.265	0.074	1.74544e-05	A2_B1000_1	gene-79795	sigUp	adjust Pvalue < 0.01
2.45017e-10	-1.1455	0.072	0.322	1.77758e-05	A2_B1000_1	gene-32091	sigDown	adjust Pvalue < 0.01
2.47059e-10	0.824332	0.259	0.072	1.79239e-05	A2_B1000_1	gene-71956	sigUp	adjust Pvalue < 0.01
2.60083e-10	-1.22763	0.108	0.365	1.88687e-05	A2_B1000_1	gene-35079	sigDown	adjust Pvalue < 0.01
2.69695e-10	0.708639	0.283	0.083	1.95661e-05	A2_B1000_1	gene-26290	sigUp	adjust Pvalue < 0.01
2.70485e-10	-1.05662	0.042	0.28	1.96234e-05	A2_B1000_1	gene-50187	sigDown	adjust Pvalue < 0.01
2.8379e-10	-1.29385	0.127	0.372	2.05886e-05	A2_B1000_1	gene-13762	sigDown	adjust Pvalue < 0.01
2.84175e-10	-1.00895	0.235	0.505	2.06166e-05	A2_B1000_1	gene-10289	sigDown	adjust Pvalue < 0.01
3.37952e-10	1.01499	0.434	0.206	2.45181e-05	A2_B1000_1	gene-22086	sigUp	adjust Pvalue < 0.01
3.54346e-10	-1.04479	0.096	0.35	2.57074e-05	A2_B1000_1	gene-21732	sigDown	adjust Pvalue < 0.01
3.65121e-10	-0.98215	0.036	0.271	2.64891e-05	A2_B1000_1	gene-85413	sigDown	adjust Pvalue < 0.01
3.8919e-10	-1.10331	0.048	0.28	2.82353e-05	A2_B1000_1	gene-58746	sigDown	adjust Pvalue < 0.01
4.09857e-10	-1.24512	0.163	0.409	2.97347e-05	A2_B1000_1	gene-84029	sigDown	adjust Pvalue < 0.01
4.28124e-10	0.949435	0.392	0.168	3.106e-05	A2_B1000_1	gene-63974	sigUp	adjust Pvalue < 0.01
4.38373e-10	-1.10835	0.048	0.278	3.18035e-05	A2_B1000_1	gene-77662	sigDown	adjust Pvalue < 0.01
4.47443e-10	-1.53839	0.151	0.389	3.24615e-05	A2_B1000_1	gene-31911	sigDown	adjust Pvalue < 0.01
4.59914e-10	1.06667	0.259	0.079	3.33663e-05	A2_B1000_1	gene-36236	sigUp	adjust Pvalue < 0.01
5.04693e-10	-1.09437	0.042	0.278	3.6615e-05	A2_B1000_1	gene-43529	sigDown	adjust Pvalue < 0.01
5.36608e-10	-1.12384	0.307	0.532	3.89304e-05	A2_B1000_1	gene-28888	sigDown	adjust Pvalue < 0.01
5.57378e-10	-1.10665	0.096	0.339	4.04372e-05	A2_B1000_1	gene-15069	sigDown	adjust Pvalue < 0.01
5.60223e-10	-1.07746	0.054	0.287	4.06436e-05	A2_B1000_1	gene-45315	sigDown	adjust Pvalue < 0.01
5.87318e-10	-1.04034	0.078	0.322	4.26093e-05	A2_B1000_1	gene-43578	sigDown	adjust Pvalue < 0.01
5.98148e-10	-1.0528	0.108	0.37	4.3395e-05	A2_B1000_1	gene-54960	sigDown	adjust Pvalue < 0.01
6.14097e-10	0.77853	0.301	0.103	4.45521e-05	A2_B1000_1	gene-81590	sigUp	adjust Pvalue < 0.01
7.03902e-10	-1.31871	0.133	0.365	5.10674e-05	A2_B1000_1	gene-78457	sigDown	adjust Pvalue < 0.01
7.33521e-10	0.77215	0.524	0.276	5.32162e-05	A2_B1000_1	gene-84701	sigUp	adjust Pvalue < 0.01
7.51377e-10	0.943613	0.44	0.217	5.45117e-05	A2_B1000_1	gene-28104	sigUp	adjust Pvalue < 0.01
7.58132e-10	0.947698	0.554	0.348	5.50017e-05	A2_B1000_1	gene-3965	sigUp	adjust Pvalue < 0.01
7.65176e-10	0.934511	0.373	0.153	5.55128e-05	A2_B1000_1	gene-83921	sigUp	adjust Pvalue < 0.01
7.75605e-10	1.26675	0.307	0.109	5.62694e-05	A2_B1000_1	gene-74520	sigUp	adjust Pvalue < 0.01
7.94606e-10	-1.09956	0.09	0.33	5.76479e-05	A2_B1000_1	gene-52296	sigDown	adjust Pvalue < 0.01
8.17149e-10	-1.29213	0.096	0.333	5.92834e-05	A2_B1000_1	gene-43686	sigDown	adjust Pvalue < 0.01
8.19426e-10	0.79447	0.259	0.077	5.94485e-05	A2_B1000_1	gene-64471	sigUp	adjust Pvalue < 0.01
8.2836e-10	-1.08012	0.084	0.324	6.00967e-05	A2_B1000_1	gene-9252	sigDown	adjust Pvalue < 0.01
9.88165e-10	-1.10185	0.078	0.313	7.16904e-05	A2_B1000_1	gene-36797	sigDown	adjust Pvalue < 0.01
1.01922e-09	-1.15578	0.09	0.328	7.39432e-05	A2_B1000_1	gene-45500	sigDown	adjust Pvalue < 0.01
1.06472e-09	0.968556	0.259	0.079	7.72447e-05	A2_B1000_1	gene-29275	sigUp	adjust Pvalue < 0.01
1.11793e-09	0.654912	0.313	0.112	8.1105e-05	A2_B1000_1	gene-38871	sigUp	adjust Pvalue < 0.01
1.16184e-09	0.806892	0.355	0.144	8.42904e-05	A2_B1000_1	gene-34000	sigUp	adjust Pvalue < 0.01
1.18428e-09	0.913923	0.41	0.188	8.59183e-05	A2_B1000_1	gene-22131	sigUp	adjust Pvalue < 0.01
1.19878e-09	-0.960196	0.036	0.263	8.697e-05	A2_B1000_1	gene-74223	sigDown	adjust Pvalue < 0.01
1.23493e-09	0.915091	0.717	0.486	8.95932e-05	A2_B1000_1	gene-80768	sigUp	adjust Pvalue < 0.01
1.23934e-09	0.627548	0.355	0.133	8.99131e-05	A2_B1000_1	gene-16044	sigUp	adjust Pvalue < 0.01
1.25748e-09	0.91987	0.572	0.368	9.1229e-05	A2_B1000_1	gene-3955	sigUp	adjust Pvalue < 0.01
1.2975e-09	-0.934051	0.048	0.276	9.41323e-05	A2_B1000_1	gene-62167	sigDown	adjust Pvalue < 0.01
1.37127e-09	0.799697	0.452	0.217	9.94842e-05	A2_B1000_1	gene-18760	sigUp	adjust Pvalue < 0.01
1.39987e-09	-1.04595	0.066	0.295	0.000101559	A2_B1000_1	gene-74790	sigDown	adjust Pvalue < 0.01
1.49917e-09	-1.19722	0.283	0.521	0.000108763	A2_B1000_1	gene-180	sigDown	adjust Pvalue < 0.01
1.54834e-09	1.04869	0.337	0.131	0.000112331	A2_B1000_1	gene-62617	sigUp	adjust Pvalue < 0.01
1.60121e-09	0.759386	0.392	0.171	0.000116166	A2_B1000_1	gene-82310	sigUp	adjust Pvalue < 0.01
1.74524e-09	0.77522	0.373	0.155	0.000126616	A2_B1000_1	gene-61070	sigUp	adjust Pvalue < 0.01
1.80423e-09	-1.08852	0.06	0.284	0.000130895	A2_B1000_1	gene-7842	sigDown	adjust Pvalue < 0.01
1.89407e-09	0.741347	0.259	0.079	0.000137413	A2_B1000_1	gene-6045	sigUp	adjust Pvalue < 0.01
1.94889e-09	-1.01781	0.06	0.293	0.00014139	A2_B1000_1	gene-32911	sigDown	adjust Pvalue < 0.01
1.97059e-09	0.70657	0.253	0.074	0.000142964	A2_B1000_1	gene-12256	sigUp	adjust Pvalue < 0.01
1.9814e-09	0.931442	0.422	0.199	0.000143749	A2_B1000_1	gene-51142	sigUp	adjust Pvalue < 0.01
2.02345e-09	-1.01668	0.072	0.302	0.000146799	A2_B1000_1	gene-21890	sigDown	adjust Pvalue < 0.01
2.05651e-09	0.946442	0.295	0.103	0.000149198	A2_B1000_1	gene-8556	sigUp	adjust Pvalue < 0.01
2.08215e-09	-0.999143	0.163	0.411	0.000151058	A2_B1000_1	gene-22380	sigDown	adjust Pvalue < 0.01
2.08491e-09	0.701198	0.337	0.131	0.000151258	A2_B1000_1	gene-83130	sigUp	adjust Pvalue < 0.01
2.10799e-09	-1.1352	0.072	0.3	0.000152933	A2_B1000_1	gene-83928	sigDown	adjust Pvalue < 0.01
2.11204e-09	-1.24705	0.12	0.346	0.000153226	A2_B1000_1	gene-39578	sigDown	adjust Pvalue < 0.01
2.11367e-09	-1.11079	0.127	0.37	0.000153345	A2_B1000_1	gene-59697	sigDown	adjust Pvalue < 0.01
2.22125e-09	0.931279	0.44	0.219	0.00016115	A2_B1000_1	gene-3958	sigUp	adjust Pvalue < 0.01
2.38159e-09	-1.1736	0.277	0.501	0.000172782	A2_B1000_1	gene-83864	sigDown	adjust Pvalue < 0.01
2.44362e-09	0.94272	0.386	0.171	0.000177282	A2_B1000_1	gene-75770	sigUp	adjust Pvalue < 0.01
2.5456e-09	-1.13775	0.12	0.344	0.000184681	A2_B1000_1	gene-32112	sigDown	adjust Pvalue < 0.01
2.72857e-09	0.823832	0.916	0.849	0.000197955	A2_B1000_1	gene-71145	sigUp	adjust Pvalue < 0.01
2.78034e-09	0.752323	0.422	0.193	0.000201711	A2_B1000_1	gene-47063	sigUp	adjust Pvalue < 0.01
2.80616e-09	-1.09033	0.084	0.311	0.000203584	A2_B1000_1	gene-50074	sigDown	adjust Pvalue < 0.01
2.91627e-09	1.07148	0.392	0.179	0.000211573	A2_B1000_1	gene-10781	sigUp	adjust Pvalue < 0.01
2.9252e-09	0.788813	0.596	0.346	0.000212221	A2_B1000_1	gene-41992	sigUp	adjust Pvalue < 0.01
2.97587e-09	0.806721	0.59	0.346	0.000215896	A2_B1000_1	gene-29081	sigUp	adjust Pvalue < 0.01
3.15555e-09	-0.9769	0.066	0.3	0.000228932	A2_B1000_1	gene-32005	sigDown	adjust Pvalue < 0.01
3.18057e-09	0.996287	0.349	0.144	0.000230747	A2_B1000_1	gene-46698	sigUp	adjust Pvalue < 0.01
3.21473e-09	-1.10546	0.127	0.361	0.000233225	A2_B1000_1	gene-65806	sigDown	adjust Pvalue < 0.01
3.29702e-09	-1.0784	0.084	0.311	0.000239195	A2_B1000_1	gene-59544	sigDown	adjust Pvalue < 0.01
3.35656e-09	-1.02047	0.078	0.309	0.000243515	A2_B1000_1	gene-16289	sigDown	adjust Pvalue < 0.01
3.38021e-09	-1.01388	0.09	0.319	0.000245231	A2_B1000_1	gene-21166	sigDown	adjust Pvalue < 0.01
3.56303e-09	-0.996267	0.163	0.403	0.000258494	A2_B1000_1	gene-75033	sigDown	adjust Pvalue < 0.01
3.80805e-09	-1.18215	0.241	0.475	0.00027627	A2_B1000_1	gene-79504	sigDown	adjust Pvalue < 0.01
3.94585e-09	-1.17085	0.12	0.35	0.000286268	A2_B1000_1	gene-25369	sigDown	adjust Pvalue < 0.01
3.96339e-09	0.818499	0.56	0.315	0.00028754	A2_B1000_1	gene-58405	sigUp	adjust Pvalue < 0.01
3.99617e-09	-0.927085	0.114	0.357	0.000289918	A2_B1000_1	gene-66159	sigDown	adjust Pvalue < 0.01
4.06944e-09	-0.971616	0.06	0.282	0.000295234	A2_B1000_1	gene-81178	sigDown	adjust Pvalue < 0.01
4.07453e-09	-1.26758	0.133	0.357	0.000295603	A2_B1000_1	gene-80940	sigDown	adjust Pvalue < 0.01
4.08581e-09	-1.21479	0.096	0.315	0.000296421	A2_B1000_1	gene-44221	sigDown	adjust Pvalue < 0.01
4.25298e-09	-1.07051	0.078	0.302	0.000308549	A2_B1000_1	gene-56817	sigDown	adjust Pvalue < 0.01
4.39911e-09	0.768526	0.38	0.164	0.000319151	A2_B1000_1	gene-5237	sigUp	adjust Pvalue < 0.01
4.44439e-09	-1.0823	0.114	0.348	0.000322436	A2_B1000_1	gene-64685	sigDown	adjust Pvalue < 0.01
4.44781e-09	-1.13601	0.096	0.322	0.000322684	A2_B1000_1	gene-32890	sigDown	adjust Pvalue < 0.01
4.55349e-09	0.731279	0.62	0.385	0.000330351	A2_B1000_1	gene-17259	sigUp	adjust Pvalue < 0.01
4.61342e-09	-0.890434	0.066	0.284	0.000334699	A2_B1000_1	gene-68314	sigDown	adjust Pvalue < 0.01
4.68225e-09	-0.935466	0.078	0.304	0.000339693	A2_B1000_1	gene-15360	sigDown	adjust Pvalue < 0.01
4.79653e-09	-1.25989	0.078	0.287	0.000347983	A2_B1000_1	gene-67287	sigDown	adjust Pvalue < 0.01
4.90471e-09	-1.12743	0.157	0.389	0.000355832	A2_B1000_1	gene-50838	sigDown	adjust Pvalue < 0.01
5.13055e-09	0.954818	0.542	0.317	0.000372216	A2_B1000_1	gene-28045	sigUp	adjust Pvalue < 0.01
5.18912e-09	-1.2359	0.09	0.304	0.000376465	A2_B1000_1	gene-2326	sigDown	adjust Pvalue < 0.01
5.2395e-09	-1.14564	0.084	0.302	0.000380121	A2_B1000_1	gene-21364	sigDown	adjust Pvalue < 0.01
5.33137e-09	-1.14378	0.06	0.276	0.000386785	A2_B1000_1	gene-6573	sigDown	adjust Pvalue < 0.01
5.38222e-09	-1.07109	0.078	0.295	0.000390474	A2_B1000_1	gene-17519	sigDown	adjust Pvalue < 0.01
5.48311e-09	-1.18593	0.127	0.354	0.000397794	A2_B1000_1	gene-62097	sigDown	adjust Pvalue < 0.01
5.54298e-09	-1.1211	0.066	0.278	0.000402138	A2_B1000_1	gene-85332	sigDown	adjust Pvalue < 0.01
5.61011e-09	-1.19039	0.187	0.407	0.000407008	A2_B1000_1	gene-74250	sigDown	adjust Pvalue < 0.01
5.6297e-09	-1.18235	0.09	0.309	0.000408429	A2_B1000_1	gene-69173	sigDown	adjust Pvalue < 0.01
5.70408e-09	1.04622	0.259	0.088	0.000413826	A2_B1000_1	gene-74297	sigUp	adjust Pvalue < 0.01
5.73328e-09	0.895117	0.38	0.168	0.000415944	A2_B1000_1	gene-31043	sigUp	adjust Pvalue < 0.01
5.93141e-09	0.935878	0.319	0.125	0.000430318	A2_B1000_1	gene-48762	sigUp	adjust Pvalue < 0.01
6.10025e-09	-0.844169	0.06	0.282	0.000442567	A2_B1000_1	gene-29726	sigDown	adjust Pvalue < 0.01
6.17652e-09	-1.04686	0.078	0.298	0.0004481	A2_B1000_1	gene-23831	sigDown	adjust Pvalue < 0.01
6.24396e-09	-1.01857	0.048	0.256	0.000452993	A2_B1000_1	gene-7686	sigDown	adjust Pvalue < 0.01
6.2507e-09	-1.11123	0.127	0.354	0.000453482	A2_B1000_1	gene-341	sigDown	adjust Pvalue < 0.01
6.44433e-09	-1.01214	0.133	0.374	0.00046753	A2_B1000_1	gene-32184	sigDown	adjust Pvalue < 0.01
6.57355e-09	0.829807	0.367	0.16	0.000476905	A2_B1000_1	gene-30088	sigUp	adjust Pvalue < 0.01
6.79694e-09	-0.800007	0.054	0.274	0.000493111	A2_B1000_1	gene-40143	sigDown	adjust Pvalue < 0.01
7.03822e-09	0.948766	0.446	0.228	0.000510616	A2_B1000_1	gene-25852	sigUp	adjust Pvalue < 0.01
7.26479e-09	0.72673	0.265	0.088	0.000527053	A2_B1000_1	gene-59224	sigUp	adjust Pvalue < 0.01
7.65075e-09	0.708395	0.313	0.116	0.000555054	A2_B1000_1	gene-77837	sigUp	adjust Pvalue < 0.01
8.85447e-09	1.02201	0.398	0.19	0.000642383	A2_B1000_1	gene-78915	sigUp	adjust Pvalue < 0.01
8.89039e-09	0.900563	0.422	0.208	0.000644989	A2_B1000_1	gene-10600	sigUp	adjust Pvalue < 0.01
9.56551e-09	-0.933671	0.09	0.311	0.000693968	A2_B1000_1	gene-76388	sigDown	adjust Pvalue < 0.01
1.02908e-08	1.08083	0.458	0.23	0.000746586	A2_B1000_1	gene-18807	sigUp	adjust Pvalue < 0.01
1.03006e-08	0.898748	0.307	0.123	0.000747301	A2_B1000_1	gene-19520	sigUp	adjust Pvalue < 0.01
1.09943e-08	0.832204	0.319	0.129	0.000797622	A2_B1000_1	gene-42026	sigUp	adjust Pvalue < 0.01
1.10394e-08	0.913225	0.446	0.234	0.000800894	A2_B1000_1	gene-63975	sigUp	adjust Pvalue < 0.01
1.16322e-08	0.852665	0.253	0.083	0.000843907	A2_B1000_1	gene-4714	sigUp	adjust Pvalue < 0.01
1.20234e-08	0.819274	0.723	0.56	0.000872288	A2_B1000_1	gene-75456	sigUp	adjust Pvalue < 0.01
1.21286e-08	-0.839471	0.096	0.322	0.000879915	A2_B1000_1	gene-13929	sigDown	adjust Pvalue < 0.01
1.25099e-08	-1.00716	0.066	0.274	0.000907581	A2_B1000_1	gene-82699	sigDown	adjust Pvalue < 0.01
1.34245e-08	-0.94173	0.271	0.497	0.000973931	A2_B1000_1	gene-13949	sigDown	adjust Pvalue < 0.01
1.37552e-08	-1.07684	0.114	0.33	0.000997923	A2_B1000_1	gene-73101	sigDown	adjust Pvalue < 0.01
1.53042e-08	0.927006	0.253	0.09	0.0011103	A2_B1000_1	gene-63868	sigUp	adjust Pvalue < 0.01
1.566e-08	-0.941335	0.084	0.298	0.00113611	A2_B1000_1	gene-80811	sigDown	adjust Pvalue < 0.01
1.60579e-08	-0.969101	0.096	0.313	0.00116498	A2_B1000_1	gene-68230	sigDown	adjust Pvalue < 0.01
1.61679e-08	-1.05041	0.09	0.302	0.00117297	A2_B1000_1	gene-7594	sigDown	adjust Pvalue < 0.01
1.62299e-08	-1.08534	0.247	0.457	0.00117746	A2_B1000_1	gene-67076	sigDown	adjust Pvalue < 0.01
1.75156e-08	0.868512	0.265	0.094	0.00127074	A2_B1000_1	gene-38769	sigUp	adjust Pvalue < 0.01
1.75241e-08	-1.11979	0.096	0.306	0.00127135	A2_B1000_1	gene-41015	sigDown	adjust Pvalue < 0.01
1.79719e-08	-1.16801	0.114	0.333	0.00130385	A2_B1000_1	gene-82548	sigDown	adjust Pvalue < 0.01
1.80086e-08	0.885661	0.44	0.232	0.00130651	A2_B1000_1	gene-67747	sigUp	adjust Pvalue < 0.01
1.81763e-08	-1.11754	0.078	0.284	0.00131867	A2_B1000_1	gene-37231	sigDown	adjust Pvalue < 0.01
1.83614e-08	-0.940516	0.06	0.269	0.0013321	A2_B1000_1	gene-61150	sigDown	adjust Pvalue < 0.01
1.87059e-08	0.751553	0.404	0.19	0.0013571	A2_B1000_1	gene-47645	sigUp	adjust Pvalue < 0.01
1.92691e-08	0.965398	0.422	0.217	0.00139796	A2_B1000_1	gene-5564	sigUp	adjust Pvalue < 0.01
2.03143e-08	0.819677	0.675	0.438	0.00147378	A2_B1000_1	gene-39896	sigUp	adjust Pvalue < 0.01
2.10164e-08	-0.973527	0.151	0.379	0.00152472	A2_B1000_1	gene-67751	sigDown	adjust Pvalue < 0.01
2.12767e-08	0.885609	0.53	0.311	0.00154361	A2_B1000_1	gene-67649	sigUp	adjust Pvalue < 0.01
2.16618e-08	0.610576	0.283	0.103	0.00157155	A2_B1000_1	gene-47633	sigUp	adjust Pvalue < 0.01
2.24087e-08	-1.02188	0.078	0.291	0.00162573	A2_B1000_1	gene-80658	sigDown	adjust Pvalue < 0.01
2.24965e-08	-1.20971	0.139	0.354	0.0016321	A2_B1000_1	gene-7907	sigDown	adjust Pvalue < 0.01
2.27115e-08	0.905299	0.59	0.394	0.0016477	A2_B1000_1	gene-14457	sigUp	adjust Pvalue < 0.01
2.27374e-08	0.657478	0.265	0.092	0.00164957	A2_B1000_1	gene-30904	sigUp	adjust Pvalue < 0.01
2.27428e-08	0.859926	0.41	0.206	0.00164997	A2_B1000_1	gene-5962	sigUp	adjust Pvalue < 0.01
2.2905e-08	0.761586	0.44	0.212	0.00166174	A2_B1000_1	gene-75782	sigUp	adjust Pvalue < 0.01
2.59778e-08	-0.944625	0.078	0.289	0.00188466	A2_B1000_1	gene-43568	sigDown	adjust Pvalue < 0.01
2.61859e-08	-1.00164	0.175	0.396	0.00189976	A2_B1000_1	gene-81252	sigDown	adjust Pvalue < 0.01
2.76438e-08	-0.876241	0.09	0.304	0.00200553	A2_B1000_1	gene-77957	sigDown	adjust Pvalue < 0.01
2.80854e-08	0.804872	0.361	0.164	0.00203757	A2_B1000_1	gene-73027	sigUp	adjust Pvalue < 0.01
2.82378e-08	-1.11074	0.078	0.28	0.00204862	A2_B1000_1	gene-71954	sigDown	adjust Pvalue < 0.01
2.91671e-08	0.80108	0.283	0.105	0.00211605	A2_B1000_1	gene-2358	sigUp	adjust Pvalue < 0.01
2.93329e-08	0.7568	0.295	0.116	0.00212807	A2_B1000_1	gene-49142	sigUp	adjust Pvalue < 0.01
2.93707e-08	0.890978	0.265	0.096	0.00213082	A2_B1000_1	gene-75177	sigUp	adjust Pvalue < 0.01
2.95515e-08	0.788786	0.482	0.265	0.00214393	A2_B1000_1	gene-77128	sigUp	adjust Pvalue < 0.01
2.97889e-08	-0.939622	0.054	0.254	0.00216115	A2_B1000_1	gene-27496	sigDown	adjust Pvalue < 0.01
3.04847e-08	-0.832884	0.151	0.372	0.00221164	A2_B1000_1	gene-71316	sigDown	adjust Pvalue < 0.01
3.06982e-08	-1.29962	0.078	0.271	0.00222712	A2_B1000_1	gene-962	sigDown	adjust Pvalue < 0.01
3.19872e-08	0.832863	0.47	0.254	0.00232064	A2_B1000_1	gene-29005	sigUp	adjust Pvalue < 0.01
3.38064e-08	-1.04734	0.072	0.269	0.00245262	A2_B1000_1	gene-79918	sigDown	adjust Pvalue < 0.01
3.38488e-08	0.712221	0.337	0.138	0.00245569	A2_B1000_1	gene-72729	sigUp	adjust Pvalue < 0.01
3.54295e-08	-0.975713	0.066	0.267	0.00257038	A2_B1000_1	gene-73189	sigDown	adjust Pvalue < 0.01
3.65115e-08	-0.904206	0.127	0.335	0.00264888	A2_B1000_1	gene-14886	sigDown	adjust Pvalue < 0.01
3.70096e-08	0.765797	0.325	0.138	0.00268501	A2_B1000_1	gene-84963	sigUp	adjust Pvalue < 0.01
3.72819e-08	-1.25002	0.151	0.361	0.00270476	A2_B1000_1	gene-35601	sigDown	adjust Pvalue < 0.01
3.78271e-08	-0.965915	0.078	0.284	0.00274432	A2_B1000_1	gene-17060	sigDown	adjust Pvalue < 0.01
3.80612e-08	-0.925057	0.06	0.258	0.0027613	A2_B1000_1	gene-41920	sigDown	adjust Pvalue < 0.01
3.83077e-08	-0.962608	0.102	0.315	0.00277918	A2_B1000_1	gene-45751	sigDown	adjust Pvalue < 0.01
3.88802e-08	0.445167	0.428	0.197	0.00282072	A2_B1000_1	gene-47717	sigUp	adjust Pvalue < 0.01
3.9784e-08	0.613057	0.253	0.085	0.00288629	A2_B1000_1	gene-3512	sigUp	adjust Pvalue < 0.01
3.99152e-08	-1.01298	0.108	0.322	0.00289581	A2_B1000_1	gene-77386	sigDown	adjust Pvalue < 0.01
4.05511e-08	0.732216	0.331	0.138	0.00294194	A2_B1000_1	gene-76637	sigUp	adjust Pvalue < 0.01
4.28963e-08	0.822786	0.325	0.14	0.00311209	A2_B1000_1	gene-14221	sigUp	adjust Pvalue < 0.01
4.47342e-08	-0.95362	0.072	0.274	0.00324542	A2_B1000_1	gene-79181	sigDown	adjust Pvalue < 0.01
4.51831e-08	0.68535	0.404	0.193	0.00327799	A2_B1000_1	gene-78973	sigUp	adjust Pvalue < 0.01
4.67017e-08	-1.06085	0.072	0.271	0.00338816	A2_B1000_1	gene-75780	sigDown	adjust Pvalue < 0.01
4.94536e-08	-0.915447	0.078	0.282	0.00358781	A2_B1000_1	gene-83333	sigDown	adjust Pvalue < 0.01
4.95086e-08	0.53549	0.259	0.09	0.0035918	A2_B1000_1	gene-58905	sigUp	adjust Pvalue < 0.01
4.95289e-08	0.738281	0.386	0.184	0.00359327	A2_B1000_1	gene-37432	sigUp	adjust Pvalue < 0.01
5.05465e-08	-0.800956	0.054	0.252	0.00366709	A2_B1000_1	gene-21785	sigDown	adjust Pvalue < 0.01
5.1477e-08	-0.977046	0.06	0.258	0.0037346	A2_B1000_1	gene-30700	sigDown	adjust Pvalue < 0.01
5.20274e-08	-1.08688	0.139	0.339	0.00377454	A2_B1000_1	gene-32839	sigDown	adjust Pvalue < 0.01
5.39661e-08	-0.717497	0.096	0.326	0.00391519	A2_B1000_1	gene-19928	sigDown	adjust Pvalue < 0.01
5.57665e-08	0.759737	0.596	0.37	0.0040458	A2_B1000_1	gene-75385	sigUp	adjust Pvalue < 0.01
5.62771e-08	-1.04815	0.127	0.337	0.00408284	A2_B1000_1	gene-85111	sigDown	adjust Pvalue < 0.01
5.72683e-08	-0.980978	0.12	0.326	0.00415476	A2_B1000_1	gene-33928	sigDown	adjust Pvalue < 0.01
5.83182e-08	-0.97373	0.09	0.295	0.00423093	A2_B1000_1	gene-33414	sigDown	adjust Pvalue < 0.01
5.97269e-08	0.629377	0.271	0.101	0.00433312	A2_B1000_1	gene-35749	sigUp	adjust Pvalue < 0.01
6.1023e-08	0.732	0.47	0.254	0.00442716	A2_B1000_1	gene-18577	sigUp	adjust Pvalue < 0.01
6.13217e-08	-1.01498	0.06	0.252	0.00444883	A2_B1000_1	gene-41696	sigDown	adjust Pvalue < 0.01
6.14639e-08	0.76788	0.331	0.142	0.00445915	A2_B1000_1	gene-69253	sigUp	adjust Pvalue < 0.01
6.52235e-08	0.819306	0.398	0.197	0.0047319	A2_B1000_1	gene-10418	sigUp	adjust Pvalue < 0.01
6.55182e-08	0.780816	0.283	0.107	0.00475328	A2_B1000_1	gene-37429	sigUp	adjust Pvalue < 0.01
6.56824e-08	-1.07935	0.175	0.387	0.00476519	A2_B1000_1	gene-49144	sigDown	adjust Pvalue < 0.01
6.79549e-08	-0.980145	0.078	0.278	0.00493006	A2_B1000_1	gene-36104	sigDown	adjust Pvalue < 0.01
6.8278e-08	-1.03575	0.253	0.46	0.0049535	A2_B1000_1	gene-82155	sigDown	adjust Pvalue < 0.01
6.86437e-08	-0.995495	0.102	0.309	0.00498003	A2_B1000_1	gene-72731	sigDown	adjust Pvalue < 0.01
6.92035e-08	0.837588	0.56	0.35	0.00502065	A2_B1000_1	gene-29082	sigUp	adjust Pvalue < 0.01
6.9808e-08	0.943287	0.313	0.136	0.0050645	A2_B1000_1	gene-27659	sigUp	adjust Pvalue < 0.01
6.99261e-08	0.927948	0.259	0.096	0.00507307	A2_B1000_1	gene-40423	sigUp	adjust Pvalue < 0.01
7.31979e-08	0.703798	0.434	0.223	0.00531044	A2_B1000_1	gene-46172	sigUp	adjust Pvalue < 0.01
7.37792e-08	-1.00192	0.133	0.341	0.0053526	A2_B1000_1	gene-81859	sigDown	adjust Pvalue < 0.01
7.4865e-08	-1.02221	0.078	0.276	0.00543138	A2_B1000_1	gene-12587	sigDown	adjust Pvalue < 0.01
7.64253e-08	-1.26885	0.102	0.295	0.00554458	A2_B1000_1	gene-6731	sigDown	adjust Pvalue < 0.01
7.74973e-08	0.764257	0.536	0.319	0.00562235	A2_B1000_1	gene-44782	sigUp	adjust Pvalue < 0.01
8.46179e-08	-1.08486	0.096	0.295	0.00613894	A2_B1000_1	gene-25203	sigDown	adjust Pvalue < 0.01
8.48127e-08	-1.23365	0.078	0.265	0.00615308	A2_B1000_1	gene-42946	sigDown	adjust Pvalue < 0.01
8.71905e-08	0.662913	0.289	0.114	0.00632558	A2_B1000_1	gene-12072	sigUp	adjust Pvalue < 0.01
8.8973e-08	-1.05794	0.108	0.306	0.0064549	A2_B1000_1	gene-18050	sigDown	adjust Pvalue < 0.01
9.0045e-08	0.626424	0.283	0.107	0.00653267	A2_B1000_1	gene-37743	sigUp	adjust Pvalue < 0.01
9.2589e-08	-0.850325	0.12	0.335	0.00671724	A2_B1000_1	gene-4875	sigDown	adjust Pvalue < 0.01
9.26781e-08	0.785522	0.337	0.155	0.00672371	A2_B1000_1	gene-30064	sigUp	adjust Pvalue < 0.01
9.30696e-08	0.729212	0.289	0.114	0.00675211	A2_B1000_1	gene-38868	sigUp	adjust Pvalue < 0.01
9.92308e-08	-0.947218	0.084	0.282	0.00719909	A2_B1000_1	gene-81731	sigDown	adjust Pvalue < 0.01
1.00188e-07	-1.21569	0.12	0.319	0.00726851	A2_B1000_1	gene-65415	sigDown	adjust Pvalue < 0.01
1.01608e-07	-0.947545	0.072	0.269	0.00737157	A2_B1000_1	gene-25299	sigDown	adjust Pvalue < 0.01
1.03956e-07	-0.916989	0.277	0.492	0.0075419	A2_B1000_1	gene-67145	sigDown	adjust Pvalue < 0.01
1.04019e-07	0.663507	0.271	0.103	0.00754649	A2_B1000_1	gene-76935	sigUp	adjust Pvalue < 0.01
1.06747e-07	0.818309	0.337	0.151	0.00774436	A2_B1000_1	gene-40816	sigUp	adjust Pvalue < 0.01
1.0756e-07	-0.973475	0.193	0.398	0.00780335	A2_B1000_1	gene-23917	sigDown	adjust Pvalue < 0.01
1.09983e-07	-1.04878	0.066	0.254	0.00797914	A2_B1000_1	gene-63995	sigDown	adjust Pvalue < 0.01
1.10441e-07	-1.098	0.151	0.352	0.00801239	A2_B1000_1	gene-38448	sigDown	adjust Pvalue < 0.01
1.10763e-07	0.77837	0.386	0.186	0.00803573	A2_B1000_1	gene-41675	sigUp	adjust Pvalue < 0.01
1.18634e-07	0.703845	0.548	0.352	0.00860675	A2_B1000_1	gene-58995	sigUp	adjust Pvalue < 0.01
1.23968e-07	-1.11688	0.084	0.274	0.00899376	A2_B1000_1	gene-66149	sigDown	adjust Pvalue < 0.01
1.29801e-07	0.631721	0.277	0.107	0.0094169	A2_B1000_1	gene-2077	sigUp	adjust Pvalue < 0.01
1.31214e-07	-0.925352	0.084	0.28	0.00951946	A2_B1000_1	gene-66199	sigDown	adjust Pvalue < 0.01
1.32871e-07	-1.04362	0.114	0.315	0.00963969	A2_B1000_1	gene-85323	sigDown	adjust Pvalue < 0.01
1.34988e-07	0.650655	0.307	0.127	0.00979326	A2_B1000_1	gene-8308	sigUp	adjust Pvalue < 0.01
1.36605e-07	0.954512	0.5	0.3	0.00991054	A2_B1000_1	gene-21269	sigUp	adjust Pvalue < 0.01
1.36942e-07	0.734044	0.416	0.206	0.00993501	A2_B1000_1	gene-15892	sigUp	adjust Pvalue < 0.01
1.39473e-07	0.765979	0.325	0.142	0.0101186	A2_B1000_1	gene-39518	sigUp	adjust Pvalue >= 0.01
1.40374e-07	-0.93788	0.133	0.335	0.010184	A2_B1000_1	gene-25877	sigDown	adjust Pvalue >= 0.01
1.40982e-07	0.868593	0.41	0.21	0.0102281	A2_B1000_1	gene-63684	sigUp	adjust Pvalue >= 0.01
1.42928e-07	-1.07699	0.12	0.322	0.0103693	A2_B1000_1	gene-61723	sigDown	adjust Pvalue >= 0.01
1.43958e-07	-0.89141	0.09	0.289	0.010444	A2_B1000_1	gene-25680	sigDown	adjust Pvalue >= 0.01
1.44552e-07	-0.899232	0.108	0.311	0.0104871	A2_B1000_1	gene-59687	sigDown	adjust Pvalue >= 0.01
1.47586e-07	-0.920127	0.127	0.337	0.0107072	A2_B1000_1	gene-58354	sigDown	adjust Pvalue >= 0.01
1.55959e-07	-1.04117	0.078	0.269	0.0113147	A2_B1000_1	gene-17164	sigDown	adjust Pvalue >= 0.01
1.57747e-07	-0.897383	0.084	0.284	0.0114444	A2_B1000_1	gene-58878	sigDown	adjust Pvalue >= 0.01
1.6232e-07	0.775624	0.367	0.175	0.0117762	A2_B1000_1	gene-24938	sigUp	adjust Pvalue >= 0.01
1.66076e-07	-1.10213	0.108	0.295	0.0120486	A2_B1000_1	gene-54816	sigDown	adjust Pvalue >= 0.01
1.691e-07	0.77516	0.361	0.177	0.012268	A2_B1000_1	gene-12453	sigUp	adjust Pvalue >= 0.01
1.73805e-07	-0.831217	0.169	0.379	0.0126094	A2_B1000_1	gene-81679	sigDown	adjust Pvalue >= 0.01
1.74001e-07	-1.13011	0.163	0.37	0.0126236	A2_B1000_1	gene-17976	sigDown	adjust Pvalue >= 0.01
1.81123e-07	-0.840701	0.084	0.278	0.0131403	A2_B1000_1	gene-65626	sigDown	adjust Pvalue >= 0.01
1.85134e-07	0.773161	0.5	0.311	0.0134313	A2_B1000_1	gene-11940	sigUp	adjust Pvalue >= 0.01
1.89064e-07	-0.981403	0.084	0.276	0.0137164	A2_B1000_1	gene-37698	sigDown	adjust Pvalue >= 0.01
1.91076e-07	-1.02706	0.145	0.344	0.0138624	A2_B1000_1	gene-34704	sigDown	adjust Pvalue >= 0.01
1.93887e-07	-0.96274	0.09	0.282	0.0140663	A2_B1000_1	gene-72508	sigDown	adjust Pvalue >= 0.01
1.98952e-07	0.73211	0.271	0.105	0.0144337	A2_B1000_1	gene-9000	sigUp	adjust Pvalue >= 0.01
1.99887e-07	0.822928	0.325	0.147	0.0145016	A2_B1000_1	gene-55425	sigUp	adjust Pvalue >= 0.01
2.00789e-07	-0.990335	0.09	0.28	0.014567	A2_B1000_1	gene-46429	sigDown	adjust Pvalue >= 0.01
2.0193e-07	-0.889825	0.096	0.287	0.0146498	A2_B1000_1	gene-2640	sigDown	adjust Pvalue >= 0.01
2.11719e-07	0.789956	0.476	0.263	0.01536	A2_B1000_1	gene-45074	sigUp	adjust Pvalue >= 0.01
2.18177e-07	0.928952	0.265	0.103	0.0158285	A2_B1000_1	gene-54293	sigUp	adjust Pvalue >= 0.01
2.19473e-07	0.717269	0.331	0.153	0.0159225	A2_B1000_1	gene-24459	sigUp	adjust Pvalue >= 0.01
2.24569e-07	0.772508	0.506	0.319	0.0162923	A2_B1000_1	gene-6262	sigUp	adjust Pvalue >= 0.01
2.32388e-07	0.847413	0.331	0.151	0.0168595	A2_B1000_1	gene-34138	sigUp	adjust Pvalue >= 0.01
2.33219e-07	-0.982401	0.072	0.263	0.0169198	A2_B1000_1	gene-50728	sigDown	adjust Pvalue >= 0.01
2.33736e-07	0.735817	0.319	0.142	0.0169573	A2_B1000_1	gene-80258	sigUp	adjust Pvalue >= 0.01
2.35509e-07	-0.931249	0.09	0.28	0.0170859	A2_B1000_1	gene-67988	sigDown	adjust Pvalue >= 0.01
2.38318e-07	-0.888552	0.072	0.258	0.0172897	A2_B1000_1	gene-10038	sigDown	adjust Pvalue >= 0.01
2.41661e-07	-1.0796	0.102	0.291	0.0175323	A2_B1000_1	gene-1471	sigDown	adjust Pvalue >= 0.01
2.46189e-07	-1.20585	0.133	0.322	0.0178607	A2_B1000_1	gene-5721	sigDown	adjust Pvalue >= 0.01
2.4632e-07	0.609038	0.253	0.094	0.0178703	A2_B1000_1	gene-78670	sigUp	adjust Pvalue >= 0.01
2.5774e-07	0.71159	0.584	0.422	0.0186988	A2_B1000_1	gene-58573	sigUp	adjust Pvalue >= 0.01
2.7065e-07	0.696759	0.313	0.138	0.0196354	A2_B1000_1	gene-48430	sigUp	adjust Pvalue >= 0.01
2.73083e-07	-0.545796	0.072	0.269	0.0198119	A2_B1000_1	gene-13731	sigDown	adjust Pvalue >= 0.01
2.74236e-07	-0.995363	0.09	0.282	0.0198956	A2_B1000_1	gene-60848	sigDown	adjust Pvalue >= 0.01
2.77924e-07	-0.910537	0.096	0.291	0.0201631	A2_B1000_1	gene-27932	sigDown	adjust Pvalue >= 0.01
2.82966e-07	-0.920231	0.084	0.271	0.0205289	A2_B1000_1	gene-33553	sigDown	adjust Pvalue >= 0.01
3.02316e-07	0.778286	0.343	0.16	0.0219327	A2_B1000_1	gene-59205	sigUp	adjust Pvalue >= 0.01
3.14397e-07	0.67054	0.307	0.131	0.0228092	A2_B1000_1	gene-83365	sigUp	adjust Pvalue >= 0.01
3.16897e-07	-0.936426	0.066	0.252	0.0229905	A2_B1000_1	gene-5854	sigDown	adjust Pvalue >= 0.01
3.2029e-07	-0.884835	0.072	0.256	0.0232367	A2_B1000_1	gene-75760	sigDown	adjust Pvalue >= 0.01
3.20615e-07	0.57111	0.512	0.298	0.0232603	A2_B1000_1	gene-35342	sigUp	adjust Pvalue >= 0.01
3.29328e-07	0.8935	0.325	0.149	0.0238924	A2_B1000_1	gene-29865	sigUp	adjust Pvalue >= 0.01
3.3735e-07	-0.870566	0.078	0.26	0.0244744	A2_B1000_1	gene-22324	sigDown	adjust Pvalue >= 0.01
3.39939e-07	-0.71175	0.211	0.422	0.0246622	A2_B1000_1	gene-41503	sigDown	adjust Pvalue >= 0.01
3.48832e-07	-0.836751	0.102	0.3	0.0253074	A2_B1000_1	gene-65337	sigDown	adjust Pvalue >= 0.01
3.49676e-07	0.688009	0.295	0.129	0.0253687	A2_B1000_1	gene-71124	sigUp	adjust Pvalue >= 0.01
3.50364e-07	-0.869686	0.114	0.309	0.0254186	A2_B1000_1	gene-72151	sigDown	adjust Pvalue >= 0.01
3.59701e-07	0.787669	0.434	0.239	0.0260959	A2_B1000_1	gene-31831	sigUp	adjust Pvalue >= 0.01
3.7679e-07	0.639874	0.53	0.326	0.0273358	A2_B1000_1	gene-40303	sigUp	adjust Pvalue >= 0.01
3.7825e-07	0.701082	0.259	0.101	0.0274417	A2_B1000_1	gene-71445	sigUp	adjust Pvalue >= 0.01
3.91996e-07	0.52643	0.271	0.105	0.0284389	A2_B1000_1	gene-61563	sigUp	adjust Pvalue >= 0.01
4.05514e-07	0.536584	0.319	0.14	0.0294196	A2_B1000_1	gene-15540	sigUp	adjust Pvalue >= 0.01
4.28e-07	0.655167	0.337	0.153	0.031051	A2_B1000_1	gene-70931	sigUp	adjust Pvalue >= 0.01
4.35545e-07	-1.01737	0.139	0.328	0.0315983	A2_B1000_1	gene-30897	sigDown	adjust Pvalue >= 0.01
4.53008e-07	-0.994384	0.084	0.269	0.0328653	A2_B1000_1	gene-38262	sigDown	adjust Pvalue >= 0.01
4.75313e-07	-0.710602	0.386	0.589	0.0344835	A2_B1000_1	gene-13620	sigDown	adjust Pvalue >= 0.01
4.80808e-07	-0.853195	0.127	0.322	0.0348821	A2_B1000_1	gene-10871	sigDown	adjust Pvalue >= 0.01
4.91062e-07	0.634427	0.313	0.142	0.035626	A2_B1000_1	gene-51632	sigUp	adjust Pvalue >= 0.01
4.93501e-07	-1.00999	0.151	0.344	0.035803	A2_B1000_1	gene-36479	sigDown	adjust Pvalue >= 0.01
4.9751e-07	-0.839525	0.181	0.392	0.0360939	A2_B1000_1	gene-75318	sigDown	adjust Pvalue >= 0.01
5.00867e-07	-1.07743	0.096	0.276	0.0363374	A2_B1000_1	gene-54681	sigDown	adjust Pvalue >= 0.01
5.08635e-07	-0.810666	0.096	0.287	0.0369009	A2_B1000_1	gene-65987	sigDown	adjust Pvalue >= 0.01
5.25851e-07	0.679801	0.422	0.223	0.03815	A2_B1000_1	gene-70683	sigUp	adjust Pvalue >= 0.01
5.3028e-07	-0.791506	0.072	0.254	0.0384713	A2_B1000_1	gene-40827	sigDown	adjust Pvalue >= 0.01
5.39898e-07	0.699144	0.265	0.105	0.0391691	A2_B1000_1	gene-79659	sigUp	adjust Pvalue >= 0.01
5.49004e-07	0.706285	0.331	0.155	0.0398297	A2_B1000_1	gene-80358	sigUp	adjust Pvalue >= 0.01
5.63783e-07	-0.755706	0.102	0.295	0.0409019	A2_B1000_1	gene-17363	sigDown	adjust Pvalue >= 0.01
5.95337e-07	-0.904408	0.151	0.348	0.0431911	A2_B1000_1	gene-72431	sigDown	adjust Pvalue >= 0.01
6.56918e-07	0.812751	0.398	0.219	0.0476588	A2_B1000_1	gene-14743	sigUp	adjust Pvalue >= 0.01
6.72178e-07	-0.900846	0.078	0.256	0.0487658	A2_B1000_1	gene-1989	sigDown	adjust Pvalue >= 0.01
6.87755e-07	0.891976	0.289	0.127	0.049896	A2_B1000_1	gene-57934	sigUp	adjust Pvalue >= 0.01
7.03577e-07	0.617836	0.343	0.16	0.0510438	A2_B1000_1	gene-64981	sigUp	adjust Pvalue >= 0.01
7.12489e-07	0.724941	0.657	0.497	0.0516903	A2_B1000_1	gene-75457	sigUp	adjust Pvalue >= 0.01
7.27572e-07	-0.93309	0.12	0.304	0.0527846	A2_B1000_1	gene-2184	sigDown	adjust Pvalue >= 0.01
7.4e-07	0.735571	0.289	0.127	0.0536863	A2_B1000_1	gene-75593	sigUp	adjust Pvalue >= 0.01
7.42712e-07	0.700851	0.386	0.195	0.053883	A2_B1000_1	gene-39542	sigUp	adjust Pvalue >= 0.01
7.4686e-07	0.76474	0.416	0.228	0.0541839	A2_B1000_1	gene-32557	sigUp	adjust Pvalue >= 0.01
7.57661e-07	-0.91143	0.114	0.306	0.0549675	A2_B1000_1	gene-4040	sigDown	adjust Pvalue >= 0.01
7.65403e-07	-0.803043	0.114	0.311	0.0555293	A2_B1000_1	gene-17565	sigDown	adjust Pvalue >= 0.01
7.69111e-07	0.770268	0.488	0.293	0.0557983	A2_B1000_1	gene-52988	sigUp	adjust Pvalue >= 0.01
7.80273e-07	0.62673	0.271	0.112	0.056608	A2_B1000_1	gene-83129	sigUp	adjust Pvalue >= 0.01
7.94703e-07	0.752236	0.289	0.125	0.0576549	A2_B1000_1	gene-38513	sigUp	adjust Pvalue >= 0.01
8.5623e-07	-0.778187	0.078	0.256	0.0621187	A2_B1000_1	gene-34663	sigDown	adjust Pvalue >= 0.01
8.59086e-07	-0.83263	0.084	0.267	0.0623258	A2_B1000_1	gene-69617	sigDown	adjust Pvalue >= 0.01
8.9067e-07	0.629509	0.283	0.12	0.0646172	A2_B1000_1	gene-63881	sigUp	adjust Pvalue >= 0.01
8.93217e-07	0.759611	0.428	0.239	0.064802	A2_B1000_1	gene-9239	sigUp	adjust Pvalue >= 0.01
9.14276e-07	0.536623	0.343	0.162	0.0663298	A2_B1000_1	gene-21800	sigUp	adjust Pvalue >= 0.01
9.45702e-07	-0.955911	0.307	0.486	0.0686097	A2_B1000_1	gene-62150	sigDown	adjust Pvalue >= 0.01
9.49056e-07	0.717019	0.289	0.125	0.0688531	A2_B1000_1	gene-43798	sigUp	adjust Pvalue >= 0.01
9.57754e-07	-0.825361	0.084	0.263	0.0694841	A2_B1000_1	gene-41671	sigDown	adjust Pvalue >= 0.01
9.64478e-07	0.445468	0.584	0.376	0.0699719	A2_B1000_1	gene-22553	sigUp	adjust Pvalue >= 0.01
9.68788e-07	0.658006	0.289	0.127	0.0702846	A2_B1000_1	gene-38815	sigUp	adjust Pvalue >= 0.01
9.82889e-07	0.548488	0.434	0.225	0.0713076	A2_B1000_1	gene-50132	sigUp	adjust Pvalue >= 0.01
1.01179e-06	0.580703	0.277	0.112	0.0734045	A2_B1000_1	gene-80072	sigUp	adjust Pvalue >= 0.01
1.01847e-06	0.731267	0.265	0.107	0.0738891	A2_B1000_1	gene-78207	sigUp	adjust Pvalue >= 0.01
1.02113e-06	-1.05834	0.12	0.3	0.0740818	A2_B1000_1	gene-42976	sigDown	adjust Pvalue >= 0.01
1.02706e-06	0.592896	0.313	0.144	0.0745118	A2_B1000_1	gene-39273	sigUp	adjust Pvalue >= 0.01
1.03113e-06	-0.817906	0.127	0.322	0.0748074	A2_B1000_1	gene-12556	sigDown	adjust Pvalue >= 0.01
1.03919e-06	-0.906607	0.127	0.313	0.0753925	A2_B1000_1	gene-64763	sigDown	adjust Pvalue >= 0.01
1.06192e-06	-0.742761	0.127	0.322	0.0770411	A2_B1000_1	gene-807	sigDown	adjust Pvalue >= 0.01
1.06685e-06	0.677928	0.301	0.131	0.0773992	A2_B1000_1	gene-49744	sigUp	adjust Pvalue >= 0.01
1.07636e-06	0.642203	0.367	0.184	0.0780892	A2_B1000_1	gene-69172	sigUp	adjust Pvalue >= 0.01
1.12187e-06	-0.748042	0.078	0.258	0.0813909	A2_B1000_1	gene-8955	sigDown	adjust Pvalue >= 0.01
1.1608e-06	-0.854267	0.102	0.289	0.084215	A2_B1000_1	gene-60313	sigDown	adjust Pvalue >= 0.01
1.17374e-06	0.570114	0.422	0.232	0.0851533	A2_B1000_1	gene-76784	sigUp	adjust Pvalue >= 0.01
1.20889e-06	-0.945839	0.09	0.267	0.0877034	A2_B1000_1	gene-28525	sigDown	adjust Pvalue >= 0.01
1.2279e-06	-0.981928	0.09	0.265	0.0890829	A2_B1000_1	gene-10519	sigDown	adjust Pvalue >= 0.01
1.23919e-06	0.549361	0.422	0.225	0.0899019	A2_B1000_1	gene-54305	sigUp	adjust Pvalue >= 0.01
1.2487e-06	0.670782	0.524	0.326	0.0905922	A2_B1000_1	gene-53295	sigUp	adjust Pvalue >= 0.01
1.28789e-06	-0.967079	0.217	0.409	0.0934352	A2_B1000_1	gene-55112	sigDown	adjust Pvalue >= 0.01
1.32791e-06	0.53931	0.253	0.101	0.0963382	A2_B1000_1	gene-58836	sigUp	adjust Pvalue >= 0.01
1.34162e-06	-0.798404	0.084	0.26	0.0973335	A2_B1000_1	gene-39981	sigDown	adjust Pvalue >= 0.01
1.34276e-06	0.840741	0.259	0.112	0.0974157	A2_B1000_1	gene-71010	sigUp	adjust Pvalue >= 0.01
1.43518e-06	0.768319	0.458	0.282	0.104121	A2_B1000_1	gene-6264	sigUp	adjust Pvalue >= 0.01
1.4375e-06	0.79082	0.313	0.144	0.104289	A2_B1000_1	gene-56660	sigUp	adjust Pvalue >= 0.01
1.44154e-06	0.751426	0.41	0.232	0.104583	A2_B1000_1	gene-23080	sigUp	adjust Pvalue >= 0.01
1.50618e-06	-1.05756	0.187	0.381	0.109272	A2_B1000_1	gene-79656	sigDown	adjust Pvalue >= 0.01
1.53311e-06	0.765005	0.44	0.247	0.111226	A2_B1000_1	gene-52802	sigUp	adjust Pvalue >= 0.01
1.57167e-06	-0.878752	0.096	0.271	0.114023	A2_B1000_1	gene-34026	sigDown	adjust Pvalue >= 0.01
1.57484e-06	-0.834688	0.108	0.289	0.114253	A2_B1000_1	gene-41880	sigDown	adjust Pvalue >= 0.01
1.72882e-06	0.55823	0.265	0.109	0.125424	A2_B1000_1	gene-28836	sigUp	adjust Pvalue >= 0.01
1.74573e-06	0.796485	0.259	0.109	0.126651	A2_B1000_1	gene-69864	sigUp	adjust Pvalue >= 0.01
1.75771e-06	0.73202	0.524	0.337	0.12752	A2_B1000_1	gene-35344	sigUp	adjust Pvalue >= 0.01
1.80629e-06	-0.883163	0.108	0.289	0.131045	A2_B1000_1	gene-2447	sigDown	adjust Pvalue >= 0.01
1.82735e-06	0.475169	0.271	0.114	0.132573	A2_B1000_1	gene-18934	sigUp	adjust Pvalue >= 0.01
1.86276e-06	0.605964	0.301	0.136	0.135141	A2_B1000_1	gene-72185	sigUp	adjust Pvalue >= 0.01
1.96617e-06	0.580937	0.259	0.109	0.142644	A2_B1000_1	gene-66516	sigUp	adjust Pvalue >= 0.01
2.01466e-06	-1.12066	0.102	0.269	0.146162	A2_B1000_1	gene-30325	sigDown	adjust Pvalue >= 0.01
2.03858e-06	0.837671	0.554	0.368	0.147897	A2_B1000_1	gene-27918	sigUp	adjust Pvalue >= 0.01
2.09709e-06	-0.722159	0.355	0.545	0.152142	A2_B1000_1	gene-69768	sigDown	adjust Pvalue >= 0.01
2.16569e-06	0.666242	0.38	0.206	0.157118	A2_B1000_1	gene-31570	sigUp	adjust Pvalue >= 0.01
2.19557e-06	0.846835	0.259	0.109	0.159286	A2_B1000_1	gene-28815	sigUp	adjust Pvalue >= 0.01
2.23532e-06	0.872976	0.422	0.243	0.16217	A2_B1000_1	gene-36633	sigUp	adjust Pvalue >= 0.01
2.2413e-06	0.626714	0.331	0.162	0.162604	A2_B1000_1	gene-63557	sigUp	adjust Pvalue >= 0.01
2.25198e-06	0.712424	0.392	0.21	0.163379	A2_B1000_1	gene-29276	sigUp	adjust Pvalue >= 0.01
2.26726e-06	-0.898521	0.199	0.389	0.164487	A2_B1000_1	gene-6999	sigDown	adjust Pvalue >= 0.01
2.28353e-06	0.699319	0.349	0.177	0.165668	A2_B1000_1	gene-25376	sigUp	adjust Pvalue >= 0.01
2.28771e-06	-0.85703	0.09	0.254	0.165971	A2_B1000_1	gene-61229	sigDown	adjust Pvalue >= 0.01
2.30293e-06	-0.778301	0.157	0.341	0.167076	A2_B1000_1	gene-7143	sigDown	adjust Pvalue >= 0.01
2.3177e-06	0.739239	0.361	0.188	0.168147	A2_B1000_1	gene-57239	sigUp	adjust Pvalue >= 0.01
2.33034e-06	-0.771487	0.337	0.519	0.169064	A2_B1000_1	gene-28928	sigDown	adjust Pvalue >= 0.01
2.38587e-06	-0.737509	0.283	0.488	0.173093	A2_B1000_1	gene-54875	sigDown	adjust Pvalue >= 0.01
2.4186e-06	0.661346	0.38	0.208	0.175467	A2_B1000_1	gene-3971	sigUp	adjust Pvalue >= 0.01
2.43276e-06	0.761014	0.337	0.168	0.176494	A2_B1000_1	gene-32264	sigUp	adjust Pvalue >= 0.01
2.47566e-06	0.64749	0.289	0.129	0.179606	A2_B1000_1	gene-64485	sigUp	adjust Pvalue >= 0.01
2.47602e-06	0.820015	0.253	0.109	0.179633	A2_B1000_1	gene-59240	sigUp	adjust Pvalue >= 0.01
2.50403e-06	0.487089	0.271	0.114	0.181665	A2_B1000_1	gene-79059	sigUp	adjust Pvalue >= 0.01
2.53755e-06	-0.851214	0.145	0.33	0.184097	A2_B1000_1	gene-32763	sigDown	adjust Pvalue >= 0.01
2.61713e-06	0.616242	0.488	0.306	0.189871	A2_B1000_1	gene-2685	sigUp	adjust Pvalue >= 0.01
2.72135e-06	-0.907126	0.09	0.256	0.197431	A2_B1000_1	gene-48874	sigDown	adjust Pvalue >= 0.01
2.7259e-06	-0.625032	0.163	0.352	0.197761	A2_B1000_1	gene-26630	sigDown	adjust Pvalue >= 0.01
2.77429e-06	-0.853753	0.133	0.304	0.201272	A2_B1000_1	gene-69738	sigDown	adjust Pvalue >= 0.01
2.78478e-06	-0.825928	0.09	0.26	0.202033	A2_B1000_1	gene-24362	sigDown	adjust Pvalue >= 0.01
2.80347e-06	0.58267	0.361	0.186	0.203389	A2_B1000_1	gene-33042	sigUp	adjust Pvalue >= 0.01
2.83803e-06	0.671412	0.572	0.409	0.205896	A2_B1000_1	gene-81718	sigUp	adjust Pvalue >= 0.01
2.85357e-06	0.64508	0.476	0.293	0.207023	A2_B1000_1	gene-3956	sigUp	adjust Pvalue >= 0.01
2.94321e-06	0.655157	0.404	0.223	0.213527	A2_B1000_1	gene-36358	sigUp	adjust Pvalue >= 0.01
2.96826e-06	-0.879521	0.102	0.276	0.215345	A2_B1000_1	gene-49575	sigDown	adjust Pvalue >= 0.01
3.05664e-06	0.653116	0.301	0.14	0.221756	A2_B1000_1	gene-41451	sigUp	adjust Pvalue >= 0.01
3.0584e-06	-0.897361	0.102	0.269	0.221884	A2_B1000_1	gene-36304	sigDown	adjust Pvalue >= 0.01
3.07791e-06	0.842007	0.259	0.112	0.2233	A2_B1000_1	gene-36638	sigUp	adjust Pvalue >= 0.01
3.08789e-06	-0.806247	0.108	0.284	0.224024	A2_B1000_1	gene-27428	sigDown	adjust Pvalue >= 0.01
3.23957e-06	0.696625	0.331	0.171	0.235028	A2_B1000_1	gene-6266	sigUp	adjust Pvalue >= 0.01
3.25306e-06	0.673772	0.331	0.168	0.236006	A2_B1000_1	gene-67433	sigUp	adjust Pvalue >= 0.01
3.31432e-06	0.559462	0.307	0.144	0.24045	A2_B1000_1	gene-72135	sigUp	adjust Pvalue >= 0.01
3.34754e-06	-0.953939	0.102	0.269	0.242861	A2_B1000_1	gene-80642	sigDown	adjust Pvalue >= 0.01
3.35289e-06	0.844769	0.355	0.19	0.243249	A2_B1000_1	gene-48297	sigUp	adjust Pvalue >= 0.01
3.36048e-06	-0.861077	0.12	0.293	0.243799	A2_B1000_1	gene-82502	sigDown	adjust Pvalue >= 0.01
3.37994e-06	-0.695978	0.09	0.265	0.245211	A2_B1000_1	gene-31040	sigDown	adjust Pvalue >= 0.01
3.48722e-06	-0.642366	0.096	0.276	0.252995	A2_B1000_1	gene-22141	sigDown	adjust Pvalue >= 0.01
3.60011e-06	-0.972123	0.09	0.252	0.261184	A2_B1000_1	gene-11117	sigDown	adjust Pvalue >= 0.01
3.61378e-06	0.591791	0.283	0.127	0.262176	A2_B1000_1	gene-15156	sigUp	adjust Pvalue >= 0.01
3.62111e-06	-0.954033	0.108	0.278	0.262708	A2_B1000_1	gene-67939	sigDown	adjust Pvalue >= 0.01
3.65764e-06	0.74461	0.355	0.184	0.265358	A2_B1000_1	gene-83033	sigUp	adjust Pvalue >= 0.01
3.82667e-06	0.678456	0.289	0.138	0.277621	A2_B1000_1	gene-38789	sigUp	adjust Pvalue >= 0.01
3.98969e-06	-0.876033	0.12	0.295	0.289448	A2_B1000_1	gene-85075	sigDown	adjust Pvalue >= 0.01
4.15923e-06	0.609953	0.373	0.199	0.301748	A2_B1000_1	gene-6716	sigUp	adjust Pvalue >= 0.01
4.20121e-06	0.472328	0.307	0.144	0.304793	A2_B1000_1	gene-20118	sigUp	adjust Pvalue >= 0.01
4.3636e-06	-1.08732	0.114	0.276	0.316575	A2_B1000_1	gene-2354	sigDown	adjust Pvalue >= 0.01
4.37761e-06	-0.842432	0.12	0.291	0.317591	A2_B1000_1	gene-79817	sigDown	adjust Pvalue >= 0.01
4.58005e-06	0.847841	0.38	0.214	0.332278	A2_B1000_1	gene-57491	sigUp	adjust Pvalue >= 0.01
4.677e-06	-0.869004	0.096	0.256	0.339312	A2_B1000_1	gene-42406	sigDown	adjust Pvalue >= 0.01
4.75623e-06	0.663357	0.343	0.179	0.34506	A2_B1000_1	gene-78848	sigUp	adjust Pvalue >= 0.01
4.75697e-06	0.614357	0.307	0.147	0.345113	A2_B1000_1	gene-45532	sigUp	adjust Pvalue >= 0.01
4.87971e-06	-0.936968	0.175	0.354	0.354018	A2_B1000_1	gene-10278	sigDown	adjust Pvalue >= 0.01
4.9147e-06	0.748663	0.349	0.182	0.356557	A2_B1000_1	gene-187	sigUp	adjust Pvalue >= 0.01
4.92465e-06	0.628933	0.259	0.114	0.357278	A2_B1000_1	gene-40899	sigUp	adjust Pvalue >= 0.01
4.9648e-06	0.569783	0.313	0.149	0.360192	A2_B1000_1	gene-61618	sigUp	adjust Pvalue >= 0.01
5.03618e-06	0.494402	0.313	0.151	0.36537	A2_B1000_1	gene-64255	sigUp	adjust Pvalue >= 0.01
5.10479e-06	0.639952	0.337	0.166	0.370348	A2_B1000_1	gene-72693	sigUp	adjust Pvalue >= 0.01
5.13755e-06	-0.937403	0.145	0.306	0.372724	A2_B1000_1	gene-677	sigDown	adjust Pvalue >= 0.01
5.15458e-06	0.511228	0.41	0.228	0.37396	A2_B1000_1	gene-32098	sigUp	adjust Pvalue >= 0.01
5.1566e-06	0.682285	0.259	0.114	0.374107	A2_B1000_1	gene-74068	sigUp	adjust Pvalue >= 0.01
5.33504e-06	0.827952	0.386	0.217	0.387052	A2_B1000_1	gene-44147	sigUp	adjust Pvalue >= 0.01
5.45405e-06	0.687141	0.259	0.109	0.395686	A2_B1000_1	gene-51202	sigUp	adjust Pvalue >= 0.01
5.69137e-06	0.677966	0.277	0.127	0.412903	A2_B1000_1	gene-83633	sigUp	adjust Pvalue >= 0.01
5.78991e-06	0.519628	0.476	0.304	0.420052	A2_B1000_1	gene-1323	sigUp	adjust Pvalue >= 0.01
5.94667e-06	0.520592	0.313	0.151	0.431425	A2_B1000_1	gene-59760	sigUp	adjust Pvalue >= 0.01
5.99881e-06	-0.850516	0.096	0.256	0.435207	A2_B1000_1	gene-65436	sigDown	adjust Pvalue >= 0.01
6.35303e-06	0.653828	0.277	0.127	0.460906	A2_B1000_1	gene-62702	sigUp	adjust Pvalue >= 0.01
6.6822e-06	-0.945168	0.108	0.267	0.484787	A2_B1000_1	gene-66172	sigDown	adjust Pvalue >= 0.01
6.76335e-06	-0.792611	0.133	0.302	0.490674	A2_B1000_1	gene-82770	sigDown	adjust Pvalue >= 0.01
6.83886e-06	-0.829889	0.108	0.271	0.496153	A2_B1000_1	gene-50623	sigDown	adjust Pvalue >= 0.01
6.95713e-06	0.794113	0.355	0.19	0.504733	A2_B1000_1	gene-59945	sigUp	adjust Pvalue >= 0.01
7.13828e-06	0.610221	0.337	0.175	0.517875	A2_B1000_1	gene-84065	sigUp	adjust Pvalue >= 0.01
7.13881e-06	0.547568	0.295	0.14	0.517913	A2_B1000_1	gene-12167	sigUp	adjust Pvalue >= 0.01
7.18526e-06	0.775323	0.313	0.16	0.521283	A2_B1000_1	gene-39087	sigUp	adjust Pvalue >= 0.01
7.21664e-06	-0.734113	0.108	0.28	0.52356	A2_B1000_1	gene-3076	sigDown	adjust Pvalue >= 0.01
7.49278e-06	0.628092	0.265	0.12	0.543594	A2_B1000_1	gene-54247	sigUp	adjust Pvalue >= 0.01
7.49927e-06	-0.856853	0.096	0.256	0.544064	A2_B1000_1	gene-72367	sigDown	adjust Pvalue >= 0.01
7.66607e-06	0.639228	0.337	0.173	0.556166	A2_B1000_1	gene-76036	sigUp	adjust Pvalue >= 0.01
7.87513e-06	0.587567	0.253	0.112	0.571333	A2_B1000_1	gene-63869	sigUp	adjust Pvalue >= 0.01
7.94318e-06	-0.923093	0.096	0.254	0.57627	A2_B1000_1	gene-1541	sigDown	adjust Pvalue >= 0.01
8.01893e-06	-0.852258	0.169	0.346	0.581766	A2_B1000_1	gene-77933	sigDown	adjust Pvalue >= 0.01
8.05556e-06	0.608453	0.313	0.158	0.584423	A2_B1000_1	gene-35983	sigUp	adjust Pvalue >= 0.01
8.22936e-06	0.708493	0.343	0.182	0.597032	A2_B1000_1	gene-11767	sigUp	adjust Pvalue >= 0.01
8.25837e-06	-0.968468	0.114	0.278	0.599137	A2_B1000_1	gene-9471	sigDown	adjust Pvalue >= 0.01
8.34922e-06	-0.865169	0.108	0.267	0.605728	A2_B1000_1	gene-68503	sigDown	adjust Pvalue >= 0.01
8.65109e-06	-0.702932	0.127	0.293	0.627628	A2_B1000_1	gene-10416	sigDown	adjust Pvalue >= 0.01
8.7926e-06	-0.752041	0.12	0.28	0.637894	A2_B1000_1	gene-73897	sigDown	adjust Pvalue >= 0.01
9.03034e-06	0.551551	0.313	0.16	0.655142	A2_B1000_1	gene-27910	sigUp	adjust Pvalue >= 0.01
9.17841e-06	0.679598	0.422	0.241	0.665885	A2_B1000_1	gene-7222	sigUp	adjust Pvalue >= 0.01
9.44029e-06	0.721522	0.331	0.177	0.684884	A2_B1000_1	gene-3748	sigUp	adjust Pvalue >= 0.01
9.56313e-06	-0.678046	0.151	0.319	0.693795	A2_B1000_1	gene-18740	sigDown	adjust Pvalue >= 0.01
9.75211e-06	0.8233	0.301	0.151	0.707506	A2_B1000_1	gene-84968	sigUp	adjust Pvalue >= 0.01
9.84441e-06	-0.723502	0.09	0.252	0.714202	A2_B1000_1	gene-2875	sigDown	adjust Pvalue >= 0.01
9.99855e-06	0.675423	0.428	0.254	0.725385	A2_B1000_1	gene-73325	sigUp	adjust Pvalue >= 0.01
1.01252e-05	0.700458	0.542	0.363	0.73457	A2_B1000_1	gene-2634	sigUp	adjust Pvalue >= 0.01
1.06239e-05	-0.931097	0.12	0.278	0.770754	A2_B1000_1	gene-7078	sigDown	adjust Pvalue >= 0.01
1.12047e-05	-0.823638	0.235	0.411	0.81289	A2_B1000_1	gene-16391	sigDown	adjust Pvalue >= 0.01
1.22626e-05	-0.821816	0.133	0.3	0.88964	A2_B1000_1	gene-7668	sigDown	adjust Pvalue >= 0.01
1.25071e-05	-0.744727	0.114	0.28	0.907379	A2_B1000_1	gene-23894	sigDown	adjust Pvalue >= 0.01
1.28071e-05	0.575188	0.253	0.112	0.929144	A2_B1000_1	gene-41165	sigUp	adjust Pvalue >= 0.01
1.32844e-05	-0.873757	0.102	0.252	0.963767	A2_B1000_1	gene-72788	sigDown	adjust Pvalue >= 0.01
1.38854e-05	0.592983	0.41	0.241	1	A2_B1000_1	gene-68525	sigUp	adjust Pvalue >= 0.01
1.40972e-05	0.592741	0.512	0.328	1	A2_B1000_1	gene-80489	sigUp	adjust Pvalue >= 0.01
1.42391e-05	0.622033	0.476	0.3	1	A2_B1000_1	gene-84482	sigUp	adjust Pvalue >= 0.01
1.43094e-05	-0.779717	0.102	0.263	1	A2_B1000_1	gene-60646	sigDown	adjust Pvalue >= 0.01
1.44092e-05	0.694301	0.392	0.225	1	A2_B1000_1	gene-64641	sigUp	adjust Pvalue >= 0.01
1.51831e-05	0.528792	0.253	0.112	1	A2_B1000_1	gene-27427	sigUp	adjust Pvalue >= 0.01
1.52065e-05	0.643346	0.271	0.127	1	A2_B1000_1	gene-22541	sigUp	adjust Pvalue >= 0.01
1.52122e-05	-0.745288	0.139	0.3	1	A2_B1000_1	gene-82932	sigDown	adjust Pvalue >= 0.01
1.52548e-05	0.691157	0.259	0.12	1	A2_B1000_1	gene-34162	sigUp	adjust Pvalue >= 0.01
1.52893e-05	-0.724926	0.108	0.265	1	A2_B1000_1	gene-19080	sigDown	adjust Pvalue >= 0.01
1.53059e-05	-0.714461	0.12	0.287	1	A2_B1000_1	gene-12119	sigDown	adjust Pvalue >= 0.01
1.53857e-05	0.599805	0.325	0.166	1	A2_B1000_1	gene-34209	sigUp	adjust Pvalue >= 0.01
1.54105e-05	0.590287	0.548	0.376	1	A2_B1000_1	gene-45841	sigUp	adjust Pvalue >= 0.01
1.5933e-05	0.585832	0.464	0.289	1	A2_B1000_1	gene-58386	sigUp	adjust Pvalue >= 0.01
1.64214e-05	0.685209	0.313	0.162	1	A2_B1000_1	gene-47700	sigUp	adjust Pvalue >= 0.01
1.70309e-05	-0.757842	0.205	0.372	1	A2_B1000_1	gene-44298	sigDown	adjust Pvalue >= 0.01
1.71665e-05	-0.756609	0.139	0.302	1	A2_B1000_1	gene-63640	sigDown	adjust Pvalue >= 0.01
1.72087e-05	0.736352	0.572	0.435	1	A2_B1000_1	gene-6265	sigUp	adjust Pvalue >= 0.01
1.74005e-05	0.531933	0.271	0.125	1	A2_B1000_1	gene-78717	sigUp	adjust Pvalue >= 0.01
1.77677e-05	-0.674099	0.096	0.254	1	A2_B1000_1	gene-30975	sigDown	adjust Pvalue >= 0.01
1.80394e-05	0.507026	0.319	0.162	1	A2_B1000_1	gene-37497	sigUp	adjust Pvalue >= 0.01
1.811e-05	-0.762541	0.127	0.289	1	A2_B1000_1	gene-55613	sigDown	adjust Pvalue >= 0.01
1.95005e-05	0.511217	0.259	0.118	1	A2_B1000_1	gene-46892	sigUp	adjust Pvalue >= 0.01
1.97003e-05	0.52235	0.349	0.19	1	A2_B1000_1	gene-29758	sigUp	adjust Pvalue >= 0.01
1.97825e-05	0.454423	0.253	0.116	1	A2_B1000_1	gene-77283	sigUp	adjust Pvalue >= 0.01
2.04199e-05	-0.564701	0.151	0.324	1	A2_B1000_1	gene-29087	sigDown	adjust Pvalue >= 0.01
2.0611e-05	0.606143	0.253	0.12	1	A2_B1000_1	gene-81865	sigUp	adjust Pvalue >= 0.01
2.07561e-05	0.745826	0.289	0.147	1	A2_B1000_1	gene-77999	sigUp	adjust Pvalue >= 0.01
2.15901e-05	0.740043	0.259	0.125	1	A2_B1000_1	gene-30866	sigUp	adjust Pvalue >= 0.01
2.19866e-05	0.682163	0.319	0.168	1	A2_B1000_1	gene-63186	sigUp	adjust Pvalue >= 0.01
2.24651e-05	-0.7539	0.127	0.282	1	A2_B1000_1	gene-73006	sigDown	adjust Pvalue >= 0.01
2.27071e-05	0.467493	0.301	0.149	1	A2_B1000_1	gene-78882	sigUp	adjust Pvalue >= 0.01
2.37011e-05	0.564722	0.307	0.155	1	A2_B1000_1	gene-55854	sigUp	adjust Pvalue >= 0.01
2.4131e-05	-0.59674	0.277	0.457	1	A2_B1000_1	gene-50122	sigDown	adjust Pvalue >= 0.01
2.49125e-05	0.547273	0.458	0.282	1	A2_B1000_1	gene-13300	sigUp	adjust Pvalue >= 0.01
2.50687e-05	-0.795466	0.114	0.267	1	A2_B1000_1	gene-21089	sigDown	adjust Pvalue >= 0.01
2.55574e-05	-0.72898	0.12	0.276	1	A2_B1000_1	gene-6741	sigDown	adjust Pvalue >= 0.01
2.56031e-05	0.693096	0.38	0.221	1	A2_B1000_1	gene-7135	sigUp	adjust Pvalue >= 0.01
2.60196e-05	0.582593	0.283	0.138	1	A2_B1000_1	gene-3246	sigUp	adjust Pvalue >= 0.01
2.60301e-05	-0.688517	0.114	0.269	1	A2_B1000_1	gene-53588	sigDown	adjust Pvalue >= 0.01
2.68141e-05	0.561934	0.434	0.26	1	A2_B1000_1	gene-67176	sigUp	adjust Pvalue >= 0.01
2.74401e-05	0.664994	0.386	0.23	1	A2_B1000_1	gene-74808	sigUp	adjust Pvalue >= 0.01
2.87986e-05	-0.611218	0.331	0.497	1	A2_B1000_1	gene-29911	sigDown	adjust Pvalue >= 0.01
2.90566e-05	-0.741107	0.127	0.28	1	A2_B1000_1	gene-26107	sigDown	adjust Pvalue >= 0.01
3.00445e-05	-0.645957	0.139	0.293	1	A2_B1000_1	gene-41544	sigDown	adjust Pvalue >= 0.01
3.04292e-05	-0.79296	0.163	0.322	1	A2_B1000_1	gene-21223	sigDown	adjust Pvalue >= 0.01
3.05451e-05	0.566194	0.361	0.204	1	A2_B1000_1	gene-18315	sigUp	adjust Pvalue >= 0.01
3.10329e-05	0.526392	0.301	0.153	1	A2_B1000_1	gene-64931	sigUp	adjust Pvalue >= 0.01
3.12634e-05	0.684581	0.289	0.144	1	A2_B1000_1	gene-39717	sigUp	adjust Pvalue >= 0.01
3.16861e-05	0.597627	0.295	0.147	1	A2_B1000_1	gene-188	sigUp	adjust Pvalue >= 0.01
3.23276e-05	0.521358	0.271	0.131	1	A2_B1000_1	gene-26273	sigUp	adjust Pvalue >= 0.01
3.29456e-05	0.608343	0.392	0.232	1	A2_B1000_1	gene-54017	sigUp	adjust Pvalue >= 0.01
3.34438e-05	-0.852822	0.114	0.263	1	A2_B1000_1	gene-4665	sigDown	adjust Pvalue >= 0.01
3.39046e-05	0.771701	0.313	0.171	1	A2_B1000_1	gene-79996	sigUp	adjust Pvalue >= 0.01
3.53755e-05	0.593858	0.337	0.188	1	A2_B1000_1	gene-19279	sigUp	adjust Pvalue >= 0.01
3.61866e-05	-0.732769	0.139	0.291	1	A2_B1000_1	gene-48526	sigDown	adjust Pvalue >= 0.01
3.64565e-05	0.668578	0.398	0.234	1	A2_B1000_1	gene-21535	sigUp	adjust Pvalue >= 0.01
3.64808e-05	0.638081	0.44	0.267	1	A2_B1000_1	gene-29464	sigUp	adjust Pvalue >= 0.01
3.80334e-05	-0.728905	0.114	0.265	1	A2_B1000_1	gene-72483	sigDown	adjust Pvalue >= 0.01
3.84177e-05	0.569754	0.355	0.197	1	A2_B1000_1	gene-62169	sigUp	adjust Pvalue >= 0.01
3.88305e-05	-0.829784	0.108	0.252	1	A2_B1000_1	gene-31150	sigDown	adjust Pvalue >= 0.01
3.89479e-05	0.433563	0.259	0.12	1	A2_B1000_1	gene-17923	sigUp	adjust Pvalue >= 0.01
4.10536e-05	0.378182	0.355	0.195	1	A2_B1000_1	gene-33062	sigUp	adjust Pvalue >= 0.01
4.21447e-05	-0.58591	0.096	0.252	1	A2_B1000_1	gene-63773	sigDown	adjust Pvalue >= 0.01
4.27305e-05	-0.58448	0.102	0.254	1	A2_B1000_1	gene-73439	sigDown	adjust Pvalue >= 0.01
4.33559e-05	-0.857943	0.175	0.333	1	A2_B1000_1	gene-67899	sigDown	adjust Pvalue >= 0.01
4.39777e-05	0.742092	0.325	0.177	1	A2_B1000_1	gene-32757	sigUp	adjust Pvalue >= 0.01
4.52573e-05	0.512428	0.295	0.151	1	A2_B1000_1	gene-26370	sigUp	adjust Pvalue >= 0.01
4.60704e-05	0.474498	0.434	0.271	1	A2_B1000_1	gene-6465	sigUp	adjust Pvalue >= 0.01
4.95611e-05	-0.568457	0.265	0.431	1	A2_B1000_1	gene-15347	sigDown	adjust Pvalue >= 0.01
5.12558e-05	0.548775	0.349	0.199	1	A2_B1000_1	gene-74279	sigUp	adjust Pvalue >= 0.01
5.13176e-05	-0.709638	0.108	0.256	1	A2_B1000_1	gene-78579	sigDown	adjust Pvalue >= 0.01
5.19868e-05	0.75062	0.295	0.155	1	A2_B1000_1	gene-22544	sigUp	adjust Pvalue >= 0.01
5.30056e-05	0.461115	0.259	0.127	1	A2_B1000_1	gene-34613	sigUp	adjust Pvalue >= 0.01
5.31874e-05	0.527333	0.325	0.177	1	A2_B1000_1	gene-388	sigUp	adjust Pvalue >= 0.01
5.35907e-05	0.420547	0.289	0.149	1	A2_B1000_1	gene-69653	sigUp	adjust Pvalue >= 0.01
5.38459e-05	-0.618397	0.114	0.267	1	A2_B1000_1	gene-63666	sigDown	adjust Pvalue >= 0.01
5.39681e-05	0.567878	0.319	0.175	1	A2_B1000_1	gene-62063	sigUp	adjust Pvalue >= 0.01
5.59396e-05	0.564796	0.361	0.21	1	A2_B1000_1	gene-39242	sigUp	adjust Pvalue >= 0.01
5.63293e-05	0.653544	0.404	0.243	1	A2_B1000_1	gene-13650	sigUp	adjust Pvalue >= 0.01
5.64435e-05	0.719809	0.259	0.131	1	A2_B1000_1	gene-19875	sigUp	adjust Pvalue >= 0.01
6.37452e-05	-0.830079	0.127	0.269	1	A2_B1000_1	gene-42848	sigDown	adjust Pvalue >= 0.01
6.39632e-05	0.594262	0.319	0.175	1	A2_B1000_1	gene-62533	sigUp	adjust Pvalue >= 0.01
6.62194e-05	0.466078	0.277	0.14	1	A2_B1000_1	gene-55677	sigUp	adjust Pvalue >= 0.01
6.66144e-05	-0.690581	0.108	0.256	1	A2_B1000_1	gene-4209	sigDown	adjust Pvalue >= 0.01
7.04508e-05	0.552526	0.265	0.131	1	A2_B1000_1	gene-66171	sigUp	adjust Pvalue >= 0.01
7.32581e-05	0.701981	0.295	0.164	1	A2_B1000_1	gene-82863	sigUp	adjust Pvalue >= 0.01
7.39529e-05	0.383359	0.283	0.147	1	A2_B1000_1	gene-35013	sigUp	adjust Pvalue >= 0.01
7.476e-05	0.608828	0.386	0.234	1	A2_B1000_1	gene-38201	sigUp	adjust Pvalue >= 0.01
7.6577e-05	0.614983	0.283	0.149	1	A2_B1000_1	gene-43445	sigUp	adjust Pvalue >= 0.01
7.70998e-05	0.485937	0.349	0.199	1	A2_B1000_1	gene-62700	sigUp	adjust Pvalue >= 0.01
7.7267e-05	-0.669421	0.108	0.252	1	A2_B1000_1	gene-9104	sigDown	adjust Pvalue >= 0.01
7.74711e-05	-0.679369	0.193	0.333	1	A2_B1000_1	gene-4962	sigDown	adjust Pvalue >= 0.01
7.93507e-05	-0.671311	0.259	0.411	1	A2_B1000_1	gene-18680	sigDown	adjust Pvalue >= 0.01
7.94881e-05	-0.678225	0.151	0.3	1	A2_B1000_1	gene-51166	sigDown	adjust Pvalue >= 0.01
8.3499e-05	-0.739088	0.271	0.425	1	A2_B1000_1	gene-17358	sigDown	adjust Pvalue >= 0.01
8.52901e-05	0.667802	0.313	0.175	1	A2_B1000_1	gene-65750	sigUp	adjust Pvalue >= 0.01
8.72228e-05	0.508799	0.271	0.136	1	A2_B1000_1	gene-52910	sigUp	adjust Pvalue >= 0.01
8.73722e-05	0.653672	0.355	0.214	1	A2_B1000_1	gene-80943	sigUp	adjust Pvalue >= 0.01
8.85507e-05	0.478731	0.331	0.186	1	A2_B1000_1	gene-26114	sigUp	adjust Pvalue >= 0.01
8.93989e-05	0.614498	0.38	0.23	1	A2_B1000_1	gene-37122	sigUp	adjust Pvalue >= 0.01
9.10142e-05	0.333323	0.271	0.133	1	A2_B1000_1	gene-18781	sigUp	adjust Pvalue >= 0.01
9.43846e-05	0.75704	0.289	0.158	1	A2_B1000_1	gene-60352	sigUp	adjust Pvalue >= 0.01
9.88837e-05	-0.777684	0.235	0.381	1	A2_B1000_1	gene-32296	sigDown	adjust Pvalue >= 0.01
0.000105599	0.443483	0.271	0.142	1	A2_B1000_1	gene-26384	sigUp	adjust Pvalue >= 0.01
0.000105709	-0.759669	0.163	0.309	1	A2_B1000_1	gene-13034	sigDown	adjust Pvalue >= 0.01
0.000105922	0.506435	0.259	0.131	1	A2_B1000_1	gene-3940	sigUp	adjust Pvalue >= 0.01
0.000106599	0.563834	0.277	0.144	1	A2_B1000_1	gene-84545	sigUp	adjust Pvalue >= 0.01
0.00011086	0.658844	0.283	0.151	1	A2_B1000_1	gene-5748	sigUp	adjust Pvalue >= 0.01
0.000111551	0.355944	0.253	0.12	1	A2_B1000_1	gene-33026	sigUp	adjust Pvalue >= 0.01
0.000111942	-0.737173	0.151	0.291	1	A2_B1000_1	gene-23443	sigDown	adjust Pvalue >= 0.01
0.000113276	0.646826	0.386	0.241	1	A2_B1000_1	gene-26845	sigUp	adjust Pvalue >= 0.01
0.000113454	0.469015	0.271	0.14	1	A2_B1000_1	gene-22406	sigUp	adjust Pvalue >= 0.01
0.000114551	0.531739	0.337	0.197	1	A2_B1000_1	gene-41641	sigUp	adjust Pvalue >= 0.01
0.000116113	0.811054	0.361	0.225	1	A2_B1000_1	gene-66902	sigUp	adjust Pvalue >= 0.01
0.000116342	0.560128	0.283	0.153	1	A2_B1000_1	gene-60623	sigUp	adjust Pvalue >= 0.01
0.00011825	0.525014	0.289	0.155	1	A2_B1000_1	gene-58834	sigUp	adjust Pvalue >= 0.01
0.000128001	0.528705	0.349	0.21	1	A2_B1000_1	gene-7973	sigUp	adjust Pvalue >= 0.01
0.000129218	0.416132	0.295	0.158	1	A2_B1000_1	gene-3307	sigUp	adjust Pvalue >= 0.01
0.000134174	0.465616	0.265	0.138	1	A2_B1000_1	gene-75769	sigUp	adjust Pvalue >= 0.01
0.000135617	0.57829	0.367	0.221	1	A2_B1000_1	gene-69654	sigUp	adjust Pvalue >= 0.01
0.000136843	0.468224	0.301	0.162	1	A2_B1000_1	gene-84346	sigUp	adjust Pvalue >= 0.01
0.000142564	-0.606972	0.114	0.256	1	A2_B1000_1	gene-33036	sigDown	adjust Pvalue >= 0.01
0.000149088	-0.712973	0.217	0.363	1	A2_B1000_1	gene-13276	sigDown	adjust Pvalue >= 0.01
0.000152481	-0.586331	0.133	0.278	1	A2_B1000_1	gene-34413	sigDown	adjust Pvalue >= 0.01
0.000156804	-0.414835	0.157	0.309	1	A2_B1000_1	gene-25845	sigDown	adjust Pvalue >= 0.01
0.00016027	0.509202	0.392	0.243	1	A2_B1000_1	gene-30650	sigUp	adjust Pvalue >= 0.01
0.000162365	0.824704	0.428	0.284	1	A2_B1000_1	gene-2942	sigUp	adjust Pvalue >= 0.01
0.000163271	0.534732	0.259	0.136	1	A2_B1000_1	gene-11375	sigUp	adjust Pvalue >= 0.01
0.00017197	0.466369	0.265	0.138	1	A2_B1000_1	gene-47629	sigUp	adjust Pvalue >= 0.01
0.000177274	-0.625188	0.145	0.289	1	A2_B1000_1	gene-50006	sigDown	adjust Pvalue >= 0.01
0.000180488	0.273467	0.265	0.133	1	A2_B1000_1	gene-79335	sigUp	adjust Pvalue >= 0.01
0.000180705	0.556706	0.331	0.195	1	A2_B1000_1	gene-64519	sigUp	adjust Pvalue >= 0.01
0.000183812	0.388169	0.253	0.131	1	A2_B1000_1	gene-4718	sigUp	adjust Pvalue >= 0.01
0.000186553	-0.71247	0.12	0.252	1	A2_B1000_1	gene-55336	sigDown	adjust Pvalue >= 0.01
0.000188169	0.435595	0.253	0.129	1	A2_B1000_1	gene-3106	sigUp	adjust Pvalue >= 0.01
0.00019361	0.512883	0.283	0.151	1	A2_B1000_1	gene-1351	sigUp	adjust Pvalue >= 0.01
0.000193684	-0.541784	0.139	0.282	1	A2_B1000_1	gene-28458	sigDown	adjust Pvalue >= 0.01
0.000195494	0.518602	0.277	0.147	1	A2_B1000_1	gene-81978	sigUp	adjust Pvalue >= 0.01
0.000201203	0.339479	0.283	0.149	1	A2_B1000_1	gene-19108	sigUp	adjust Pvalue >= 0.01
0.000202924	0.67606	0.277	0.153	1	A2_B1000_1	gene-78643	sigUp	adjust Pvalue >= 0.01
0.00021048	0.404821	0.319	0.175	1	A2_B1000_1	gene-71802	sigUp	adjust Pvalue >= 0.01
0.000213198	0.47861	0.386	0.234	1	A2_B1000_1	gene-64976	sigUp	adjust Pvalue >= 0.01
0.000214809	-0.752251	0.175	0.302	1	A2_B1000_1	gene-328	sigDown	adjust Pvalue >= 0.01
0.000216332	-0.814329	0.151	0.28	1	A2_B1000_1	gene-83784	sigDown	adjust Pvalue >= 0.01
0.000220631	0.369791	0.259	0.133	1	A2_B1000_1	gene-37695	sigUp	adjust Pvalue >= 0.01
0.000230932	0.715	0.277	0.151	1	A2_B1000_1	gene-73496	sigUp	adjust Pvalue >= 0.01
0.000233293	-0.818151	0.133	0.26	1	A2_B1000_1	gene-2471	sigDown	adjust Pvalue >= 0.01
0.000235459	-0.743794	0.211	0.352	1	A2_B1000_1	gene-77846	sigDown	adjust Pvalue >= 0.01
0.000238038	0.520917	0.265	0.14	1	A2_B1000_1	gene-50774	sigUp	adjust Pvalue >= 0.01
0.000242449	0.465718	0.295	0.164	1	A2_B1000_1	gene-39705	sigUp	adjust Pvalue >= 0.01
0.000243703	0.605357	0.307	0.182	1	A2_B1000_1	gene-56481	sigUp	adjust Pvalue >= 0.01
0.000248019	-0.628422	0.211	0.346	1	A2_B1000_1	gene-3756	sigDown	adjust Pvalue >= 0.01
0.000251646	0.596184	0.253	0.131	1	A2_B1000_1	gene-49743	sigUp	adjust Pvalue >= 0.01
0.000252034	-0.652612	0.331	0.464	1	A2_B1000_1	gene-83569	sigDown	adjust Pvalue >= 0.01
0.000254968	0.432646	0.295	0.162	1	A2_B1000_1	gene-5052	sigUp	adjust Pvalue >= 0.01
0.000266496	0.576206	0.404	0.263	1	A2_B1000_1	gene-51684	sigUp	adjust Pvalue >= 0.01
0.000267021	-0.720032	0.127	0.258	1	A2_B1000_1	gene-21372	sigDown	adjust Pvalue >= 0.01
0.000267565	0.526609	0.295	0.164	1	A2_B1000_1	gene-62154	sigUp	adjust Pvalue >= 0.01
0.000277678	-0.536025	0.139	0.278	1	A2_B1000_1	gene-28457	sigDown	adjust Pvalue >= 0.01
0.000281038	0.54495	0.325	0.19	1	A2_B1000_1	gene-74383	sigUp	adjust Pvalue >= 0.01
0.000291404	0.277939	0.259	0.133	1	A2_B1000_1	gene-6108	sigUp	adjust Pvalue >= 0.01
0.000294937	0.740133	0.271	0.151	1	A2_B1000_1	gene-76960	sigUp	adjust Pvalue >= 0.01
0.00030247	0.310517	0.301	0.164	1	A2_B1000_1	gene-75656	sigUp	adjust Pvalue >= 0.01
0.000309925	-0.768467	0.145	0.284	1	A2_B1000_1	gene-56342	sigDown	adjust Pvalue >= 0.01
0.000320634	0.425849	0.319	0.188	1	A2_B1000_1	gene-13989	sigUp	adjust Pvalue >= 0.01
0.000329698	0.501475	0.277	0.153	1	A2_B1000_1	gene-8248	sigUp	adjust Pvalue >= 0.01
0.000329843	0.43927	0.373	0.232	1	A2_B1000_1	gene-23543	sigUp	adjust Pvalue >= 0.01
0.000330378	0.530201	0.343	0.212	1	A2_B1000_1	gene-39863	sigUp	adjust Pvalue >= 0.01
0.000341935	0.527527	0.271	0.149	1	A2_B1000_1	gene-52760	sigUp	adjust Pvalue >= 0.01
0.000344507	0.472798	0.301	0.168	1	A2_B1000_1	gene-17169	sigUp	adjust Pvalue >= 0.01
0.000354081	0.283142	0.265	0.14	1	A2_B1000_1	gene-22481	sigUp	adjust Pvalue >= 0.01
0.000366312	0.505923	0.325	0.197	1	A2_B1000_1	gene-35670	sigUp	adjust Pvalue >= 0.01
0.000384167	0.450774	0.289	0.164	1	A2_B1000_1	gene-44563	sigUp	adjust Pvalue >= 0.01
0.000391889	-0.746644	0.163	0.293	1	A2_B1000_1	gene-79966	sigDown	adjust Pvalue >= 0.01
0.000394392	0.452692	0.319	0.19	1	A2_B1000_1	gene-27540	sigUp	adjust Pvalue >= 0.01
0.000397238	0.374072	0.295	0.166	1	A2_B1000_1	gene-64078	sigUp	adjust Pvalue >= 0.01
0.000398323	0.595915	0.289	0.168	1	A2_B1000_1	gene-79994	sigUp	adjust Pvalue >= 0.01
0.000400056	-0.489345	0.127	0.256	1	A2_B1000_1	gene-66751	sigDown	adjust Pvalue >= 0.01
0.00040809	0.346548	0.265	0.138	1	A2_B1000_1	gene-63689	sigUp	adjust Pvalue >= 0.01
0.000409681	-0.864363	0.157	0.289	1	A2_B1000_1	gene-32798	sigDown	adjust Pvalue >= 0.01
0.000420332	0.510846	0.361	0.232	1	A2_B1000_1	gene-34624	sigUp	adjust Pvalue >= 0.01
0.000428702	-0.718368	0.319	0.449	1	A2_B1000_1	gene-85307	sigDown	adjust Pvalue >= 0.01
0.000439666	0.297264	0.44	0.287	1	A2_B1000_1	gene-65789	sigUp	adjust Pvalue >= 0.01
0.000481486	-0.512519	0.434	0.56	1	A2_B1000_1	gene-21477	sigDown	adjust Pvalue >= 0.01
0.000497274	0.547735	0.367	0.241	1	A2_B1000_1	gene-67368	sigUp	adjust Pvalue >= 0.01
0.000499956	0.404406	0.259	0.14	1	A2_B1000_1	gene-63453	sigUp	adjust Pvalue >= 0.01
0.000500428	0.489555	0.38	0.241	1	A2_B1000_1	gene-18610	sigUp	adjust Pvalue >= 0.01
0.000502923	0.533551	0.343	0.212	1	A2_B1000_1	gene-10120	sigUp	adjust Pvalue >= 0.01
0.000504974	0.511565	0.283	0.16	1	A2_B1000_1	gene-26468	sigUp	adjust Pvalue >= 0.01
0.000506793	0.421041	0.416	0.267	1	A2_B1000_1	gene-32570	sigUp	adjust Pvalue >= 0.01
0.000516416	0.504407	0.277	0.16	1	A2_B1000_1	gene-41273	sigUp	adjust Pvalue >= 0.01
0.00051903	0.773818	0.301	0.186	1	A2_B1000_1	gene-66991	sigUp	adjust Pvalue >= 0.01
0.000525938	0.508544	0.259	0.142	1	A2_B1000_1	gene-7092	sigUp	adjust Pvalue >= 0.01
0.000526074	0.529644	0.325	0.197	1	A2_B1000_1	gene-62264	sigUp	adjust Pvalue >= 0.01
0.00053167	0.52929	0.349	0.219	1	A2_B1000_1	gene-15748	sigUp	adjust Pvalue >= 0.01
0.000538435	-0.788433	0.157	0.276	1	A2_B1000_1	gene-49640	sigDown	adjust Pvalue >= 0.01
0.000553675	0.440089	0.271	0.153	1	A2_B1000_1	gene-10664	sigUp	adjust Pvalue >= 0.01
0.000557703	0.544439	0.295	0.173	1	A2_B1000_1	gene-71581	sigUp	adjust Pvalue >= 0.01
0.000571643	0.606248	0.373	0.247	1	A2_B1000_1	gene-27370	sigUp	adjust Pvalue >= 0.01
0.000594276	0.42121	0.283	0.162	1	A2_B1000_1	gene-51636	sigUp	adjust Pvalue >= 0.01
0.000602064	0.619476	0.38	0.265	1	A2_B1000_1	gene-48243	sigUp	adjust Pvalue >= 0.01
0.000607439	0.319057	0.831	0.805	1	A2_B1000_1	gene-6364	sigUp	adjust Pvalue >= 0.01
0.000610517	-0.682836	0.211	0.328	1	A2_B1000_1	gene-17581	sigDown	adjust Pvalue >= 0.01
0.000625786	0.420058	0.253	0.138	1	A2_B1000_1	gene-11752	sigUp	adjust Pvalue >= 0.01
0.000661445	-0.623412	0.157	0.276	1	A2_B1000_1	gene-5677	sigDown	adjust Pvalue >= 0.01
0.000670213	0.513349	0.289	0.166	1	A2_B1000_1	gene-73420	sigUp	adjust Pvalue >= 0.01
0.000670601	-0.562922	0.151	0.276	1	A2_B1000_1	gene-56424	sigDown	adjust Pvalue >= 0.01
0.000671489	-0.740709	0.163	0.284	1	A2_B1000_1	gene-22090	sigDown	adjust Pvalue >= 0.01
0.000699018	0.466393	0.283	0.164	1	A2_B1000_1	gene-69911	sigUp	adjust Pvalue >= 0.01
0.00070223	0.559297	0.343	0.214	1	A2_B1000_1	gene-73653	sigUp	adjust Pvalue >= 0.01
0.000710447	0.637017	0.253	0.144	1	A2_B1000_1	gene-80719	sigUp	adjust Pvalue >= 0.01
0.000718863	0.361905	0.331	0.201	1	A2_B1000_1	gene-69278	sigUp	adjust Pvalue >= 0.01
0.000721587	0.268822	0.289	0.162	1	A2_B1000_1	gene-68576	sigUp	adjust Pvalue >= 0.01
0.000726711	-0.656981	0.398	0.519	1	A2_B1000_1	gene-5023	sigDown	adjust Pvalue >= 0.01
0.000729643	0.466418	0.392	0.267	1	A2_B1000_1	gene-31878	sigUp	adjust Pvalue >= 0.01
0.000730461	0.457478	0.337	0.208	1	A2_B1000_1	gene-73703	sigUp	adjust Pvalue >= 0.01
0.000730892	0.325912	0.265	0.144	1	A2_B1000_1	gene-31668	sigUp	adjust Pvalue >= 0.01
0.000745269	-0.547935	0.53	0.611	1	A2_B1000_1	gene-14478	sigDown	adjust Pvalue >= 0.01
0.00074914	0.417352	0.301	0.182	1	A2_B1000_1	gene-69920	sigUp	adjust Pvalue >= 0.01
0.000757266	0.419011	0.259	0.142	1	A2_B1000_1	gene-29388	sigUp	adjust Pvalue >= 0.01
0.000776385	0.285199	0.271	0.153	1	A2_B1000_1	gene-72129	sigUp	adjust Pvalue >= 0.01
0.000788525	0.499954	0.343	0.223	1	A2_B1000_1	gene-80665	sigUp	adjust Pvalue >= 0.01
0.000794574	0.304173	0.313	0.186	1	A2_B1000_1	gene-44024	sigUp	adjust Pvalue >= 0.01
0.000817711	-0.5055	0.259	0.389	1	A2_B1000_1	gene-73079	sigDown	adjust Pvalue >= 0.01
0.000819794	-0.603131	0.199	0.322	1	A2_B1000_1	gene-10224	sigDown	adjust Pvalue >= 0.01
0.000837543	-0.52662	0.145	0.274	1	A2_B1000_1	gene-36494	sigDown	adjust Pvalue >= 0.01
0.000852366	0.269028	0.259	0.14	1	A2_B1000_1	gene-21488	sigUp	adjust Pvalue >= 0.01
0.000904352	0.422434	0.313	0.188	1	A2_B1000_1	gene-78415	sigUp	adjust Pvalue >= 0.01
0.000920952	0.513776	0.259	0.149	1	A2_B1000_1	gene-51953	sigUp	adjust Pvalue >= 0.01
0.00093809	0.361258	0.355	0.225	1	A2_B1000_1	gene-35886	sigUp	adjust Pvalue >= 0.01
0.00096467	-0.539841	0.217	0.352	1	A2_B1000_1	gene-57082	sigDown	adjust Pvalue >= 0.01
0.000976958	-0.824891	0.211	0.322	1	A2_B1000_1	gene-34177	sigDown	adjust Pvalue >= 0.01
0.00098066	-0.68244	0.181	0.304	1	A2_B1000_1	gene-78246	sigDown	adjust Pvalue >= 0.01
0.000993389	0.492282	0.313	0.195	1	A2_B1000_1	gene-22673	sigUp	adjust Pvalue >= 0.01
0.00101806	0.295871	0.337	0.21	1	A2_B1000_1	gene-31179	sigUp	adjust Pvalue >= 0.01
0.00102668	0.583879	0.38	0.256	1	A2_B1000_1	gene-3578	sigUp	adjust Pvalue >= 0.01
0.00104066	0.549975	0.361	0.239	1	A2_B1000_1	gene-54713	sigUp	adjust Pvalue >= 0.01
0.00105008	-0.713169	0.151	0.267	1	A2_B1000_1	gene-16392	sigDown	adjust Pvalue >= 0.01
0.00105224	0.585469	0.301	0.186	1	A2_B1000_1	gene-24935	sigUp	adjust Pvalue >= 0.01
0.00105362	0.436135	0.337	0.204	1	A2_B1000_1	gene-33299	sigUp	adjust Pvalue >= 0.01
0.0010933	0.476926	0.355	0.228	1	A2_B1000_1	gene-17173	sigUp	adjust Pvalue >= 0.01
0.00109815	0.380094	0.572	0.427	1	A2_B1000_1	gene-60324	sigUp	adjust Pvalue >= 0.01
0.00111286	0.489149	0.289	0.171	1	A2_B1000_1	gene-61960	sigUp	adjust Pvalue >= 0.01
0.00113028	0.448442	0.301	0.186	1	A2_B1000_1	gene-81102	sigUp	adjust Pvalue >= 0.01
0.00114718	0.495787	0.265	0.155	1	A2_B1000_1	gene-26226	sigUp	adjust Pvalue >= 0.01
0.00116484	0.318815	0.307	0.19	1	A2_B1000_1	gene-18435	sigUp	adjust Pvalue >= 0.01
0.00120285	0.444002	0.253	0.144	1	A2_B1000_1	gene-23628	sigUp	adjust Pvalue >= 0.01
0.00122396	0.399999	0.319	0.197	1	A2_B1000_1	gene-31021	sigUp	adjust Pvalue >= 0.01
0.0012305	0.481755	0.271	0.162	1	A2_B1000_1	gene-45741	sigUp	adjust Pvalue >= 0.01
0.00124477	0.477367	0.307	0.193	1	A2_B1000_1	gene-6373	sigUp	adjust Pvalue >= 0.01
0.00127108	-0.645428	0.223	0.341	1	A2_B1000_1	gene-20425	sigDown	adjust Pvalue >= 0.01
0.00129089	0.454136	0.518	0.381	1	A2_B1000_1	gene-77229	sigUp	adjust Pvalue >= 0.01
0.00130817	0.377941	0.325	0.204	1	A2_B1000_1	gene-23301	sigUp	adjust Pvalue >= 0.01
0.00130938	0.404131	0.337	0.217	1	A2_B1000_1	gene-32233	sigUp	adjust Pvalue >= 0.01
0.00133813	0.488926	0.41	0.287	1	A2_B1000_1	gene-70345	sigUp	adjust Pvalue >= 0.01
0.00136372	0.40878	0.265	0.158	1	A2_B1000_1	gene-43358	sigUp	adjust Pvalue >= 0.01
0.00136804	0.405591	0.337	0.217	1	A2_B1000_1	gene-15548	sigUp	adjust Pvalue >= 0.01
0.00139523	0.29645	0.295	0.175	1	A2_B1000_1	gene-80849	sigUp	adjust Pvalue >= 0.01
0.00141389	0.491633	0.259	0.151	1	A2_B1000_1	gene-63547	sigUp	adjust Pvalue >= 0.01
0.00144452	0.466873	0.361	0.232	1	A2_B1000_1	gene-45078	sigUp	adjust Pvalue >= 0.01
0.00144876	0.359018	0.325	0.204	1	A2_B1000_1	gene-52776	sigUp	adjust Pvalue >= 0.01
0.0014599	0.451368	0.271	0.162	1	A2_B1000_1	gene-29144	sigUp	adjust Pvalue >= 0.01
0.0014868	-0.485752	0.313	0.433	1	A2_B1000_1	gene-47253	sigDown	adjust Pvalue >= 0.01
0.00150618	0.3753	0.271	0.158	1	A2_B1000_1	gene-68535	sigUp	adjust Pvalue >= 0.01
0.00152567	0.436713	0.277	0.166	1	A2_B1000_1	gene-1021	sigUp	adjust Pvalue >= 0.01
0.00156675	-0.477588	0.163	0.278	1	A2_B1000_1	gene-40464	sigDown	adjust Pvalue >= 0.01
0.00161683	0.329828	0.253	0.142	1	A2_B1000_1	gene-77437	sigUp	adjust Pvalue >= 0.01
0.00162905	0.493982	0.295	0.184	1	A2_B1000_1	gene-42851	sigUp	adjust Pvalue >= 0.01
0.00166977	-0.572319	0.139	0.252	1	A2_B1000_1	gene-24448	sigDown	adjust Pvalue >= 0.01
0.00170196	0.473746	0.253	0.147	1	A2_B1000_1	gene-13522	sigUp	adjust Pvalue >= 0.01
0.00173308	0.375499	0.325	0.206	1	A2_B1000_1	gene-70806	sigUp	adjust Pvalue >= 0.01
0.00179308	0.540787	0.319	0.206	1	A2_B1000_1	gene-14688	sigUp	adjust Pvalue >= 0.01
0.00190186	0.359131	0.253	0.147	1	A2_B1000_1	gene-6376	sigUp	adjust Pvalue >= 0.01
0.0019211	-0.608267	0.145	0.254	1	A2_B1000_1	gene-25988	sigDown	adjust Pvalue >= 0.01
0.00192754	0.309333	0.259	0.151	1	A2_B1000_1	gene-31715	sigUp	adjust Pvalue >= 0.01
0.00193351	0.330048	0.295	0.179	1	A2_B1000_1	gene-4267	sigUp	adjust Pvalue >= 0.01
0.00195666	0.416088	0.289	0.179	1	A2_B1000_1	gene-60696	sigUp	adjust Pvalue >= 0.01
0.00198107	-0.584517	0.157	0.267	1	A2_B1000_1	gene-82147	sigDown	adjust Pvalue >= 0.01
0.00199477	-0.524194	0.259	0.381	1	A2_B1000_1	gene-20555	sigDown	adjust Pvalue >= 0.01
0.00213436	0.433165	0.259	0.155	1	A2_B1000_1	gene-2880	sigUp	adjust Pvalue >= 0.01
0.00217202	0.478683	0.259	0.155	1	A2_B1000_1	gene-16533	sigUp	adjust Pvalue >= 0.01
0.00222292	0.470405	0.422	0.304	1	A2_B1000_1	gene-42232	sigUp	adjust Pvalue >= 0.01
0.0022455	0.533388	0.373	0.258	1	A2_B1000_1	gene-34017	sigUp	adjust Pvalue >= 0.01
0.00224842	0.460245	0.277	0.166	1	A2_B1000_1	gene-30067	sigUp	adjust Pvalue >= 0.01
0.00228183	-0.616781	0.151	0.254	1	A2_B1000_1	gene-65029	sigDown	adjust Pvalue >= 0.01
0.0022965	0.468776	0.337	0.223	1	A2_B1000_1	gene-16875	sigUp	adjust Pvalue >= 0.01
0.00231584	0.552506	0.325	0.221	1	A2_B1000_1	gene-40481	sigUp	adjust Pvalue >= 0.01
0.00232859	0.485303	0.253	0.153	1	A2_B1000_1	gene-17347	sigUp	adjust Pvalue >= 0.01
0.00232927	-0.637724	0.151	0.254	1	A2_B1000_1	gene-55016	sigDown	adjust Pvalue >= 0.01
0.00234726	0.668457	0.367	0.263	1	A2_B1000_1	gene-5028	sigUp	adjust Pvalue >= 0.01
0.00238385	0.378436	0.343	0.223	1	A2_B1000_1	gene-65209	sigUp	adjust Pvalue >= 0.01
0.002402	0.426212	0.295	0.184	1	A2_B1000_1	gene-81999	sigUp	adjust Pvalue >= 0.01
0.00242964	-0.590155	0.145	0.256	1	A2_B1000_1	gene-44737	sigDown	adjust Pvalue >= 0.01
0.00246501	-0.546614	0.151	0.269	1	A2_B1000_1	gene-51095	sigDown	adjust Pvalue >= 0.01
0.00251304	0.538112	0.289	0.188	1	A2_B1000_1	gene-60414	sigUp	adjust Pvalue >= 0.01
0.00254559	0.271342	0.319	0.201	1	A2_B1000_1	gene-19274	sigUp	adjust Pvalue >= 0.01
0.0026012	0.368998	0.289	0.179	1	A2_B1000_1	gene-32902	sigUp	adjust Pvalue >= 0.01
0.00261607	0.397351	0.289	0.175	1	A2_B1000_1	gene-24405	sigUp	adjust Pvalue >= 0.01
0.00263629	0.287033	0.259	0.153	1	A2_B1000_1	gene-57940	sigUp	adjust Pvalue >= 0.01
0.00265576	0.380626	0.265	0.16	1	A2_B1000_1	gene-36184	sigUp	adjust Pvalue >= 0.01
0.00265905	0.485423	0.331	0.219	1	A2_B1000_1	gene-12554	sigUp	adjust Pvalue >= 0.01
0.00266578	0.520336	0.337	0.225	1	A2_B1000_1	gene-23961	sigUp	adjust Pvalue >= 0.01
0.00270715	0.374803	0.343	0.228	1	A2_B1000_1	gene-37176	sigUp	adjust Pvalue >= 0.01
0.0027558	0.523964	0.277	0.175	1	A2_B1000_1	gene-41736	sigUp	adjust Pvalue >= 0.01
0.00277028	-0.625359	0.169	0.276	1	A2_B1000_1	gene-69895	sigDown	adjust Pvalue >= 0.01
0.0028284	0.326041	0.271	0.166	1	A2_B1000_1	gene-80288	sigUp	adjust Pvalue >= 0.01
0.00283255	-0.484398	0.253	0.368	1	A2_B1000_1	gene-64479	sigDown	adjust Pvalue >= 0.01
0.00283393	0.324913	0.283	0.175	1	A2_B1000_1	gene-15820	sigUp	adjust Pvalue >= 0.01
0.00285097	-0.761005	0.289	0.396	1	A2_B1000_1	gene-51803	sigDown	adjust Pvalue >= 0.01
0.00287214	0.288208	0.361	0.243	1	A2_B1000_1	gene-53597	sigUp	adjust Pvalue >= 0.01
0.00293511	0.415228	0.44	0.313	1	A2_B1000_1	gene-1833	sigUp	adjust Pvalue >= 0.01
0.00297674	0.265703	0.398	0.269	1	A2_B1000_1	gene-22405	sigUp	adjust Pvalue >= 0.01
0.003038	-0.456374	0.223	0.339	1	A2_B1000_1	gene-73497	sigDown	adjust Pvalue >= 0.01
0.00339364	0.485474	0.361	0.249	1	A2_B1000_1	gene-11939	sigUp	adjust Pvalue >= 0.01
0.00347169	0.410051	0.253	0.153	1	A2_B1000_1	gene-67779	sigUp	adjust Pvalue >= 0.01
0.00354377	0.425377	0.295	0.19	1	A2_B1000_1	gene-18933	sigUp	adjust Pvalue >= 0.01
0.00355437	0.496953	0.265	0.16	1	A2_B1000_1	gene-60947	sigUp	adjust Pvalue >= 0.01
0.00361889	0.320257	0.271	0.166	1	A2_B1000_1	gene-4358	sigUp	adjust Pvalue >= 0.01
0.00395308	0.380353	0.259	0.158	1	A2_B1000_1	gene-3410	sigUp	adjust Pvalue >= 0.01
0.00405405	0.421112	0.313	0.208	1	A2_B1000_1	gene-46277	sigUp	adjust Pvalue >= 0.01
0.00406438	0.503902	0.313	0.206	1	A2_B1000_1	gene-39807	sigUp	adjust Pvalue >= 0.01
0.00416163	0.363208	0.253	0.151	1	A2_B1000_1	gene-41170	sigUp	adjust Pvalue >= 0.01
0.00429244	0.349549	0.253	0.151	1	A2_B1000_1	gene-65017	sigUp	adjust Pvalue >= 0.01
0.00430748	0.391919	0.289	0.184	1	A2_B1000_1	gene-73086	sigUp	adjust Pvalue >= 0.01
0.00441447	0.30285	0.277	0.173	1	A2_B1000_1	gene-27336	sigUp	adjust Pvalue >= 0.01
0.00442182	0.336282	0.325	0.21	1	A2_B1000_1	gene-39162	sigUp	adjust Pvalue >= 0.01
0.00443503	0.451792	0.265	0.168	1	A2_B1000_1	gene-40280	sigUp	adjust Pvalue >= 0.01
0.00451427	-0.613018	0.181	0.28	1	A2_B1000_1	gene-68769	sigDown	adjust Pvalue >= 0.01
0.00454597	0.449512	0.271	0.175	1	A2_B1000_1	gene-14599	sigUp	adjust Pvalue >= 0.01
0.0046228	0.348348	0.259	0.16	1	A2_B1000_1	gene-35340	sigUp	adjust Pvalue >= 0.01
0.00462401	0.480048	0.398	0.287	1	A2_B1000_1	gene-1277	sigUp	adjust Pvalue >= 0.01
0.00462457	0.300517	0.301	0.197	1	A2_B1000_1	gene-19788	sigUp	adjust Pvalue >= 0.01
0.00463029	0.498029	0.307	0.201	1	A2_B1000_1	gene-38634	sigUp	adjust Pvalue >= 0.01
0.00470754	0.276433	0.253	0.151	1	A2_B1000_1	gene-78552	sigUp	adjust Pvalue >= 0.01
0.00472134	0.284661	0.301	0.193	1	A2_B1000_1	gene-84241	sigUp	adjust Pvalue >= 0.01
0.00481038	-0.309842	0.163	0.267	1	A2_B1000_1	gene-17832	sigDown	adjust Pvalue >= 0.01
0.0048535	0.456569	0.367	0.252	1	A2_B1000_1	gene-69785	sigUp	adjust Pvalue >= 0.01
0.00492655	-0.480298	0.307	0.407	1	A2_B1000_1	gene-1618	sigDown	adjust Pvalue >= 0.01
0.00510658	0.480696	0.265	0.168	1	A2_B1000_1	gene-81265	sigUp	adjust Pvalue >= 0.01
0.00520275	0.334337	0.337	0.225	1	A2_B1000_1	gene-29939	sigUp	adjust Pvalue >= 0.01
0.00524082	0.307884	0.259	0.158	1	A2_B1000_1	gene-65618	sigUp	adjust Pvalue >= 0.01
0.00604216	0.369177	0.283	0.182	1	A2_B1000_1	gene-36675	sigUp	adjust Pvalue >= 0.01
0.00615072	0.376074	0.319	0.212	1	A2_B1000_1	gene-30003	sigUp	adjust Pvalue >= 0.01
0.00618955	-0.56291	0.247	0.344	1	A2_B1000_1	gene-11902	sigDown	adjust Pvalue >= 0.01
0.00671619	0.390641	0.253	0.162	1	A2_B1000_1	gene-28741	sigUp	adjust Pvalue >= 0.01
0.00690201	0.421571	0.331	0.228	1	A2_B1000_1	gene-64378	sigUp	adjust Pvalue >= 0.01
0.0070286	0.366561	0.253	0.16	1	A2_B1000_1	gene-16832	sigUp	adjust Pvalue >= 0.01
0.00715385	0.508279	0.331	0.234	1	A2_B1000_1	gene-82771	sigUp	adjust Pvalue >= 0.01
0.0075465	-0.540255	0.187	0.276	1	A2_B1000_1	gene-17762	sigDown	adjust Pvalue >= 0.01
0.00778301	0.403086	0.422	0.315	1	A2_B1000_1	gene-68512	sigUp	adjust Pvalue >= 0.01
0.00783895	-0.413954	0.349	0.451	1	A2_B1000_1	gene-39386	sigDown	adjust Pvalue >= 0.01
0.00818909	0.303344	0.319	0.214	1	A2_B1000_1	gene-81680	sigUp	adjust Pvalue >= 0.01
0.00829567	-0.281899	0.283	0.392	1	A2_B1000_1	gene-9662	sigDown	adjust Pvalue >= 0.01
0.00839298	0.503219	0.295	0.201	1	A2_B1000_1	gene-80529	sigUp	adjust Pvalue >= 0.01
0.00862346	0.400299	0.313	0.212	1	A2_B1000_1	gene-8049	sigUp	adjust Pvalue >= 0.01
0.00867491	0.42883	0.289	0.193	1	A2_B1000_1	gene-40865	sigUp	adjust Pvalue >= 0.01
0.00917833	0.409323	0.313	0.219	1	A2_B1000_1	gene-18527	sigUp	adjust Pvalue >= 0.01
0.00940098	0.336646	0.5	0.394	1	A2_B1000_1	gene-21573	sigUp	adjust Pvalue >= 0.01
0.00958104	0.366973	0.277	0.179	1	A2_B1000_1	gene-13067	sigUp	adjust Pvalue >= 0.01
0.00991169	0.386457	0.307	0.212	1	A2_B1000_1	gene-56972	sigUp	adjust Pvalue >= 0.01
0.0112473	-0.478423	0.361	0.442	1	A2_B1000_1	gene-73672	sigDown	adjust Pvalue >= 0.01
0.0113612	-0.351009	0.416	0.516	1	A2_B1000_1	gene-2842	sigDown	adjust Pvalue >= 0.01
0.011408	0.316253	0.307	0.21	1	A2_B1000_1	gene-37537	sigUp	adjust Pvalue >= 0.01
0.0115326	0.395809	0.307	0.217	1	A2_B1000_1	gene-5232	sigUp	adjust Pvalue >= 0.01
0.0116948	0.307549	0.259	0.166	1	A2_B1000_1	gene-4643	sigUp	adjust Pvalue >= 0.01
0.0137768	0.349559	0.482	0.389	1	A2_B1000_1	gene-23465	sigUp	adjust Pvalue >= 0.01
0.0140214	0.357191	0.361	0.269	1	A2_B1000_1	gene-67555	sigUp	adjust Pvalue >= 0.01
0.0142873	0.344929	0.434	0.328	1	A2_B1000_1	gene-72599	sigUp	adjust Pvalue >= 0.01
0.0143968	-0.468648	0.265	0.348	1	A2_B1000_1	gene-17798	sigDown	adjust Pvalue >= 0.01
0.0147943	0.455541	0.289	0.199	1	A2_B1000_1	gene-7996	sigUp	adjust Pvalue >= 0.01
0.0147991	0.480958	0.265	0.179	1	A2_B1000_1	gene-24502	sigUp	adjust Pvalue >= 0.01
0.0150864	-0.533335	0.319	0.403	1	A2_B1000_1	gene-17614	sigDown	adjust Pvalue >= 0.01
0.0160503	-0.494768	0.205	0.291	1	A2_B1000_1	gene-33043	sigDown	adjust Pvalue >= 0.01
0.0161495	0.364625	0.343	0.247	1	A2_B1000_1	gene-17835	sigUp	adjust Pvalue >= 0.01
0.0162469	0.36076	0.392	0.293	1	A2_B1000_1	gene-62984	sigUp	adjust Pvalue >= 0.01
0.016559	0.316759	0.265	0.179	1	A2_B1000_1	gene-17004	sigUp	adjust Pvalue >= 0.01
0.016751	0.275467	0.355	0.256	1	A2_B1000_1	gene-47999	sigUp	adjust Pvalue >= 0.01
0.0173658	0.412899	0.349	0.265	1	A2_B1000_1	gene-30632	sigUp	adjust Pvalue >= 0.01
0.0177362	0.279912	0.482	0.385	1	A2_B1000_1	gene-18576	sigUp	adjust Pvalue >= 0.01
0.0182241	0.264647	0.361	0.258	1	A2_B1000_1	gene-48258	sigUp	adjust Pvalue >= 0.01
0.0182941	0.347314	0.295	0.201	1	A2_B1000_1	gene-2324	sigUp	adjust Pvalue >= 0.01
0.0187574	0.447096	0.265	0.182	1	A2_B1000_1	gene-11956	sigUp	adjust Pvalue >= 0.01
0.0190902	0.411735	0.289	0.199	1	A2_B1000_1	gene-41224	sigUp	adjust Pvalue >= 0.01
0.0195879	0.448292	0.386	0.287	1	A2_B1000_1	gene-39599	sigUp	adjust Pvalue >= 0.01
0.0209145	0.365748	0.271	0.186	1	A2_B1000_1	gene-80170	sigUp	adjust Pvalue >= 0.01
0.0209927	0.296821	0.313	0.225	1	A2_B1000_1	gene-14078	sigUp	adjust Pvalue >= 0.01
0.0219817	0.347484	0.295	0.21	1	A2_B1000_1	gene-30237	sigUp	adjust Pvalue >= 0.01
0.0221692	0.294254	0.277	0.19	1	A2_B1000_1	gene-68419	sigUp	adjust Pvalue >= 0.01
0.0221775	-0.490369	0.187	0.265	1	A2_B1000_1	gene-57352	sigDown	adjust Pvalue >= 0.01
0.0223914	0.333535	0.259	0.177	1	A2_B1000_1	gene-37576	sigUp	adjust Pvalue >= 0.01
0.0226961	0.486428	0.319	0.241	1	A2_B1000_1	gene-37361	sigUp	adjust Pvalue >= 0.01
0.0234649	0.283685	0.253	0.173	1	A2_B1000_1	gene-50984	sigUp	adjust Pvalue >= 0.01
0.0235306	-0.432171	0.205	0.289	1	A2_B1000_1	gene-53862	sigDown	adjust Pvalue >= 0.01
0.0237662	-0.356336	0.223	0.304	1	A2_B1000_1	gene-8507	sigDown	adjust Pvalue >= 0.01
0.0246332	0.390045	0.277	0.195	1	A2_B1000_1	gene-76570	sigUp	adjust Pvalue >= 0.01
0.0248591	0.303261	0.259	0.177	1	A2_B1000_1	gene-82513	sigUp	adjust Pvalue >= 0.01
0.0252997	0.333456	0.349	0.258	1	A2_B1000_1	gene-10793	sigUp	adjust Pvalue >= 0.01
0.0255968	0.425059	0.313	0.234	1	A2_B1000_1	gene-33357	sigUp	adjust Pvalue >= 0.01
0.0274401	0.299221	0.265	0.186	1	A2_B1000_1	gene-49959	sigUp	adjust Pvalue >= 0.01
0.0284958	0.318023	0.283	0.201	1	A2_B1000_1	gene-62735	sigUp	adjust Pvalue >= 0.01
0.0315676	0.384645	0.277	0.197	1	A2_B1000_1	gene-67995	sigUp	adjust Pvalue >= 0.01
0.0315881	0.295432	0.657	0.597	1	A2_B1000_1	gene-223	sigUp	adjust Pvalue >= 0.01
0.0340144	0.254567	0.265	0.184	1	A2_B1000_1	gene-36637	sigUp	adjust Pvalue >= 0.01
0.0340289	0.332649	0.253	0.184	1	A2_B1000_1	gene-14709	sigUp	adjust Pvalue >= 0.01
0.0340347	0.287705	0.295	0.212	1	A2_B1000_1	gene-64591	sigUp	adjust Pvalue >= 0.01
0.0343119	-0.297015	0.217	0.298	1	A2_B1000_1	gene-84927	sigDown	adjust Pvalue >= 0.01
0.038725	0.295623	0.295	0.217	1	A2_B1000_1	gene-52256	sigUp	adjust Pvalue >= 0.01
0.0413192	-0.419914	0.187	0.252	1	A2_B1000_1	gene-51343	sigDown	adjust Pvalue >= 0.01
0.042226	0.505095	0.271	0.201	1	A2_B1000_1	gene-8279	sigUp	adjust Pvalue >= 0.01
0.0426994	0.275895	0.434	0.357	1	A2_B1000_1	gene-3925	sigUp	adjust Pvalue >= 0.01
0.0439295	-0.573247	0.205	0.276	1	A2_B1000_1	gene-36872	sigDown	adjust Pvalue >= 0.01
0.0444103	-0.261304	0.53	0.582	1	A2_B1000_1	gene-85174	sigDown	adjust Pvalue >= 0.01
0.0457082	0.26348	0.295	0.221	1	A2_B1000_1	gene-13438	sigUp	adjust Pvalue >= 0.01
0.0489079	0.468988	0.331	0.256	1	A2_B1000_1	gene-21263	sigUp	adjust Pvalue >= 0.01
1.37667e-82	2.55881	1	0.755	9.98763e-78	A3_K326	gene-52703	sigUp	adjust Pvalue < 0.01
3.52454e-71	2.19818	1	0.776	2.55702e-66	A3_K326	gene-44833	sigUp	adjust Pvalue < 0.01
7.74723e-69	2.21409	0.988	0.682	5.62054e-64	A3_K326	gene-14024	sigUp	adjust Pvalue < 0.01
4.50492e-68	2.84322	0.794	0.124	3.26827e-63	A3_K326	gene-62044	sigUp	adjust Pvalue < 0.01
3.02908e-64	1.85099	0.98	0.757	2.19757e-59	A3_K326	gene-37531	sigUp	adjust Pvalue < 0.01
3.88472e-57	2.32862	0.75	0.137	2.81832e-52	A3_K326	gene-32951	sigUp	adjust Pvalue < 0.01
4.52974e-57	1.71993	0.972	0.585	3.28628e-52	A3_K326	gene-36493	sigUp	adjust Pvalue < 0.01
3.49296e-56	1.89375	0.948	0.571	2.53411e-51	A3_K326	gene-60012	sigUp	adjust Pvalue < 0.01
1.95714e-55	2.25599	0.643	0.062	1.41989e-50	A3_K326	gene-7907	sigUp	adjust Pvalue < 0.01
2.46727e-55	1.84733	0.933	0.531	1.78998e-50	A3_K326	gene-60891	sigUp	adjust Pvalue < 0.01
2.5231e-51	2.14638	0.806	0.27	1.83049e-46	A3_K326	gene-66218	sigUp	adjust Pvalue < 0.01
1.2596e-50	2.07159	0.615	0.059	9.13828e-46	A3_K326	gene-3134	sigUp	adjust Pvalue < 0.01
2.59291e-50	1.81274	0.905	0.391	1.88113e-45	A3_K326	gene-80187	sigUp	adjust Pvalue < 0.01
2.35981e-49	2.06311	0.75	0.194	1.71202e-44	A3_K326	gene-46518	sigUp	adjust Pvalue < 0.01
6.20752e-49	1.72593	0.929	0.558	4.5035e-44	A3_K326	gene-69223	sigUp	adjust Pvalue < 0.01
1.02978e-48	2.09576	0.476	0	7.47097e-44	A3_K326	gene-83872	sigUp	adjust Pvalue < 0.01
1.95432e-45	1.92962	0.675	0.14	1.41784e-40	A3_K326	gene-24715	sigUp	adjust Pvalue < 0.01
9.85547e-43	1.8049	0.679	0.146	7.15005e-38	A3_K326	gene-18609	sigUp	adjust Pvalue < 0.01
2.70165e-42	1.80292	0.667	0.132	1.96002e-37	A3_K326	gene-35004	sigUp	adjust Pvalue < 0.01
1.35925e-40	-1.35137	0.933	1	9.86122e-36	A3_K326	gene-35872	sigDown	adjust Pvalue < 0.01
3.50555e-40	1.88491	0.528	0.059	2.54324e-35	A3_K326	gene-13759	sigUp	adjust Pvalue < 0.01
7.85632e-40	1.56556	0.893	0.561	5.69968e-35	A3_K326	gene-16089	sigUp	adjust Pvalue < 0.01
8.31066e-40	1.47501	0.905	0.491	6.0293e-35	A3_K326	gene-63606	sigUp	adjust Pvalue < 0.01
1.8386e-39	1.89923	0.738	0.243	1.33389e-34	A3_K326	gene-52486	sigUp	adjust Pvalue < 0.01
2.0544e-39	1.40098	0.94	0.563	1.49044e-34	A3_K326	gene-78049	sigUp	adjust Pvalue < 0.01
9.52039e-38	1.82032	0.702	0.237	6.90695e-33	A3_K326	gene-30765	sigUp	adjust Pvalue < 0.01
1.16602e-36	2.12158	0.389	0.008	8.45936e-32	A3_K326	gene-69348	sigUp	adjust Pvalue < 0.01
4.27414e-36	1.72508	0.714	0.245	3.10084e-31	A3_K326	gene-18429	sigUp	adjust Pvalue < 0.01
1.82246e-35	1.64303	0.663	0.183	1.32218e-30	A3_K326	gene-3110	sigUp	adjust Pvalue < 0.01
2.04928e-35	1.52928	0.758	0.275	1.48673e-30	A3_K326	gene-48604	sigUp	adjust Pvalue < 0.01
3.31703e-35	1.55706	0.905	0.631	2.40648e-30	A3_K326	gene-61363	sigUp	adjust Pvalue < 0.01
1.1177e-34	1.57877	0.421	0.03	8.10879e-30	A3_K326	gene-1623	sigUp	adjust Pvalue < 0.01
2.59245e-34	1.55203	0.444	0.04	1.8808e-29	A3_K326	gene-75728	sigUp	adjust Pvalue < 0.01
4.21812e-34	1.50926	0.734	0.275	3.06021e-29	A3_K326	gene-61104	sigUp	adjust Pvalue < 0.01
5.73952e-34	1.94032	0.69	0.253	4.16396e-29	A3_K326	gene-54785	sigUp	adjust Pvalue < 0.01
1.86147e-33	1.58654	0.595	0.146	1.35048e-28	A3_K326	gene-50838	sigUp	adjust Pvalue < 0.01
3.93969e-33	1.54901	0.746	0.302	2.8582e-28	A3_K326	gene-71328	sigUp	adjust Pvalue < 0.01
4.55922e-33	1.50813	0.579	0.121	3.30767e-28	A3_K326	gene-60554	sigUp	adjust Pvalue < 0.01
1.43311e-32	1.52585	0.524	0.094	1.0397e-27	A3_K326	gene-40035	sigUp	adjust Pvalue < 0.01
2.65963e-32	1.67036	0.504	0.086	1.92953e-27	A3_K326	gene-61513	sigUp	adjust Pvalue < 0.01
7.77582e-32	1.36554	0.325	0	5.64128e-27	A3_K326	gene-83873	sigUp	adjust Pvalue < 0.01
1.04805e-31	1.54073	0.794	0.399	7.60347e-27	A3_K326	gene-34387	sigUp	adjust Pvalue < 0.01
4.48761e-31	1.57786	0.567	0.135	3.25572e-26	A3_K326	gene-55652	sigUp	adjust Pvalue < 0.01
7.06901e-31	1.4192	0.758	0.358	5.12849e-26	A3_K326	gene-2170	sigUp	adjust Pvalue < 0.01
2.80547e-30	1.42833	0.758	0.34	2.03534e-25	A3_K326	gene-19720	sigUp	adjust Pvalue < 0.01
2.56754e-29	1.40265	0.607	0.173	1.86273e-24	A3_K326	gene-69387	sigUp	adjust Pvalue < 0.01
1.11206e-28	1.40222	0.69	0.261	8.06788e-24	A3_K326	gene-73462	sigUp	adjust Pvalue < 0.01
3.20318e-28	1.36161	0.595	0.164	2.32387e-23	A3_K326	gene-35277	sigUp	adjust Pvalue < 0.01
5.30873e-28	1.3675	0.738	0.34	3.85143e-23	A3_K326	gene-58677	sigUp	adjust Pvalue < 0.01
1.17056e-27	1.40023	0.393	0.046	8.49231e-23	A3_K326	gene-21705	sigUp	adjust Pvalue < 0.01
1.3008e-27	1.32738	0.353	0.03	9.43718e-23	A3_K326	gene-58744	sigUp	adjust Pvalue < 0.01
2.5932e-27	1.20781	0.282	0	1.88134e-22	A3_K326	gene-63673	sigUp	adjust Pvalue < 0.01
2.5932e-27	1.07783	0.282	0	1.88134e-22	A3_K326	gene-66950	sigUp	adjust Pvalue < 0.01
3.1583e-27	1.37809	0.464	0.089	2.29131e-22	A3_K326	gene-33414	sigUp	adjust Pvalue < 0.01
3.37899e-27	1.21096	0.464	0.084	2.45142e-22	A3_K326	gene-19211	sigUp	adjust Pvalue < 0.01
5.3813e-27	-1.94255	0.028	0.41	3.90408e-22	A3_K326	gene-33798	sigDown	adjust Pvalue < 0.01
1.65893e-26	1.28807	0.274	0	1.20354e-21	A3_K326	gene-25693	sigUp	adjust Pvalue < 0.01
1.77752e-26	1.27432	0.635	0.218	1.28957e-21	A3_K326	gene-2113	sigUp	adjust Pvalue < 0.01
2.56475e-26	1.37001	0.405	0.059	1.8607e-21	A3_K326	gene-54047	sigUp	adjust Pvalue < 0.01
3.54531e-26	1.15339	0.806	0.415	2.57208e-21	A3_K326	gene-38133	sigUp	adjust Pvalue < 0.01
4.17801e-26	0.975062	0.27	0	3.0311e-21	A3_K326	gene-35949	sigUp	adjust Pvalue < 0.01
7.5841e-26	1.1525	0.349	0.035	5.50219e-21	A3_K326	gene-20745	sigUp	adjust Pvalue < 0.01
1.41082e-25	1.27007	0.397	0.059	1.02354e-20	A3_K326	gene-73919	sigUp	adjust Pvalue < 0.01
1.66272e-25	1.29444	0.377	0.046	1.20629e-20	A3_K326	gene-17787	sigUp	adjust Pvalue < 0.01
1.80183e-25	1.23735	0.5	0.113	1.30721e-20	A3_K326	gene-43686	sigUp	adjust Pvalue < 0.01
1.82623e-25	1.14175	0.353	0.038	1.32491e-20	A3_K326	gene-6790	sigUp	adjust Pvalue < 0.01
2.62766e-25	1.20389	0.262	0	1.90634e-20	A3_K326	gene-25737	sigUp	adjust Pvalue < 0.01
3.43198e-25	1.27108	0.409	0.067	2.48987e-20	A3_K326	gene-41920	sigUp	adjust Pvalue < 0.01
3.44911e-25	1.41219	0.571	0.183	2.5023e-20	A3_K326	gene-65015	sigUp	adjust Pvalue < 0.01
3.56941e-25	1.38579	0.512	0.137	2.58957e-20	A3_K326	gene-36597	sigUp	adjust Pvalue < 0.01
5.40706e-25	1.14078	0.579	0.175	3.92276e-20	A3_K326	gene-75033	sigUp	adjust Pvalue < 0.01
1.21262e-24	1.36297	0.627	0.226	8.79747e-20	A3_K326	gene-62767	sigUp	adjust Pvalue < 0.01
1.43217e-24	1.12199	0.341	0.035	1.03902e-19	A3_K326	gene-83625	sigUp	adjust Pvalue < 0.01
1.47412e-24	1.1284	0.278	0.008	1.06946e-19	A3_K326	gene-49443	sigUp	adjust Pvalue < 0.01
2.65136e-24	1.2224	0.468	0.108	1.92353e-19	A3_K326	gene-43695	sigUp	adjust Pvalue < 0.01
5.42549e-24	1.16764	0.433	0.084	3.93614e-19	A3_K326	gene-45315	sigUp	adjust Pvalue < 0.01
8.41758e-24	1.17425	0.69	0.302	6.10687e-19	A3_K326	gene-61556	sigUp	adjust Pvalue < 0.01
8.96289e-24	1.12881	0.329	0.032	6.50249e-19	A3_K326	gene-23585	sigUp	adjust Pvalue < 0.01
1.11081e-23	1.31665	0.5	0.14	8.05882e-19	A3_K326	gene-32839	sigUp	adjust Pvalue < 0.01
1.71006e-23	1.27276	0.603	0.213	1.24063e-18	A3_K326	gene-16104	sigUp	adjust Pvalue < 0.01
2.67004e-23	1.22314	0.635	0.256	1.93709e-18	A3_K326	gene-57167	sigUp	adjust Pvalue < 0.01
3.17496e-23	1.0808	0.528	0.148	2.3034e-18	A3_K326	gene-78458	sigUp	adjust Pvalue < 0.01
4.79178e-23	1.09352	0.512	0.132	3.47639e-18	A3_K326	gene-10489	sigUp	adjust Pvalue < 0.01
5.34352e-23	1.10937	0.377	0.059	3.87667e-18	A3_K326	gene-64609	sigUp	adjust Pvalue < 0.01
7.244e-23	1.26569	0.429	0.097	5.25545e-18	A3_K326	gene-67287	sigUp	adjust Pvalue < 0.01
2.23646e-22	-2.51051	0.135	0.472	1.62253e-17	A3_K326	gene-50117	sigDown	adjust Pvalue < 0.01
2.25171e-22	1.20992	0.488	0.135	1.63359e-17	A3_K326	gene-30897	sigUp	adjust Pvalue < 0.01
2.35038e-22	0.902207	0.905	0.623	1.70518e-17	A3_K326	gene-32341	sigUp	adjust Pvalue < 0.01
1.27655e-21	1.17914	0.401	0.086	9.26121e-17	A3_K326	gene-58888	sigUp	adjust Pvalue < 0.01
1.61577e-21	0.935073	0.484	0.116	1.17222e-16	A3_K326	gene-19928	sigUp	adjust Pvalue < 0.01
2.26595e-21	1.25142	0.571	0.21	1.64392e-16	A3_K326	gene-16097	sigUp	adjust Pvalue < 0.01
2.45679e-21	0.974024	0.369	0.065	1.78238e-16	A3_K326	gene-60890	sigUp	adjust Pvalue < 0.01
3.09103e-21	1.12814	0.563	0.186	2.24251e-16	A3_K326	gene-6999	sigUp	adjust Pvalue < 0.01
8.54672e-21	1.01492	0.389	0.081	6.20056e-16	A3_K326	gene-24534	sigUp	adjust Pvalue < 0.01
8.81745e-21	1.03062	0.353	0.059	6.39697e-16	A3_K326	gene-57322	sigUp	adjust Pvalue < 0.01
1.17821e-20	1.04857	0.69	0.323	8.54779e-16	A3_K326	gene-30863	sigUp	adjust Pvalue < 0.01
1.31092e-20	0.935219	0.409	0.084	9.51056e-16	A3_K326	gene-62167	sigUp	adjust Pvalue < 0.01
1.49413e-20	1.12355	0.385	0.081	1.08397e-15	A3_K326	gene-1935	sigUp	adjust Pvalue < 0.01
1.70596e-20	1.02308	0.329	0.049	1.23766e-15	A3_K326	gene-85355	sigUp	adjust Pvalue < 0.01
1.9962e-20	1.01869	0.361	0.065	1.44822e-15	A3_K326	gene-3622	sigUp	adjust Pvalue < 0.01
2.18761e-20	0.906388	0.365	0.065	1.58709e-15	A3_K326	gene-19797	sigUp	adjust Pvalue < 0.01
2.22981e-20	-1.73298	0.139	0.464	1.61771e-15	A3_K326	gene-35070	sigDown	adjust Pvalue < 0.01
2.3584e-20	0.945995	0.373	0.067	1.711e-15	A3_K326	gene-34994	sigUp	adjust Pvalue < 0.01
3.00751e-20	1.11468	0.48	0.14	2.18192e-15	A3_K326	gene-11368	sigUp	adjust Pvalue < 0.01
3.77358e-20	1.04108	0.611	0.235	2.7377e-15	A3_K326	gene-53880	sigUp	adjust Pvalue < 0.01
5.79263e-20	0.925253	0.591	0.213	4.2025e-15	A3_K326	gene-41503	sigUp	adjust Pvalue < 0.01
9.7149e-20	1.1029	0.456	0.132	7.04807e-15	A3_K326	gene-677	sigUp	adjust Pvalue < 0.01
9.77147e-20	1.03995	0.417	0.1	7.0891e-15	A3_K326	gene-66199	sigUp	adjust Pvalue < 0.01
1.02916e-19	1.04371	0.56	0.199	7.46648e-15	A3_K326	gene-22380	sigUp	adjust Pvalue < 0.01
1.10956e-19	0.935059	0.456	0.124	8.04976e-15	A3_K326	gene-17565	sigUp	adjust Pvalue < 0.01
1.21988e-19	1.0684	0.405	0.097	8.8501e-15	A3_K326	gene-33553	sigUp	adjust Pvalue < 0.01
1.52528e-19	1.08417	0.496	0.162	1.10658e-14	A3_K326	gene-80940	sigUp	adjust Pvalue < 0.01
1.55834e-19	1.14747	0.635	0.294	1.13056e-14	A3_K326	gene-34967	sigUp	adjust Pvalue < 0.01
1.79327e-19	1.01032	0.548	0.191	1.301e-14	A3_K326	gene-75318	sigUp	adjust Pvalue < 0.01
2.0056e-19	0.920208	0.44	0.119	1.45504e-14	A3_K326	gene-58764	sigUp	adjust Pvalue < 0.01
2.43567e-19	1.07878	0.321	0.054	1.76705e-14	A3_K326	gene-20524	sigUp	adjust Pvalue < 0.01
2.54155e-19	0.955341	0.591	0.224	1.84387e-14	A3_K326	gene-25408	sigUp	adjust Pvalue < 0.01
2.57358e-19	0.907165	0.278	0.03	1.8671e-14	A3_K326	gene-18953	sigUp	adjust Pvalue < 0.01
2.85825e-19	1.18544	0.52	0.191	2.07363e-14	A3_K326	gene-2398	sigUp	adjust Pvalue < 0.01
3.32474e-19	1.06122	0.444	0.124	2.41207e-14	A3_K326	gene-18050	sigUp	adjust Pvalue < 0.01
5.68469e-19	1.01665	0.552	0.191	4.12419e-14	A3_K326	gene-50839	sigUp	adjust Pvalue < 0.01
6.69991e-19	1.04702	0.421	0.108	4.86072e-14	A3_K326	gene-3076	sigUp	adjust Pvalue < 0.01
8.67248e-19	1.00432	0.345	0.07	6.2918e-14	A3_K326	gene-35146	sigUp	adjust Pvalue < 0.01
8.87319e-19	1.00719	0.548	0.194	6.43741e-14	A3_K326	gene-58773	sigUp	adjust Pvalue < 0.01
1.10759e-18	0.906571	0.349	0.067	8.03549e-14	A3_K326	gene-59631	sigUp	adjust Pvalue < 0.01
1.48212e-18	1.0817	0.575	0.229	1.07526e-13	A3_K326	gene-83022	sigUp	adjust Pvalue < 0.01
2.01926e-18	0.994808	0.524	0.173	1.46495e-13	A3_K326	gene-72177	sigUp	adjust Pvalue < 0.01
2.43847e-18	0.798854	0.333	0.059	1.76909e-13	A3_K326	gene-59741	sigUp	adjust Pvalue < 0.01
2.58708e-18	1.07393	0.643	0.299	1.8769e-13	A3_K326	gene-62150	sigUp	adjust Pvalue < 0.01
2.81e-18	0.942545	0.321	0.057	2.03863e-13	A3_K326	gene-66038	sigUp	adjust Pvalue < 0.01
2.83186e-18	0.895718	0.401	0.094	2.05449e-13	A3_K326	gene-58746	sigUp	adjust Pvalue < 0.01
3.4928e-18	0.782416	0.448	0.124	2.53399e-13	A3_K326	gene-32091	sigUp	adjust Pvalue < 0.01
4.47865e-18	0.804234	0.397	0.094	3.24922e-13	A3_K326	gene-13731	sigUp	adjust Pvalue < 0.01
5.24639e-18	0.918765	0.452	0.132	3.8062e-13	A3_K326	gene-13929	sigUp	adjust Pvalue < 0.01
7.57049e-18	0.97004	0.31	0.054	5.49232e-13	A3_K326	gene-40954	sigUp	adjust Pvalue < 0.01
8.42164e-18	1.08904	0.635	0.31	6.10982e-13	A3_K326	gene-83864	sigUp	adjust Pvalue < 0.01
9.32711e-18	-1.72054	0.075	0.361	6.76673e-13	A3_K326	gene-17287	sigDown	adjust Pvalue < 0.01
1.09211e-17	0.860537	0.302	0.049	7.92314e-13	A3_K326	gene-17765	sigUp	adjust Pvalue < 0.01
1.09438e-17	1.14693	0.385	0.094	7.93959e-13	A3_K326	gene-50728	sigUp	adjust Pvalue < 0.01
1.38822e-17	0.968421	0.448	0.135	1.00714e-12	A3_K326	gene-32890	sigUp	adjust Pvalue < 0.01
1.45854e-17	1.33038	0.337	0.07	1.05815e-12	A3_K326	gene-21870	sigUp	adjust Pvalue < 0.01
1.53577e-17	0.724802	0.254	0.027	1.11419e-12	A3_K326	gene-61520	sigUp	adjust Pvalue < 0.01
1.65998e-17	0.965992	0.381	0.092	1.2043e-12	A3_K326	gene-1989	sigUp	adjust Pvalue < 0.01
1.94937e-17	1.05059	0.627	0.299	1.41425e-12	A3_K326	gene-8314	sigUp	adjust Pvalue < 0.01
2.4949e-17	0.945953	0.405	0.111	1.81003e-12	A3_K326	gene-67988	sigUp	adjust Pvalue < 0.01
3.1201e-17	1.13689	0.377	0.094	2.2636e-12	A3_K326	gene-66109	sigUp	adjust Pvalue < 0.01
3.24046e-17	0.778507	0.254	0.03	2.35092e-12	A3_K326	gene-35109	sigUp	adjust Pvalue < 0.01
3.4879e-17	0.946962	0.373	0.094	2.53044e-12	A3_K326	gene-59274	sigUp	adjust Pvalue < 0.01
4.28568e-17	1.00309	0.262	0.035	3.10922e-12	A3_K326	gene-81143	sigUp	adjust Pvalue < 0.01
4.3223e-17	1.12973	0.488	0.178	3.13579e-12	A3_K326	gene-78457	sigUp	adjust Pvalue < 0.01
4.35593e-17	0.914903	0.754	0.466	3.16018e-12	A3_K326	gene-3082	sigUp	adjust Pvalue < 0.01
4.77188e-17	0.930638	0.286	0.046	3.46195e-12	A3_K326	gene-50921	sigUp	adjust Pvalue < 0.01
5.08117e-17	0.959901	0.409	0.111	3.68634e-12	A3_K326	gene-60848	sigUp	adjust Pvalue < 0.01
7.76529e-17	0.7932	0.587	0.235	5.63364e-12	A3_K326	gene-76692	sigUp	adjust Pvalue < 0.01
9.02874e-17	0.91169	0.464	0.154	6.55026e-12	A3_K326	gene-71228	sigUp	adjust Pvalue < 0.01
1.26894e-16	0.982901	0.341	0.075	9.20602e-12	A3_K326	gene-11533	sigUp	adjust Pvalue < 0.01
1.56216e-16	0.897551	0.397	0.108	1.13333e-11	A3_K326	gene-36104	sigUp	adjust Pvalue < 0.01
1.61263e-16	0.819345	0.286	0.049	1.16995e-11	A3_K326	gene-30982	sigUp	adjust Pvalue < 0.01
1.76976e-16	0.806603	0.46	0.14	1.28394e-11	A3_K326	gene-12556	sigUp	adjust Pvalue < 0.01
2.47667e-16	0.792896	0.25	0.032	1.7968e-11	A3_K326	gene-68511	sigUp	adjust Pvalue < 0.01
2.76745e-16	1.03164	0.321	0.07	2.00775e-11	A3_K326	gene-19886	sigUp	adjust Pvalue < 0.01
3.12111e-16	0.882946	0.631	0.299	2.26433e-11	A3_K326	gene-10289	sigUp	adjust Pvalue < 0.01
3.51539e-16	0.819315	0.298	0.054	2.55038e-11	A3_K326	gene-84652	sigUp	adjust Pvalue < 0.01
4.12985e-16	1.03151	0.532	0.224	2.99617e-11	A3_K326	gene-74250	sigUp	adjust Pvalue < 0.01
4.14213e-16	0.739287	0.333	0.073	3.00508e-11	A3_K326	gene-29908	sigUp	adjust Pvalue < 0.01
4.83743e-16	0.998653	0.377	0.102	3.50951e-11	A3_K326	gene-31150	sigUp	adjust Pvalue < 0.01
5.87e-16	1.00716	0.54	0.232	4.25863e-11	A3_K326	gene-18443	sigUp	adjust Pvalue < 0.01
6.0458e-16	0.922237	0.321	0.073	4.38616e-11	A3_K326	gene-12894	sigUp	adjust Pvalue < 0.01
6.11443e-16	0.809985	0.278	0.046	4.43596e-11	A3_K326	gene-27492	sigUp	adjust Pvalue < 0.01
6.53112e-16	0.981334	0.591	0.278	4.73826e-11	A3_K326	gene-82155	sigUp	adjust Pvalue < 0.01
8.08007e-16	0.807845	0.321	0.073	5.86201e-11	A3_K326	gene-12906	sigUp	adjust Pvalue < 0.01
9.3869e-16	0.722731	0.25	0.035	6.8101e-11	A3_K326	gene-28095	sigUp	adjust Pvalue < 0.01
9.83318e-16	0.882235	0.317	0.067	7.13387e-11	A3_K326	gene-77291	sigUp	adjust Pvalue < 0.01
1.07246e-15	0.776995	0.349	0.084	7.78062e-11	A3_K326	gene-79594	sigUp	adjust Pvalue < 0.01
1.20211e-15	0.898988	0.46	0.159	8.72121e-11	A3_K326	gene-32763	sigUp	adjust Pvalue < 0.01
1.25859e-15	0.840296	0.532	0.205	9.13097e-11	A3_K326	gene-10412	sigUp	adjust Pvalue < 0.01
1.32106e-15	0.971403	0.361	0.094	9.58418e-11	A3_K326	gene-74223	sigUp	adjust Pvalue < 0.01
1.34208e-15	0.782686	0.369	0.102	9.73663e-11	A3_K326	gene-61229	sigUp	adjust Pvalue < 0.01
1.509e-15	0.868937	0.444	0.154	1.09476e-10	A3_K326	gene-33928	sigUp	adjust Pvalue < 0.01
1.65646e-15	0.972272	0.417	0.137	1.20175e-10	A3_K326	gene-48526	sigUp	adjust Pvalue < 0.01
1.7248e-15	0.784985	0.306	0.062	1.25133e-10	A3_K326	gene-32828	sigUp	adjust Pvalue < 0.01
2.11357e-15	0.744325	0.393	0.113	1.53338e-10	A3_K326	gene-68314	sigUp	adjust Pvalue < 0.01
2.6817e-15	0.793229	0.52	0.208	1.94555e-10	A3_K326	gene-31290	sigUp	adjust Pvalue < 0.01
2.97843e-15	0.820373	0.409	0.121	2.16082e-10	A3_K326	gene-22121	sigUp	adjust Pvalue < 0.01
3.816e-15	0.768623	0.25	0.038	2.76847e-10	A3_K326	gene-17490	sigUp	adjust Pvalue < 0.01
3.89604e-15	0.883384	0.528	0.218	2.82654e-10	A3_K326	gene-23917	sigUp	adjust Pvalue < 0.01
4.56708e-15	0.816323	0.56	0.229	3.31337e-10	A3_K326	gene-26420	sigUp	adjust Pvalue < 0.01
6.09398e-15	0.957569	0.286	0.059	4.42112e-10	A3_K326	gene-24045	sigUp	adjust Pvalue < 0.01
6.93252e-15	1.00454	0.278	0.054	5.02947e-10	A3_K326	gene-24515	sigUp	adjust Pvalue < 0.01
7.29041e-15	0.787502	0.429	0.14	5.28912e-10	A3_K326	gene-72151	sigUp	adjust Pvalue < 0.01
8.76075e-15	0.929555	0.298	0.065	6.35583e-10	A3_K326	gene-69764	sigUp	adjust Pvalue < 0.01
9.35576e-15	0.93763	0.329	0.086	6.78751e-10	A3_K326	gene-16688	sigUp	adjust Pvalue < 0.01
9.89268e-15	0.929028	0.27	0.054	7.17704e-10	A3_K326	gene-29069	sigUp	adjust Pvalue < 0.01
1.09142e-14	0.704592	0.262	0.046	7.91816e-10	A3_K326	gene-82559	sigUp	adjust Pvalue < 0.01
1.2214e-14	0.843445	0.258	0.046	8.86115e-10	A3_K326	gene-41482	sigUp	adjust Pvalue < 0.01
1.33651e-14	0.789459	0.357	0.102	9.69624e-10	A3_K326	gene-21175	sigUp	adjust Pvalue < 0.01
1.43785e-14	0.704114	0.321	0.075	1.04314e-09	A3_K326	gene-31720	sigUp	adjust Pvalue < 0.01
1.86267e-14	0.862447	0.294	0.065	1.35135e-09	A3_K326	gene-20206	sigUp	adjust Pvalue < 0.01
2.25648e-14	0.802144	0.5	0.194	1.63705e-09	A3_K326	gene-67751	sigUp	adjust Pvalue < 0.01
2.54504e-14	0.731272	0.266	0.051	1.8464e-09	A3_K326	gene-6891	sigUp	adjust Pvalue < 0.01
2.79557e-14	0.802342	0.425	0.143	2.02816e-09	A3_K326	gene-44934	sigUp	adjust Pvalue < 0.01
2.92486e-14	0.626765	0.317	0.075	2.12195e-09	A3_K326	gene-6997	sigUp	adjust Pvalue < 0.01
3.15147e-14	0.774585	0.341	0.092	2.28636e-09	A3_K326	gene-57160	sigUp	adjust Pvalue < 0.01
4.13397e-14	0.649727	0.294	0.065	2.99916e-09	A3_K326	gene-39955	sigUp	adjust Pvalue < 0.01
4.90634e-14	0.778219	0.25	0.046	3.5595e-09	A3_K326	gene-20050	sigUp	adjust Pvalue < 0.01
5.90361e-14	0.816139	0.393	0.129	4.28301e-09	A3_K326	gene-23894	sigUp	adjust Pvalue < 0.01
6.27462e-14	0.853	0.488	0.194	4.55217e-09	A3_K326	gene-10290	sigUp	adjust Pvalue < 0.01
6.53929e-14	0.596785	0.298	0.07	4.74419e-09	A3_K326	gene-43564	sigUp	adjust Pvalue < 0.01
6.76363e-14	0.740506	0.274	0.059	4.90694e-09	A3_K326	gene-63925	sigUp	adjust Pvalue < 0.01
7.22745e-14	0.798158	0.25	0.046	5.24344e-09	A3_K326	gene-46578	sigUp	adjust Pvalue < 0.01
8.70235e-14	0.626905	0.266	0.051	6.31347e-09	A3_K326	gene-36059	sigUp	adjust Pvalue < 0.01
9.05672e-14	-1.15913	0.048	0.28	6.57056e-09	A3_K326	gene-30151	sigDown	adjust Pvalue < 0.01
9.52784e-14	0.650866	0.262	0.051	6.91235e-09	A3_K326	gene-84556	sigUp	adjust Pvalue < 0.01
1.12576e-13	0.796428	0.31	0.078	8.16726e-09	A3_K326	gene-76758	sigUp	adjust Pvalue < 0.01
1.25902e-13	0.648467	0.349	0.1	9.13407e-09	A3_K326	gene-41696	sigUp	adjust Pvalue < 0.01
1.32087e-13	0.651791	0.258	0.049	9.58274e-09	A3_K326	gene-69637	sigUp	adjust Pvalue < 0.01
[truncated: 432 more rows]
