# Supplementary material for: Single-cell landscape of long and short glandular trichomes in Nicotiana tabacum leaves
Source: iScience. 2024 Aug 3;27(9):110650. doi: 10.1016/j.isci.2024.110650 (PMC11382123; doi:10.1016/j.isci.2024.110650)
Supplement: Table S12. Arabidopsis trichomes branch-point differential genes, related to Figure 5 [file mmc11.xlsx]

## Sheet: TableS12
TableS12	Differentially expressed gene list and gene ontology enrichment analysis results for branch point 1 in the developmental trajectory of Arabidopsis trichome.
gene	cluster				ONTOLOGY	ID	Description	GeneRatio	BgRatio	pvalue	p.adjust	qvalue	geneID	Count	generatio	cluster
AT1G02205	1			GO:0042546	BP	GO:0042546	cell wall biogenesis	35/276	491/25784	7.55763e-19	7.00592e-16	5.89495e-16	AT3G23810/AT2G22795/AT5G15470/AT5G44130/AT5G05170/AT2G35700/AT2G22125/AT4G18030/AT1G45010/AT1G08200/AT5G47820/AT5G64740/AT5G09870/AT1G45688/AT5G59050/AT3G48980/AT1G78040/AT1G45130/AT2G04780/AT4G32410/AT3G21190/AT5G49800/AT2G26730/AT2G05920/AT2G39770/AT3G25140/AT4G31340/AT1G70550/AT5G60920/AT5G59290/AT5G11000/AT3G23300/AT2G35630/AT2G35860/AT3G06035	35	0.127	c1
AT5G23940	1			GO:0009832	BP	GO:0009832	plant-type cell wall biogenesis	28/276	318/25784	1.22938e-17	5.69819e-15	4.79459e-15	AT2G22795/AT5G15470/AT5G44130/AT5G05170/AT2G35700/AT2G22125/AT4G18030/AT1G45010/AT1G08200/AT5G47820/AT5G64740/AT5G09870/AT1G45688/AT3G48980/AT1G78040/AT1G45130/AT2G04780/AT4G32410/AT3G21190/AT5G49800/AT2G26730/AT2G05920/AT3G25140/AT5G60920/AT3G23300/AT2G35630/AT2G35860/AT3G06035	28	0.101	c1
AT2G33850	1			GO:0044264	BP	GO:0044264	cellular polysaccharide metabolic process	21/276	352/25784	2.64249e-10	6.12396e-08	5.15285e-08	AT5G15470/AT5G05170/AT2G22125/AT5G64740/AT5G09870/AT1G05850/AT1G45688/AT1G45130/AT4G32410/AT3G21190/AT2G39770/AT3G25140/AT4G31340/AT3G57200/AT1G76160/AT1G68560/AT5G60920/AT1G15690/AT5G49720/AT5G59290/AT3G03250	21	0.076	c1
AT2G47240	1			GO:0016051	BP	GO:0016051	carbohydrate biosynthetic process	21/276	401/25784	2.75737e-09	3.19511e-07	2.68844e-07	AT4G37870/AT3G23810/AT5G15470/AT5G05170/AT2G22125/AT5G64740/AT5G09870/AT1G05850/AT4G22590/AT4G32410/AT3G21190/AT3G50760/AT2G39770/AT3G25140/AT4G31340/AT3G57200/AT1G76880/AT5G60920/AT5G49720/AT5G59290/AT1G10950	21	0.076	c1
AT1G56660	1			GO:0098791	CC	GO:0098791	Golgi apparatus subcompartment	21/279	368/26297	5.09435e-10	3.29528e-08	2.67805e-08	AT2G22795/AT3G23820/AT5G25610/AT5G05170/AT1G26730/AT1G04430/AT4G39840/AT4G18030/AT1G29470/AT2G34300/AT1G45688/AT4G32410/AT3G21190/AT1G47240/AT3G25140/AT2G32580/AT5G49720/AT3G23300/AT1G10950/AT5G25100/AT5G10840	21	0.075	c1
AT2G15050	2			GO:0045229	BP	GO:0045229	external encapsulating structure organization	20/276	373/25784	4.4669e-09	4.14081e-07	3.48418e-07	AT2G21140/AT3G14310/AT4G00730/AT5G15470/AT2G22125/AT2G39350/AT5G47820/AT3G59010/AT1G65060/AT1G73360/AT3G21190/AT1G26770/AT4G34980/AT3G25140/AT4G31340/AT5G60920/AT1G15690/AT3G14350/AT3G03250/AT4G23740	20	0.072	c1
AT5G49360	3			GO:0005802	CC	GO:0005802	trans-Golgi network	20/279	289/26297	4.46792e-11	6.07637e-09	4.93822e-09	AT2G22795/AT3G23820/AT5G25610/AT5G05170/AT1G26730/AT1G04430/AT4G39840/AT4G18030/AT1G29470/AT2G34300/AT1G45688/AT4G32410/AT3G21190/AT1G47240/AT3G25140/AT5G49720/AT3G23300/AT1G10950/AT5G25100/AT5G10840	20	0.072	c1
ATMG00020	1			GO:0006631	BP	GO:0006631	fatty acid metabolic process	19/276	275/25784	1.64084e-10	5.07018e-08	4.26617e-08	AT2G47240/AT1G25450/AT4G13840/AT3G12120/AT1G01600/AT1G63710/AT1G06100/AT5G10480/AT1G06360/AT2G26250/AT2G32720/AT4G14440/AT3G23840/AT5G04660/AT2G29980/AT1G07720/AT3G16170/ATCG00500/AT1G49430	19	0.069	c1
AT1G79840	1			GO:0005768	CC	GO:0005768	endosome	19/279	416/26297	1.21348e-07	3.30066e-06	2.68243e-06	AT2G22795/AT3G23820/AT5G25610/AT5G05170/AT1G04430/AT4G39840/AT4G18030/AT1G29470/AT2G34300/AT2G28250/AT4G32410/AT3G21190/AT3G25140/AT1G15690/AT5G49720/AT3G23300/AT1G10950/AT5G25100/AT5G10840	19	0.068	c1
AT4G01850	1			GO:0000271	BP	GO:0000271	polysaccharide biosynthetic process	18/276	264/25784	6.22885e-10	1.15483e-07	9.71701e-08	AT5G15470/AT5G05170/AT2G22125/AT5G64740/AT5G09870/AT1G05850/AT4G32410/AT3G21190/AT3G50760/AT2G39770/AT3G25140/AT4G31340/AT3G57200/AT1G76880/AT5G60920/AT5G49720/AT5G59290/AT1G10950	18	0.065	c1
AT2G40460	1			GO:0071555	BP	GO:0071555	cell wall organization	18/276	315/25784	1.01424e-08	7.49986e-07	6.31056e-07	AT2G21140/AT3G14310/AT4G00730/AT5G15470/AT2G22125/AT5G47820/AT3G59010/AT1G73360/AT3G21190/AT1G26770/AT4G34980/AT3G25140/AT4G31340/AT5G60920/AT1G15690/AT3G14350/AT3G03250/AT4G23740	18	0.065	c1
AT4G37870	1			GO:0005856	CC	GO:0005856	cytoskeleton	18/279	389/26297	2.16843e-07	4.21295e-06	3.42384e-06	AT3G50240/AT3G02930/AT1G20450/AT4G14960/AT2G22125/AT1G50010/AT1G04820/AT5G47820/AT5G64740/AT5G44340/AT1G09170/AT5G62500/AT1G04160/AT5G48460/AT1G18550/AT2G35630/AT2G18876/AT1G65010	18	0.065	c1
AT3G09260	2			GO:0072330	BP	GO:0072330	monocarboxylic acid biosynthetic process	17/276	300/25784	2.97033e-08	1.61971e-06	1.36286e-06	AT1G25450/AT4G13840/AT3G23820/AT3G12120/AT3G10340/AT1G06100/AT5G10480/AT1G06360/AT1G08200/AT2G26250/AT2G32720/AT3G23840/AT2G29980/AT1G07720/AT3G16170/ATCG00500/AT1G49430	17	0.062	c1
AT3G16460	2			GO:0008092	MF	GO:0008092	cytoskeletal protein binding	16/259	318/25119	2.2925e-07	6.2356e-05	4.99523e-05	AT3G50240/AT2G40820/AT1G68910/AT1G64330/AT1G20450/AT2G22125/AT5G47820/AT1G45688/AT1G09170/AT5G62500/AT2G22560/AT1G04160/AT5G48460/AT1G18550/AT2G35630/AT5G04460	16	0.062	c1
AT3G16400	2			GO:0034637	BP	GO:0034637	cellular carbohydrate biosynthetic process	16/276	265/25784	3.17203e-08	1.63359e-06	1.37455e-06	AT5G15470/AT5G05170/AT2G22125/AT5G64740/AT5G09870/AT1G05850/AT4G22590/AT4G32410/AT3G21190/AT2G39770/AT3G25140/AT4G31340/AT3G57200/AT5G60920/AT5G49720/AT5G59290	16	0.058	c1
AT4G23670	2			GO:0033692	BP	GO:0033692	cellular polysaccharide biosynthetic process	15/276	219/25784	1.61893e-08	1.0005e-06	8.41843e-07	AT5G15470/AT5G05170/AT2G22125/AT5G64740/AT5G09870/AT1G05850/AT4G32410/AT3G21190/AT2G39770/AT3G25140/AT4G31340/AT3G57200/AT5G60920/AT5G49720/AT5G59290	15	0.054	c1
AT1G02065	1			GO:0006633	BP	GO:0006633	fatty acid biosynthetic process	14/276	151/25784	9.95882e-10	1.53864e-07	1.29465e-07	AT1G25450/AT4G13840/AT3G12120/AT1G06100/AT5G10480/AT1G06360/AT2G26250/AT2G32720/AT3G23840/AT2G29980/AT1G07720/AT3G16170/ATCG00500/AT1G49430	14	0.051	c1
AT5G40450	3			GO:0009664	BP	GO:0009664	plant-type cell wall organization	14/276	181/25784	1.05176e-08	7.49986e-07	6.31056e-07	AT2G21140/AT4G00730/AT5G15470/AT2G22125/AT5G47820/AT1G73360/AT3G21190/AT1G26770/AT4G34980/AT3G25140/AT4G31340/AT5G60920/AT1G15690/AT3G14350	14	0.051	c1
AT5G17920	1			GO:0007017	BP	GO:0007017	microtubule-based process	14/276	248/25784	5.26796e-07	2.4417e-05	2.0545e-05	AT3G50240/AT4G14960/AT2G22125/AT1G50010/AT1G04820/AT5G47820/AT5G64740/AT5G44340/AT1G09170/AT5G62500/AT5G49720/AT1G18550/AT2G35630/AT4G23740	14	0.051	c1
AT4G36520	3			GO:0007010	BP	GO:0007010	cytoskeleton organization	14/276	334/25784	1.65765e-05	0.000465649	0.000391808	AT3G50240/AT2G40820/AT4G14960/AT2G22125/AT1G50010/AT5G47820/AT5G64740/AT5G44340/AT5G62500/AT5G49720/AT1G04160/AT5G48460/AT2G35630/AT4G23740	14	0.051	c1
AT2G21140	1			GO:0015630	CC	GO:0015630	microtubule cytoskeleton	14/279	294/26297	3.54311e-06	6.02329e-05	4.89509e-05	AT3G50240/AT3G02930/AT4G14960/AT2G22125/AT1G50010/AT5G47820/AT5G64740/AT5G44340/AT1G09170/AT5G62500/AT1G18550/AT2G35630/AT2G18876/AT1G65010	14	0.05	c1
AT2G38540	1			GO:0016829	MF	GO:0016829	lyase activity	13/259	351/25119	7.95271e-05	0.00687232	0.0055053	AT1G02205/AT4G37870/AT2G28210/AT5G25880/AT3G10340/AT5G10480/AT1G48820/AT1G08200/AT1G04680/AT5G55720/AT4G14440/AT3G29410/AT5G59290	13	0.05	c1
AT1G45201	2			GO:0006073	BP	GO:0006073	cellular glucan metabolic process	13/276	229/25784	1.26575e-06	5.5874e-05	4.70137e-05	AT5G05170/AT2G22125/AT5G64740/AT5G09870/AT1G05850/AT4G32410/AT2G39770/AT3G57200/AT1G68560/AT5G60920/AT1G15690/AT5G49720/AT3G03250	13	0.047	c1
AT1G25450	1			GO:0044042	BP	GO:0044042	glucan metabolic process	13/276	235/25784	1.68884e-06	7.11616e-05	5.98771e-05	AT5G05170/AT2G22125/AT5G64740/AT5G09870/AT1G05850/AT4G32410/AT2G39770/AT3G57200/AT1G68560/AT5G60920/AT1G15690/AT5G49720/AT3G03250	13	0.047	c1
AT2G38995	1			GO:0048468	BP	GO:0048468	cell development	13/276	460/25784	0.00147805	0.0180283	0.0151695	AT5G23940/AT3G01140/AT4G00730/AT5G15470/AT1G56580/AT5G10430/AT1G73360/AT3G27920/AT1G47240/AT1G04160/AT1G33240/AT3G18780/AT4G17530	13	0.047	c1
AT5G52310	1			GO:0031985	CC	GO:0031985	Golgi cisterna	13/279	188/26297	1.20508e-07	3.30066e-06	2.68243e-06	AT2G22795/AT3G23820/AT1G04430/AT4G18030/AT1G29470/AT2G34300/AT3G21190/AT3G25140/AT2G32580/AT3G23300/AT1G10950/AT5G25100/AT5G10840	13	0.047	c1
AT3G26510	3			GO:0005795	CC	GO:0005795	Golgi stack	13/279	197/26297	2.07421e-07	4.21295e-06	3.42384e-06	AT2G22795/AT3G23820/AT1G04430/AT4G18030/AT1G29470/AT2G34300/AT3G21190/AT3G25140/AT2G32580/AT3G23300/AT1G10950/AT5G25100/AT5G10840	13	0.047	c1
AT4G13840	1			GO:0048046	CC	GO:0048046	apoplast	13/279	305/26297	2.55388e-05	0.000347328	0.000282271	AT5G17920/AT2G38540/AT3G14310/AT5G02500/AT3G03780/AT5G67360/AT1G08200/AT1G05850/AT1G35720/AT1G01900/AT1G76160/AT1G68560/AT3G09820	13	0.047	c1
AT5G33370	1			GO:0016747	MF	GO:0016747	acyltransferase activity, transferring groups other than amino-acyl groups	12/259	330/25119	0.000176861	0.00687232	0.0055053	AT1G25450/AT2G38995/AT4G13840/AT1G65450/AT2G38110/AT1G29050/AT2G26250/AT5G12420/AT3G23840/AT1G01610/AT4G23790/AT1G07720	12	0.046	c1
AT3G14310	1			GO:0016746	MF	GO:0016746	acyltransferase activity	12/259	361/25119	0.000399628	0.00988172	0.00791608	AT1G25450/AT2G38995/AT4G13840/AT1G65450/AT2G38110/AT1G29050/AT2G26250/AT5G12420/AT3G23840/AT1G01610/AT4G23790/AT1G07720	12	0.046	c1
AT3G15950	2			GO:0000278	BP	GO:0000278	mitotic cell cycle	12/276	302/25784	0.000110297	0.00213011	0.00179232	AT3G50240/AT5G05170/AT4G14960/AT2G22125/AT1G50010/AT5G47820/AT5G64740/AT5G09870/AT4G32410/AT5G44340/AT5G04470/AT2G35630	12	0.043	c1
AT3G50240	1			GO:0016705	MF	GO:0016705	oxidoreductase activity, acting on paired donors, with incorporation or reduction of molecular oxygen	11/259	419/25119	0.0043784	0.0438373	0.0351173	AT1G02205/AT3G12120/AT1G01600/AT1G63710/AT4G02940/AT1G06100/AT1G55940/AT1G06360/AT3G10570/AT5G04660/AT2G29980	11	0.042	c1
AT5G11420	2			GO:0045488	BP	GO:0045488	pectin metabolic process	11/276	171/25784	2.52017e-06	0.000101574	8.54666e-05	AT3G14310/AT5G15470/AT3G59010/AT1G04680/AT5G55720/AT3G21190/AT3G50760/AT3G25140/AT1G76880/AT1G15690/AT1G10950	11	0.04	c1
AT3G23810	1			GO:0010393	BP	GO:0010393	galacturonan metabolic process	11/276	172/25784	2.66713e-06	0.000103018	8.66819e-05	AT3G14310/AT5G15470/AT3G59010/AT1G04680/AT5G55720/AT3G21190/AT3G50760/AT3G25140/AT1G76880/AT1G15690/AT1G10950	11	0.04	c1
AT5G25280	3			GO:0000226	BP	GO:0000226	microtubule cytoskeleton organization	11/276	193/25784	8.05933e-06	0.000249033	0.000209543	AT3G50240/AT4G14960/AT2G22125/AT1G50010/AT5G47820/AT5G64740/AT5G44340/AT5G62500/AT5G49720/AT2G35630/AT4G23740	11	0.04	c1
AT3G16420	2			GO:0044036	BP	GO:0044036	cell wall macromolecule metabolic process	11/276	227/25784	3.64711e-05	0.000939131	0.000790207	AT5G15470/AT1G05850/AT1G45688/AT1G45130/AT3G21190/AT2G39770/AT3G25140/AT4G31340/AT1G68560/AT5G60920/AT5G59290	11	0.04	c1
AT3G13750	2			GO:0009555	BP	GO:0009555	pollen development	11/276	376/25784	0.00257696	0.0294919	0.0248152	AT1G02065/AT2G34920/AT5G15470/AT2G22125/AT2G39350/AT1G65060/AT3G23840/AT2G41830/AT4G36260/AT3G03250/AT4G17530	11	0.04	c1
AT3G01140	1			GO:0016758	MF	GO:0016758	hexosyltransferase activity	10/259	370/25119	0.00530077	0.0465639	0.0373016	AT5G15470/AT5G05170/AT5G41460/AT5G64740/AT5G09870/AT5G03760/AT4G32410/AT3G21190/AT3G50760/AT3G25140	10	0.039	c1
AT2G28210	1			GO:0030244	BP	GO:0030244	cellulose biosynthetic process	10/276	72/25784	5.01859e-09	4.2293e-07	3.55863e-07	AT5G05170/AT2G22125/AT5G64740/AT5G09870/AT1G05850/AT4G32410/AT2G39770/AT3G57200/AT5G60920/AT5G49720	10	0.036	c1
AT1G65450	1			GO:0030243	BP	GO:0030243	cellulose metabolic process	10/276	79/25784	1.26254e-08	8.35979e-07	7.03413e-07	AT5G05170/AT2G22125/AT5G64740/AT5G09870/AT1G05850/AT4G32410/AT2G39770/AT3G57200/AT5G60920/AT5G49720	10	0.036	c1
AT1G54010	2			GO:0051274	BP	GO:0051274	beta-glucan biosynthetic process	10/276	85/25784	2.59194e-08	1.50171e-06	1.26357e-06	AT5G05170/AT2G22125/AT5G64740/AT5G09870/AT1G05850/AT4G32410/AT2G39770/AT3G57200/AT5G60920/AT5G49720	10	0.036	c1
AT3G21250	1			GO:0051273	BP	GO:0051273	beta-glucan metabolic process	10/276	92/25784	5.59272e-08	2.72866e-06	2.29596e-06	AT5G05170/AT2G22125/AT5G64740/AT5G09870/AT1G05850/AT4G32410/AT2G39770/AT3G57200/AT5G60920/AT5G49720	10	0.036	c1
AT5G02500	1			GO:0009250	BP	GO:0009250	glucan biosynthetic process	10/276	143/25784	3.43387e-06	0.000118634	9.98213e-05	AT5G05170/AT2G22125/AT5G64740/AT5G09870/AT1G05850/AT4G32410/AT2G39770/AT3G57200/AT5G60920/AT5G49720	10	0.036	c1
AT1G17140	2			GO:0044272	BP	GO:0044272	sulfur compound biosynthetic process	10/276	172/25784	1.7536e-05	0.000478114	0.000402297	AT4G01850/AT5G17920/AT3G17390/AT3G03780/AT1G02500/AT1G04680/AT3G25900/AT3G16950/ATCG00500/AT3G01120	10	0.036	c1
AT5G40330	4			GO:0005797	CC	GO:0005797	Golgi medial cisterna	10/279	60/26297	7.269e-10	3.29528e-08	2.67805e-08	AT2G22795/AT4G18030/AT1G29470/AT2G34300/AT3G21190/AT2G32580/AT3G23300/AT1G10950/AT5G25100/AT5G10840	10	0.036	c1
AT3G20395	2			GO:0099081	CC	GO:0099081	supramolecular polymer	10/279	208/26297	8.17922e-05	0.000855673	0.0006954	AT4G14960/AT2G22125/AT1G50010/AT5G47820/AT5G64740/AT5G44340/AT5G62500/AT5G48460/AT1G18550/AT2G35630	10	0.036	c1
AT1G33600	2			GO:0099512	CC	GO:0099512	supramolecular fiber	10/279	208/26297	8.17922e-05	0.000855673	0.0006954	AT4G14960/AT2G22125/AT1G50010/AT5G47820/AT5G64740/AT5G44340/AT5G62500/AT5G48460/AT1G18550/AT2G35630	10	0.036	c1
AT2G40820	1			GO:0099513	CC	GO:0099513	polymeric cytoskeletal fiber	10/279	208/26297	8.17922e-05	0.000855673	0.0006954	AT4G14960/AT2G22125/AT1G50010/AT5G47820/AT5G64740/AT5G44340/AT5G62500/AT5G48460/AT1G18550/AT2G35630	10	0.036	c1
AT3G02930	1			GO:0099080	CC	GO:0099080	supramolecular complex	10/279	310/26297	0.00186039	0.0126506	0.0102811	AT4G14960/AT2G22125/AT1G50010/AT5G47820/AT5G64740/AT5G44340/AT5G62500/AT5G48460/AT1G18550/AT2G35630	10	0.036	c1
AT1G27940	1			GO:0010383	BP	GO:0010383	cell wall polysaccharide metabolic process	9/276	186/25784	0.000188048	0.00311286	0.00261923	AT5G15470/AT1G45688/AT1G45130/AT3G21190/AT3G25140/AT4G31340/AT1G68560/AT5G60920/AT5G59290	9	0.033	c1
AT5G25880	1			GO:0022603	BP	GO:0022603	regulation of anatomical structure morphogenesis	9/276	193/25784	0.000247582	0.00402646	0.00338796	AT1G79840/AT1G68910/AT3G10340/AT2G46870/AT1G74160/AT2G22125/AT2G46410/AT3G27920/AT1G47240	9	0.033	c1
AT1G51460	1			GO:1903047	BP	GO:1903047	mitotic cell cycle process	9/276	236/25784	0.00105422	0.0135731	0.0114207	AT3G50240/AT5G05170/AT2G22125/AT5G47820/AT5G64740/AT5G09870/AT4G32410/AT5G04470/AT2G35630	9	0.033	c1
AT1G68910	1			GO:0099503	CC	GO:0099503	secretory vesicle	9/279	174/26297	0.0001065	0.00098472	0.000800276	AT2G38540/AT5G67360/AT1G27950/AT2G04780/AT5G43060/AT5G56010/AT4G24190/AT1G76160/AT4G13340	9	0.032	c1
AT5G19140	2			GO:0005874	CC	GO:0005874	microtubule	9/279	192/26297	0.000223433	0.00189918	0.00154345	AT4G14960/AT2G22125/AT1G50010/AT5G47820/AT5G64740/AT5G44340/AT5G62500/AT1G18550/AT2G35630	9	0.032	c1
AT4G38770	1			GO:0008017	MF	GO:0008017	microtubule binding	8/259	173/25119	0.000448754	0.0101718	0.00814843	AT3G50240/AT2G22125/AT5G47820/AT1G45688/AT1G09170/AT5G62500/AT1G18550/AT2G35630	8	0.031	c1
AT2G22795	1			GO:0015631	MF	GO:0015631	tubulin binding	8/259	183/25119	0.000650211	0.0117905	0.00944517	AT3G50240/AT2G22125/AT5G47820/AT1G45688/AT1G09170/AT5G62500/AT1G18550/AT2G35630	8	0.031	c1
AT2G15890	3			GO:0015399	MF	GO:0015399	primary active transmembrane transporter activity	8/259	257/25119	0.00539072	0.0465639	0.0373016	AT3G21250/AT1G27940/AT1G51460/AT2G39350/AT2G26910/AT1G17840/AT2G36910/AT1G15690	8	0.031	c1
AT5G25460	2			GO:0042335	BP	GO:0042335	cuticle development	8/276	34/25784	2.22213e-09	2.94274e-07	2.47609e-07	AT1G02205/AT1G25450/AT5G33370/AT3G01140/AT4G00730/AT1G17840/AT2G26250/AT1G27950	8	0.029	c1
AT3G23820	1			GO:0009834	BP	GO:0009834	plant-type secondary cell wall biogenesis	8/276	158/25784	0.000314269	0.00502288	0.00422637	AT5G44130/AT5G05170/AT2G35700/AT3G48980/AT2G04780/AT5G49800/AT2G05920/AT3G06035	8	0.029	c1
AT1G20440	1			GO:0009812	BP	GO:0009812	flavonoid metabolic process	8/276	166/25784	0.000437486	0.00675916	0.00568732	AT3G23810/AT5G24990/AT5G41460/AT2G23340/AT4G16750/AT3G50760/AT3G06035/AT4G23740	8	0.029	c1
AT2G34920	1			GO:0010053	BP	GO:0010053	root epidermal cell differentiation	8/276	179/25784	0.00071918	0.0103685	0.00872432	AT1G79840/AT4G00730/AT2G46410/AT1G05850/AT1G47240/AT1G04160/AT3G14350/AT3G18780	8	0.029	c1
AT2G29890	4			GO:0090627	BP	GO:0090627	plant epidermal cell differentiation	8/276	218/25784	0.00251155	0.0291026	0.0244876	AT1G79840/AT4G00730/AT2G46410/AT1G05850/AT1G47240/AT1G04160/AT3G14350/AT3G18780	8	0.029	c1
AT2G15880	3			GO:0140359	MF	GO:0140359	ABC-type transporter activity	7/259	111/25119	0.000155936	0.00687232	0.0055053	AT3G21250/AT1G27940/AT1G51460/AT2G39350/AT2G26910/AT1G17840/AT2G36910	7	0.027	c1
AT4G38620	1			GO:0016835	MF	GO:0016835	carbon-oxygen lyase activity	7/259	165/25119	0.0016686	0.0216124	0.0173133	AT2G28210/AT5G10480/AT1G48820/AT1G04680/AT5G55720/AT4G14440/AT3G29410	7	0.027	c1
AT1G52100	2			GO:0005507	MF	GO:0005507	copper ion binding	7/259	193/25119	0.00400128	0.043534	0.0348743	AT4G01850/AT5G17920/AT1G35720/AT3G08580/AT1G76160/AT3G09820/AT5G03300	7	0.027	c1
AT3G04910	2			GO:0010143	BP	GO:0010143	cutin biosynthetic process	7/276	24/25784	4.42081e-09	4.14081e-07	3.48418e-07	AT5G23940/AT2G47240/AT3G01140/AT2G38110/AT3G10570/AT1G01610/AT1G49430	7	0.025	c1
AT3G04730	2			GO:0010026	BP	GO:0010026	trichome differentiation	7/276	91/25784	5.61228e-05	0.00123871	0.00104228	AT5G23940/AT3G01140/AT1G56580/AT1G73360/AT3G27920/AT1G33240/AT5G04470	7	0.025	c1
AT5G12950	2			GO:0090626	BP	GO:0090626	plant epidermis morphogenesis	7/276	105/25784	0.000139001	0.00257708	0.00216841	AT5G23940/AT3G01140/AT1G56580/AT2G46410/AT1G73360/AT3G27920/AT1G33240	7	0.025	c1
AT4G09160	1			GO:0044038	BP	GO:0044038	cell wall macromolecule biosynthetic process	7/276	107/25784	0.000156388	0.00273531	0.00230156	AT5G15470/AT3G21190/AT2G39770/AT3G25140/AT4G31340/AT5G60920/AT5G59290	7	0.025	c1
AT3G16450	2			GO:0070589	BP	GO:0070589	cellular component macromolecule biosynthetic process	7/276	107/25784	0.000156388	0.00273531	0.00230156	AT5G15470/AT3G21190/AT2G39770/AT3G25140/AT4G31340/AT5G60920/AT5G59290	7	0.025	c1
AT1G54410	2			GO:0009698	BP	GO:0009698	phenylpropanoid metabolic process	7/276	144/25784	0.00094318	0.0126161	0.0106155	AT4G38620/AT3G10340/AT3G17390/AT5G05170/AT1G17840/AT1G65060/AT1G05850	7	0.025	c1
AT3G12120	1			GO:0042545	BP	GO:0042545	cell wall modification	7/276	175/25784	0.00286992	0.0320532	0.0269704	AT3G14310/AT4G00730/AT3G59010/AT1G73360/AT1G26770/AT4G34980/AT3G03250	7	0.025	c1
AT5G57710	2			GO:0000910	BP	GO:0000910	cytokinesis	7/276	176/25784	0.00296213	0.0326892	0.0275055	AT5G05170/AT2G22125/AT5G64740/AT5G09870/AT4G32410/AT2G35630/AT4G23740	7	0.025	c1
AT4G20320	4			GO:0097435	BP	GO:0097435	supramolecular fiber organization	7/276	184/25784	0.00378381	0.0403172	0.0339238	AT2G40820/AT2G22125/AT5G64740/AT5G49720/AT1G04160/AT5G48460/AT2G35630	7	0.025	c1
AT2G06850	2			GO:0003779	MF	GO:0003779	actin binding	6/259	119/25119	0.00149021	0.0216124	0.0173133	AT2G40820/AT1G64330/AT1G20450/AT2G22560/AT1G04160/AT5G48460	6	0.023	c1
AT3G51150	2			GO:0008374	MF	GO:0008374	O-acyltransferase activity	6/259	120/25119	0.00155535	0.0216124	0.0173133	AT2G38995/AT2G38110/AT1G29050/AT5G12420/AT1G01610/AT4G23790	6	0.023	c1
AT1G69530	2			GO:0010025	BP	GO:0010025	wax biosynthetic process	6/276	38/25784	2.95011e-06	0.00010939	9.20434e-05	AT1G02205/AT2G47240/AT4G13840/AT1G06360/AT5G12420/AT1G49430	6	0.022	c1
AT1G64330	1			GO:0010166	BP	GO:0010166	wax metabolic process	6/276	39/25784	3.45535e-06	0.000118634	9.98213e-05	AT1G02205/AT2G47240/AT4G13840/AT1G06360/AT5G12420/AT1G49430	6	0.022	c1
AT4G00730	1			GO:0000038	BP	GO:0000038	very long-chain fatty acid metabolic process	6/276	41/25784	4.67734e-06	0.000154853	0.000130297	AT1G25450/AT4G13840/AT5G10480/AT2G26250/AT2G32720/AT3G23840	6	0.022	c1
AT1G01600	1			GO:1901570	BP	GO:1901570	fatty acid derivative biosynthetic process	6/276	46/25784	9.31668e-06	0.000278599	0.00023442	AT1G02205/AT2G47240/AT4G13840/AT1G06360/AT5G12420/AT1G49430	6	0.022	c1
AT5G65170	1			GO:1901568	BP	GO:1901568	fatty acid derivative metabolic process	6/276	55/25784	2.66021e-05	0.000704576	0.000592847	AT1G02205/AT2G47240/AT4G13840/AT1G06360/AT5G12420/AT1G49430	6	0.022	c1
AT1G74810	4			GO:0045489	BP	GO:0045489	pectin biosynthetic process	6/276	62/25784	5.29891e-05	0.00122939	0.00103444	AT5G15470/AT3G21190/AT3G50760/AT3G25140/AT1G76880/AT1G10950	6	0.022	c1
AT1G72970	4			GO:0061640	BP	GO:0061640	cytoskeleton-dependent cytokinesis	6/276	64/25784	6.34811e-05	0.00133743	0.00112535	AT5G05170/AT2G22125/AT5G64740/AT5G09870/AT4G32410/AT2G35630	6	0.022	c1
AT5G25610	1			GO:0010090	BP	GO:0010090	trichome morphogenesis	6/276	72/25784	0.000123171	0.0023302	0.00196068	AT5G23940/AT3G01140/AT1G56580/AT1G73360/AT3G27920/AT1G33240	6	0.022	c1
AT1G21130	2			GO:0120251	BP	GO:0120251	hydrocarbon biosynthetic process	6/276	75/25784	0.000154552	0.00273531	0.00230156	AT1G02205/AT4G00730/AT1G02500/AT1G48820/AT2G32720/AT3G29410	6	0.022	c1
AT3G10340	1			GO:0120252	BP	GO:0120252	hydrocarbon metabolic process	6/276	89/25784	0.000393755	0.00618662	0.00520557	AT1G02205/AT4G00730/AT1G02500/AT1G48820/AT2G32720/AT3G29410	6	0.022	c1
AT4G29030	1			GO:0070592	BP	GO:0070592	cell wall polysaccharide biosynthetic process	6/276	102/25784	0.000812932	0.0110822	0.00932481	AT5G15470/AT3G21190/AT3G25140/AT4G31340/AT5G60920/AT5G59290	6	0.022	c1
AT2G38110	1			GO:0009699	BP	GO:0009699	phenylpropanoid biosynthetic process	6/276	110/25784	0.00120457	0.0149378	0.012569	AT4G38620/AT3G10340/AT3G17390/AT5G05170/AT1G17840/AT1G05850	6	0.022	c1
AT4G27860	2			GO:0005875	CC	GO:0005875	microtubule associated complex	6/279	71/26297	0.000108609	0.00098472	0.000800276	AT3G50240/AT3G02930/AT5G47820/AT1G18550/AT2G18876/AT1G65010	6	0.022	c1
AT3G17390	1			GO:0005200	MF	GO:0005200	structural constituent of cytoskeleton	5/259	31/25119	1.53002e-05	0.00208083	0.00166692	AT4G14960/AT1G50010/AT1G04820/AT5G44340/AT3G18780	5	0.019	c1
AT4G14550	2			GO:0003774	MF	GO:0003774	cytoskeletal motor activity	5/259	81/25119	0.00151828	0.0216124	0.0173133	AT3G50240/AT5G47820/AT1G09170/AT1G04160/AT1G18550	5	0.019	c1
AT4G14740	2			GO:0006555	BP	GO:0006555	methionine metabolic process	5/276	26/25784	7.41593e-06	0.000237054	0.000199463	AT5G17920/AT3G17390/AT3G03780/AT3G25900/AT3G01120	5	0.018	c1
AT4G34110	1			GO:0009833	BP	GO:0009833	plant-type primary cell wall biogenesis	5/276	28/25784	1.08876e-05	0.0003154	0.000265385	AT5G05170/AT2G22125/AT5G64740/AT5G09870/AT4G32410	5	0.018	c1
AT5G15470	1			GO:0001708	BP	GO:0001708	cell fate specification	5/276	39/25784	5.79346e-05	0.00124896	0.00105091	AT1G79840/AT2G46410/AT1G05850/AT2G37260/AT3G27920	5	0.018	c1
AT5G44130	1			GO:0000281	BP	GO:0000281	mitotic cytokinesis	5/276	42/25784	8.33848e-05	0.00168038	0.00141392	AT5G05170/AT2G22125/AT5G64740/AT5G09870/AT4G32410	5	0.018	c1
AT2G23360	1			GO:0000096	BP	GO:0000096	sulfur amino acid metabolic process	5/276	61/25784	0.000494254	0.00751103	0.00631996	AT5G17920/AT3G17390/AT3G03780/AT3G25900/AT3G01120	5	0.018	c1
AT5G56870	2			GO:0009066	BP	GO:0009066	aspartate family amino acid metabolic process	5/276	65/25784	0.000662812	0.0097528	0.00820624	AT5G17920/AT3G17390/AT3G03780/AT3G25900/AT3G01120	5	0.018	c1
AT2G20670	2			GO:0043648	BP	GO:0043648	dicarboxylic acid metabolic process	5/276	96/25784	0.00375227	0.0403172	0.0339238	AT2G38995/AT5G25880/AT4G13930/AT4G00570/AT3G16170	5	0.018	c1
AT1G59870	2			GO:0045165	BP	GO:0045165	cell fate commitment	5/276	100/25784	0.00446543	0.0465107	0.0391353	AT1G79840/AT2G46410/AT1G05850/AT2G37260/AT3G27920	5	0.018	c1
AT5G05170	1			GO:0030981	CC	GO:0030981	cortical microtubule cytoskeleton	5/279	57/26297	0.000346	0.002768	0.00224954	AT2G22125/AT5G47820/AT5G64740/AT5G62500/AT2G35630	5	0.018	c1
AT3G26450	2			GO:0030863	CC	GO:0030863	cortical cytoskeleton	5/279	63/26297	0.000551576	0.00416746	0.00338687	AT2G22125/AT5G47820/AT5G64740/AT5G62500/AT2G35630	5	0.018	c1
AT1G80440	3			GO:0016760	MF	GO:0016760	cellulose synthase (UDP-forming) activity	4/259	27/25119	0.000160797	0.00687232	0.0055053	AT5G05170/AT5G64740/AT5G09870/AT4G32410	4	0.015	c1
AT4G15760	2			GO:0016717	MF	GO:0016717	oxidoreductase activity, acting on paired donors, with oxidation of a pair of donors resulting in the reduction of molecular oxygen to two molecules of water	4/259	30/25119	0.000245068	0.0074065	0.00593322	AT3G12120/AT1G06100/AT1G06360/AT2G29980	4	0.015	c1
AT2G18300	3			GO:0016405	MF	GO:0016405	CoA-ligase activity	4/259	32/25119	0.000316411	0.00860639	0.00689443	AT2G47240/AT1G65060/AT3G16170/AT1G49430	4	0.015	c1
AT5G26280	2			GO:0016878	MF	GO:0016878	acid-thiol ligase activity	4/259	36/25119	0.000501822	0.0104997	0.0084111	AT2G47240/AT1G65060/AT3G16170/AT1G49430	4	0.015	c1
AT1G68725	1			GO:0016759	MF	GO:0016759	cellulose synthase activity	4/259	38/25119	0.000618773	0.0117905	0.00944517	AT5G05170/AT5G64740/AT5G09870/AT4G32410	4	0.015	c1
AT5G14920	2			GO:0016877	MF	GO:0016877	ligase activity, forming carbon-sulfur bonds	4/259	53/25119	0.00217554	0.0268976	0.0215473	AT2G47240/AT1G65060/AT3G16170/AT1G49430	4	0.015	c1
AT2G46870	1			GO:0003777	MF	GO:0003777	microtubule motor activity	4/259	62/25119	0.00385609	0.043534	0.0348743	AT3G50240/AT5G47820/AT1G09170/AT1G18550	4	0.015	c1
AT4G36540	3			GO:0016831	MF	GO:0016831	carboxy-lyase activity	4/259	66/25119	0.00482514	0.0452565	0.0362542	AT4G37870/AT5G25880/AT1G08200/AT5G59290	4	0.015	c1
AT3G52550	1			GO:0008544	BP	GO:0008544	epidermis development	4/276	20/25784	5.43742e-05	0.00122939	0.00103444	AT1G79840/AT2G46410/AT2G26250/AT2G37260	4	0.014	c1
AT1G67900	3			GO:0009913	BP	GO:0009913	epidermal cell differentiation	4/276	20/25784	5.43742e-05	0.00122939	0.00103444	AT1G79840/AT2G46410/AT2G26250/AT2G37260	4	0.014	c1
AT1G63710	1			GO:0030855	BP	GO:0030855	epithelial cell differentiation	4/276	20/25784	5.43742e-05	0.00122939	0.00103444	AT1G79840/AT2G46410/AT2G26250/AT2G37260	4	0.014	c1
AT3G45780	2			GO:0042761	BP	GO:0042761	very long-chain fatty acid biosynthetic process	4/276	20/25784	5.43742e-05	0.00122939	0.00103444	AT4G13840/AT5G10480/AT2G32720/AT3G23840	4	0.014	c1
AT3G16240	3			GO:0009086	BP	GO:0009086	methionine biosynthetic process	4/276	22/25784	8.07217e-05	0.00166287	0.00139918	AT5G17920/AT3G03780/AT3G25900/AT3G01120	4	0.014	c1
AT5G65630	4			GO:0060429	BP	GO:0060429	epithelium development	4/276	23/25784	9.68959e-05	0.00191112	0.00160806	AT1G79840/AT2G46410/AT2G26250/AT2G37260	4	0.014	c1
AT5G64260	1			GO:0006636	BP	GO:0006636	unsaturated fatty acid biosynthetic process	4/276	26/25784	0.00015951	0.00273825	0.00230403	AT3G12120/AT1G06100/AT1G06360/AT2G29980	4	0.014	c1
AT4G02940	1			GO:0033559	BP	GO:0033559	unsaturated fatty acid metabolic process	4/276	27/25784	0.000185681	0.00311286	0.00261923	AT3G12120/AT1G06100/AT1G06360/AT2G29980	4	0.014	c1
AT1G20450	1			GO:0052546	BP	GO:0052546	cell wall pectin metabolic process	4/276	35/25784	0.000517965	0.00774442	0.00651634	AT5G15470/AT3G21190/AT3G25140/AT1G15690	4	0.014	c1
AT1G72140	2			GO:0010191	BP	GO:0010191	mucilage metabolic process	4/276	39/25784	0.000786824	0.0108864	0.00916004	AT5G15470/AT5G67360/AT5G09870/AT1G76880	4	0.014	c1
AT3G48360	2			GO:0000097	BP	GO:0000097	sulfur amino acid biosynthetic process	4/276	41/25784	0.00095267	0.0126161	0.0106155	AT5G17920/AT3G03780/AT3G25900/AT3G01120	4	0.014	c1
AT5G48900	2			GO:0009825	BP	GO:0009825	multidimensional cell growth	4/276	42/25784	0.00104417	0.0135731	0.0114207	AT5G64740/AT1G05850/AT4G32410/AT5G60920	4	0.014	c1
AT3G06435	1			GO:0009067	BP	GO:0009067	aspartate family amino acid biosynthetic process	4/276	49/25784	0.00186422	0.021875	0.0184062	AT5G17920/AT3G03780/AT3G25900/AT3G01120	4	0.014	c1
AT5G24990	1			GO:0009225	BP	GO:0009225	nucleotide-sugar metabolic process	4/276	54/25784	0.00266891	0.0301717	0.0253872	AT1G08200/AT2G39770/AT5G59290/AT3G03250	4	0.014	c1
AT2G16280	2			GO:1905421	BP	GO:1905421	regulation of plant organ morphogenesis	4/276	58/25784	0.00346321	0.0377694	0.03178	AT1G79840/AT2G46870/AT2G22125/AT2G46410	4	0.014	c1
AT4G37450	1			GO:0045298	CC	GO:0045298	tubulin complex	4/279	13/26297	8.22277e-06	0.000124255	0.000100981	AT4G14960/AT1G50010/AT1G04820/AT5G44340	4	0.014	c1
AT4G13930	1			GO:0055028	CC	GO:0055028	cortical microtubule	4/279	54/26297	0.00258567	0.0167453	0.0136088	AT2G22125/AT5G47820/AT5G64740/AT5G62500	4	0.014	c1
AT2G35700	1			GO:0005881	CC	GO:0005881	cytoplasmic microtubule	4/279	62/26297	0.00426966	0.0263942	0.0214504	AT2G22125/AT5G47820/AT5G64740/AT5G62500	4	0.014	c1
AT3G59060	3			GO:0008172	MF	GO:0008172	S-methyltransferase activity	3/259	10/25119	0.000123249	0.00687232	0.0055053	AT5G17920/AT3G03780/AT3G25900	3	0.012	c1
AT4G33220	2			GO:0042389	MF	GO:0042389	omega-3 fatty acid desaturase activity	3/259	12/25119	0.000222528	0.0074065	0.00593322	AT1G06100/AT1G06360/AT2G29980	3	0.012	c1
AT2G12462	1			GO:0015645	MF	GO:0015645	fatty acid ligase activity	3/259	18/25119	0.000788438	0.0134034	0.0107373	AT2G47240/AT3G16170/AT1G49430	3	0.012	c1
AT5G44680	3			GO:0102756	MF	GO:0102756	very-long-chain 3-ketoacyl-CoA synthase activity	3/259	23/25119	0.00164729	0.0216124	0.0173133	AT1G25450/AT2G26250/AT1G07720	3	0.012	c1
AT3G13530	4			GO:0047262	MF	GO:0047262	polygalacturonate 4-alpha-galacturonosyltransferase activity	3/259	26/25119	0.00236391	0.0279558	0.022395	AT5G15470/AT3G50760/AT3G25140	3	0.012	c1
AT1G62975	2			GO:0010215	BP	GO:0010215	cellulose microfibril organization	3/276	17/25784	0.000738211	0.0103685	0.00872432	AT2G22125/AT5G47820/AT5G60920	3	0.011	c1
AT5G44020	2			GO:0052325	BP	GO:0052325	cell wall pectin biosynthetic process	3/276	17/25784	0.000738211	0.0103685	0.00872432	AT5G15470/AT3G21190/AT3G25140	3	0.011	c1
AT5G10520	4			GO:0070726	BP	GO:0070726	cell wall assembly	3/276	20/25784	0.00120856	0.0149378	0.012569	AT2G22125/AT5G47820/AT5G60920	3	0.011	c1
AT1G14120	2			GO:0071668	BP	GO:0071668	plant-type cell wall assembly	3/276	20/25784	0.00120856	0.0149378	0.012569	AT2G22125/AT5G47820/AT5G60920	3	0.011	c1
AT4G19380	2			GO:0030198	BP	GO:0030198	extracellular matrix organization	3/276	23/25784	0.00183353	0.0217908	0.0183353	AT2G22125/AT5G47820/AT5G60920	3	0.011	c1
AT1G69080	1			GO:0043062	BP	GO:0043062	extracellular structure organization	3/276	23/25784	0.00183353	0.0217908	0.0183353	AT2G22125/AT5G47820/AT5G60920	3	0.011	c1
AT1G29050	1			GO:0010192	BP	GO:0010192	mucilage biosynthetic process	3/276	31/25784	0.00436951	0.0460289	0.0387298	AT5G15470/AT5G09870/AT1G76880	3	0.011	c1
AT3G24503	2			GO:0007052	BP	GO:0007052	mitotic spindle organization	3/276	32/25784	0.00478379	0.0489141	0.0411575	AT3G50240/AT5G47820/AT2G35630	3	0.011	c1
AT1G74160	1			GO:0048471	CC	GO:0048471	perinuclear region of cytoplasm	3/279	20/26297	0.00117828	0.00843399	0.00685425	AT5G56010/AT4G24190/AT5G60390	3	0.011	c1
AT1G23390	3			GO:0016713	MF	GO:0016713	oxidoreductase activity, acting on paired donors, with incorporation or reduction of molecular oxygen, reduced iron-sulfur protein as one donor, and incorporation of one atom of oxygen	2/259	10/25119	0.00451266	0.0438373	0.0351173	AT1G01600/AT1G63710	2	0.008	c1
AT2G05540	2			GO:0019206	MF	GO:0019206	nucleoside kinase activity	2/259	10/25119	0.00451266	0.0438373	0.0351173	AT3G09820/AT5G03300	2	0.008	c1
AT3G50560	2			GO:0004860	MF	GO:0004860	protein kinase inhibitor activity	2/259	11/25119	0.0054781	0.0465639	0.0373016	AT5G42750/AT5G04470	2	0.008	c1
AT4G14960	1			GO:0006167	BP	GO:0006167	AMP biosynthetic process	2/276	10/25784	0.00485447	0.0489141	0.0411575	AT3G09820/AT5G03300	2	0.007	c1
AT3G13980	2			GO:0046128	BP	GO:0046128	purine ribonucleoside metabolic process	2/276	10/25784	0.00485447	0.0489141	0.0411575	AT3G09820/AT5G03300	2	0.007	c1
AT1G06100	1			GO:0009642	BP	GO:0009642	response to light intensity	22/237	373/25784	6.14171e-12	4.40361e-09	3.62684e-09	AT3G13750/AT5G19140/AT2G06850/AT4G14740/AT5G56870/AT3G26450/AT5G44020/AT1G29670/AT2G41430/AT3G15450/AT5G01750/AT2G45400/AT3G26932/AT1G09570/AT5G19190/AT4G24230/AT2G41100/AT1G58180/AT2G16380/AT5G16370/AT2G39705/AT1G03610	22	0.093	c2
AT1G51805	2			GO:0009733	BP	GO:0009733	response to auxin	19/237	417/25784	1.2687e-08	1.10713e-06	9.11839e-07	AT3G04730/AT2G06850/AT4G14550/AT4G14740/AT1G59870/AT3G48360/AT5G48900/AT3G13980/AT1G75500/AT4G14560/AT3G23050/AT2G30930/AT3G07010/AT1G04240/AT3G28860/AT5G57560/AT1G19220/AT5G43700/AT5G06930	19	0.08	c2
AT4G39170	1			GO:0001666	BP	GO:0001666	response to hypoxia	18/237	324/25784	1.42679e-09	2.04602e-07	1.68512e-07	AT3G20395/AT5G56870/AT2G41430/AT3G10020/AT4G32480/AT2G26190/AT2G40000/AT1G78850/AT4G24230/AT5G54940/AT2G41100/AT4G19520/AT5G57560/AT1G03610/AT1G66180/AT3G07350/AT1G66090/AT2G47730	18	0.076	c2
AT3G08770	1			GO:0036293	BP	GO:0036293	response to decreased oxygen levels	18/237	332/25784	2.09882e-09	2.25427e-07	1.85663e-07	AT3G20395/AT5G56870/AT2G41430/AT3G10020/AT4G32480/AT2G26190/AT2G40000/AT1G78850/AT4G24230/AT5G54940/AT2G41100/AT4G19520/AT5G57560/AT1G03610/AT1G66180/AT3G07350/AT1G66090/AT2G47730	18	0.076	c2
AT3G26740	3			GO:0070482	BP	GO:0070482	response to oxygen levels	18/237	333/25784	2.20082e-09	2.25427e-07	1.85663e-07	AT3G20395/AT5G56870/AT2G41430/AT3G10020/AT4G32480/AT2G26190/AT2G40000/AT1G78850/AT4G24230/AT5G54940/AT2G41100/AT4G19520/AT5G57560/AT1G03610/AT1G66180/AT3G07350/AT1G66090/AT2G47730	18	0.076	c2
AT2G22125	1			GO:0071456	BP	GO:0071456	cellular response to hypoxia	16/237	242/25784	9.9039e-10	2.00103e-07	1.64806e-07	AT2G41430/AT3G10020/AT4G32480/AT2G26190/AT2G40000/AT1G78850/AT4G24230/AT5G54940/AT2G41100/AT4G19520/AT5G57560/AT1G03610/AT1G66180/AT3G07350/AT1G66090/AT2G47730	16	0.068	c2
AT1G56580	1			GO:0036294	BP	GO:0036294	cellular response to decreased oxygen levels	16/237	244/25784	1.11633e-09	2.00103e-07	1.64806e-07	AT2G41430/AT3G10020/AT4G32480/AT2G26190/AT2G40000/AT1G78850/AT4G24230/AT5G54940/AT2G41100/AT4G19520/AT5G57560/AT1G03610/AT1G66180/AT3G07350/AT1G66090/AT2G47730	16	0.068	c2
AT1G26730	1			GO:0071453	BP	GO:0071453	cellular response to oxygen levels	16/237	244/25784	1.11633e-09	2.00103e-07	1.64806e-07	AT2G41430/AT3G10020/AT4G32480/AT2G26190/AT2G40000/AT1G78850/AT4G24230/AT5G54940/AT2G41100/AT4G19520/AT5G57560/AT1G03610/AT1G66180/AT3G07350/AT1G66090/AT2G47730	16	0.068	c2
AT3G03780	1			GO:0009606	BP	GO:0009606	tropism	12/237	154/25784	2.08662e-08	1.49611e-06	1.23221e-06	AT3G45780/AT3G23050/AT2G20180/AT1G03080/AT3G26932/AT2G02950/AT1G09570/AT5G18460/AT5G19190/AT3G28860/AT2G41100/AT5G07770	12	0.051	c2
AT5G20250	3			GO:0042430	BP	GO:0042430	indole-containing compound metabolic process	12/237	185/25784	1.58234e-07	1.0314e-05	8.49468e-06	AT3G09260/AT1G54010/AT1G59870/AT5G26280/AT4G21910/AT1G75500/AT2G40000/AT3G56410/AT2G44490/AT4G38550/AT1G18570/AT1G76790	12	0.051	c2
AT4G21910	2			GO:0009409	BP	GO:0009409	response to cold	12/237	479/25784	0.00169779	0.0273651	0.0225381	AT3G09260/AT3G48360/AT2G16280/AT1G29670/AT1G16390/AT5G04530/AT4G20260/AT2G38750/AT3G53990/AT5G57560/AT4G02520/AT2G47730	12	0.051	c2
AT3G23030	3			GO:0031667	BP	GO:0031667	response to nutrient levels	11/237	282/25784	6.53897e-05	0.00212698	0.00175179	AT2G20670/AT3G15450/AT4G32480/AT4G20260/AT1G78830/AT2G27050/AT1G70410/AT1G58180/AT1G72180/AT1G66180/AT3G07350	11	0.046	c2
AT1G04430	1			GO:1901657	BP	GO:1901657	glycosyl compound metabolic process	11/237	291/25784	8.64983e-05	0.00258414	0.00212831	AT3G09260/AT3G16400/AT1G45201/AT1G59870/AT4G21910/AT2G44490/AT4G38550/AT2G43910/AT4G24350/AT1G18570/AT1G76790	11	0.046	c2
AT3G51950	3			GO:0009991	BP	GO:0009991	response to extracellular stimulus	11/237	334/25784	0.00028641	0.00733448	0.00604073	AT2G20670/AT3G15450/AT4G32480/AT4G20260/AT1G78830/AT2G27050/AT1G70410/AT1G58180/AT1G72180/AT1G66180/AT3G07350	11	0.046	c2
AT1G02500	1			GO:0009639	BP	GO:0009639	response to red or far red light	11/237	399/25784	0.00123997	0.0227963	0.0187752	AT1G69530/AT5G48900/AT2G20180/AT5G56550/AT2G02950/AT1G09570/AT4G18220/AT3G28860/AT1G28660/AT1G28670/AT4G37470	11	0.046	c2
AT1G55940	1			GO:0016143	BP	GO:0016143	S-glycoside metabolic process	10/237	229/25784	5.51868e-05	0.00188424	0.00155187	AT3G09260/AT3G16400/AT1G45201/AT1G59870/AT4G21910/AT2G44490/AT4G38550/AT2G43910/AT1G18570/AT1G76790	10	0.042	c2
AT4G39840	1			GO:0019757	BP	GO:0019757	glycosinolate metabolic process	10/237	229/25784	5.51868e-05	0.00188424	0.00155187	AT3G09260/AT3G16400/AT1G45201/AT1G59870/AT4G21910/AT2G44490/AT4G38550/AT2G43910/AT1G18570/AT1G76790	10	0.042	c2
AT4G18030	1			GO:0019760	BP	GO:0019760	glucosinolate metabolic process	10/237	229/25784	5.51868e-05	0.00188424	0.00155187	AT3G09260/AT3G16400/AT1G45201/AT1G59870/AT4G21910/AT2G44490/AT4G38550/AT2G43910/AT1G18570/AT1G76790	10	0.042	c2
AT2G36420	2			GO:0071407	BP	GO:0071407	cellular response to organic cyclic compound	9/237	295/25784	0.00171747	0.0273651	0.0225381	AT1G59870/AT2G32800/AT3G56410/AT4G38550/AT1G19350/AT4G39400/AT1G27100/AT1G75710/AT5G51200	9	0.038	c2
AT1G12570	1			GO:0010817	BP	GO:0010817	regulation of hormone levels	9/237	304/25784	0.00210521	0.0303979	0.025036	AT1G17140/AT1G59870/AT1G14120/AT3G13980/AT1G75500/AT2G45400/AT4G31820/AT3G28860/AT5G07770	9	0.038	c2
ATMG00090	1			GO:0010118	BP	GO:0010118	stomatal movement	8/237	166/25784	0.000156974	0.00450202	0.0037079	AT1G69530/AT3G45780/AT1G69850/AT4G20260/AT5G22920/AT1G70410/AT5G49760/AT1G23030	8	0.034	c2
AT1G26920	2			GO:0005774	CC	GO:0005774	vacuolar membrane	8/238	216/26297	0.000823217	0.0153255	0.014717	AT1G72140/AT1G16390/AT1G75500/AT5G57630/AT4G33000/AT3G57330/AT3G62700/AT3G26520	8	0.034	c2
AT1G29670	2			GO:0010114	BP	GO:0010114	response to red light	7/237	102/25784	4.46468e-05	0.00177843	0.00146473	AT1G69530/AT2G20180/AT5G56550/AT2G02950/AT1G09570/AT1G28660/AT1G28670	7	0.03	c2
AT1G05010	2			GO:0010119	BP	GO:0010119	regulation of stomatal movement	7/237	109/25784	6.82294e-05	0.00212698	0.00175179	AT1G69530/AT3G45780/AT1G69850/AT5G22920/AT1G70410/AT5G49760/AT1G23030	7	0.03	c2
AT5G63810	2			GO:0009636	BP	GO:0009636	response to toxic substance	7/237	182/25784	0.00152149	0.0259739	0.0213923	AT1G59870/AT4G21910/AT2G40610/AT2G04100/AT4G02520/AT3G21690/AT2G47730	7	0.03	c2
AT2G41430	2			GO:0009743	BP	GO:0009743	response to carbohydrate	7/237	188/25784	0.00183013	0.0279193	0.0229945	AT1G59870/AT3G48360/AT4G20260/AT2G44490/AT1G72180/AT1G18570/AT1G66180	7	0.03	c2
AT3G01540	1			GO:0090351	BP	GO:0090351	seedling development	7/237	217/25784	0.00406114	0.0485306	0.0399701	AT5G57710/AT1G62380/AT2G20180/AT4G21750/AT4G39400/AT3G47620/AT5G66880	7	0.03	c2
AT3G02170	2			GO:0009705	CC	GO:0009705	plant-type vacuole membrane	7/238	140/26297	0.000294945	0.00840594	0.00807218	AT1G72140/AT1G16390/AT1G75500/AT5G57630/AT4G33000/AT3G57330/AT3G26520	7	0.029	c2
AT4G20820	2			GO:0099503	CC	GO:0099503	secretory vesicle	7/238	174/26297	0.00107548	0.0153255	0.014717	AT1G45201/AT3G15950/AT1G29660/AT1G78830/AT2G43535/AT1G78850/AT5G57560	7	0.029	c2
AT1G16390	2			GO:0042343	BP	GO:0042343	indole glucosinolate metabolic process	6/237	19/25784	1.3897e-08	1.10713e-06	9.11839e-07	AT3G09260/AT1G59870/AT2G44490/AT4G38550/AT1G18570/AT1G76790	6	0.025	c2
AT4G28780	1			GO:0016145	BP	GO:0016145	S-glycoside catabolic process	6/237	36/25784	8.75409e-07	4.48334e-05	3.69251e-05	AT3G09260/AT3G16400/AT1G59870/AT2G44490/AT4G38550/AT2G43910	6	0.025	c2
AT4G26540	1			GO:0019759	BP	GO:0019759	glycosinolate catabolic process	6/237	36/25784	8.75409e-07	4.48334e-05	3.69251e-05	AT3G09260/AT3G16400/AT1G59870/AT2G44490/AT4G38550/AT2G43910	6	0.025	c2
AT5G04530	2			GO:0019762	BP	GO:0019762	glucosinolate catabolic process	6/237	36/25784	8.75409e-07	4.48334e-05	3.69251e-05	AT3G09260/AT3G16400/AT1G59870/AT2G44490/AT4G38550/AT2G43910	6	0.025	c2
AT2G39350	1			GO:0044273	BP	GO:0044273	sulfur compound catabolic process	6/237	50/25784	6.41441e-06	0.000287446	0.000236742	AT3G09260/AT3G16400/AT1G59870/AT2G44490/AT4G38550/AT2G43910	6	0.025	c2
AT2G26910	1			GO:1901658	BP	GO:1901658	glycosyl compound catabolic process	6/237	55/25784	1.1262e-05	0.000474993	0.000391207	AT3G09260/AT3G16400/AT1G59870/AT2G44490/AT4G38550/AT2G43910	6	0.025	c2
AT5G10480	1			GO:1901136	BP	GO:1901136	carbohydrate derivative catabolic process	6/237	91/25784	0.00019668	0.00542382	0.0044671	AT3G09260/AT3G16400/AT1G59870/AT2G44490/AT4G38550/AT2G43910	6	0.025	c2
AT1G75500	2			GO:1900140	BP	GO:1900140	regulation of seedling development	6/237	99/25784	0.000311088	0.00769137	0.00633467	AT1G62380/AT2G20180/AT4G21750/AT4G39400/AT3G47620/AT5G66880	6	0.025	c2
AT1G50010	1			GO:0009630	BP	GO:0009630	gravitropism	6/237	100/25784	0.000328435	0.00784961	0.00646499	AT3G23050/AT2G20180/AT2G02950/AT1G09570/AT5G18460/AT3G28860	6	0.025	c2
AT3G15450	2			GO:0009629	BP	GO:0009629	response to gravity	6/237	110/25784	0.000546919	0.011883	0.00978696	AT3G23050/AT2G20180/AT2G02950/AT1G09570/AT5G18460/AT3G28860	6	0.025	c2
AT3G01690	2			GO:0060918	BP	GO:0060918	auxin transport	6/237	128/25784	0.00120814	0.0227956	0.0187747	AT1G17140/AT1G59870/AT3G13980/AT1G75500/AT4G31820/AT3G28860	6	0.025	c2
AT5G66310	2			GO:0009914	BP	GO:0009914	hormone transport	6/237	131/25784	0.00136087	0.0237986	0.0196007	AT1G17140/AT1G59870/AT3G13980/AT1G75500/AT4G31820/AT3G28860	6	0.025	c2
AT2G07727	1			GO:0009739	BP	GO:0009739	response to gibberellin	6/237	135/25784	0.00158693	0.0264611	0.0217936	AT1G69530/AT5G14920/AT2G20180/AT1G12240/AT3G47620/AT5G66880	6	0.025	c2
AT2G30600	3			GO:0098754	BP	GO:0098754	detoxification	6/237	157/25784	0.00337856	0.0432576	0.0356273	AT1G59870/AT4G21910/AT2G04100/AT4G02520/AT3G21690/AT2G47730	6	0.025	c2
AT2G39310	2			GO:0009637	BP	GO:0009637	response to blue light	6/237	161/25784	0.00382168	0.0464431	0.0382509	AT5G19140/AT3G45780/AT3G05900/AT2G02950/AT1G09570/AT3G28860	6	0.025	c2
AT1G45010	1			GO:0051606	BP	GO:0051606	detection of stimulus	5/237	63/25784	0.000286423	0.00733448	0.00604073	AT1G62380/AT2G02950/AT1G09570/AT5G49760/AT4G39400	5	0.021	c2
AT3G10020	2			GO:0010029	BP	GO:0010029	regulation of seed germination	5/237	94/25784	0.00177719	0.027701	0.0228148	AT1G62380/AT2G20180/AT4G21750/AT3G47620/AT5G66880	5	0.021	c2
AT1G72150	3			GO:0009734	BP	GO:0009734	auxin-activated signaling pathway	5/237	105/25784	0.00288237	0.0382715	0.0315207	AT4G14740/AT1G59870/AT3G48360/AT3G13980/AT1G75500	5	0.021	c2
AT1G04820	1			GO:0042436	BP	GO:0042436	indole-containing compound catabolic process	4/237	13/25784	4.66248e-06	0.000222867	0.000183555	AT3G09260/AT1G59870/AT2G40000/AT2G44490	4	0.017	c2
AT1G06360	1			GO:0052545	BP	GO:0052545	callose localization	4/237	47/25784	0.000910401	0.0191988	0.0158122	AT1G59870/AT2G44490/AT4G38550/AT1G18570	4	0.017	c2
AT5G54630	2			GO:0010218	BP	GO:0010218	response to far red light	4/237	48/25784	0.000986071	0.0202004	0.0166372	AT5G56550/AT2G02950/AT1G09570/AT3G28860	4	0.017	c2
AT5G63160	3			GO:0033037	BP	GO:0033037	polysaccharide localization	4/237	50/25784	0.00115048	0.0222945	0.0183619	AT1G59870/AT2G44490/AT4G38550/AT1G18570	4	0.017	c2
AT1G66460	1			GO:0052544	BP	GO:0052544	defense response by callose deposition in cell wall	3/237	16/25784	0.000393053	0.00909093	0.00748736	AT1G59870/AT2G44490/AT1G18570	3	0.013	c2
AT3G10570	1			GO:0052482	BP	GO:0052482	defense response by cell wall thickening	3/237	17/25784	0.000474048	0.0106216	0.00874805	AT1G59870/AT2G44490/AT1G18570	3	0.013	c2
AT5G67360	1			GO:0009612	BP	GO:0009612	response to mechanical stimulus	3/237	22/25784	0.00103778	0.0206691	0.0170232	AT2G06850/AT2G41100/AT5G57560	3	0.013	c2
AT4G34990	1			GO:0010143	BP	GO:0010143	cutin biosynthetic process	3/237	24/25784	0.00134559	0.0237986	0.0196007	AT3G48720/AT4G01950/AT5G15310	3	0.013	c2
AT2G46410	1			GO:0009638	BP	GO:0009638	phototropism	3/237	28/25784	0.0021198	0.0303979	0.025036	AT3G45780/AT2G02950/AT1G09570	3	0.013	c2
AT1G22890	1			GO:0052543	BP	GO:0052543	callose deposition in cell wall	3/237	28/25784	0.0021198	0.0303979	0.025036	AT1G59870/AT2G44490/AT1G18570	3	0.013	c2
AT1G17840	1			GO:0009593	BP	GO:0009593	detection of chemical stimulus	3/237	29/25784	0.00234847	0.0323818	0.0266699	AT1G62380/AT5G49760/AT4G39400	3	0.013	c2
AT1G48820	1			GO:0052542	BP	GO:0052542	defense response by callose deposition	3/237	29/25784	0.00234847	0.0323818	0.0266699	AT1G59870/AT2G44490/AT1G18570	3	0.013	c2
AT1G08470	1			GO:0052386	BP	GO:0052386	cell wall thickening	3/237	31/25784	0.00285025	0.0382715	0.0315207	AT1G59870/AT2G44490/AT1G18570	3	0.013	c2
AT5G41460	1			GO:0009682	BP	GO:0009682	induced systemic resistance	3/237	32/25784	0.00312395	0.040725	0.0335414	AT2G44490/AT1G18570/AT5G51200	3	0.013	c2
AT5G10430	1			GO:0010168	CC	GO:0010168	ER body	3/238	12/26297	0.000151617	0.00840594	0.00807218	AT3G09260/AT3G15950/AT4G27860	3	0.013	c2
AT4G32480	2			GO:0010161	BP	GO:0010161	red light signaling pathway	2/237	10/25784	0.00360635	0.0445819	0.036718	AT2G20180/AT1G09570	2	0.008	c2
AT2G21540	2			GO:0015976	BP	GO:0015976	carbon utilization	2/237	10/25784	0.00360635	0.0445819	0.036718	AT1G70410/AT1G58180	2	0.008	c2
AT1G22360	2			GO:0043531	MF	GO:0043531	ADP binding	11/77	172/25119	5.08027e-12	4.36903e-10	3.6364e-10	AT3G46530/AT4G19530/AT1G58602/AT4G16990/AT5G43470/AT2G14080/AT5G48620/AT5G43740/AT4G16950/AT4G16890/AT4G16860	11	0.143	c3
AT3G14720	1			GO:0016798	MF	GO:0016798	hydrolase activity, acting on glycosyl bonds	8/77	463/25119	8.6748e-05	0.00124339	0.00103489	AT5G49360/AT5G44680/AT4G19530/AT4G16990/AT5G04560/AT4G16950/AT4G16890/AT4G16860	8	0.104	c3
AT1G71695	2			GO:0009733	BP	GO:0009733	response to auxin	8/82	417/25784	5.48864e-05	0.00660466	0.00477608	AT3G59060/AT3G23030/AT5G63160/AT1G22530/AT2G43010/AT3G01490/AT5G12050/AT4G16890	8	0.098	c3
AT2G22770	2			GO:0016799	MF	GO:0016799	hydrolase activity, hydrolyzing N-glycosyl compounds	7/77	72/25119	2.41637e-09	1.03904e-07	8.64808e-08	AT5G44680/AT4G19530/AT4G16990/AT5G04560/AT4G16950/AT4G16890/AT4G16860	7	0.091	c3
AT1G08200	1			GO:0009534	CC	GO:0009534	chloroplast thylakoid	7/78	449/26297	0.000375647	0.0113874	0.00920407	AT3G26740/AT1G08520/AT5G24490/AT5G02160/AT5G22640/ATCG00020/AT4G27440	7	0.09	c3
AT5G47820	1			GO:0031976	CC	GO:0031976	plastid thylakoid	7/78	455/26297	0.000406691	0.0113874	0.00920407	AT3G26740/AT1G08520/AT5G24490/AT5G02160/AT5G22640/ATCG00020/AT4G27440	7	0.09	c3
AT2G32800	2			GO:0042170	CC	GO:0042170	plastid membrane	7/78	490/26297	0.000631233	0.011783	0.00952387	AT3G26740/AT3G25690/AT5G02160/AT5G22640/AT3G17040/ATCG00020/AT4G27440	7	0.09	c3
AT2G26190	2			GO:0009639	BP	GO:0009639	response to red or far red light	7/82	399/25784	0.00028283	0.0115815	0.00837501	AT1G67900/AT3G59060/AT2G43010/AT5G02810/AT2G29670/AT3G17040/AT3G62070	7	0.085	c3
AT3G59010	1			GO:0023051	BP	GO:0023051	regulation of signaling	7/82	429/25784	0.000436988	0.0133035	0.00962024	AT1G80440/AT2G18300/AT3G59060/AT5G41790/AT2G43010/AT2G30424/AT5G12050	7	0.085	c3
AT1G65060	1			GO:0010646	BP	GO:0010646	regulation of cell communication	7/82	440/25784	0.000507991	0.0141065	0.010201	AT1G80440/AT2G18300/AT3G59060/AT5G41790/AT2G43010/AT2G30424/AT5G12050	7	0.085	c3
AT5G40170	3			GO:0006955	BP	GO:0006955	immune response	6/82	283/25784	0.000288735	0.0115815	0.00837501	AT2G18300/AT4G36540/AT3G46530/AT4G19530/AT5G43470/AT3G61440	6	0.073	c3
AT3G48720	2			GO:0009642	BP	GO:0009642	response to light intensity	6/82	373/25784	0.00122329	0.0232425	0.0168075	AT1G67900/AT3G59060/AT2G43010/AT5G43470/AT4G29905/AT1G56220	6	0.073	c3
AT1G29470	1			GO:0009966	BP	GO:0009966	regulation of signal transduction	6/82	420/25784	0.00222646	0.0281864	0.0203826	AT1G80440/AT2G18300/AT3G59060/AT5G41790/AT2G43010/AT5G12050	6	0.073	c3
AT5G41790	3			GO:0051172	BP	GO:0051172	negative regulation of nitrogen compound metabolic process	6/82	474/25784	0.00403577	0.0363571	0.0262912	AT5G02810/AT5G24490/AT5G02160/AT2G30424/AT3G17040/AT1G68840	6	0.073	c3
AT5G07440	2			GO:0050135	MF	GO:0050135	NAD(P)+ nucleosidase activity	5/77	30/25119	3.18387e-08	6.51379e-07	5.42151e-07	AT4G19530/AT4G16990/AT4G16950/AT4G16890/AT4G16860	5	0.065	c3
AT5G64740	1			GO:0003953	MF	GO:0003953	NAD+ nucleosidase activity	5/77	31/25119	3.78709e-08	6.51379e-07	5.42151e-07	AT4G19530/AT4G16990/AT4G16950/AT4G16890/AT4G16860	5	0.065	c3
AT5G10180	4			GO:0061809	MF	GO:0061809	NAD+ nucleotidase, cyclic ADP-ribose generating	5/77	31/25119	3.78709e-08	6.51379e-07	5.42151e-07	AT4G19530/AT4G16990/AT4G16950/AT4G16890/AT4G16860	5	0.065	c3
AT1G76580	1			GO:0009535	CC	GO:0009535	chloroplast thylakoid membrane	5/78	348/26297	0.00378193	0.0466267	0.037687	AT3G26740/AT5G02160/AT5G22640/ATCG00020/AT4G27440	5	0.064	c3
AT1G78460	2			GO:0055035	CC	GO:0055035	plastid thylakoid membrane	5/78	356/26297	0.0041631	0.0466267	0.037687	AT3G26740/AT5G02160/AT5G22640/ATCG00020/AT4G27440	5	0.064	c3
AT5G57240	4			GO:0042651	CC	GO:0042651	thylakoid membrane	5/78	385/26297	0.00577649	0.0487495	0.0394028	AT3G26740/AT5G02160/AT5G22640/ATCG00020/AT4G27440	5	0.064	c3
AT5G09870	1			GO:0034357	CC	GO:0034357	photosynthetic membrane	5/78	390/26297	0.00609368	0.0487495	0.0394028	AT3G26740/AT5G02160/AT5G22640/ATCG00020/AT4G27440	5	0.064	c3
AT4G01950	2			GO:0009637	BP	GO:0009637	response to blue light	5/82	161/25784	0.000165169	0.00851801	0.00615969	AT3G59060/AT2G43010/AT5G43470/AT5G38150/AT5G48620	5	0.061	c3
AT1G05850	1			GO:0045087	BP	GO:0045087	innate immune response	5/82	237/25784	0.000965497	0.021784	0.0157529	AT2G18300/AT4G36540/AT3G46530/AT4G19530/AT5G43470	5	0.061	c3
AT2G34300	1			GO:0006778	BP	GO:0006778	porphyrin-containing compound metabolic process	5/82	253/25784	0.00129018	0.0232877	0.0168402	AT5G44680/AT1G08520/AT1G15290/AT5G56850/AT4G27440	5	0.061	c3
AT2G26250	1			GO:0033013	BP	GO:0033013	tetrapyrrole metabolic process	5/82	301/25784	0.00274995	0.0300827	0.021754	AT5G44680/AT1G08520/AT1G15290/AT5G56850/AT4G27440	5	0.061	c3
AT1G35720	1			GO:0010817	BP	GO:0010817	regulation of hormone levels	5/82	304/25784	0.00286946	0.0304669	0.0220318	AT1G67900/AT3G59060/AT1G22530/AT2G43010/AT5G12050	5	0.061	c3
AT2G44130	2			GO:0009657	BP	GO:0009657	plastid organization	5/82	342/25784	0.00472753	0.0379253	0.0274252	AT3G25690/AT5G67385/AT5G22640/AT3G17040/AT5G38150	5	0.061	c3
AT2G05520	2			GO:0010558	BP	GO:0010558	negative regulation of macromolecule biosynthetic process	5/82	352/25784	0.00533248	0.0412667	0.0298415	AT5G02810/AT5G24490/AT5G02160/AT2G30424/AT1G68840	5	0.061	c3
AT1G45688	1			GO:0019750	BP	GO:0019750	chloroplast localization	4/82	35/25784	4.61448e-06	0.000934765	0.000675963	AT3G25690/AT5G67385/AT1G15290/AT5G38150	4	0.049	c3
AT2G37260	1			GO:0051644	BP	GO:0051644	plastid localization	4/82	36/25784	5.17875e-06	0.000934765	0.000675963	AT3G25690/AT5G67385/AT1G15290/AT5G38150	4	0.049	c3
AT1G76360	2			GO:0071365	BP	GO:0071365	cellular response to auxin stimulus	4/82	126/25784	0.00070838	0.0182661	0.0132089	AT3G59060/AT1G22530/AT2G43010/AT5G12050	4	0.049	c3
AT4G22590	1			GO:0015994	BP	GO:0015994	chlorophyll metabolic process	4/82	157/25784	0.00160043	0.0257106	0.0185923	AT1G08520/AT1G15290/AT5G56850/AT4G27440	4	0.049	c3
AT1G04680	1			GO:0007623	BP	GO:0007623	circadian rhythm	4/82	158/25784	0.00163807	0.0257106	0.0185923	AT3G26740/AT3G54500/AT5G02810/AT5G12050	4	0.049	c3
AT1G69850	2			GO:0048511	BP	GO:0048511	rhythmic process	4/82	158/25784	0.00163807	0.0257106	0.0185923	AT3G26740/AT3G54500/AT5G02810/AT5G12050	4	0.049	c3
AT4G20260	2			GO:0051640	BP	GO:0051640	organelle localization	4/82	166/25784	0.00196165	0.0281864	0.0203826	AT3G25690/AT5G67385/AT1G15290/AT5G38150	4	0.049	c3
AT3G06355	4			GO:0002831	BP	GO:0002831	regulation of response to biotic stimulus	4/82	197/25784	0.00363382	0.0345213	0.0249637	AT2G18300/AT4G36540/AT4G19530/AT5G43470	4	0.049	c3
AT5G26660	1			GO:0032101	BP	GO:0032101	regulation of response to external stimulus	4/82	212/25784	0.00471239	0.0379253	0.0274252	AT2G18300/AT4G36540/AT4G19530/AT5G43470	4	0.049	c3
AT2G28250	1			GO:0031969	CC	GO:0031969	chloroplast membrane	3/78	131/26297	0.00700187	0.0490131	0.0396158	AT3G25690/AT5G22640/AT3G17040	3	0.038	c3
AT5G01750	2			GO:0009902	BP	GO:0009902	chloroplast relocation	3/82	30/25784	0.000118298	0.00851801	0.00615969	AT3G25690/AT5G67385/AT5G38150	3	0.037	c3
AT5G03760	1			GO:0051667	BP	GO:0051667	establishment of plastid localization	3/82	30/25784	0.000118298	0.00851801	0.00615969	AT3G25690/AT5G67385/AT5G38150	3	0.037	c3
AT3G46490	2			GO:0009645	BP	GO:0009645	response to low light intensity stimulus	3/82	33/25784	0.000157884	0.00851801	0.00615969	AT1G67900/AT3G59060/AT2G43010	3	0.037	c3
AT1G22530	3			GO:0010928	BP	GO:0010928	regulation of auxin mediated signaling pathway	3/82	44/25784	0.000373715	0.0133035	0.00962024	AT3G59060/AT2G43010/AT5G12050	3	0.037	c3
AT4G23180	2			GO:0010017	BP	GO:0010017	red or far-red light signaling pathway	3/82	56/25784	0.000761015	0.0183151	0.0132443	AT3G59060/AT2G43010/AT5G02810	3	0.037	c3
AT1G58270	2			GO:0071489	BP	GO:0071489	cellular response to red or far red light	3/82	64/25784	0.00112311	0.0232425	0.0168075	AT3G59060/AT2G43010/AT5G02810	3	0.037	c3
AT1G73830	2			GO:0045088	BP	GO:0045088	regulation of innate immune response	3/82	82/25784	0.00229124	0.0281864	0.0203826	AT2G18300/AT4G36540/AT4G19530	3	0.037	c3
AT1G13110	2			GO:0051656	BP	GO:0051656	establishment of organelle localization	3/82	101/25784	0.0041292	0.0363571	0.0262912	AT3G25690/AT5G67385/AT5G38150	3	0.037	c3
AT2G43010	3			GO:0010114	BP	GO:0010114	response to red light	3/82	102/25784	0.00424467	0.036484	0.0263829	AT1G67900/AT2G43010/AT3G17040	3	0.037	c3
AT2G42840	4			GO:0009734	BP	GO:0009734	auxin-activated signaling pathway	3/82	105/25784	0.00460281	0.0379253	0.0274252	AT3G59060/AT2G43010/AT5G12050	3	0.037	c3
AT4G14560	2			GO:0050776	BP	GO:0050776	regulation of immune response	3/82	111/25784	0.00537267	0.0412667	0.0298415	AT2G18300/AT4G36540/AT4G19530	3	0.037	c3
AT1G27950	1			GO:0002020	MF	GO:0002020	protease binding	2/77	11/25119	0.000501069	0.00615599	0.00512372	AT1G72150/AT1G22530	2	0.026	c3
AT5G59050	1			GO:1990841	MF	GO:1990841	promoter-specific chromatin binding	2/77	17/25119	0.00122432	0.0131614	0.0109544	AT3G59060/AT2G43010	2	0.026	c3
AT3G59940	2			GO:0019104	MF	GO:0019104	DNA N-glycosylase activity	2/77	22/25119	0.002059	0.0196749	0.0163757	AT5G44680/AT5G04560	2	0.026	c3
AT3G18830	2			GO:0070413	BP	GO:0070413	trehalose metabolism in response to stress	2/82	10/25784	0.00044222	0.0133035	0.00962024	AT1G70290/AT2G18700	2	0.024	c3
AT3G08580	1			GO:0010600	BP	GO:0010600	regulation of auxin biosynthetic process	2/82	16/25784	0.00116473	0.0232425	0.0168075	AT3G59060/AT2G43010	2	0.024	c3
AT1G29660	2			GO:0046885	BP	GO:0046885	regulation of hormone biosynthetic process	2/82	21/25784	0.00201736	0.0281864	0.0203826	AT3G59060/AT2G43010	2	0.024	c3
AT1G75680	1			GO:0005992	BP	GO:0005992	trehalose biosynthetic process	2/82	22/25784	0.00221452	0.0281864	0.0203826	AT1G70290/AT2G18700	2	0.024	c3
AT4G27300	2			GO:0090354	BP	GO:0090354	regulation of auxin metabolic process	2/82	22/25784	0.00221452	0.0281864	0.0203826	AT3G59060/AT2G43010	2	0.024	c3
AT3G29180	1			GO:0009904	BP	GO:0009904	chloroplast accumulation movement	2/82	23/25784	0.00242044	0.0281864	0.0203826	AT5G67385/AT5G38150	2	0.024	c3
AT2G33830	2			GO:0045824	BP	GO:0045824	negative regulation of innate immune response	2/82	23/25784	0.00242044	0.0281864	0.0203826	AT2G18300/AT4G36540	2	0.024	c3
AT3G03520	1			GO:0005991	BP	GO:0005991	trehalose metabolic process	2/82	24/25784	0.00263504	0.0297265	0.0214964	AT1G70290/AT2G18700	2	0.024	c3
AT3G21950	2			GO:0002683	BP	GO:0002683	negative regulation of immune system process	2/82	27/25784	0.00333044	0.0333969	0.0241506	AT2G18300/AT4G36540	2	0.024	c3
AT3G48980	1			GO:0050777	BP	GO:0050777	negative regulation of immune response	2/82	27/25784	0.00333044	0.0333969	0.0241506	AT2G18300/AT4G36540	2	0.024	c3
AT1G78040	1			GO:0032350	BP	GO:0032350	regulation of hormone metabolic process	2/82	28/25784	0.00357925	0.0345213	0.0249637	AT3G59060/AT2G43010	2	0.024	c3
AT1G73360	1			GO:0006284	BP	GO:0006284	base-excision repair	2/82	30/25784	0.00410206	0.0363571	0.0262912	AT5G44680/AT5G04560	2	0.024	c3
AT2G35930	1			GO:0046351	BP	GO:0046351	disaccharide biosynthetic process	2/82	37/25784	0.00619066	0.0465589	0.0336685	AT1G70290/AT2G18700	2	0.024	c3
AT3G05900	2			GO:0002764	BP	GO:0002764	immune response-regulating signaling pathway	2/82	38/25784	0.00652118	0.0480438	0.0347423	AT2G18300/AT4G19530	2	0.024	c3
AT4G14650	1			GO:0008092	MF	GO:0008092	cytoskeletal protein binding	5/35	318/25119	7.48999e-05	0.00145607	0.00090923	AT2G29890/AT3G44730/AT1G19835/AT4G24170/AT5G54670	5	0.143	c4
AT2G45400	2			GO:0007017	BP	GO:0007017	microtubule-based process	4/35	248/25784	0.000345996	0.0378865	0.0280438	AT3G44730/AT1G19835/AT4G24170/AT5G54670	4	0.114	c4
AT5G16030	4			GO:0008017	MF	GO:0008017	microtubule binding	4/35	173/25119	9.63066e-05	0.00145607	0.00090923	AT3G44730/AT1G19835/AT4G24170/AT5G54670	4	0.114	c4
AT3G23050	2			GO:0015631	MF	GO:0015631	tubulin binding	4/35	183/25119	0.000119626	0.00145607	0.00090923	AT3G44730/AT1G19835/AT4G24170/AT5G54670	4	0.114	c4
AT1G45130	1			GO:0007018	BP	GO:0007018	microtubule-based movement	3/35	65/25784	9.4469e-05	0.0206887	0.0153139	AT3G44730/AT4G24170/AT5G54670	3	0.086	c4
AT2G40610	2			GO:0003777	MF	GO:0003777	microtubule motor activity	3/35	62/25119	8.85837e-05	0.00145607	0.00090923	AT3G44730/AT4G24170/AT5G54670	3	0.086	c4
AT2G04780	1			GO:0003774	MF	GO:0003774	cytoskeletal motor activity	3/35	81/25119	0.000196251	0.0019298	0.00120505	AT3G44730/AT4G24170/AT5G54670	3	0.086	c4
AT5G42750	1			GO:0015103	MF	GO:0015103	inorganic anion transmembrane transporter activity	3/35	131/25119	0.000803017	0.00592225	0.0036981	AT1G74810/AT5G10180/AT2G13100	3	0.086	c4
AT4G32410	1			GO:0016614	MF	GO:0016614	oxidoreductase activity, acting on CH-OH group of donors	3/35	211/25119	0.00313719	0.020566	0.0128423	AT1G72970/AT2G23910/AT5G14700	3	0.086	c4
AT1G62380	2			GO:0008509	MF	GO:0008509	anion transmembrane transporter activity	3/35	237/25119	0.00434418	0.0241318	0.0150689	AT1G74810/AT5G10180/AT2G13100	3	0.086	c4
AT5G22920	2			GO:0022853	MF	GO:0022853	active ion transmembrane transporter activity	3/35	240/25119	0.00449915	0.0241318	0.0150689	AT1G74810/AT5G10180/AT2G13100	3	0.086	c4
AT5G55720	1			GO:0015291	MF	GO:0015291	secondary active transmembrane transporter activity	3/35	275/25119	0.00655822	0.0322446	0.0201349	AT1G74810/AT5G10180/AT2G13100	3	0.086	c4
AT3G44730	4			GO:0005452	MF	GO:0005452	solute:inorganic anion antiporter activity	2/35	12/25119	0.000123395	0.00145607	0.00090923	AT1G74810/AT2G13100	2	0.057	c4
AT2G18440	3			GO:0140323	MF	GO:0140323	solute:anion antiporter activity	2/35	25/25119	0.000554543	0.00467401	0.00291865	AT1G74810/AT2G13100	2	0.057	c4
AT3G21190	1
AT1G19720	3
AT5G15310	2
AT3G01860	1
AT2G01020	4
AT3G46530	3
AT2G30930	2
AT3G54500	3
AT1G04280	2
AT1G26208	2
AT5G49330	4
AT1G08520	3
AT2G33360	1
AT1G70290	3
AT1G26770	1
AT3G06450	1
AT2G20180	2
AT2G39980	3
AT3G02600	1
AT2G35880	3
AT5G56550	2
AT5G23240	1
AT1G77210	2
AT3G07010	2
AT3G27920	1
AT5G51550	1
AT2G40000	2
AT5G49800	1
AT5G02810	3
AT1G67230	3
AT4G21750	2
AT2G22430	2
AT3G57230	1
AT4G15630	2
AT5G65310	2
AT3G58120	3
AT2G36910	1
AT5G57630	2
AT3G53620	1
AT1G03080	2
AT1G70890	2
AT2G22980	2
AT2G28840	1
AT4G18970	2
AT2G32720	1
AT3G25690	3
AT2G26730	1
AT1G78830	2
AT2G23340	1
AT5G61790	1
AT4G19530	3
AT3G56410	2
AT2G44490	2
AT3G26932	2
AT5G62280	2
AT3G23450	1
AT2G27050	2
AT1G25460	1
AT4G16750	1
AT4G14440	1
AT5G44340	1
AT5G43060	1
AT1G04040	1
AT2G41330	2
AT3G20820	2
AT3G61840	1
AT5G04020	2
AT4G18760	1
AT1G52400	1
AT1G03090	2
AT2G42270	1
AT2G43535	2
AT1G58602	3
AT5G56010	1
AT5G06690	3
AT2G23010	2
AT2G05920	1
AT2G18700	3
AT1G01900	1
AT5G54530	1
AT5G24490	3
AT3G14100	1
AT5G12420	1
AT4G24190	1
AT1G33590	2
AT4G16990	3
AT3G23840	1
AT1G62030	4
AT2G02950	2
AT4G26630	4
AT5G01240	2
AT5G43470	3
AT1G19835	4
AT4G31820	2
AT3G25900	1
AT3G50760	1
AT2G39770	1
AT1G01490	3
AT4G36040	2
AT2G17550	2
AT4G38550	2
AT5G41080	1
AT5G04660	1
AT5G04560	3
AT1G09170	1
AT5G02065	1
AT5G41140	3
AT2G41830	1
AT2G14080	3
AT1G19950	1
AT3G41768	4
AT5G40910	2
AT1G65370	1
AT5G62500	1
AT2G23130	1
AT1G70410	2
AT1G09570	2
AT1G04700	1
AT5G67385	3
AT2G29340	2
AT5G18460	2
AT2G33050	2
AT3G20370	2
AT4G18220	2
AT5G42690	1
AT5G13180	2
AT1G47240	1
AT1G78850	2
AT3G13690	3
AT1G19350	2
AT1G12240	2
AT1G01610	1
AT4G34980	1
AT1G04240	2
AT3G56710	1
AT1G29720	1
AT1G22330	2
AT4G05631	3
AT5G19190	2
AT1G25275	2
AT3G62590	1
AT5G64667	1
AT3G25140	1
AT4G31340	1
AT1G69360	4
AT5G02160	3
AT4G00570	1
AT2G30424	3
AT3G55130	2
AT3G28860	2
AT4G24230	2
AT1G35350	3
AT4G23790	1
AT1G70550	1
AT4G19420	2
AT5G45950	2
AT3G57200	1
AT3G61440	3
AT5G54940	2
AT4G33000	2
AT2G29980	1
AT1G64200	2
AT2G04100	2
AT1G09600	1
AT3G05600	4
AT2G22970	2
AT3G57330	2
AT3G17420	1
AT2G41100	2
AT1G76880	1
AT5G60800	1
AT3G18490	1
AT1G28660	2
AT4G34450	1
AT1G07720	1
AT1G55450	2
AT5G22640	3
AT3G14840	2
AT4G29905	3
AT3G04290	2
AT1G13245	2
AT2G29670	3
AT5G02540	1
AT2G23910	4
AT2G22560	1
AT2G01150	1
AT1G76160	1
AT3G17040	3
AT4G23750	4
AT4G18205	2
AT5G52120	2
AT2G13100	4
AT1G15340	2
AT2G32580	1
AT1G68560	1
AT3G16170	1
AT5G49760	2
AT1G58180	2
AT3G09820	1
AT1G15290	3
AT5G60920	1
AT4G17860	1
AT1G15690	1
AT1G74650	1
AT4G24170	4
AT3G50840	2
AT1G29930	4
AT2G22420	4
AT5G49720	1
AT2G43910	2
AT4G36260	1
AT5G46350	4
AT4G39400	2
AT1G08890	2
AT3G21700	1
AT1G23030	2
AT5G56850	3
AT5G61340	1
AT1G04160	1
AT3G18050	3
AT2G16586	4
AT5G07770	2
AT3G06410	1
AT5G38150	3
AT3G54810	1
AT5G21105	2
AT3G29410	1
AT4G33625	2
AT3G04700	4
AT2G15280	4
AT5G48460	1
AT5G48620	3
AT2G42380	2
AT3G44630	2
AT3G16950	1
AT2G16380	2
AT4G17470	2
AT5G04480	4
AT3G46600	2
AT5G43740	3
AT5G59290	1
AT2G47890	1
AT3G18930	4
AT3G10660	1
AT1G52910	1
AT3G14350	1
AT4G16950	3
AT5G16370	2
AT1G27100	2
AT1G12420	1
AT2G39705	2
AT5G64410	2
AT2G21510	1
AT4G19520	2
AT1G20920	3
AT3G53420	2
AT1G33240	1
AT2G43800	2
AT1G68723	1
AT2G38750	2
AT1G08800	2
AT4G17680	2
ATCG00500	1
AT3G01120	1
AT1G72180	2
AT3G01490	3
AT1G28670	2
AT3G18780	1
AT5G11000	1
AT5G26230	2
AT1G18550	1
AT4G17480	1
AT1G75710	2
AT3G23300	1
AT2G39580	3
AT1G48610	4
AT3G62700	2
AT1G02660	2
AT5G58200	3
AT5G04470	1
AT3G53990	2
AT4G37540	2
AT4G13495	3
AT5G57660	2
AT2G01670	2
AT1G79110	4
AT2G20240	1
AT2G43440	1
AT5G57560	2
AT4G24350	2
AT1G49720	1
ATCG00020	3
AT3G01810	1
AT2G35630	1
AT5G40340	3
AT5G03300	1
AT4G02520	2
AT1G10950	1
AT1G18570	2
AT1G63220	1
AT1G80790	2
AT5G02430	1
AT4G36250	1
AT1G03610	2
AT1G77270	1
AT5G54670	4
AT3G03250	1
AT4G16442	1
AT1G56220	3
AT5G24890	3
AT5G51200	2
AT3G26890	2
AT4G27440	3
AT1G66180	2
AT4G08580	1
AT1G19220	2
AT1G68840	3
AT1G49430	1
AT2G20050	2
AT3G26520	2
AT5G12050	3
AT2G16660	4
AT5G14700	4
AT5G25100	1
AT2G35860	1
AT4G25170	2
AT3G05165	2
AT5G43700	2
AT5G10840	1
AT5G46570	1
AT2G25220	1
AT4G16890	3
AT3G21690	2
AT3G06035	1
AT1G56520	2
AT3G47620	2
AT1G08230	2
AT3G62070	3
AT1G76790	2
AT2G18876	1
AT5G04460	1
AT3G61260	3
AT4G22980	1
AT3G16410	1
AT3G07350	2
AT2G07734	1
AT5G06930	2
AT5G06980	2
AT1G70490	1
AT2G32730	1
AT3G19100	4
AT1G65010	1
AT4G13340	1
AT4G35100	2
AT2G27770	3
AT4G17530	1
AT2G30990	2
AT5G66880	2
AT5G61600	2
AT1G66090	2
AT4G37470	2
AT4G16860	3
AT1G60070	1
AT2G47630	4
AT5G60390	1
AT1G70100	2
AT2G47730	2
AT4G23740	1
